# Supplementary material for: Integrative Analysis of lncRNA-miRNA-mRNA Regulatory Network Reveals the Key lncRNAs Implicated Potentially in the Differentiation of Adipocyte in Goats
Source: Front Physiol. 2022 May 5;13:900179. doi: 10.3389/fphys.2022.900179 (PMC9117728; doi:10.3389/fphys.2022.900179)
Supplement: Supplementary file 1 [file Table1.XLS]

Results of the analysis comparing the differential lncRNA between IMA and IMPA. transcript_id: transcript number; gene_id: the gene number corresponding to the transcript; gene_name: the name of the gene; length: length of the transcript; sample_FPKM: FPKM information of the sample; log2(foldchange): log2(IMA/IMPA); pvalue(pval): statistical significance of difference test indicator; qvalue(padj)…
transcript_id	gene_id	gene_name	feature_id	IMA_FPKM	IMPA_FPKM	log2(foldchange)	pvalue	qvalue	Status	Target_prediction_method	Target_gene_id	Target_official_symbol	Target_description	Target_GO_id	Target_GO_description	Target_KO_id	Target_KO_description
LNC_000999	XLOC_013425	.	transcript	5.3876448	0.9012332	2.579682373	0.000157758	0.003566507	Novel_lncRNA	co_location	102177387	MYL1	myosin light chain 1	GO:0005488,GO:0005509,GO:0043167,GO:0043169,GO:0046872,GO:0003674	binding,calcium ion binding,ion binding,cation binding,metal ion binding,molecular_function	--	--
LNC_000999	XLOC_013425	.	transcript	5.3876448	0.9012332	2.579682373	0.000157758	0.003566507	Novel_lncRNA	co_location	102178577	LANCL1	LanC like 1	GO:0003674,GO:0008814,GO:0009346,GO:0006084,GO:0006637,GO:0035383,GO:0006732,GO:0016782,GO:0003824,GO:0008410,GO:0043234,GO:0016853,GO:0006950,GO:0006793,GO:0016857,GO:1901564,GO:0006974,GO:1901566,GO:0006024,GO:0006023,GO:0016854,GO:0051186,GO:0033554,GO:0044710,GO:0050896,GO:0006807,GO:0030203,GO:0032991,GO:0044699,GO:0016740,GO:1901137,GO:0043170,GO:0044424,GO:0071704,GO:0044763,GO:0044444,GO:…	molecular_function,citrate CoA-transferase activity,citrate lyase complex,acetyl-CoA metabolic process,acyl-CoA metabolic process,thioester metabolic process,coenzyme metabolic process,transferase activity, transferring sulfur-containing groups,catalytic activity,CoA-transferase activity,protein complex,isomerase activity,response to stress,phosphorus metabolic process,racemase and epimerase acti…	--	--
LNC_000999	XLOC_013425	.	transcript	5.3876448	0.9012332	2.579682373	0.000157758	0.003566507	Novel_lncRNA	co_location	102176568	ACADL	acyl-CoA dehydrogenase%2C long chain	GO:0005488,GO:0005634,GO:0043231,GO:0043227,GO:0097159,GO:1901363,GO:0003824,GO:0044710,GO:0036094,GO:0000166,GO:1901265,GO:0043168,GO:0008152,GO:0044424,GO:0016627,GO:0055114,GO:0043229,GO:0043226,GO:0050662,GO:0005622,GO:0050660,GO:0043167,GO:0003995,GO:0048037,GO:0005623,GO:0044464,GO:0016491,GO:0003674,GO:0008150,GO:0019031,GO:0036338,GO:0044423,GO:0019012,GO:0005575	binding,nucleus,intracellular membrane-bounded organelle,membrane-bounded organelle,organic cyclic compound binding,heterocyclic compound binding,catalytic activity,single-organism metabolic process,small molecule binding,nucleotide binding,nucleoside phosphate binding,anion binding,metabolic process,intracellular part,oxidoreductase activity, acting on the CH-CH group of donors,oxidation-reducti…	oas01212,oas00071,oas03320,oas01100	Fatty acid metabolism,Fatty acid degradation,PPAR signaling pathway,Metabolic pathways
LNC_000999	XLOC_013425	.	transcript	5.3876448	0.9012332	2.579682373	0.000157758	0.003566507	Novel_lncRNA	co_expression	100861247	TNNT3	troponin T3%2C fast skeletal type	GO:0043234,GO:0044422,GO:0044446,GO:0044424,GO:0005861,GO:0005865,GO:0030016,GO:0030017,GO:0036379,GO:0043292,GO:0044449,GO:0032991,GO:0005856,GO:0044430,GO:0005622,GO:0043229,GO:0043226,GO:0015629,GO:0005623,GO:0044464,GO:0043228,GO:0043232,GO:0005737,GO:0044444,GO:0005575	protein complex,organelle part,intracellular organelle part,intracellular part,troponin complex,striated muscle thin filament,myofibril,sarcomere,myofilament,contractile fiber,contractile fiber part,macromolecular complex,cytoskeleton,cytoskeletal part,intracellular,intracellular organelle,organelle,actin cytoskeleton,cell,cell part,non-membrane-bounded organelle,intracellular non-membrane-bounde…	--	--
LNC_000999	XLOC_013425	.	transcript	5.3876448	0.9012332	2.579682373	0.000157758	0.003566507	Novel_lncRNA	co_expression	102169421	HSPB3	heat shock protein family B (small) member 3	--	--	--	--
LNC_000999	XLOC_013425	.	transcript	5.3876448	0.9012332	2.579682373	0.000157758	0.003566507	Novel_lncRNA	co_expression	102185119	C1QTNF3	C1q and tumor necrosis factor related protein 3	--	--	--	--
LNC_000999	XLOC_013425	.	transcript	5.3876448	0.9012332	2.579682373	0.000157758	0.003566507	Novel_lncRNA	co_expression	102186939	IGSF1	immunoglobulin superfamily member 1	GO:0005515,GO:0005488,GO:0044710,GO:0055114,GO:0051179,GO:0006810,GO:0051234,GO:0006464,GO:0036211,GO:0033036,GO:0043412,GO:0071702,GO:0015031,GO:0045184,GO:0008104,GO:0003674,GO:0016020,GO:0008152,GO:0019538,GO:0008150,GO:0071704,GO:0044267,GO:0044237,GO:0009987,GO:0005575,GO:0044238,GO:0043170,GO:0044260	protein binding,binding,single-organism metabolic process,oxidation-reduction process,localization,transport,establishment of localization,cellular protein modification process,protein modification process,macromolecule localization,macromolecule modification,organic substance transport,protein transport,establishment of protein localization,protein localization,molecular_function,membrane,metabo…	--	--
LNC_000999	XLOC_013425	.	transcript	5.3876448	0.9012332	2.579682373	0.000157758	0.003566507	Novel_lncRNA	co_expression	102179408	CCER2	coiled-coil glutamate rich protein 2	GO:0044424,GO:0005622,GO:0005623,GO:0044464,GO:0030234,GO:0060589,GO:0005737,GO:0005088,GO:0005089,GO:0005085,GO:0030695,GO:0005083,GO:0003674,GO:0005575	intracellular part,intracellular,cell,cell part,enzyme regulator activity,nucleoside-triphosphatase regulator activity,cytoplasm,Ras guanyl-nucleotide exchange factor activity,Rho guanyl-nucleotide exchange factor activity,guanyl-nucleotide exchange factor activity,GTPase regulator activity,small GTPase regulator activity,molecular_function,cellular_component	--	--
LNC_000999	XLOC_013425	.	transcript	5.3876448	0.9012332	2.579682373	0.000157758	0.003566507	Novel_lncRNA	co_expression	102176431	FNDC4	fibronectin type III domain containing 4	GO:0005488,GO:0005515,GO:0003824,GO:0043167,GO:0003993,GO:0016787,GO:0042578,GO:0016791,GO:0016788,GO:0043169,GO:0046872,GO:0003674	binding,protein binding,catalytic activity,ion binding,acid phosphatase activity,hydrolase activity,phosphoric ester hydrolase activity,phosphatase activity,hydrolase activity, acting on ester bonds,cation binding,metal ion binding,molecular_function	--	--
LNC_000999	XLOC_013425	.	transcript	5.3876448	0.9012332	2.579682373	0.000157758	0.003566507	Novel_lncRNA	co_expression	102175934	CAMK2D	calcium/calmodulin dependent protein kinase II delta	GO:0005488,GO:0005515,GO:0035639,GO:0001883,GO:0032549,GO:0032550,GO:0017076,GO:0003824,GO:0043168,GO:0032555,GO:0001882,GO:0032553,GO:0000166,GO:1901265,GO:0030554,GO:0036094,GO:0005524,GO:0032559,GO:0043167,GO:0005516,GO:0006796,GO:0006793,GO:0044237,GO:0004674,GO:0016310,GO:0097159,GO:1901363,GO:0008152,GO:0006468,GO:0004672,GO:0004683,GO:0016773,GO:0009987,GO:0071704,GO:0043412,GO:0016301,GO:…	binding,protein binding,purine ribonucleoside triphosphate binding,purine nucleoside binding,ribonucleoside binding,purine ribonucleoside binding,purine nucleotide binding,catalytic activity,anion binding,purine ribonucleotide binding,nucleoside binding,ribonucleotide binding,nucleotide binding,nucleoside phosphate binding,adenyl nucleotide binding,small molecule binding,ATP binding,adenyl ribonu…	oas05205,oas04261,oas05214,oas04921,oas04912,oas05031,oas04066,oas04114,oas04750,oas04728,oas04911,oas04020,oas04024,oas04713,oas04720,oas04916,oas04971,oas04012,oas04725,oas04310,oas04722,oas05152,oas04740	Proteoglycans in cancer,Adrenergic signaling in cardiomyocytes,Glioma,Oxytocin signaling pathway,GnRH signaling pathway,Amphetamine addiction,HIF-1 signaling pathway,Oocyte meiosis,Inflammatory mediator regulation of TRP channels,Dopaminergic synapse,Insulin secretion,Calcium signaling pathway,cAMP signaling pathway,Circadian entrainment,Long-term potentiation,Melanogenesis,Gastric acid secretion…
LNC_000999	XLOC_013425	.	transcript	5.3876448	0.9012332	2.579682373	0.000157758	0.003566507	Novel_lncRNA	co_expression	102183360	ANKFN1	ankyrin repeat and fibronectin type III domain containing 1	GO:0005515,GO:0005488,GO:0003993,GO:0003824,GO:0043167,GO:0016791,GO:0043169,GO:0046872,GO:0042578,GO:0016787,GO:0003674,GO:0016788	protein binding,binding,acid phosphatase activity,catalytic activity,ion binding,phosphatase activity,cation binding,metal ion binding,phosphoric ester hydrolase activity,hydrolase activity,molecular_function,hydrolase activity, acting on ester bonds	--	--
LNC_000999	XLOC_013425	.	transcript	5.3876448	0.9012332	2.579682373	0.000157758	0.003566507	Novel_lncRNA	co_expression	102189807	CCDC28B	coiled-coil domain containing 28B	--	--	--	--
LNC_000999	XLOC_013425	.	transcript	5.3876448	0.9012332	2.579682373	0.000157758	0.003566507	Novel_lncRNA	co_expression	102172326	ACTN2	actinin alpha 2	GO:0005488,GO:0005515,GO:0044281,GO:1901564,GO:0005509,GO:0043231,GO:0043227,GO:0071840,GO:0016043,GO:0044424,GO:0044710,GO:0031329,GO:0009894,GO:0043086,GO:0044092,GO:0043623,GO:0005622,GO:0043229,GO:0043226,GO:0055086,GO:0034622,GO:1901657,GO:0043167,GO:0009116,GO:0044085,GO:0032780,GO:0019220,GO:0051174,GO:0022607,GO:0046434,GO:0044248,GO:0006796,GO:0004857,GO:0050790,GO:0006793,GO:0006753,GO:…	binding,protein binding,small molecule metabolic process,organonitrogen compound metabolic process,calcium ion binding,intracellular membrane-bounded organelle,membrane-bounded organelle,cellular component organization or biogenesis,cellular component organization,intracellular part,single-organism metabolic process,regulation of cellular catabolic process,regulation of catabolic process,negative…	oas04510,oas05322,oas05412,oas04520,oas05146,oas05203,oas04810,oas04670,oas04530	Focal adhesion,Systemic lupus erythematosus,Arrhythmogenic right ventricular cardiomyopathy (ARVC),Adherens junction,Amoebiasis,Viral carcinogenesis,Regulation of actin cytoskeleton,Leukocyte transendothelial migration,Tight junction
LNC_000999	XLOC_013425	.	transcript	5.3876448	0.9012332	2.579682373	0.000157758	0.003566507	Novel_lncRNA	co_expression	102173367	VWA5A	von Willebrand factor A domain containing 5A	--	--	--	--
LNC_000999	XLOC_013425	.	transcript	5.3876448	0.9012332	2.579682373	0.000157758	0.003566507	Novel_lncRNA	co_expression	102177369	YWHAE	tyrosine 3-monooxygenase/tryptophan 5-monooxygenase activation protein epsilon	GO:0005488,GO:0044424,GO:0043231,GO:0043227,GO:0005622,GO:0008152,GO:0005515,GO:0044237,GO:0005623,GO:0044464,GO:0034641,GO:0006807,GO:0005634,GO:0043229,GO:0016070,GO:0043226,GO:0071704,GO:1901360,GO:0046483,GO:0044238,GO:0006139,GO:0006725,GO:1901576,GO:0009058,GO:0090304,GO:0044249,GO:1901362,GO:0018130,GO:0044271,GO:0010467,GO:0044260,GO:0019438,GO:0035257,GO:0051427,GO:0034654,GO:0032774,GO:…	binding,intracellular part,intracellular membrane-bounded organelle,membrane-bounded organelle,intracellular,metabolic process,protein binding,cellular metabolic process,cell,cell part,cellular nitrogen compound metabolic process,nitrogen compound metabolic process,nucleus,intracellular organelle,RNA metabolic process,organelle,organic substance metabolic process,organic cyclic compound metabolic…	oas04110,oas05203,oas05169,oas04390,oas04114,oas04151,oas04722	Cell cycle,Viral carcinogenesis,Epstein-Barr virus infection,Hippo signaling pathway,Oocyte meiosis,PI3K-Akt signaling pathway,Neurotrophin signaling pathway
LNC_000999	XLOC_013425	.	transcript	5.3876448	0.9012332	2.579682373	0.000157758	0.003566507	Novel_lncRNA	co_expression	100861258	MYF6	myogenic factor 6	GO:0005488,GO:0005515,GO:0043231,GO:0043227,GO:0044767,GO:0048856,GO:0044424,GO:0007517,GO:0061061,GO:0032502,GO:0044707,GO:0005634,GO:0007275,GO:0005622,GO:0043229,GO:0043226,GO:0032501,GO:0005623,GO:0044464,GO:0044237,GO:0046983,GO:0048731,GO:0048513,GO:0006807,GO:0034641,GO:0097159,GO:1901363,GO:0008152,GO:0003677,GO:1901360,GO:0006725,GO:0046483,GO:0009987,GO:0006139,GO:0071704,GO:0016070,GO:…	binding,protein binding,intracellular membrane-bounded organelle,membrane-bounded organelle,single-organism developmental process,anatomical structure development,intracellular part,muscle organ development,muscle structure development,developmental process,single-multicellular organism process,nucleus,multicellular organismal development,intracellular,intracellular organelle,organelle,multicellu…	--	--
LNC_000999	XLOC_013425	.	transcript	5.3876448	0.9012332	2.579682373	0.000157758	0.003566507	Novel_lncRNA	co_expression	102170009	RXRG	retinoid X receptor gamma	GO:0005488,GO:0042221,GO:0043167,GO:0010033,GO:0009725,GO:0009719,GO:0043169,GO:0046872,GO:0043565,GO:0014070,GO:0033993,GO:0043401,GO:0048545,GO:0071383,GO:0071396,GO:0071407,GO:0044699,GO:0071310,GO:0009755,GO:0032870,GO:0070887,GO:0044763,GO:0071495,GO:0043231,GO:0043227,GO:0019222,GO:1901362,GO:0050789,GO:0044271,GO:0019438,GO:0003674,GO:0065007,GO:0034654,GO:0018130,GO:0008152,GO:0031323,GO:…	binding,response to chemical stimulus,ion binding,response to organic substance,response to hormone stimulus,response to endogenous stimulus,cation binding,metal ion binding,sequence-specific DNA binding,response to organic cyclic compound,response to lipid,steroid hormone mediated signaling pathway,response to steroid hormone stimulus,cellular response to steroid hormone stimulus,cellular respon…	oas05222,oas05200,oas03320,oas05216,oas05223,oas05202,oas04920,oas04919	Small cell lung cancer,Pathways in cancer,PPAR signaling pathway,Thyroid cancer,Non-small cell lung cancer,Transcriptional misregulation in cancer,Adipocytokine signaling pathway,Thyroid hormone signaling pathway
LNC_000999	XLOC_013425	.	transcript	5.3876448	0.9012332	2.579682373	0.000157758	0.003566507	Novel_lncRNA	co_expression	102187786	CDH17	cadherin 17	GO:0005488,GO:0005509,GO:0007155,GO:0022610,GO:0003824,GO:0043167,GO:0016787,GO:0008152,GO:0005975,GO:0005996,GO:0009987,GO:0016798,GO:0004553,GO:0044723,GO:0044763,GO:0071704,GO:0043169,GO:0046872,GO:0044699,GO:0044238,GO:0016337,GO:0007156,GO:0003674,GO:0019566,GO:0046373,GO:0046556,GO:0019321,GO:0008150,GO:0005575,GO:0016020	binding,calcium ion binding,cell adhesion,biological adhesion,catalytic activity,ion binding,hydrolase activity,metabolic process,carbohydrate metabolic process,monosaccharide metabolic process,cellular process,hydrolase activity, acting on glycosyl bonds,hydrolase activity, hydrolyzing O-glycosyl compounds,single-organism carbohydrate metabolic process,single-organism cellular process,organic su…	--	--
LNC_000999	XLOC_013425	.	transcript	5.3876448	0.9012332	2.579682373	0.000157758	0.003566507	Novel_lncRNA	co_expression	100861162	TCAP	titin-cap	--	--	--	--
LNC_000999	XLOC_013425	.	transcript	5.3876448	0.9012332	2.579682373	0.000157758	0.003566507	Novel_lncRNA	co_expression	100861163	MYLPF	myosin light chain%2C phosphorylatable%2C fast skeletal muscle	GO:0005488,GO:0005509,GO:0044710,GO:0003824,GO:0043167,GO:0006796,GO:0006793,GO:0044237,GO:1901135,GO:0019637,GO:0008152,GO:0005975,GO:1901137,GO:0009987,GO:0006643,GO:0044255,GO:0044723,GO:0006629,GO:0006664,GO:0090407,GO:0071704,GO:0043169,GO:0046872,GO:0009058,GO:0044238,GO:0006644,GO:0009247,GO:0046467,GO:0008194,GO:0016051,GO:0044249,GO:1901576,GO:0008915,GO:0008610,GO:0016740,GO:0003674,GO:…	binding,calcium ion binding,single-organism metabolic process,catalytic activity,ion binding,phosphate-containing compound metabolic process,phosphorus metabolic process,cellular metabolic process,carbohydrate derivative metabolic process,organophosphate metabolic process,metabolic process,carbohydrate metabolic process,carbohydrate derivative biosynthetic process,cellular process,membrane lipid …	oas04510,oas04810,oas04670,oas04530	Focal adhesion,Regulation of actin cytoskeleton,Leukocyte transendothelial migration,Tight junction
LNC_000999	XLOC_013425	.	transcript	5.3876448	0.9012332	2.579682373	0.000157758	0.003566507	Novel_lncRNA	co_expression	100861317	TNNC2	troponin C2%2C fast skeletal type	GO:0005488,GO:0005515,GO:0005509,GO:0044421,GO:0031012,GO:0043167,GO:0005578,GO:0005576,GO:0009987,GO:0044763,GO:0043169,GO:0046872,GO:0044699,GO:0003674,GO:0008150,GO:0050789,GO:0050794,GO:0065007,GO:0005575,GO:0051716,GO:0007154,GO:0023052,GO:0044700,GO:0007165,GO:0050896	binding,protein binding,calcium ion binding,extracellular region part,extracellular matrix,ion binding,proteinaceous extracellular matrix,extracellular region,cellular process,single-organism cellular process,cation binding,metal ion binding,single-organism process,molecular_function,biological_process,regulation of biological process,regulation of cellular process,biological regulation,cellular_…	oas04020	Calcium signaling pathway
LNC_000999	XLOC_013425	.	transcript	5.3876448	0.9012332	2.579682373	0.000157758	0.003566507	Novel_lncRNA	co_expression	102182713	MYBPH	myosin binding protein H	GO:0005488,GO:0005515,GO:0003674	binding,protein binding,molecular_function	--	--
LNC_000999	XLOC_013425	.	transcript	5.3876448	0.9012332	2.579682373	0.000157758	0.003566507	Novel_lncRNA	co_expression	102185692	ADSSL1	adenylosuccinate synthase like 1	GO:0005488,GO:0044281,GO:1901564,GO:0044710,GO:0035639,GO:0001883,GO:0032549,GO:0032550,GO:0017076,GO:0003824,GO:0043168,GO:0032555,GO:0001882,GO:0032553,GO:0000166,GO:1901265,GO:0036094,GO:0055086,GO:0043167,GO:0006796,GO:0006793,GO:0006753,GO:0019001,GO:0005525,GO:0009117,GO:0032561,GO:0044237,GO:0016874,GO:1901566,GO:0006163,GO:0019637,GO:0072521,GO:0006807,GO:0034641,GO:0097159,GO:1901363,GO:…	binding,small molecule metabolic process,organonitrogen compound metabolic process,single-organism metabolic process,purine ribonucleoside triphosphate binding,purine nucleoside binding,ribonucleoside binding,purine ribonucleoside binding,purine nucleotide binding,catalytic activity,anion binding,purine ribonucleotide binding,nucleoside binding,ribonucleotide binding,nucleotide binding,nucleoside…	oas00230,oas01100,oas00250	Purine metabolism,Metabolic pathways,Alanine, aspartate and glutamate metabolism
LNC_000999	XLOC_013425	.	transcript	5.3876448	0.9012332	2.579682373	0.000157758	0.003566507	Novel_lncRNA	co_expression	102179551	GPC3	glypican 3	GO:0005488,GO:0005515,GO:0044421,GO:0043168,GO:0043086,GO:0044092,GO:0031012,GO:0043167,GO:0005578,GO:0005576,GO:0050790,GO:0051341,GO:0051354,GO:1900757,GO:1900758,GO:0065009,GO:0008152,GO:0001948,GO:0043394,GO:0043395,GO:1901681,GO:0003674,GO:0019222,GO:0008150,GO:0050789,GO:0065007,GO:0005575,GO:0016020	binding,protein binding,extracellular region part,anion binding,negative regulation of catalytic activity,negative regulation of molecular function,extracellular matrix,ion binding,proteinaceous extracellular matrix,extracellular region,regulation of catalytic activity,regulation of oxidoreductase activity,negative regulation of oxidoreductase activity,regulation of D-amino-acid oxidase activity,…	oas05205	Proteoglycans in cancer
LNC_000999	XLOC_013425	.	transcript	5.3876448	0.9012332	2.579682373	0.000157758	0.003566507	Novel_lncRNA	co_expression	102191532	ATP8A2	ATPase phospholipid transporting 8A2	GO:0005488,GO:0044710,GO:0019748,GO:0043167,GO:0009404,GO:0043169,GO:0046872,GO:0030153,GO:0000166,GO:1901265,GO:0036094,GO:0015643,GO:0003674,GO:0008152,GO:0008150,GO:0044237,GO:0097159,GO:1901363,GO:0009987	binding,single-organism metabolic process,secondary metabolic process,ion binding,toxin metabolic process,cation binding,metal ion binding,bacteriocin immunity,nucleotide binding,nucleoside phosphate binding,small molecule binding,toxic substance binding,molecular_function,metabolic process,biological_process,cellular metabolic process,organic cyclic compound binding,heterocyclic compound binding…	--	--
LNC_000999	XLOC_013425	.	transcript	5.3876448	0.9012332	2.579682373	0.000157758	0.003566507	Novel_lncRNA	co_expression	102190305	PPFIBP1	PPFIA binding protein 1	GO:0005488,GO:0005634,GO:0043231,GO:0043227,GO:0097159,GO:1901363,GO:0003677,GO:0044424,GO:0003676,GO:0043229,GO:0043226,GO:0005622,GO:0005623,GO:0044464,GO:0003674,GO:0005515,GO:0043565,GO:0005575	binding,nucleus,intracellular membrane-bounded organelle,membrane-bounded organelle,organic cyclic compound binding,heterocyclic compound binding,DNA binding,intracellular part,nucleic acid binding,intracellular organelle,organelle,intracellular,cell,cell part,molecular_function,protein binding,sequence-specific DNA binding,cellular_component	--	--
LNC_000999	XLOC_013425	.	transcript	5.3876448	0.9012332	2.579682373	0.000157758	0.003566507	Novel_lncRNA	co_expression	102170443	TRIM55	tripartite motif containing 55	GO:0005488,GO:0005515,GO:0048870,GO:0051674,GO:0043231,GO:0043227,GO:0044424,GO:0040011,GO:0035639,GO:0001883,GO:0032549,GO:0032550,GO:0017076,GO:0003824,GO:0043168,GO:0032555,GO:0001882,GO:0032553,GO:0000166,GO:1901265,GO:0006928,GO:0030554,GO:0036094,GO:0005524,GO:0005634,GO:0032559,GO:0005622,GO:0043229,GO:0016462,GO:0043226,GO:0017111,GO:0043167,GO:0016787,GO:0001539,GO:0071973,GO:0016817,GO:…	binding,protein binding,cell motility,localization of cell,intracellular membrane-bounded organelle,membrane-bounded organelle,intracellular part,locomotion,purine ribonucleoside triphosphate binding,purine nucleoside binding,ribonucleoside binding,purine ribonucleoside binding,purine nucleotide binding,catalytic activity,anion binding,purine ribonucleotide binding,nucleoside binding,ribonucleoti…	--	--
LNC_000999	XLOC_013425	.	transcript	5.3876448	0.9012332	2.579682373	0.000157758	0.003566507	Novel_lncRNA	co_expression	102169157	MYOM2	myomesin 2	GO:0005488,GO:0005515,GO:0003824,GO:0043167,GO:0003993,GO:0016787,GO:0042578,GO:0016791,GO:0016788,GO:0043169,GO:0046872,GO:0003674	binding,protein binding,catalytic activity,ion binding,acid phosphatase activity,hydrolase activity,phosphoric ester hydrolase activity,phosphatase activity,hydrolase activity, acting on ester bonds,cation binding,metal ion binding,molecular_function	--	--
LNC_000999	XLOC_013425	.	transcript	5.3876448	0.9012332	2.579682373	0.000157758	0.003566507	Novel_lncRNA	co_expression	102179092	LOC102179092	intelectin-2-like	--	--	--	--
LNC_000999	XLOC_013425	.	transcript	5.3876448	0.9012332	2.579682373	0.000157758	0.003566507	Novel_lncRNA	co_expression	102171409	MYL6B	myosin light chain 6B	GO:0005488,GO:0005509,GO:0043167,GO:0043169,GO:0046872,GO:0003674	binding,calcium ion binding,ion binding,cation binding,metal ion binding,molecular_function	oas04921,oas04270	Oxytocin signaling pathway,Vascular smooth muscle contraction
LNC_000999	XLOC_013425	.	transcript	5.3876448	0.9012332	2.579682373	0.000157758	0.003566507	Novel_lncRNA	co_expression	102170578	NEURL1	neuralized E3 ubiquitin protein ligase 1	GO:0005488,GO:0005515,GO:0043167,GO:0043169,GO:0046872,GO:0003674,GO:0008270,GO:0046914	binding,protein binding,ion binding,cation binding,metal ion binding,molecular_function,zinc ion binding,transition metal ion binding	--	--
LNC_000999	XLOC_013425	.	transcript	5.3876448	0.9012332	2.579682373	0.000157758	0.003566507	Novel_lncRNA	co_expression	102188819	AMPD1	adenosine monophosphate deaminase 1	GO:0003824,GO:0019239,GO:0003674	catalytic activity,deaminase activity,molecular_function	oas00230,oas01100	Purine metabolism,Metabolic pathways
LNC_000999	XLOC_013425	.	transcript	5.3876448	0.9012332	2.579682373	0.000157758	0.003566507	Novel_lncRNA	co_expression	102178388	PPP1R14A	protein phosphatase 1 regulatory inhibitor subunit 14A	GO:0044424,GO:0005622,GO:0042325,GO:0019220,GO:0051174,GO:0006796,GO:0006793,GO:0005623,GO:0044464,GO:0044237,GO:0016310,GO:0008152,GO:0009987,GO:0005737,GO:0031323,GO:0019222,GO:0008150,GO:0050789,GO:0050794,GO:0065007,GO:0005575	intracellular part,intracellular,regulation of phosphorylation,regulation of phosphate metabolic process,regulation of phosphorus metabolic process,phosphate-containing compound metabolic process,phosphorus metabolic process,cell,cell part,cellular metabolic process,phosphorylation,metabolic process,cellular process,cytoplasm,regulation of cellular metabolic process,regulation of metabolic proces…	oas04270	Vascular smooth muscle contraction
LNC_000999	XLOC_013425	.	transcript	5.3876448	0.9012332	2.579682373	0.000157758	0.003566507	Novel_lncRNA	co_expression	102175533	CYTIP	cytohesin 1 interacting protein	GO:0005488,GO:0005515,GO:0005576,GO:0009987,GO:0009405,GO:0006915,GO:0012501,GO:0008219,GO:0016265,GO:0044763,GO:0016247,GO:0008200,GO:0016248,GO:0006950,GO:0044699,GO:0033554,GO:0003674,GO:0006974,GO:0015459,GO:0019870,GO:0051704,GO:0008150,GO:0005575,GO:0051716,GO:0050896	binding,protein binding,extracellular region,cellular process,pathogenesis,apoptotic process,programmed cell death,cell death,death,single-organism cellular process,channel regulator activity,ion channel inhibitor activity,channel inhibitor activity,response to stress,single-organism process,cellular response to stress,molecular_function,response to DNA damage stimulus,potassium channel regulator…	--	--
LNC_000999	XLOC_013425	.	transcript	5.3876448	0.9012332	2.579682373	0.000157758	0.003566507	Novel_lncRNA	co_expression	108633204	ITGB1BP2	integrin subunit beta 1 binding protein 2	--	--	--	--
LNC_000999	XLOC_013425	.	transcript	5.3876448	0.9012332	2.579682373	0.000157758	0.003566507	Novel_lncRNA	co_expression	102180922	IFITM5	interferon induced transmembrane protein 5	GO:0005488,GO:0000166,GO:1901265,GO:0036094,GO:0043167,GO:0051179,GO:0097159,GO:1901363,GO:0006817,GO:0051234,GO:0006810,GO:0043169,GO:0046872,GO:0044765,GO:0006811,GO:0044699,GO:0003674,GO:0015698,GO:0009607,GO:0008150,GO:0006820,GO:0005575,GO:0050896,GO:0016020,GO:0044425,GO:0031224,GO:0016021	binding,nucleotide binding,nucleoside phosphate binding,small molecule binding,ion binding,localization,organic cyclic compound binding,heterocyclic compound binding,phosphate ion transport,establishment of localization,transport,cation binding,metal ion binding,single-organism transport,ion transport,single-organism process,molecular_function,inorganic anion transport,response to biotic stimulus…	--	--
LNC_000999	XLOC_013425	.	transcript	5.3876448	0.9012332	2.579682373	0.000157758	0.003566507	Novel_lncRNA	co_expression	102179820	KLHL31	kelch like family member 31	GO:0005488,GO:0005515,GO:0044710,GO:0003824,GO:0006796,GO:0006793,GO:0055114,GO:0016491,GO:0044237,GO:0045333,GO:0006091,GO:0015980,GO:0016310,GO:0008152,GO:0008137,GO:0050136,GO:0016655,GO:0022904,GO:0003954,GO:0009987,GO:0022900,GO:0006119,GO:0042773,GO:0003674,GO:0042775,GO:0006120,GO:0016651,GO:0008150	binding,protein binding,single-organism metabolic process,catalytic activity,phosphate-containing compound metabolic process,phosphorus metabolic process,oxidation-reduction process,oxidoreductase activity,cellular metabolic process,cellular respiration,generation of precursor metabolites and energy,energy derivation by oxidation of organic compounds,phosphorylation,metabolic process,NADH dehydro…	--	--
LNC_000999	XLOC_013425	.	transcript	5.3876448	0.9012332	2.579682373	0.000157758	0.003566507	Novel_lncRNA	co_expression	102183911	MAP3K7CL	MAP3K7 C-terminal like	GO:0005488,GO:0043234,GO:0044422,GO:0044446,GO:0070925,GO:0006996,GO:0048870,GO:0051674,GO:0043231,GO:0043227,GO:0071840,GO:0016043,GO:0044424,GO:0005929,GO:0031514,GO:0040011,GO:0009896,GO:0010508,GO:0031331,GO:0031329,GO:0009894,GO:0006914,GO:0010506,GO:0006928,GO:0005694,GO:0032991,GO:0044427,GO:0042995,GO:0043623,GO:0005622,GO:0048522,GO:0043229,GO:0043226,GO:0034622,GO:0034508,GO:0044085,GO:…	binding,protein complex,organelle part,intracellular organelle part,organelle assembly,organelle organization,cell motility,localization of cell,intracellular membrane-bounded organelle,membrane-bounded organelle,cellular component organization or biogenesis,cellular component organization,intracellular part,cilium,motile cilium,locomotion,positive regulation of catabolic process,positive regulat…	--	--
LNC_000999	XLOC_013425	.	transcript	5.3876448	0.9012332	2.579682373	0.000157758	0.003566507	Novel_lncRNA	co_expression	102183914	LRRC14B	leucine rich repeat containing 14B	GO:0005515,GO:0005488,GO:0003674	protein binding,binding,molecular_function	--	--
LNC_000999	XLOC_013425	.	transcript	5.3876448	0.9012332	2.579682373	0.000157758	0.003566507	Novel_lncRNA	co_expression	102176928	LYSMD1	LysM domain containing 1	--	--	--	--
LNC_000999	XLOC_013425	.	transcript	5.3876448	0.9012332	2.579682373	0.000157758	0.003566507	Novel_lncRNA	co_expression	102190418	AIG1	androgen induced 1	GO:0005575,GO:0016020,GO:0044425,GO:0031224,GO:0016021	cellular_component,membrane,membrane part,intrinsic to membrane,integral to membrane	--	--
LNC_000999	XLOC_013425	.	transcript	5.3876448	0.9012332	2.579682373	0.000157758	0.003566507	Novel_lncRNA	co_expression	102178250	RIPPLY1	ripply transcriptional repressor 1	--	--	--	--
LNC_000999	XLOC_013425	.	transcript	5.3876448	0.9012332	2.579682373	0.000157758	0.003566507	Novel_lncRNA	co_expression	102190888	MACROD2	MACRO domain containing 2	--	--	--	--
LNC_000999	XLOC_013425	.	transcript	5.3876448	0.9012332	2.579682373	0.000157758	0.003566507	Novel_lncRNA	co_expression	102172117	TRIM72	tripartite motif containing 72	GO:0005488,GO:0005515,GO:0043231,GO:0043227,GO:0044424,GO:0005634,GO:0005622,GO:0043229,GO:0043226,GO:0043167,GO:0005623,GO:0044464,GO:0044237,GO:0006807,GO:0034641,GO:0048511,GO:0008152,GO:1901360,GO:0006725,GO:0046483,GO:0009987,GO:0006139,GO:0071704,GO:0043169,GO:0016070,GO:0090304,GO:0046872,GO:0044271,GO:0009058,GO:0019438,GO:0034654,GO:0018130,GO:1901362,GO:0044238,GO:0044249,GO:1901576,GO:…	binding,protein binding,intracellular membrane-bounded organelle,membrane-bounded organelle,intracellular part,nucleus,intracellular,intracellular organelle,organelle,ion binding,cell,cell part,cellular metabolic process,nitrogen compound metabolic process,cellular nitrogen compound metabolic process,rhythmic process,metabolic process,organic cyclic compound metabolic process,cellular aromatic co…	--	--
LNC_000999	XLOC_013425	.	transcript	5.3876448	0.9012332	2.579682373	0.000157758	0.003566507	Novel_lncRNA	co_expression	100860954	TNNC1	troponin C1%2C slow skeletal and cardiac type	GO:0005488,GO:0005515,GO:0044281,GO:0005509,GO:0044710,GO:0044421,GO:0003824,GO:0031012,GO:0043167,GO:0005578,GO:0005576,GO:0044237,GO:0016741,GO:0008152,GO:0005975,GO:0008168,GO:0016773,GO:0009987,GO:0044763,GO:0071704,GO:0043169,GO:0046872,GO:0006066,GO:0044699,GO:0016301,GO:0044238,GO:0016772,GO:0004371,GO:1901615,GO:0006071,GO:0016740,GO:0019751,GO:0003674,GO:0019400,GO:0044262,GO:0008150,GO:…	binding,protein binding,small molecule metabolic process,calcium ion binding,single-organism metabolic process,extracellular region part,catalytic activity,extracellular matrix,ion binding,proteinaceous extracellular matrix,extracellular region,cellular metabolic process,transferase activity, transferring one-carbon groups,metabolic process,carbohydrate metabolic process,methyltransferase activit…	oas05410,oas05414,oas04260,oas04261,oas04020	Hypertrophic cardiomyopathy (HCM),Dilated cardiomyopathy,Cardiac muscle contraction,Adrenergic signaling in cardiomyocytes,Calcium signaling pathway
LNC_000999	XLOC_013425	.	transcript	5.3876448	0.9012332	2.579682373	0.000157758	0.003566507	Novel_lncRNA	co_expression	102171725	CRYAB	crystallin alpha B	GO:0005212,GO:0003674,GO:0005198	structural constituent of eye lens,molecular_function,structural molecule activity	oas04141	Protein processing in endoplasmic reticulum
LNC_000999	XLOC_013425	.	transcript	5.3876448	0.9012332	2.579682373	0.000157758	0.003566507	Novel_lncRNA	co_expression	102170233	SLC31A2	solute carrier family 31 member 2	GO:0006812,GO:0051179,GO:0030001,GO:0008324,GO:0046873,GO:0009987,GO:0046915,GO:0051234,GO:0006810,GO:0044763,GO:0000041,GO:0044765,GO:0006811,GO:0044699,GO:0034220,GO:0022890,GO:0006825,GO:0022892,GO:0015075,GO:0003674,GO:0005375,GO:0035434,GO:0022891,GO:0055085,GO:0022857,GO:0008150,GO:0005215,GO:0005575,GO:0016020,GO:0044425,GO:0031224,GO:0016021	cation transport,localization,metal ion transport,cation transmembrane transporter activity,metal ion transmembrane transporter activity,cellular process,transition metal ion transmembrane transporter activity,establishment of localization,transport,single-organism cellular process,transition metal ion transport,single-organism transport,ion transport,single-organism process,ion transmembrane tra…	--	--
LNC_000999	XLOC_013425	.	transcript	5.3876448	0.9012332	2.579682373	0.000157758	0.003566507	Novel_lncRNA	co_expression	102187317	MYOZ3	myozenin 3	--	--	--	--
LNC_000999	XLOC_013425	.	transcript	5.3876448	0.9012332	2.579682373	0.000157758	0.003566507	Novel_lncRNA	co_expression	102190796	EHD3	EH domain containing 3	GO:0005488,GO:0005515,GO:0005509,GO:0035639,GO:0001883,GO:0032549,GO:0032550,GO:0017076,GO:0043168,GO:0032555,GO:0001882,GO:0032553,GO:0000166,GO:1901265,GO:0036094,GO:0043167,GO:0007264,GO:0019001,GO:0005525,GO:0032561,GO:0035556,GO:0097159,GO:1901363,GO:0009987,GO:0044763,GO:0043169,GO:0046872,GO:0044699,GO:0003674,GO:0008150,GO:0050789,GO:0050794,GO:0065007,GO:0051716,GO:0007154,GO:0023052,GO:…	binding,protein binding,calcium ion binding,purine ribonucleoside triphosphate binding,purine nucleoside binding,ribonucleoside binding,purine ribonucleoside binding,purine nucleotide binding,anion binding,purine ribonucleotide binding,nucleoside binding,ribonucleotide binding,nucleotide binding,nucleoside phosphate binding,small molecule binding,ion binding,small GTPase mediated signal transduct…	oas04144	Endocytosis
LNC_000999	XLOC_013425	.	transcript	5.3876448	0.9012332	2.579682373	0.000157758	0.003566507	Novel_lncRNA	co_expression	102169807	PGAM2	phosphoglycerate mutase 2	--	--	oas01230,oas01200,oas00010,oas00260,oas01100	Biosynthesis of amino acids,Carbon metabolism,Glycolysis / Gluconeogenesis,Glycine, serine and threonine metabolism,Metabolic pathways
LNC_000999	XLOC_013425	.	transcript	5.3876448	0.9012332	2.579682373	0.000157758	0.003566507	Novel_lncRNA	co_expression	102180624	MYH8	myosin heavy chain 8	GO:0005488,GO:0043234,GO:0044422,GO:0044446,GO:0005515,GO:0044424,GO:0035639,GO:0001883,GO:0032549,GO:0032550,GO:0017076,GO:0003824,GO:0043168,GO:0032555,GO:0001882,GO:0032553,GO:0000166,GO:1901265,GO:0030554,GO:0036094,GO:0005524,GO:0032559,GO:0032991,GO:0005856,GO:0044430,GO:0005622,GO:0043229,GO:0016462,GO:0043226,GO:0015629,GO:0017111,GO:0043167,GO:0016787,GO:0016817,GO:0016818,GO:0005623,GO:…	binding,protein complex,organelle part,intracellular organelle part,protein binding,intracellular part,purine ribonucleoside triphosphate binding,purine nucleoside binding,ribonucleoside binding,purine ribonucleoside binding,purine nucleotide binding,catalytic activity,anion binding,purine ribonucleotide binding,nucleoside binding,ribonucleotide binding,nucleotide binding,nucleoside phosphate bin…	oas04530	Tight junction
LNC_000999	XLOC_013425	.	transcript	5.3876448	0.9012332	2.579682373	0.000157758	0.003566507	Novel_lncRNA	co_expression	102191762	LMOD2	leiomodin 2	GO:0005488,GO:0008092,GO:0005515,GO:0006996,GO:0003779,GO:0048523,GO:0071840,GO:0016043,GO:0007010,GO:0048519,GO:0051258,GO:0043623,GO:0033043,GO:0034622,GO:0051128,GO:0044085,GO:0022607,GO:0010639,GO:0051493,GO:0030029,GO:0030036,GO:0006461,GO:0070271,GO:0065003,GO:0071822,GO:0043933,GO:0005523,GO:0051694,GO:0051129,GO:0030042,GO:0030834,GO:0030835,GO:0030837,GO:0031333,GO:0032272,GO:0051261,GO:…	binding,cytoskeletal protein binding,protein binding,organelle organization,actin binding,negative regulation of cellular process,cellular component organization or biogenesis,cellular component organization,cytoskeleton organization,negative regulation of biological process,protein polymerization,cellular protein complex assembly,regulation of organelle organization,cellular macromolecular compl…	--	--
LNC_000999	XLOC_013425	.	transcript	5.3876448	0.9012332	2.579682373	0.000157758	0.003566507	Novel_lncRNA	co_expression	102171217	RPS24	ribosomal protein S24	GO:0008152,GO:0044424,GO:0044237,GO:0043229,GO:0043226,GO:0044238,GO:0071704,GO:0005622,GO:0005623,GO:0044464,GO:0003674,GO:0032991,GO:0044260,GO:1901576,GO:0009058,GO:0044249,GO:0009987,GO:0008150,GO:0043170,GO:0034645,GO:0009059,GO:0043228,GO:0043232,GO:0044267,GO:0005737,GO:0010467,GO:0044444,GO:0019538,GO:0006412,GO:0005198,GO:0003735,GO:0005840,GO:0030529,GO:0005575	metabolic process,intracellular part,cellular metabolic process,intracellular organelle,organelle,primary metabolic process,organic substance metabolic process,intracellular,cell,cell part,molecular_function,macromolecular complex,cellular macromolecule metabolic process,organic substance biosynthetic process,biosynthetic process,cellular biosynthetic process,cellular process,biological_process,m…	oas03010	Ribosome
LNC_000999	XLOC_013425	.	transcript	5.3876448	0.9012332	2.579682373	0.000157758	0.003566507	Novel_lncRNA	co_expression	102182476	ACTA1	actin%2C alpha 1%2C skeletal muscle	--	--	--	--
LNC_000999	XLOC_013425	.	transcript	5.3876448	0.9012332	2.579682373	0.000157758	0.003566507	Novel_lncRNA	co_expression	102184484	MYOM3	myomesin 3	GO:0005488,GO:0005515,GO:0003824,GO:0043167,GO:0003993,GO:0016787,GO:0042578,GO:0016791,GO:0044237,GO:0006807,GO:0034641,GO:0008152,GO:1901360,GO:0006725,GO:0046483,GO:0009987,GO:0006139,GO:0016788,GO:0071704,GO:0043169,GO:0016070,GO:0090304,GO:0046872,GO:0044271,GO:0009058,GO:0019438,GO:0034654,GO:0018130,GO:1901362,GO:0044238,GO:0044249,GO:1901576,GO:0006351,GO:0032774,GO:0003674,GO:0001071,GO:…	binding,protein binding,catalytic activity,ion binding,acid phosphatase activity,hydrolase activity,phosphoric ester hydrolase activity,phosphatase activity,cellular metabolic process,nitrogen compound metabolic process,cellular nitrogen compound metabolic process,metabolic process,organic cyclic compound metabolic process,cellular aromatic compound metabolic process,heterocycle metabolic process…	--	--
LNC_000999	XLOC_013425	.	transcript	5.3876448	0.9012332	2.579682373	0.000157758	0.003566507	Novel_lncRNA	co_expression	102176339	CDNF	cerebral dopamine neurotrophic factor	GO:0044424,GO:0003824,GO:0005622,GO:0005623,GO:0044464,GO:0043229,GO:0043226,GO:0009288,GO:0040012,GO:0040011,GO:0050795,GO:0050920,GO:0048583,GO:0009605,GO:0032101,GO:0043228,GO:0043232,GO:0042221,GO:0006935,GO:0042330,GO:0007610,GO:0003674,GO:0008150,GO:0005575,GO:0050789,GO:0065007,GO:0050896	intracellular part,catalytic activity,intracellular,cell,cell part,intracellular organelle,organelle,bacterial-type flagellum,regulation of locomotion,locomotion,regulation of behavior,regulation of chemotaxis,regulation of response to stimulus,response to external stimulus,regulation of response to external stimulus,non-membrane-bounded organelle,intracellular non-membrane-bounded organelle,resp…	--	--
LNC_000999	XLOC_013425	.	transcript	5.3876448	0.9012332	2.579682373	0.000157758	0.003566507	Novel_lncRNA	co_expression	102190485	GNG5	G protein subunit gamma 5	GO:0043234,GO:0044424,GO:0032991,GO:0005622,GO:0019898,GO:0005623,GO:0044464,GO:0005834,GO:0019897,GO:0031234,GO:0009898,GO:0009987,GO:0044763,GO:0044699,GO:0071944,GO:0003674,GO:0044459,GO:0005886,GO:0008150,GO:0050789,GO:0050794,GO:0065007,GO:0005575,GO:0051716,GO:0007154,GO:0023052,GO:0044700,GO:0007165,GO:0050896,GO:0016020,GO:0044425,GO:0004871,GO:0007166,GO:0007186,GO:0060089	protein complex,intracellular part,macromolecular complex,intracellular,extrinsic to membrane,cell,cell part,heterotrimeric G-protein complex,extrinsic to plasma membrane,extrinsic to internal side of plasma membrane,internal side of plasma membrane,cellular process,single-organism cellular process,single-organism process,cell periphery,molecular_function,plasma membrane part,plasma membrane,biol…	oas05034,oas04151,oas04014,oas04728,oas04726,oas04713,oas04062,oas04724,oas04727,oas04725,oas04723,oas05032	Alcoholism,PI3K-Akt signaling pathway,Ras signaling pathway,Dopaminergic synapse,Serotonergic synapse,Circadian entrainment,Chemokine signaling pathway,Glutamatergic synapse,GABAergic synapse,Cholinergic synapse,Retrograde endocannabinoid signaling,Morphine addiction
LNC_000999	XLOC_013425	.	transcript	5.3876448	0.9012332	2.579682373	0.000157758	0.003566507	Novel_lncRNA	co_expression	102175290	MEF2C	myocyte enhancer factor 2C	GO:0005488,GO:0008092,GO:0005515,GO:0006996,GO:0003779,GO:0071840,GO:0016043,GO:0007010,GO:0044237,GO:0046983,GO:0051649,GO:0006807,GO:0034641,GO:0051179,GO:0097159,GO:1901363,GO:0008152,GO:0051641,GO:0003677,GO:1901360,GO:0006725,GO:0046483,GO:0009987,GO:0033036,GO:0006139,GO:0051234,GO:0006810,GO:0044763,GO:0071704,GO:0016070,GO:0090304,GO:0032940,GO:0046903,GO:0015031,GO:0044765,GO:0044271,GO:…	binding,cytoskeletal protein binding,protein binding,organelle organization,actin binding,cellular component organization or biogenesis,cellular component organization,cytoskeleton organization,cellular metabolic process,protein dimerization activity,establishment of localization in cell,nitrogen compound metabolic process,cellular nitrogen compound metabolic process,localization,organic cyclic c…	oas04022,oas05202,oas04010,oas04921	cGMP-PKG signaling pathway,Transcriptional misregulation in cancer,MAPK signaling pathway,Oxytocin signaling pathway
LNC_000999	XLOC_013425	.	transcript	5.3876448	0.9012332	2.579682373	0.000157758	0.003566507	Novel_lncRNA	co_expression	102189719	CAV3	caveolin 3	GO:0071840,GO:0016043,GO:0001765,GO:0031579,GO:0070836,GO:0016044,GO:0044085,GO:0022607,GO:0061024,GO:0009987,GO:0044763,GO:0044699,GO:0008150	cellular component organization or biogenesis,cellular component organization,membrane raft assembly,membrane raft organization,caveola assembly,cellular membrane organization,cellular component biogenesis,cellular component assembly,membrane organization,cellular process,single-organism cellular process,single-organism process,biological_process	oas05205,oas04510,oas05100,oas04144	Proteoglycans in cancer,Focal adhesion,Bacterial invasion of epithelial cells,Endocytosis
LNC_000999	XLOC_013425	.	transcript	5.3876448	0.9012332	2.579682373	0.000157758	0.003566507	Novel_lncRNA	co_expression	102189406	TMEM182	transmembrane protein 182	GO:0005575,GO:0016020,GO:0044425,GO:0031224,GO:0016021	cellular_component,membrane,membrane part,intrinsic to membrane,integral to membrane	--	--
LNC_000999	XLOC_013425	.	transcript	5.3876448	0.9012332	2.579682373	0.000157758	0.003566507	Novel_lncRNA	co_expression	102175451	F11R	F11 receptor	GO:0005488,GO:0005515,GO:0003674	binding,protein binding,molecular_function	oas04670,oas04530,oas04514	Leukocyte transendothelial migration,Tight junction,Cell adhesion molecules (CAMs)
LNC_000999	XLOC_013425	.	transcript	5.3876448	0.9012332	2.579682373	0.000157758	0.003566507	Novel_lncRNA	co_expression	102189397	FRMPD1	FERM and PDZ domain containing 1	GO:0005515,GO:0005488,GO:0003674	protein binding,binding,molecular_function	--	--
LNC_000999	XLOC_013425	.	transcript	5.3876448	0.9012332	2.579682373	0.000157758	0.003566507	Novel_lncRNA	co_expression	102174450	MYOM1	myomesin 1	GO:0005488,GO:0005515,GO:0003824,GO:0043167,GO:0003993,GO:0016787,GO:0042578,GO:0016791,GO:0016788,GO:0043169,GO:0046872,GO:0003674	binding,protein binding,catalytic activity,ion binding,acid phosphatase activity,hydrolase activity,phosphoric ester hydrolase activity,phosphatase activity,hydrolase activity, acting on ester bonds,cation binding,metal ion binding,molecular_function	--	--
LNC_000999	XLOC_013425	.	transcript	5.3876448	0.9012332	2.579682373	0.000157758	0.003566507	Novel_lncRNA	co_expression	102185462	HBEGF	heparin binding EGF like growth factor	GO:0005488,GO:0005515,GO:0003674	binding,protein binding,molecular_function	oas05205,oas04912,oas04012,oas04915	Proteoglycans in cancer,GnRH signaling pathway,ErbB signaling pathway,Estrogen signaling pathway
LNC_000999	XLOC_013425	.	transcript	5.3876448	0.9012332	2.579682373	0.000157758	0.003566507	Novel_lncRNA	co_expression	102186592	PIP5K1B	phosphatidylinositol-4-phosphate 5-kinase type 1 beta	GO:0006796,GO:0006793,GO:0044710,GO:0003824,GO:0016773,GO:0019637,GO:0016301,GO:0006650,GO:0006629,GO:0046488,GO:0046486,GO:0006644,GO:0044255,GO:0016740,GO:0016307,GO:0016772,GO:0003674,GO:0008152,GO:0008150,GO:0071704,GO:0044237,GO:0009987,GO:0044238	phosphate-containing compound metabolic process,phosphorus metabolic process,single-organism metabolic process,catalytic activity,phosphotransferase activity, alcohol group as acceptor,organophosphate metabolic process,kinase activity,glycerophospholipid metabolic process,lipid metabolic process,phosphatidylinositol metabolic process,glycerolipid metabolic process,phospholipid metabolic process,c…	oas04810,oas04666,oas04144,oas00562,oas04070,oas01100	Regulation of actin cytoskeleton,Fc gamma R-mediated phagocytosis,Endocytosis,Inositol phosphate metabolism,Phosphatidylinositol signaling system,Metabolic pathways
LNC_000999	XLOC_013425	.	transcript	5.3876448	0.9012332	2.579682373	0.000157758	0.003566507	Novel_lncRNA	co_expression	102181181	LOC102181181	cytochrome c oxidase subunit 6A2%2C mitochondrial	GO:0043234,GO:0044422,GO:0044446,GO:0043231,GO:0043227,GO:0044424,GO:0003824,GO:0032991,GO:0005622,GO:0043229,GO:0043226,GO:0005623,GO:0044464,GO:0016491,GO:0031090,GO:0031967,GO:0031966,GO:0031975,GO:0005740,GO:0005739,GO:0044429,GO:0044455,GO:0008324,GO:0005743,GO:0005751,GO:0045277,GO:0019866,GO:0005737,GO:0022890,GO:0022892,GO:0015078,GO:0015075,GO:0003674,GO:0044444,GO:0015077,GO:0005746,GO:…	protein complex,organelle part,intracellular organelle part,intracellular membrane-bounded organelle,membrane-bounded organelle,intracellular part,catalytic activity,macromolecular complex,intracellular,intracellular organelle,organelle,cell,cell part,oxidoreductase activity,organelle membrane,organelle envelope,mitochondrial membrane,envelope,mitochondrial envelope,mitochondrion,mitochondrial pa…	oas04260,oas05012,oas01100,oas05010,oas04932,oas00190,oas05016	Cardiac muscle contraction,Parkinson's disease,Metabolic pathways,Alzheimer's disease,Non-alcoholic fatty liver disease (NAFLD),Oxidative phosphorylation,Huntington's disease
LNC_000999	XLOC_013425	.	transcript	5.3876448	0.9012332	2.579682373	0.000157758	0.003566507	Novel_lncRNA	co_expression	102172972	MYBPC1	myosin binding protein C%2C slow type	GO:0005488,GO:0005515,GO:0009896,GO:0010508,GO:0031331,GO:0031329,GO:0003824,GO:0009894,GO:0006914,GO:0010506,GO:0005622,GO:0048522,GO:0043167,GO:0003993,GO:0016787,GO:0048518,GO:0044248,GO:0005623,GO:0044464,GO:0042578,GO:0009056,GO:0016791,GO:0044237,GO:0009893,GO:0031325,GO:0008152,GO:0009987,GO:0016788,GO:0043169,GO:0046872,GO:0003674,GO:0031323,GO:0019222,GO:0008150,GO:0008270,GO:0046914,GO:…	binding,protein binding,positive regulation of catabolic process,positive regulation of autophagy,positive regulation of cellular catabolic process,regulation of cellular catabolic process,catalytic activity,regulation of catabolic process,autophagy,regulation of autophagy,intracellular,positive regulation of cellular process,ion binding,acid phosphatase activity,hydrolase activity,positive regul…	--	--
LNC_000999	XLOC_013425	.	transcript	5.3876448	0.9012332	2.579682373	0.000157758	0.003566507	Novel_lncRNA	co_expression	102184712	CTXN3	cortexin 3	GO:0005575,GO:0016020,GO:0044425,GO:0031224	cellular_component,membrane,membrane part,intrinsic to membrane	--	--
LNC_000999	XLOC_013425	.	transcript	5.3876448	0.9012332	2.579682373	0.000157758	0.003566507	Novel_lncRNA	co_expression	102183732	COL5A2	collagen type V alpha 2 chain	GO:0005488,GO:0005515,GO:0044421,GO:0031012,GO:0005578,GO:0005576,GO:0005201,GO:0044420,GO:0005581,GO:0009987,GO:0044763,GO:0006276,GO:0030541,GO:0044699,GO:0003674,GO:0005198,GO:0008150,GO:0005575	binding,protein binding,extracellular region part,extracellular matrix,proteinaceous extracellular matrix,extracellular region,extracellular matrix structural constituent,extracellular matrix part,collagen,cellular process,single-organism cellular process,plasmid maintenance,plasmid partitioning,single-organism process,molecular_function,structural molecule activity,biological_process,cellular_co…	oas04510,oas04512,oas05146,oas04151,oas04611,oas04974	Focal adhesion,ECM-receptor interaction,Amoebiasis,PI3K-Akt signaling pathway,Platelet activation,Protein digestion and absorption
LNC_000999	XLOC_013425	.	transcript	5.3876448	0.9012332	2.579682373	0.000157758	0.003566507	Novel_lncRNA	co_expression	102170884	PRKCQ	protein kinase C theta	GO:0005488,GO:0006796,GO:0006793,GO:0044710,GO:0016310,GO:0006468,GO:0055114,GO:0016491,GO:0004674,GO:0004672,GO:0003824,GO:0043167,GO:0016773,GO:0035556,GO:0043168,GO:0016301,GO:0016667,GO:0006464,GO:0036211,GO:0000166,GO:1901265,GO:0036094,GO:0043412,GO:0044699,GO:0030554,GO:0005524,GO:0032559,GO:0016651,GO:0017076,GO:0035639,GO:0032553,GO:0001883,GO:0032549,GO:0032550,GO:0044763,GO:0032555,GO:…	binding,phosphate-containing compound metabolic process,phosphorus metabolic process,single-organism metabolic process,phosphorylation,protein phosphorylation,oxidation-reduction process,oxidoreductase activity,protein serine/threonine kinase activity,protein kinase activity,catalytic activity,ion binding,phosphotransferase activity, alcohol group as acceptor,intracellular signal transduction,ani…	oas04530,oas04270,oas04750,oas04920,oas04064,oas04660,oas05162	Tight junction,Vascular smooth muscle contraction,Inflammatory mediator regulation of TRP channels,Adipocytokine signaling pathway,NF-kappa B signaling pathway,T cell receptor signaling pathway,Measles
LNC_000999	XLOC_013425	.	transcript	5.3876448	0.9012332	2.579682373	0.000157758	0.003566507	Novel_lncRNA	co_expression	102175970	HSPB2	heat shock protein family B (small) member 2	GO:0005212,GO:0003674,GO:0005198	structural constituent of eye lens,molecular_function,structural molecule activity	oas05205,oas05169	Proteoglycans in cancer,Epstein-Barr virus infection
LNC_000999	XLOC_013425	.	transcript	5.3876448	0.9012332	2.579682373	0.000157758	0.003566507	Novel_lncRNA	co_expression	100860833	MB	myoglobin	GO:0005488,GO:0097159,GO:1901363,GO:0020037,GO:0019825,GO:0046906,GO:0003674	binding,organic cyclic compound binding,heterocyclic compound binding,heme binding,oxygen binding,tetrapyrrole binding,molecular_function	--	--
LNC_000999	XLOC_013425	.	transcript	5.3876448	0.9012332	2.579682373	0.000157758	0.003566507	Novel_lncRNA	co_expression	102178827	TPM2	tropomyosin 2 (beta)	GO:0005488,GO:0044424,GO:0043234,GO:0006950,GO:0034622,GO:0005622,GO:0016043,GO:0071840,GO:0043623,GO:0022607,GO:0044085,GO:0005623,GO:0044464,GO:0042802,GO:0065003,GO:0030674,GO:0060090,GO:0003674,GO:0051258,GO:0043933,GO:0070271,GO:0006461,GO:0005577,GO:0030168,GO:0009611,GO:0032991,GO:0006928,GO:0048870,GO:0051674,GO:0071822,GO:0007596,GO:0008092,GO:0032502,GO:0007599,GO:0050817,GO:0050878,GO:…	binding,intracellular part,protein complex,response to stress,cellular macromolecular complex assembly,intracellular,cellular component organization,cellular component organization or biogenesis,cellular protein complex assembly,cellular component assembly,cellular component biogenesis,cell,cell part,identical protein binding,macromolecular complex assembly,protein binding, bridging,binding, brid…	oas05410,oas05414,oas04260,oas04261	Hypertrophic cardiomyopathy (HCM),Dilated cardiomyopathy,Cardiac muscle contraction,Adrenergic signaling in cardiomyocytes
LNC_000999	XLOC_013425	.	transcript	5.3876448	0.9012332	2.579682373	0.000157758	0.003566507	Novel_lncRNA	co_expression	102176495	LOC102176495	annexin A8	GO:0005488,GO:0006352,GO:0005515,GO:0005509,GO:0043168,GO:0043167,GO:0044237,GO:0000990,GO:0000996,GO:0016987,GO:0005544,GO:0006807,GO:0034641,GO:0097159,GO:1901363,GO:0008152,GO:0003677,GO:1901360,GO:0006725,GO:0046483,GO:0009987,GO:0006139,GO:0008289,GO:0000988,GO:0071704,GO:0005543,GO:0043169,GO:0016070,GO:0090304,GO:0046872,GO:0044271,GO:0009058,GO:0019438,GO:0034654,GO:0018130,GO:1901362,GO:…	binding,DNA-dependent transcription, initiation,protein binding,calcium ion binding,anion binding,ion binding,cellular metabolic process,core RNA polymerase binding transcription factor activity,core DNA-dependent RNA polymerase binding promoter specificity activity,sigma factor activity,calcium-dependent phospholipid binding,nitrogen compound metabolic process,cellular nitrogen compound metaboli…	--	--
LNC_000999	XLOC_013425	.	transcript	5.3876448	0.9012332	2.579682373	0.000157758	0.003566507	Novel_lncRNA	co_expression	102172638	POSTN	periostin	--	--	--	--
LNC_000999	XLOC_013425	.	transcript	5.3876448	0.9012332	2.579682373	0.000157758	0.003566507	Novel_lncRNA	co_expression	102175068	MYL3	myosin light chain 3	GO:0005488,GO:0005509,GO:0043167,GO:0043169,GO:0046872,GO:0003674	binding,calcium ion binding,ion binding,cation binding,metal ion binding,molecular_function	oas05410,oas05414,oas04260,oas04261	Hypertrophic cardiomyopathy (HCM),Dilated cardiomyopathy,Cardiac muscle contraction,Adrenergic signaling in cardiomyocytes
LNC_000999	XLOC_013425	.	transcript	5.3876448	0.9012332	2.579682373	0.000157758	0.003566507	Novel_lncRNA	co_expression	102175063	PMAIP1	phorbol-12-myristate-13-acetate-induced protein 1	GO:0006996,GO:0071840,GO:0016043,GO:0050790,GO:0065009,GO:0007005,GO:0008152,GO:0010941,GO:0042981,GO:0043067,GO:0051336,GO:0009987,GO:0006915,GO:0012501,GO:0008219,GO:0016265,GO:0001836,GO:0008637,GO:0097190,GO:0044763,GO:0052547,GO:0052548,GO:0043281,GO:2000116,GO:0006950,GO:0044699,GO:0006919,GO:0010950,GO:0010952,GO:0043280,GO:0097202,GO:2001056,GO:0033554,GO:0051345,GO:0006974,GO:0043085,GO:…	organelle organization,cellular component organization or biogenesis,cellular component organization,regulation of catalytic activity,regulation of molecular function,mitochondrion organization,metabolic process,regulation of cell death,regulation of apoptotic process,regulation of programmed cell death,regulation of hydrolase activity,cellular process,apoptotic process,programmed cell death,cell…	oas04115,oas05203	p53 signaling pathway,Viral carcinogenesis
LNC_000999	XLOC_013425	.	transcript	5.3876448	0.9012332	2.579682373	0.000157758	0.003566507	Novel_lncRNA	co_expression	102174691	ENO3	enolase 3	GO:0005488,GO:0043234,GO:0044424,GO:0003824,GO:0032991,GO:0005622,GO:0043167,GO:0005623,GO:0044464,GO:0009056,GO:0044237,GO:0006091,GO:0008152,GO:0006007,GO:0019320,GO:0019318,GO:0006006,GO:0005975,GO:0005996,GO:0016829,GO:0046365,GO:0009987,GO:0006096,GO:0000287,GO:0044723,GO:0016836,GO:0044724,GO:0044445,GO:0005829,GO:0000015,GO:0004634,GO:0071704,GO:0043169,GO:0005737,GO:0016835,GO:0046872,GO:…	binding,protein complex,intracellular part,catalytic activity,macromolecular complex,intracellular,ion binding,cell,cell part,catabolic process,cellular metabolic process,generation of precursor metabolites and energy,metabolic process,glucose catabolic process,hexose catabolic process,hexose metabolic process,glucose metabolic process,carbohydrate metabolic process,monosaccharide metabolic proce…	oas01230,oas01200,oas00010,oas03018,oas04066,oas01100	Biosynthesis of amino acids,Carbon metabolism,Glycolysis / Gluconeogenesis,RNA degradation,HIF-1 signaling pathway,Metabolic pathways
LNC_000999	XLOC_013425	.	transcript	5.3876448	0.9012332	2.579682373	0.000157758	0.003566507	Novel_lncRNA	co_expression	102189534	S100A2	S100 calcium binding protein A2	GO:0005488,GO:0043167,GO:0003674,GO:0005509,GO:0005515,GO:0043169,GO:0046872	binding,ion binding,molecular_function,calcium ion binding,protein binding,cation binding,metal ion binding	--	--
LNC_000999	XLOC_013425	.	transcript	5.3876448	0.9012332	2.579682373	0.000157758	0.003566507	Novel_lncRNA	co_expression	102179873	MYL2	myosin light chain 2	GO:0005488,GO:0005509,GO:0043167,GO:0043169,GO:0046872,GO:0003674	binding,calcium ion binding,ion binding,cation binding,metal ion binding,molecular_function	oas05410,oas05414,oas04510,oas04260,oas04261,oas04810,oas04670,oas04530	Hypertrophic cardiomyopathy (HCM),Dilated cardiomyopathy,Focal adhesion,Cardiac muscle contraction,Adrenergic signaling in cardiomyocytes,Regulation of actin cytoskeleton,Leukocyte transendothelial migration,Tight junction
LNC_000999	XLOC_013425	.	transcript	5.3876448	0.9012332	2.579682373	0.000157758	0.003566507	Novel_lncRNA	co_expression	102171467	HHATL	hedgehog acyltransferase-like	--	--	--	--
LNC_000999	XLOC_013425	.	transcript	5.3876448	0.9012332	2.579682373	0.000157758	0.003566507	Novel_lncRNA	co_expression	102180236	LOC102180236	oocyte-expressed protein homolog	--	--	--	--
LNC_000999	XLOC_013425	.	transcript	5.3876448	0.9012332	2.579682373	0.000157758	0.003566507	Novel_lncRNA	co_expression	102182113	YIPF7	Yip1 domain family member 7	GO:0009615,GO:0002376,GO:0002252,GO:0051607,GO:0009607,GO:0051707,GO:0051704,GO:0006952,GO:0016020,GO:0008150,GO:0050896,GO:0006950,GO:0005575	response to virus,immune system process,immune effector process,defense response to virus,response to biotic stimulus,response to other organism,multi-organism process,defense response,membrane,biological_process,response to stimulus,response to stress,cellular_component	--	--
LNC_000999	XLOC_013425	.	transcript	5.3876448	0.9012332	2.579682373	0.000157758	0.003566507	Novel_lncRNA	co_expression	102171272	CCL5	C-C motif chemokine ligand 5	GO:0005488,GO:0003674,GO:0005515,GO:0005102,GO:0008009,GO:0042379,GO:0008150,GO:0005125,GO:0001664,GO:0002376,GO:0005576,GO:0005126,GO:0006955,GO:0050896,GO:0005575	binding,molecular_function,protein binding,receptor binding,chemokine activity,chemokine receptor binding,biological_process,cytokine activity,G-protein coupled receptor binding,immune system process,extracellular region,cytokine receptor binding,immune response,response to stimulus,cellular_component	oas04621,oas05323,oas05164,oas04668,oas05020,oas05168,oas05142,oas04060,oas04620,oas04062,oas04623	NOD-like receptor signaling pathway,Rheumatoid arthritis,Influenza A,TNF signaling pathway,Prion diseases,Herpes simplex infection,Chagas disease (American trypanosomiasis),Cytokine-cytokine receptor interaction,Toll-like receptor signaling pathway,Chemokine signaling pathway,Cytosolic DNA-sensing pathway
LNC_000999	XLOC_013425	.	transcript	5.3876448	0.9012332	2.579682373	0.000157758	0.003566507	Novel_lncRNA	co_expression	102173710	ANKRD2	ankyrin repeat domain 2	GO:0005488,GO:0005515,GO:0003674	binding,protein binding,molecular_function	--	--
LNC_000999	XLOC_013425	.	transcript	5.3876448	0.9012332	2.579682373	0.000157758	0.003566507	Novel_lncRNA	co_expression	102176310	WNT5B	Wnt family member 5B	GO:0005488,GO:0005515,GO:0044767,GO:0048856,GO:0032502,GO:0044707,GO:0007275,GO:0005102,GO:0032501,GO:0005576,GO:0005623,GO:0044464,GO:0009653,GO:0048646,GO:0048869,GO:0009987,GO:0030154,GO:0044763,GO:0016055,GO:0044699,GO:0003006,GO:0071944,GO:0048468,GO:0003674,GO:0005213,GO:0007292,GO:0007304,GO:0030703,GO:0030707,GO:0048477,GO:0022412,GO:0048609,GO:0042600,GO:0007276,GO:0032504,GO:0044702,GO:…	binding,protein binding,single-organism developmental process,anatomical structure development,developmental process,single-multicellular organism process,multicellular organismal development,receptor binding,multicellular organismal process,extracellular region,cell,cell part,anatomical structure morphogenesis,anatomical structure formation involved in morphogenesis,cellular developmental proces…	oas05205,oas04550,oas05200,oas05166,oas04390,oas05217,oas04916,oas04310,oas04340	Proteoglycans in cancer,Signaling pathways regulating pluripotency of stem cells,Pathways in cancer,HTLV-I infection,Hippo signaling pathway,Basal cell carcinoma,Melanogenesis,Wnt signaling pathway,Hedgehog signaling pathway
LNC_000999	XLOC_013425	.	transcript	5.3876448	0.9012332	2.579682373	0.000157758	0.003566507	Novel_lncRNA	co_expression	102185001	TXLNB	taxilin beta	GO:0005488,GO:0005515,GO:0000149,GO:0019905,GO:0003674	binding,protein binding,SNARE binding,syntaxin binding,molecular_function	--	--
LNC_000999	XLOC_013425	.	transcript	5.3876448	0.9012332	2.579682373	0.000157758	0.003566507	Novel_lncRNA	co_expression	102178919	GJD4	gap junction protein delta 4	--	--	--	--
LNC_000999	XLOC_013425	.	transcript	5.3876448	0.9012332	2.579682373	0.000157758	0.003566507	Novel_lncRNA	co_expression	102189731	ASB4	ankyrin repeat and SOCS box containing 4	GO:0005488,GO:0005515,GO:0035556,GO:0009987,GO:0044763,GO:0044699,GO:0003674,GO:0008150,GO:0050789,GO:0050794,GO:0065007,GO:0051716,GO:0007154,GO:0023052,GO:0044700,GO:0007165,GO:0050896	binding,protein binding,intracellular signal transduction,cellular process,single-organism cellular process,single-organism process,molecular_function,biological_process,regulation of biological process,regulation of cellular process,biological regulation,cellular response to stimulus,cell communication,signaling,single organism signaling,signal transduction,response to stimulus	--	--
LNC_000999	XLOC_013425	.	transcript	5.3876448	0.9012332	2.579682373	0.000157758	0.003566507	Novel_lncRNA	co_expression	102188323	IL1RL1	interleukin 1 receptor like 1	GO:0005515,GO:0005488,GO:0044699,GO:0044763,GO:0050789,GO:0003674,GO:0065007,GO:0050794,GO:0007154,GO:0044700,GO:0023052,GO:0007165,GO:0008150,GO:0050896,GO:0009987,GO:0051716	protein binding,binding,single-organism process,single-organism cellular process,regulation of biological process,molecular_function,biological regulation,regulation of cellular process,cell communication,single organism signaling,signaling,signal transduction,biological_process,response to stimulus,cellular process,cellular response to stimulus	--	--
LNC_000999	XLOC_013425	.	transcript	5.3876448	0.9012332	2.579682373	0.000157758	0.003566507	Novel_lncRNA	co_expression	102189986	HRC	histidine rich calcium binding protein	GO:0005575,GO:0016020	cellular_component,membrane	--	--
LNC_000999	XLOC_013425	.	transcript	5.3876448	0.9012332	2.579682373	0.000157758	0.003566507	Novel_lncRNA	co_expression	102171617	FREM2	FRAS1 related extracellular matrix protein 2	GO:0044699,GO:0044763,GO:0016020,GO:0007154,GO:0008150,GO:0009987,GO:0005575,GO:0044425,GO:0031224,GO:0016021	single-organism process,single-organism cellular process,membrane,cell communication,biological_process,cellular process,cellular_component,membrane part,intrinsic to membrane,integral to membrane	--	--
LNC_000999	XLOC_013425	.	transcript	5.3876448	0.9012332	2.579682373	0.000157758	0.003566507	Novel_lncRNA	co_expression	102177393	LRRC39	leucine rich repeat containing 39	GO:0005515,GO:0005488,GO:0043167,GO:0043169,GO:0046872,GO:0003674	protein binding,binding,ion binding,cation binding,metal ion binding,molecular_function	--	--
LNC_000999	XLOC_013425	.	transcript	5.3876448	0.9012332	2.579682373	0.000157758	0.003566507	Novel_lncRNA	co_expression	102179902	TRIM45	tripartite motif containing 45	GO:0005488,GO:0005515,GO:0007155,GO:0022610,GO:0003824,GO:0006914,GO:0005622,GO:0043167,GO:0044248,GO:0005623,GO:0044464,GO:0009056,GO:0044237,GO:0008152,GO:0009987,GO:0044763,GO:0043169,GO:0046872,GO:0044699,GO:0016301,GO:0016772,GO:0016740,GO:0003674,GO:0008150,GO:0008270,GO:0046914,GO:0050789,GO:0050794,GO:0065007,GO:0005575,GO:0051716,GO:0007154,GO:0023052,GO:0044700,GO:0007165,GO:0050896	binding,protein binding,cell adhesion,biological adhesion,catalytic activity,autophagy,intracellular,ion binding,cellular catabolic process,cell,cell part,catabolic process,cellular metabolic process,metabolic process,cellular process,single-organism cellular process,cation binding,metal ion binding,single-organism process,kinase activity,transferase activity, transferring phosphorus-containing g…	--	--
LNC_000999	XLOC_013425	.	transcript	5.3876448	0.9012332	2.579682373	0.000157758	0.003566507	Novel_lncRNA	co_expression	106503421	LRTM1	leucine rich repeats and transmembrane domains 1	GO:0005515,GO:0005488,GO:0003674	protein binding,binding,molecular_function	--	--
LNC_000999	XLOC_013425	.	transcript	5.3876448	0.9012332	2.579682373	0.000157758	0.003566507	Novel_lncRNA	co_expression	102172015	KLHDC3	kelch domain containing 3	GO:0005488,GO:0005515,GO:0003674	binding,protein binding,molecular_function	--	--
LNC_000999	XLOC_013425	.	transcript	5.3876448	0.9012332	2.579682373	0.000157758	0.003566507	Novel_lncRNA	co_expression	102170177	PPP1R27	protein phosphatase 1 regulatory subunit 27	GO:0005488,GO:0005515,GO:0003674	binding,protein binding,molecular_function	--	--
LNC_000999	XLOC_013425	.	transcript	5.3876448	0.9012332	2.579682373	0.000157758	0.003566507	Novel_lncRNA	co_expression	102181332	KCNA7	potassium voltage-gated channel subfamily A member 7	GO:0007155,GO:0022610,GO:0005488,GO:0008237,GO:0004222,GO:0006461,GO:0070271,GO:0071822,GO:0043234,GO:0016043,GO:0031090,GO:0071840,GO:0003824,GO:0005783,GO:0003924,GO:0043167,GO:0065003,GO:0044085,GO:0022607,GO:0044422,GO:0044446,GO:0043933,GO:0051179,GO:0043168,GO:0006810,GO:0051234,GO:0005791,GO:0030867,GO:0044432,GO:0008233,GO:0005789,GO:0033036,GO:0006508,GO:0006811,GO:0000166,GO:1901265,GO:…	cell adhesion,biological adhesion,binding,metallopeptidase activity,metalloendopeptidase activity,protein complex assembly,protein complex biogenesis,protein complex subunit organization,protein complex,cellular component organization,organelle membrane,cellular component organization or biogenesis,catalytic activity,endoplasmic reticulum,GTPase activity,ion binding,macromolecular complex assembl…	--	--
LNC_000999	XLOC_013425	.	transcript	5.3876448	0.9012332	2.579682373	0.000157758	0.003566507	Novel_lncRNA	co_expression	102184735	ADPRHL1	ADP-ribosylhydrolase like 1	--	--	--	--
LNC_000999	XLOC_013425	.	transcript	5.3876448	0.9012332	2.579682373	0.000157758	0.003566507	Novel_lncRNA	co_expression	102181232	TNNT1	troponin T1%2C slow skeletal type	GO:0043234,GO:0044422,GO:0044446,GO:0044424,GO:0005861,GO:0005865,GO:0030016,GO:0030017,GO:0036379,GO:0043292,GO:0044449,GO:0032991,GO:0005856,GO:0044430,GO:0005622,GO:0043229,GO:0043226,GO:0015629,GO:0005623,GO:0044464,GO:0044237,GO:0006807,GO:0034641,GO:0008152,GO:0043228,GO:0043232,GO:1901360,GO:0006725,GO:0046483,GO:0009987,GO:0006139,GO:0071704,GO:0005737,GO:0016070,GO:0090304,GO:0044271,GO:…	protein complex,organelle part,intracellular organelle part,intracellular part,troponin complex,striated muscle thin filament,myofibril,sarcomere,myofilament,contractile fiber,contractile fiber part,macromolecular complex,cytoskeleton,cytoskeletal part,intracellular,intracellular organelle,organelle,actin cytoskeleton,cell,cell part,cellular metabolic process,nitrogen compound metabolic process,c…	--	--
LNC_000999	XLOC_013425	.	transcript	5.3876448	0.9012332	2.579682373	0.000157758	0.003566507	Novel_lncRNA	co_expression	102180124	ABLIM3	actin binding LIM protein family member 3	GO:0005488,GO:0008092,GO:0005515,GO:0006996,GO:0003779,GO:0071840,GO:0016043,GO:0007010,GO:0043167,GO:0009987,GO:0044763,GO:0043169,GO:0046872,GO:0044699,GO:0003674,GO:0008150,GO:0008270,GO:0046914	binding,cytoskeletal protein binding,protein binding,organelle organization,actin binding,cellular component organization or biogenesis,cellular component organization,cytoskeleton organization,ion binding,cellular process,single-organism cellular process,cation binding,metal ion binding,single-organism process,molecular_function,biological_process,zinc ion binding,transition metal ion binding	oas04360	Axon guidance
LNC_000999	XLOC_013425	.	transcript	5.3876448	0.9012332	2.579682373	0.000157758	0.003566507	Novel_lncRNA	co_expression	102176000	PCP4L1	Purkinje cell protein 4 like 1	--	--	--	--
LNC_000999	XLOC_013425	.	transcript	5.3876448	0.9012332	2.579682373	0.000157758	0.003566507	Novel_lncRNA	co_expression	102179180	LIMCH1	LIM and calponin homology domains 1	GO:0005488,GO:0005515,GO:0043167,GO:0043169,GO:0046872,GO:0003674,GO:0008270,GO:0046914	binding,protein binding,ion binding,cation binding,metal ion binding,molecular_function,zinc ion binding,transition metal ion binding	--	--
LNC_000999	XLOC_013425	.	transcript	5.3876448	0.9012332	2.579682373	0.000157758	0.003566507	Novel_lncRNA	co_expression	102185134	CASQ2	calsequestrin 2	GO:0005488,GO:0005509,GO:0043167,GO:0043169,GO:0046872,GO:0003674	binding,calcium ion binding,ion binding,cation binding,metal ion binding,molecular_function	--	--
LNC_000999	XLOC_013425	.	transcript	5.3876448	0.9012332	2.579682373	0.000157758	0.003566507	Novel_lncRNA	co_expression	102190597	ANOS1	anosmin 1	GO:0005515,GO:0005488,GO:0005576,GO:0030234,GO:0004857,GO:0003993,GO:0003824,GO:0043167,GO:0051179,GO:0006810,GO:0051234,GO:0016791,GO:0030414,GO:0061134,GO:0043169,GO:0046872,GO:0042578,GO:0016787,GO:0044765,GO:0044699,GO:0044763,GO:0055085,GO:0003674,GO:0016788,GO:0016020,GO:0008150,GO:0009987,GO:0005575,GO:0044425,GO:0031224,GO:0016021	protein binding,binding,extracellular region,enzyme regulator activity,enzyme inhibitor activity,acid phosphatase activity,catalytic activity,ion binding,localization,transport,establishment of localization,phosphatase activity,peptidase inhibitor activity,peptidase regulator activity,cation binding,metal ion binding,phosphoric ester hydrolase activity,hydrolase activity,single-organism transport…	--	--
LNC_000999	XLOC_013425	.	transcript	5.3876448	0.9012332	2.579682373	0.000157758	0.003566507	Novel_lncRNA	co_expression	102184432	KIAA1161	KIAA1161 ortholog	GO:0005488,GO:0043234,GO:0044422,GO:0044446,GO:0043231,GO:0043227,GO:0044424,GO:0044428,GO:0031981,GO:0031974,GO:0043233,GO:0070013,GO:0044421,GO:0003824,GO:0005694,GO:0005634,GO:0032991,GO:0044427,GO:0015925,GO:0005622,GO:0043229,GO:0043226,GO:0016787,GO:0005576,GO:0004557,GO:0005623,GO:0044464,GO:0044237,GO:0000808,GO:0006807,GO:0034641,GO:0097159,GO:1901363,GO:0008152,GO:0003677,GO:0000228,GO:…	binding,protein complex,organelle part,intracellular organelle part,intracellular membrane-bounded organelle,membrane-bounded organelle,intracellular part,nuclear part,nuclear lumen,membrane-enclosed lumen,organelle lumen,intracellular organelle lumen,extracellular region part,catalytic activity,chromosome,nucleus,macromolecular complex,chromosomal part,galactosidase activity,intracellular,intrac…	--	--
LNC_000999	XLOC_013425	.	transcript	5.3876448	0.9012332	2.579682373	0.000157758	0.003566507	Novel_lncRNA	co_expression	100861269	PDLIM3	PDZ and LIM domain 3	GO:0005488,GO:0005515,GO:0043167,GO:0043169,GO:0046872,GO:0003674,GO:0008270,GO:0046914	binding,protein binding,ion binding,cation binding,metal ion binding,molecular_function,zinc ion binding,transition metal ion binding	--	--
LNC_000999	XLOC_013425	.	transcript	5.3876448	0.9012332	2.579682373	0.000157758	0.003566507	Novel_lncRNA	co_expression	102187210	CPT1B	carnitine palmitoyltransferase 1B	GO:0003824,GO:0016740,GO:0003674,GO:0016746	catalytic activity,transferase activity,molecular_function,transferase activity, transferring acyl groups	oas01212,oas00071,oas03320,oas04920,oas04152	Fatty acid metabolism,Fatty acid degradation,PPAR signaling pathway,Adipocytokine signaling pathway,AMPK signaling pathway
LNC_000999	XLOC_013425	.	transcript	5.3876448	0.9012332	2.579682373	0.000157758	0.003566507	Novel_lncRNA	co_expression	102186351	APOBEC2	apolipoprotein B mRNA editing enzyme catalytic subunit 2	GO:0005488,GO:0003824,GO:0043167,GO:0016787,GO:0016810,GO:0016814,GO:0043169,GO:0046872,GO:0003674,GO:0008270,GO:0046914	binding,catalytic activity,ion binding,hydrolase activity,hydrolase activity, acting on carbon-nitrogen (but not peptide) bonds,hydrolase activity, acting on carbon-nitrogen (but not peptide) bonds, in cyclic amidines,cation binding,metal ion binding,molecular_function,zinc ion binding,transition metal ion binding	--	--
LNC_000999	XLOC_013425	.	transcript	5.3876448	0.9012332	2.579682373	0.000157758	0.003566507	Novel_lncRNA	co_expression	102188190	ASB15	ankyrin repeat and SOCS box containing 15	GO:0005488,GO:0005515,GO:0035556,GO:0009987,GO:0044763,GO:0044699,GO:0003674,GO:0008150,GO:0050789,GO:0050794,GO:0065007,GO:0051716,GO:0007154,GO:0023052,GO:0044700,GO:0007165,GO:0050896	binding,protein binding,intracellular signal transduction,cellular process,single-organism cellular process,single-organism process,molecular_function,biological_process,regulation of biological process,regulation of cellular process,biological regulation,cellular response to stimulus,cell communication,signaling,single organism signaling,signal transduction,response to stimulus	--	--
LNC_000999	XLOC_013425	.	transcript	5.3876448	0.9012332	2.579682373	0.000157758	0.003566507	Novel_lncRNA	co_expression	102169686	ART5	ADP-ribosyltransferase 5	GO:0003824,GO:0005576,GO:0044237,GO:1901135,GO:0008152,GO:0005975,GO:1901137,GO:0009987,GO:0009405,GO:0044723,GO:0071704,GO:0016763,GO:0009058,GO:0009101,GO:0043412,GO:0003956,GO:0006486,GO:0043413,GO:0044238,GO:0009100,GO:0006464,GO:0036211,GO:0070085,GO:0044249,GO:1901576,GO:0016740,GO:0003674,GO:0006471,GO:0044260,GO:0034645,GO:0009059,GO:0051704,GO:0016757,GO:0044267,GO:0008150,GO:0043170,GO:…	catalytic activity,extracellular region,cellular metabolic process,carbohydrate derivative metabolic process,metabolic process,carbohydrate metabolic process,carbohydrate derivative biosynthetic process,cellular process,pathogenesis,single-organism carbohydrate metabolic process,organic substance metabolic process,transferase activity, transferring pentosyl groups,biosynthetic process,glycoprotei…	--	--
LNC_000999	XLOC_013425	.	transcript	5.3876448	0.9012332	2.579682373	0.000157758	0.003566507	Novel_lncRNA	co_expression	102177387	MYL1	myosin light chain 1	GO:0005488,GO:0005509,GO:0043167,GO:0043169,GO:0046872,GO:0003674	binding,calcium ion binding,ion binding,cation binding,metal ion binding,molecular_function	--	--
LNC_000999	XLOC_013425	.	transcript	5.3876448	0.9012332	2.579682373	0.000157758	0.003566507	Novel_lncRNA	co_expression	102180816	LDLRAD4	low density lipoprotein receptor class A domain containing 4	GO:0005488,GO:0005515,GO:0003674	binding,protein binding,molecular_function	--	--
LNC_000999	XLOC_013425	.	transcript	5.3876448	0.9012332	2.579682373	0.000157758	0.003566507	Novel_lncRNA	co_expression	102174371	FGF13	fibroblast growth factor 13	GO:0005488,GO:0008092,GO:0005515,GO:0003779,GO:0035639,GO:0001883,GO:0032549,GO:0032550,GO:0017076,GO:0003824,GO:0043168,GO:0032555,GO:0001882,GO:0032553,GO:0000166,GO:1901265,GO:0030674,GO:0060090,GO:0030554,GO:0036094,GO:0005524,GO:0032559,GO:0005102,GO:0043167,GO:0006796,GO:0019199,GO:0006793,GO:0044237,GO:0004674,GO:0004675,GO:0016310,GO:0097159,GO:1901363,GO:0008152,GO:0006468,GO:0004672,GO:…	binding,cytoskeletal protein binding,protein binding,actin binding,purine ribonucleoside triphosphate binding,purine nucleoside binding,ribonucleoside binding,purine ribonucleoside binding,purine nucleotide binding,catalytic activity,anion binding,purine ribonucleotide binding,nucleoside binding,ribonucleotide binding,nucleotide binding,nucleoside phosphate binding,protein binding, bridging,bindi…	oas05218,oas04151,oas04810,oas05200,oas04010,oas04015,oas04014	Melanoma,PI3K-Akt signaling pathway,Regulation of actin cytoskeleton,Pathways in cancer,MAPK signaling pathway,Rap1 signaling pathway,Ras signaling pathway
LNC_000999	XLOC_013425	.	transcript	5.3876448	0.9012332	2.579682373	0.000157758	0.003566507	Novel_lncRNA	co_expression	102178206	CACNB1	calcium voltage-gated channel auxiliary subunit beta 1	GO:0005488,GO:0043234,GO:0005515,GO:0032991,GO:0005623,GO:0044464,GO:0006812,GO:0051179,GO:0030001,GO:0072511,GO:0008324,GO:0046873,GO:0070838,GO:0009987,GO:0072509,GO:0051234,GO:0006810,GO:0044763,GO:0006816,GO:0005245,GO:0005891,GO:0034704,GO:0070588,GO:0044765,GO:0006811,GO:0044699,GO:0034220,GO:0015085,GO:0022890,GO:0022892,GO:0071944,GO:0015075,GO:0003674,GO:0022843,GO:0005262,GO:0005244,GO:…	binding,protein complex,protein binding,macromolecular complex,cell,cell part,cation transport,localization,metal ion transport,divalent inorganic cation transport,cation transmembrane transporter activity,metal ion transmembrane transporter activity,divalent metal ion transport,cellular process,divalent inorganic cation transmembrane transporter activity,establishment of localization,transport,s…	oas05410,oas05414,oas05412,oas04260,oas04261,oas04010,oas04921	Hypertrophic cardiomyopathy (HCM),Dilated cardiomyopathy,Arrhythmogenic right ventricular cardiomyopathy (ARVC),Cardiac muscle contraction,Adrenergic signaling in cardiomyocytes,MAPK signaling pathway,Oxytocin signaling pathway
LNC_000999	XLOC_013425	.	transcript	5.3876448	0.9012332	2.579682373	0.000157758	0.003566507	Novel_lncRNA	co_expression	102169628	POPDC2	popeye domain containing 2	GO:0005576,GO:0016247,GO:0008200,GO:0016248,GO:0009405,GO:0051704,GO:0003674,GO:0017080,GO:0019871,GO:0016020,GO:0008150,GO:0005575	extracellular region,channel regulator activity,ion channel inhibitor activity,channel inhibitor activity,pathogenesis,multi-organism process,molecular_function,sodium channel regulator activity,sodium channel inhibitor activity,membrane,biological_process,cellular_component	--	--
LNC_000999	XLOC_013425	.	transcript	5.3876448	0.9012332	2.579682373	0.000157758	0.003566507	Novel_lncRNA	co_expression	102181454	MYLK4	myosin light chain kinase family member 4	GO:0005488,GO:0006796,GO:0006793,GO:0016310,GO:0006468,GO:0004672,GO:0003824,GO:0043167,GO:0016773,GO:0043168,GO:0016301,GO:0006464,GO:0036211,GO:0000166,GO:1901265,GO:0036094,GO:0043412,GO:0030554,GO:0005524,GO:0032559,GO:0017076,GO:0035639,GO:0032553,GO:0001883,GO:0032549,GO:0032550,GO:0032555,GO:0001882,GO:0016740,GO:0016772,GO:0003674,GO:0016020,GO:0008152,GO:0019538,GO:0008150,GO:0071704,GO:…	binding,phosphate-containing compound metabolic process,phosphorus metabolic process,phosphorylation,protein phosphorylation,protein kinase activity,catalytic activity,ion binding,phosphotransferase activity, alcohol group as acceptor,anion binding,kinase activity,cellular protein modification process,protein modification process,nucleotide binding,nucleoside phosphate binding,small molecule bind…	oas04510,oas04921,oas04810,oas04270,oas04022,oas04020,oas04971,oas04611	Focal adhesion,Oxytocin signaling pathway,Regulation of actin cytoskeleton,Vascular smooth muscle contraction,cGMP-PKG signaling pathway,Calcium signaling pathway,Gastric acid secretion,Platelet activation
LNC_000999	XLOC_013425	.	transcript	5.3876448	0.9012332	2.579682373	0.000157758	0.003566507	Novel_lncRNA	co_expression	102173350	GMPR	guanosine monophosphate reductase	GO:0044281,GO:0019752,GO:0043436,GO:0006082,GO:1901564,GO:0006520,GO:0044710,GO:0003824,GO:0055086,GO:0016053,GO:0046394,GO:0006796,GO:0044711,GO:0006793,GO:0008652,GO:0006753,GO:1901607,GO:0044283,GO:0055114,GO:0009117,GO:0016491,GO:0044237,GO:1901566,GO:1901605,GO:0019637,GO:0006807,GO:0034641,GO:0006537,GO:0015930,GO:0043650,GO:0008152,GO:0006536,GO:0051186,GO:0009165,GO:1901293,GO:0006732,GO:…	small molecule metabolic process,carboxylic acid metabolic process,oxoacid metabolic process,organic acid metabolic process,organonitrogen compound metabolic process,cellular amino acid metabolic process,single-organism metabolic process,catalytic activity,nucleobase-containing small molecule metabolic process,organic acid biosynthetic process,carboxylic acid biosynthetic process,phosphate-contai…	oas00230	Purine metabolism
LNC_000999	XLOC_013425	.	transcript	5.3876448	0.9012332	2.579682373	0.000157758	0.003566507	Novel_lncRNA	co_expression	102178681	MLLT11	myeloid/lymphoid or mixed-lineage leukemia%3B translocated to%2C 11	--	--	--	--
LNC_000999	XLOC_013425	.	transcript	5.3876448	0.9012332	2.579682373	0.000157758	0.003566507	Novel_lncRNA	co_expression	102190443	IRF6	interferon regulatory factor 6	GO:0005488,GO:0019222,GO:0000975,GO:0001067,GO:1901362,GO:0050789,GO:0044271,GO:0019438,GO:0003674,GO:0065007,GO:0034654,GO:0018130,GO:0008152,GO:0031323,GO:0050794,GO:0032774,GO:0080090,GO:0060255,GO:0006351,GO:0001071,GO:0003700,GO:0019219,GO:0051171,GO:0010468,GO:0008150,GO:2001141,GO:0051252,GO:0006355,GO:0010556,GO:0031326,GO:0009889,GO:2000112,GO:0003677,GO:0071704,GO:0006807,GO:0044237,GO:…	binding,regulation of metabolic process,regulatory region DNA binding,regulatory region nucleic acid binding,organic cyclic compound biosynthetic process,regulation of biological process,cellular nitrogen compound biosynthetic process,aromatic compound biosynthetic process,molecular_function,biological regulation,nucleobase-containing compound biosynthetic process,heterocycle biosynthetic process…	--	--
LNC_000999	XLOC_013425	.	transcript	5.3876448	0.9012332	2.579682373	0.000157758	0.003566507	Novel_lncRNA	co_expression	102177443	SLC8A3	solute carrier family 8 member A3	GO:0051179,GO:0051234,GO:0006810,GO:0044765,GO:0009987,GO:0008150,GO:0055085,GO:0044699,GO:0005575,GO:0044763,GO:0044425,GO:0016020,GO:0007154,GO:0016021,GO:0031224	localization,establishment of localization,transport,single-organism transport,cellular process,biological_process,transmembrane transport,single-organism process,cellular_component,single-organism cellular process,membrane part,membrane,cell communication,integral to membrane,intrinsic to membrane	oas04022,oas04974,oas04020	cGMP-PKG signaling pathway,Protein digestion and absorption,Calcium signaling pathway
LNC_000999	XLOC_013425	.	transcript	5.3876448	0.9012332	2.579682373	0.000157758	0.003566507	Novel_lncRNA	co_expression	102184045	SMPX	small muscle protein%2C X-linked	--	--	--	--
LNC_000999	XLOC_013425	.	transcript	5.3876448	0.9012332	2.579682373	0.000157758	0.003566507	Novel_lncRNA	co_expression	102179365	LOC102179365	uncharacterized LOC102179365	GO:0044424,GO:0032991,GO:0005622,GO:0043229,GO:0043226,GO:0005623,GO:0044464,GO:0044237,GO:0008152,GO:0043228,GO:0043232,GO:0009987,GO:0044763,GO:0071704,GO:0005737,GO:0009058,GO:0044699,GO:0044238,GO:0044249,GO:1901576,GO:0003674,GO:0044444,GO:0044260,GO:0034645,GO:0009059,GO:0005198,GO:0044267,GO:0008150,GO:0043170,GO:0010467,GO:0006412,GO:0050789,GO:0050794,GO:0019538,GO:0065007,GO:0030529,GO:…	intracellular part,macromolecular complex,intracellular,intracellular organelle,organelle,cell,cell part,cellular metabolic process,metabolic process,non-membrane-bounded organelle,intracellular non-membrane-bounded organelle,cellular process,single-organism cellular process,organic substance metabolic process,cytoplasm,biosynthetic process,single-organism process,primary metabolic process,cellul…	--	--
LNC_000999	XLOC_013425	.	transcript	5.3876448	0.9012332	2.579682373	0.000157758	0.003566507	Novel_lncRNA	co_expression	102187851	CXCL9	C-X-C motif chemokine ligand 9	GO:0005515,GO:0005488,GO:0005576,GO:0001664,GO:0008009,GO:0042379,GO:0005102,GO:0005125,GO:0002376,GO:0006955,GO:0005126,GO:0003674,GO:0008150,GO:0050896,GO:0005575	protein binding,binding,extracellular region,G-protein coupled receptor binding,chemokine activity,chemokine receptor binding,receptor binding,cytokine activity,immune system process,immune response,cytokine receptor binding,molecular_function,biological_process,response to stimulus,cellular_component	oas04062,oas04060,oas04620	Chemokine signaling pathway,Cytokine-cytokine receptor interaction,Toll-like receptor signaling pathway
LNC_000999	XLOC_013425	.	transcript	5.3876448	0.9012332	2.579682373	0.000157758	0.003566507	Novel_lncRNA	co_expression	108634347	LOC108634347	dystrophin-like	GO:0005488,GO:0005515,GO:0005576,GO:0010876,GO:0051179,GO:0008152,GO:0033036,GO:0006869,GO:0051234,GO:0006810,GO:0008289,GO:0071704,GO:0044765,GO:0044699,GO:0044238,GO:0042157,GO:0071702,GO:0003674,GO:0008150,GO:0043170,GO:0019538,GO:0005575	binding,protein binding,extracellular region,lipid localization,localization,metabolic process,macromolecule localization,lipid transport,establishment of localization,transport,lipid binding,organic substance metabolic process,single-organism transport,single-organism process,primary metabolic process,lipoprotein metabolic process,organic substance transport,molecular_function,biological_process…	--	--
LNC_000999	XLOC_013425	.	transcript	5.3876448	0.9012332	2.579682373	0.000157758	0.003566507	Novel_lncRNA	co_expression	102172946	ARPP21	cAMP regulated phosphoprotein 21	GO:0005488,GO:0097159,GO:1901363,GO:0003676,GO:0003674	binding,organic cyclic compound binding,heterocyclic compound binding,nucleic acid binding,molecular_function	--	--
LNC_000999	XLOC_013425	.	transcript	5.3876448	0.9012332	2.579682373	0.000157758	0.003566507	Novel_lncRNA	co_expression	102172216	TRIM63	tripartite motif containing 63	GO:0005488,GO:0043234,GO:0044422,GO:0044446,GO:0005515,GO:0044281,GO:0006996,GO:1901564,GO:0043231,GO:0043227,GO:0071840,GO:0016043,GO:0044424,GO:0044710,GO:0003824,GO:0032991,GO:0005622,GO:0043229,GO:0016462,GO:0043226,GO:0055086,GO:1901657,GO:0017111,GO:0043167,GO:0016044,GO:0009116,GO:0016787,GO:0003924,GO:0016817,GO:0006796,GO:0016818,GO:0006793,GO:0006753,GO:0005623,GO:0044464,GO:0009142,GO:…	binding,protein complex,organelle part,intracellular organelle part,protein binding,small molecule metabolic process,organelle organization,organonitrogen compound metabolic process,intracellular membrane-bounded organelle,membrane-bounded organelle,cellular component organization or biogenesis,cellular component organization,intracellular part,single-organism metabolic process,catalytic activity…	--	--
LNC_000999	XLOC_013425	.	transcript	5.3876448	0.9012332	2.579682373	0.000157758	0.003566507	Novel_lncRNA	co_expression	108638310	LOC108638310	intercellular adhesion molecule 2-like	GO:0003824,GO:0016787,GO:0008237,GO:0004222,GO:0008233,GO:0003674,GO:0070011,GO:0004175	catalytic activity,hydrolase activity,metallopeptidase activity,metalloendopeptidase activity,peptidase activity,molecular_function,peptidase activity, acting on L-amino acid peptides,endopeptidase activity	oas04514,oas04650	Cell adhesion molecules (CAMs),Natural killer cell mediated cytotoxicity
LNC_000999	XLOC_013425	.	transcript	5.3876448	0.9012332	2.579682373	0.000157758	0.003566507	Novel_lncRNA	co_expression	102170262	CKM	creatine kinase%2C M-type	GO:0003824,GO:0016301,GO:0016772,GO:0016740,GO:0003674	catalytic activity,kinase activity,transferase activity, transferring phosphorus-containing groups,transferase activity,molecular_function	oas00330,oas01100	Arginine and proline metabolism,Metabolic pathways
LNC_000999	XLOC_013425	.	transcript	5.3876448	0.9012332	2.579682373	0.000157758	0.003566507	Novel_lncRNA	co_expression	102189198	PDLIM5	PDZ and LIM domain 5	GO:0005488,GO:0005515,GO:0043167,GO:0043169,GO:0046872,GO:0003674,GO:0008270,GO:0046914	binding,protein binding,ion binding,cation binding,metal ion binding,molecular_function,zinc ion binding,transition metal ion binding	--	--
LNC_000999	XLOC_013425	.	transcript	5.3876448	0.9012332	2.579682373	0.000157758	0.003566507	Novel_lncRNA	co_expression	102188462	ACOT11	acyl-CoA thioesterase 11	GO:0005488,GO:0003824,GO:0016787,GO:0005576,GO:0010876,GO:0051179,GO:0008152,GO:0005975,GO:0030246,GO:0033036,GO:0016798,GO:0004553,GO:0006869,GO:0030248,GO:0051234,GO:0006810,GO:0008289,GO:0001871,GO:0030247,GO:0071704,GO:0005319,GO:0044765,GO:0044699,GO:0044238,GO:0071702,GO:0022892,GO:0003674,GO:0008150,GO:0005215,GO:0005575	binding,catalytic activity,hydrolase activity,extracellular region,lipid localization,localization,metabolic process,carbohydrate metabolic process,carbohydrate binding,macromolecule localization,hydrolase activity, acting on glycosyl bonds,hydrolase activity, hydrolyzing O-glycosyl compounds,lipid transport,cellulose binding,establishment of localization,transport,lipid binding,pattern binding,p…	--	--
LNC_000999	XLOC_013425	.	transcript	5.3876448	0.9012332	2.579682373	0.000157758	0.003566507	Novel_lncRNA	co_expression	102175625	LMOD3	leiomodin 3	GO:0005488,GO:0008092,GO:0005515,GO:0006996,GO:0043231,GO:0043227,GO:0048523,GO:0071840,GO:0016043,GO:0007010,GO:0044424,GO:0048519,GO:0003824,GO:0005634,GO:0051258,GO:0043623,GO:0005622,GO:0043229,GO:0043226,GO:0033043,GO:0034622,GO:0051128,GO:0043167,GO:0044085,GO:0022607,GO:0010639,GO:0051493,GO:0005623,GO:0044464,GO:0030029,GO:0030036,GO:0006461,GO:0003887,GO:0070271,GO:0065003,GO:0044237,GO:…	binding,cytoskeletal protein binding,protein binding,organelle organization,intracellular membrane-bounded organelle,membrane-bounded organelle,negative regulation of cellular process,cellular component organization or biogenesis,cellular component organization,cytoskeleton organization,intracellular part,negative regulation of biological process,catalytic activity,nucleus,protein polymerization,…	--	--
LNC_000999	XLOC_013425	.	transcript	5.3876448	0.9012332	2.579682373	0.000157758	0.003566507	Novel_lncRNA	co_expression	102191280	LOC102191280	proline-rich receptor-like protein kinase PERK8	--	--	--	--
LNC_001097	XLOC_015194	.	transcript	3.9712192	2.649669	0.583769848	0.040785556	0.13377712	Novel_lncRNA	co_location	102171014	CCDC173	coiled-coil domain containing 173	--	--	--	--
LNC_001097	XLOC_015194	.	transcript	3.9712192	2.649669	0.583769848	0.040785556	0.13377712	Novel_lncRNA	co_location	102190361	LRP2	LDL receptor related protein 2	GO:0005509,GO:0043167,GO:0046872,GO:0043169,GO:0005488,GO:0003824,GO:0003674,GO:0005515,GO:0043234,GO:0005622,GO:0032991,GO:0044424,GO:0004064,GO:0005623,GO:0044464,GO:0016787,GO:0043229,GO:0043226,GO:0005737,GO:0044422,GO:0005747,GO:0030964,GO:0045271,GO:0044446,GO:0044455,GO:0044444,GO:0016788,GO:0005746,GO:0052689,GO:0070469,GO:0043231,GO:0043227,GO:0005743,GO:0019866,GO:0031966,GO:0005739,GO:…	calcium ion binding,ion binding,metal ion binding,cation binding,binding,catalytic activity,molecular_function,protein binding,protein complex,intracellular,macromolecular complex,intracellular part,arylesterase activity,cell,cell part,hydrolase activity,intracellular organelle,organelle,cytoplasm,organelle part,mitochondrial respiratory chain complex I,NADH dehydrogenase complex,respiratory chai…	--	--
LNC_001097	XLOC_015194	.	transcript	3.9712192	2.649669	0.583769848	0.040785556	0.13377712	Novel_lncRNA	co_location	102173422	KLHL41	kelch like family member 41	GO:0005488,GO:0005515,GO:0003674	binding,protein binding,molecular_function	--	--
LNC_001097	XLOC_015194	.	transcript	3.9712192	2.649669	0.583769848	0.040785556	0.13377712	Novel_lncRNA	co_location	102171553	PPIG	peptidylprolyl isomerase G	GO:0005488,GO:0044424,GO:0003824,GO:0005622,GO:0005623,GO:0044464,GO:0043234,GO:0043167,GO:0015979,GO:0006464,GO:0036211,GO:0044238,GO:0005509,GO:0071704,GO:0043412,GO:0006457,GO:0003674,GO:0044237,GO:0044267,GO:0019538,GO:0008152,GO:0044260,GO:0032991,GO:0043170,GO:0009654,GO:0019898,GO:0018193,GO:0009523,GO:0016853,GO:0034357,GO:0009579,GO:0044436,GO:0009521,GO:0043169,GO:0046872,GO:0009987,GO:…	binding,intracellular part,catalytic activity,intracellular,cell,cell part,protein complex,ion binding,photosynthesis,cellular protein modification process,protein modification process,primary metabolic process,calcium ion binding,organic substance metabolic process,macromolecule modification,protein folding,molecular_function,cellular metabolic process,cellular protein metabolic process,protein …	--	--
LNC_001097	XLOC_015194	.	transcript	3.9712192	2.649669	0.583769848	0.040785556	0.13377712	Novel_lncRNA	co_location	102173694	BBS5	Bardet-Biedl syndrome 5	GO:0043167,GO:0005488,GO:0003674,GO:0005515,GO:0043234,GO:0008289,GO:0043168,GO:0035091,GO:0005622,GO:0005654,GO:0044451,GO:0005543,GO:0032266,GO:0032991,GO:0044424,GO:0034464,GO:0031981,GO:0005623,GO:0044464,GO:1901981,GO:0043233,GO:0070013,GO:0031974,GO:0043229,GO:0043226,GO:0044428,GO:0043130,GO:0005634,GO:0044422,GO:0044446,GO:0032182,GO:0017053,GO:0009987,GO:0043231,GO:0043227,GO:0007049,GO:…	ion binding,binding,molecular_function,protein binding,protein complex,lipid binding,anion binding,phosphatidylinositol binding,intracellular,nucleoplasm,nucleoplasm part,phospholipid binding,phosphatidylinositol-3-phosphate binding,macromolecular complex,intracellular part,BBSome,nuclear lumen,cell,cell part,phosphatidylinositol phosphate binding,organelle lumen,intracellular organelle lumen,mem…	--	--
LNC_001097	XLOC_015194	.	transcript	3.9712192	2.649669	0.583769848	0.040785556	0.13377712	Novel_lncRNA	co_location	102172945	FASTKD1	FAST kinase domains 1	GO:0003824,GO:0003674,GO:0016740,GO:0016772,GO:0004672,GO:0016301,GO:0016773	catalytic activity,molecular_function,transferase activity,transferase activity, transferring phosphorus-containing groups,protein kinase activity,kinase activity,phosphotransferase activity, alcohol group as acceptor	--	--
LNC_001097	XLOC_015194	.	transcript	3.9712192	2.649669	0.583769848	0.040785556	0.13377712	Novel_lncRNA	co_expression	102175139	ATP9A	ATPase phospholipid transporting 9A (putative)	GO:0005488,GO:0043167,GO:0043169,GO:0046872,GO:0000166,GO:1901265,GO:0036094,GO:0003674,GO:0097159,GO:1901363	binding,ion binding,cation binding,metal ion binding,nucleotide binding,nucleoside phosphate binding,small molecule binding,molecular_function,organic cyclic compound binding,heterocyclic compound binding	--	--
LNC_001097	XLOC_015194	.	transcript	3.9712192	2.649669	0.583769848	0.040785556	0.13377712	Novel_lncRNA	co_expression	102184978	LRMP	lymphoid restricted membrane protein	GO:0019012,GO:0044423,GO:0055036,GO:0005575,GO:0016020	virion,virion part,virion membrane,cellular_component,membrane	--	--
LNC_001097	XLOC_015194	.	transcript	3.9712192	2.649669	0.583769848	0.040785556	0.13377712	Novel_lncRNA	co_expression	102179339	PALMD	palmdelphin	GO:0050793,GO:0071840,GO:0016043,GO:0044767,GO:0048856,GO:0032502,GO:0051128,GO:0022603,GO:0009653,GO:0048869,GO:0000902,GO:0032989,GO:0065008,GO:0009987,GO:0044763,GO:0044699,GO:0008360,GO:0022604,GO:0008150,GO:0050789,GO:0050794,GO:0065007,GO:0005575,GO:0016020	regulation of developmental process,cellular component organization or biogenesis,cellular component organization,single-organism developmental process,anatomical structure development,developmental process,regulation of cellular component organization,regulation of anatomical structure morphogenesis,anatomical structure morphogenesis,cellular developmental process,cell morphogenesis,cellular com…	--	--
LNC_001097	XLOC_015194	.	transcript	3.9712192	2.649669	0.583769848	0.040785556	0.13377712	Novel_lncRNA	co_expression	102171892	PKIG	protein kinase (cAMP-dependent%2C catalytic) inhibitor gamma	GO:0048523,GO:0048519,GO:0043086,GO:0044092,GO:0042325,GO:0019887,GO:0030291,GO:0019220,GO:0051174,GO:0001932,GO:0006796,GO:0043549,GO:0045859,GO:0051338,GO:0004857,GO:0050790,GO:0006793,GO:0044237,GO:0004860,GO:0019210,GO:0019207,GO:0065009,GO:0031324,GO:0031399,GO:0030234,GO:0010605,GO:0016310,GO:0001933,GO:0004862,GO:0006469,GO:0010563,GO:0031400,GO:0033673,GO:0042326,GO:0045936,GO:0051348,GO:…	negative regulation of cellular process,negative regulation of biological process,negative regulation of catalytic activity,negative regulation of molecular function,regulation of phosphorylation,protein kinase regulator activity,protein serine/threonine kinase inhibitor activity,regulation of phosphate metabolic process,regulation of phosphorus metabolic process,regulation of protein phosphoryla…	--	--
LNC_001097	XLOC_015194	.	transcript	3.9712192	2.649669	0.583769848	0.040785556	0.13377712	Novel_lncRNA	co_expression	102178372	MYO3A	myosin IIIA	GO:0005515,GO:0005488,GO:0015629,GO:0006796,GO:0006793,GO:0044710,GO:0016310,GO:0016459,GO:0006468,GO:0043234,GO:0019748,GO:0004672,GO:0003824,GO:0044430,GO:0043167,GO:0016773,GO:0005856,GO:0044422,GO:0044446,GO:0043168,GO:0003774,GO:0016301,GO:0006464,GO:0036211,GO:0000166,GO:1901265,GO:0036094,GO:0043412,GO:0016787,GO:0005975,GO:0070569,GO:0044699,GO:0016462,GO:0017111,GO:0030554,GO:0005524,GO:…	protein binding,binding,actin cytoskeleton,phosphate-containing compound metabolic process,phosphorus metabolic process,single-organism metabolic process,phosphorylation,myosin complex,protein phosphorylation,protein complex,secondary metabolic process,protein kinase activity,catalytic activity,cytoskeletal part,ion binding,phosphotransferase activity, alcohol group as acceptor,cytoskeleton,organ…	--	--
LNC_001097	XLOC_015194	.	transcript	3.9712192	2.649669	0.583769848	0.040785556	0.13377712	Novel_lncRNA	co_expression	102170298	MTMR7	myotubularin related protein 7	GO:0006796,GO:0006793,GO:0008053,GO:0048284,GO:0043234,GO:0006996,GO:0031966,GO:0005740,GO:0016043,GO:0031090,GO:0016044,GO:0071840,GO:0005739,GO:0003824,GO:0003924,GO:0006944,GO:0061025,GO:0044429,GO:0031975,GO:0061024,GO:0031967,GO:0008138,GO:0044422,GO:0044446,GO:0007005,GO:0016791,GO:0006464,GO:0036211,GO:0042578,GO:0043412,GO:0016787,GO:0004725,GO:0006470,GO:0004721,GO:0016311,GO:0044699,GO:…	phosphate-containing compound metabolic process,phosphorus metabolic process,mitochondrial fusion,organelle fusion,protein complex,organelle organization,mitochondrial membrane,mitochondrial envelope,cellular component organization,organelle membrane,cellular membrane organization,cellular component organization or biogenesis,mitochondrion,catalytic activity,GTPase activity,cellular membrane fusi…	--	--
LNC_001097	XLOC_015194	.	transcript	3.9712192	2.649669	0.583769848	0.040785556	0.13377712	Novel_lncRNA	co_expression	102177903	BMP7	bone morphogenetic protein 7	GO:0005515,GO:0005488,GO:0005102,GO:0019012,GO:0044423,GO:0040007,GO:0008083,GO:0019028,GO:0019013,GO:0003674,GO:0016020,GO:0008150,GO:0005575,GO:0044425,GO:0031224,GO:0016021	protein binding,binding,receptor binding,virion,virion part,growth,growth factor activity,viral capsid,viral nucleocapsid,molecular_function,membrane,biological_process,cellular_component,membrane part,intrinsic to membrane,integral to membrane	oas04350,oas04390,oas04060	TGF-beta signaling pathway,Hippo signaling pathway,Cytokine-cytokine receptor interaction
LNC_001097	XLOC_015194	.	transcript	3.9712192	2.649669	0.583769848	0.040785556	0.13377712	Novel_lncRNA	co_expression	106502961	HES4	hes family bHLH transcription factor 4	GO:0005515,GO:0005488,GO:0046983,GO:0035556,GO:0044699,GO:0044763,GO:0019222,GO:1901362,GO:0050789,GO:0044271,GO:0019438,GO:0003674,GO:0065007,GO:0034654,GO:0018130,GO:0008152,GO:0031323,GO:0050794,GO:0007154,GO:0044700,GO:0023052,GO:0032774,GO:0080090,GO:0060255,GO:0006351,GO:0007165,GO:0019219,GO:0051171,GO:0010468,GO:0008150,GO:2001141,GO:0051252,GO:0006355,GO:0010556,GO:0031326,GO:0009889,GO:…	protein binding,binding,protein dimerization activity,intracellular signal transduction,single-organism process,single-organism cellular process,regulation of metabolic process,organic cyclic compound biosynthetic process,regulation of biological process,cellular nitrogen compound biosynthetic process,aromatic compound biosynthetic process,molecular_function,biological regulation,nucleobase-conta…	oas03460,oas04950,oas04330	Fanconi anemia pathway,Maturity onset diabetes of the young,Notch signaling pathway
LNC_001097	XLOC_015194	.	transcript	3.9712192	2.649669	0.583769848	0.040785556	0.13377712	Novel_lncRNA	co_expression	102181028	CLTB	clathrin light chain B	GO:0005488,GO:0044422,GO:0044446,GO:0046907,GO:0005737,GO:0043234,GO:0044424,GO:0036094,GO:0003824,GO:0000166,GO:1901265,GO:0043168,GO:0043231,GO:0043227,GO:0051649,GO:0005622,GO:0017076,GO:0051641,GO:0001882,GO:0035639,GO:0001883,GO:0032549,GO:0032550,GO:0032555,GO:0032553,GO:0033036,GO:0008104,GO:0031090,GO:0097159,GO:1901363,GO:0034613,GO:0070727,GO:0032991,GO:0045184,GO:0005623,GO:0044464,GO:…	binding,organelle part,intracellular organelle part,intracellular transport,cytoplasm,protein complex,intracellular part,small molecule binding,catalytic activity,nucleotide binding,nucleoside phosphate binding,anion binding,intracellular membrane-bounded organelle,membrane-bounded organelle,establishment of localization in cell,intracellular,purine nucleotide binding,cellular localization,nucleo…	oas05016,oas04142,oas05100,oas04961,oas04144,oas04721	Huntington's disease,Lysosome,Bacterial invasion of epithelial cells,Endocrine and other factor-regulated calcium reabsorption,Endocytosis,Synaptic vesicle cycle
LNC_001097	XLOC_015194	.	transcript	3.9712192	2.649669	0.583769848	0.040785556	0.13377712	Novel_lncRNA	co_expression	108634026	NANOS1	nanos C2HC-type zinc finger 1	--	--	--	--
LNC_001097	XLOC_015194	.	transcript	3.9712192	2.649669	0.583769848	0.040785556	0.13377712	Novel_lncRNA	co_expression	102174818	MID2	midline 2	GO:0005515,GO:0005488,GO:0003993,GO:0003824,GO:0043167,GO:0016791,GO:0043169,GO:0046872,GO:0042578,GO:0016787,GO:0003674,GO:0016788	protein binding,binding,acid phosphatase activity,catalytic activity,ion binding,phosphatase activity,cation binding,metal ion binding,phosphoric ester hydrolase activity,hydrolase activity,molecular_function,hydrolase activity, acting on ester bonds	--	--
LNC_001097	XLOC_015194	.	transcript	3.9712192	2.649669	0.583769848	0.040785556	0.13377712	Novel_lncRNA	co_expression	102183003	SLC2A4	solute carrier family 2 member 4	GO:0051179,GO:0006810,GO:0051234,GO:0044765,GO:0044699,GO:0044763,GO:0055085,GO:0005215,GO:0022857,GO:0003674,GO:0016020,GO:0008150,GO:0009987,GO:0005575,GO:0044425,GO:0031224,GO:0016021	localization,transport,establishment of localization,single-organism transport,single-organism process,single-organism cellular process,transmembrane transport,transporter activity,transmembrane transporter activity,molecular_function,membrane,biological_process,cellular process,cellular_component,membrane part,intrinsic to membrane,integral to membrane	oas04930,oas04920,oas04068,oas04152,oas04910	Type II diabetes mellitus,Adipocytokine signaling pathway,FoxO signaling pathway,AMPK signaling pathway,Insulin signaling pathway
LNC_001097	XLOC_015194	.	transcript	3.9712192	2.649669	0.583769848	0.040785556	0.13377712	Novel_lncRNA	co_expression	102180951	LAPTM4B	lysosomal protein transmembrane 4 beta	GO:0005575,GO:0016020,GO:0044425,GO:0031224,GO:0016021	cellular_component,membrane,membrane part,intrinsic to membrane,integral to membrane	oas04142	Lysosome
LNC_001097	XLOC_015194	.	transcript	3.9712192	2.649669	0.583769848	0.040785556	0.13377712	Novel_lncRNA	co_expression	102183284	CELF4	CUGBP%2C Elav-like family member 4	GO:0005488,GO:0043231,GO:0043227,GO:0044424,GO:0032502,GO:0003824,GO:0044707,GO:0005634,GO:0007275,GO:0005622,GO:0043229,GO:0043226,GO:0043167,GO:0016787,GO:0032501,GO:0044248,GO:0005623,GO:0044464,GO:0009056,GO:0044237,GO:0046700,GO:0006807,GO:0034641,GO:0051179,GO:0044270,GO:0097159,GO:1901363,GO:0008152,GO:1901361,GO:0019439,GO:0034655,GO:0008324,GO:0046873,GO:1901360,GO:0006725,GO:0046483,GO:…	binding,intracellular membrane-bounded organelle,membrane-bounded organelle,intracellular part,developmental process,catalytic activity,single-multicellular organism process,nucleus,multicellular organismal development,intracellular,intracellular organelle,organelle,ion binding,hydrolase activity,multicellular organismal process,cellular catabolic process,cell,cell part,catabolic process,cellular…	--	--
LNC_001097	XLOC_015194	.	transcript	3.9712192	2.649669	0.583769848	0.040785556	0.13377712	Novel_lncRNA	co_expression	102175918	KREMEN2	kringle containing transmembrane protein 2	--	--	--	--
LNC_001097	XLOC_015194	.	transcript	3.9712192	2.649669	0.583769848	0.040785556	0.13377712	Novel_lncRNA	co_expression	102188313	FBXO10	F-box protein 10	GO:0005515,GO:0005488,GO:0003674	protein binding,binding,molecular_function	--	--
LNC_001097	XLOC_015194	.	transcript	3.9712192	2.649669	0.583769848	0.040785556	0.13377712	Novel_lncRNA	co_expression	102174754	PRPF18	pre-mRNA processing factor 18	GO:0044422,GO:0044446,GO:0043231,GO:0043227,GO:0044424,GO:0044428,GO:0005634,GO:0032991,GO:0005622,GO:0043229,GO:0043226,GO:0005623,GO:0044464,GO:0044237,GO:0031090,GO:0031300,GO:0031301,GO:0030176,GO:0031227,GO:0006807,GO:0034641,GO:0051179,GO:0012505,GO:0008152,GO:0044432,GO:0005789,GO:0042175,GO:1901360,GO:0006725,GO:0046483,GO:0009987,GO:0033036,GO:0005783,GO:0006139,GO:0051234,GO:0006810,GO:…	organelle part,intracellular organelle part,intracellular membrane-bounded organelle,membrane-bounded organelle,intracellular part,nuclear part,nucleus,macromolecular complex,intracellular,intracellular organelle,organelle,cell,cell part,cellular metabolic process,organelle membrane,intrinsic to organelle membrane,integral to organelle membrane,integral to endoplasmic reticulum membrane,intrinsic…	oas03040	Spliceosome
LNC_001097	XLOC_015194	.	transcript	3.9712192	2.649669	0.583769848	0.040785556	0.13377712	Novel_lncRNA	co_expression	102170923	SYNC	syncoilin%2C intermediate filament protein	GO:0005488,GO:0043234,GO:0044422,GO:0044446,GO:0008092,GO:0005515,GO:0048870,GO:0051674,GO:0044424,GO:0040011,GO:0003824,GO:0006928,GO:0032991,GO:0005856,GO:0044430,GO:0005622,GO:0043229,GO:0016462,GO:0043226,GO:0005102,GO:0017111,GO:0016787,GO:0001539,GO:0071973,GO:0016817,GO:0005576,GO:0009605,GO:0019898,GO:0016818,GO:0005623,GO:0044464,GO:0009288,GO:0003774,GO:0051179,GO:0043228,GO:0043232,GO:…	binding,protein complex,organelle part,intracellular organelle part,cytoskeletal protein binding,protein binding,cell motility,localization of cell,intracellular part,locomotion,catalytic activity,cellular component movement,macromolecular complex,cytoskeleton,cytoskeletal part,intracellular,intracellular organelle,pyrophosphatase activity,organelle,receptor binding,nucleoside-triphosphatase acti…	--	--
LNC_001097	XLOC_015194	.	transcript	3.9712192	2.649669	0.583769848	0.040785556	0.13377712	Novel_lncRNA	co_expression	102173062	RAMP1	receptor activity modifying protein 1	GO:0008277,GO:0046907,GO:0051649,GO:0010646,GO:0051179,GO:0023051,GO:0051641,GO:0048583,GO:0009966,GO:0008565,GO:0009987,GO:0033036,GO:0006886,GO:0051234,GO:0006810,GO:0044763,GO:0034613,GO:0070727,GO:0015031,GO:0045184,GO:0044699,GO:0008104,GO:0071702,GO:0022892,GO:0003674,GO:0008150,GO:0005215,GO:0050789,GO:0050794,GO:0065007,GO:0005575,GO:0051716,GO:0007154,GO:0023052,GO:0044700,GO:0007165,GO:…	regulation of G-protein coupled receptor protein signaling pathway,intracellular transport,establishment of localization in cell,regulation of cell communication,localization,regulation of signaling,cellular localization,regulation of response to stimulus,regulation of signal transduction,protein transporter activity,cellular process,macromolecule localization,intracellular protein transport,esta…	oas04270	Vascular smooth muscle contraction
LNC_001097	XLOC_015194	.	transcript	3.9712192	2.649669	0.583769848	0.040785556	0.13377712	Novel_lncRNA	co_expression	102178227	CDC42SE1	CDC42 small effector 1	GO:0051179,GO:0051234,GO:0006810,GO:0044421,GO:0040011,GO:0052126,GO:0052192,GO:0019076,GO:0030260,GO:0044409,GO:0046718,GO:0051806,GO:0051828,GO:0051704,GO:0018995,GO:0043657,GO:0033643,GO:0043245,GO:0044215,GO:0044216,GO:0044217,GO:0042025,GO:0033646,GO:0043656,GO:0033647,GO:0033648,GO:0044403,GO:0044419,GO:0030430,GO:0044163,GO:0075519,GO:0075521,GO:0075606,GO:0075733,GO:0016032,GO:0044764,GO:…	localization,establishment of localization,transport,extracellular region part,locomotion,movement in host environment,movement in environment of other organism involved in symbiotic interaction,viral release from host cell,entry into host cell,entry into host,viral entry into host cell,entry into cell of other organism involved in symbiotic interaction,entry into other organism involved in symbi…	--	--
LNC_001097	XLOC_015194	.	transcript	3.9712192	2.649669	0.583769848	0.040785556	0.13377712	Novel_lncRNA	co_expression	102178220	SCN9A	sodium voltage-gated channel alpha subunit 9	GO:0005515,GO:0005488,GO:0043234,GO:0071840,GO:0034702,GO:0034703,GO:0044459,GO:0005886,GO:0044085,GO:0015672,GO:0006812,GO:0022843,GO:0051179,GO:0071944,GO:0005244,GO:0022832,GO:0005261,GO:0006810,GO:0005887,GO:0051234,GO:0008324,GO:0031226,GO:0046873,GO:0001518,GO:0005248,GO:0034706,GO:0015077,GO:0015081,GO:0030001,GO:0030684,GO:0032040,GO:0006811,GO:0022836,GO:0022839,GO:0022890,GO:0044765,GO:…	protein binding,binding,protein complex,cellular component organization or biogenesis,ion channel complex,cation channel complex,plasma membrane part,plasma membrane,cellular component biogenesis,monovalent inorganic cation transport,cation transport,voltage-gated cation channel activity,localization,cell periphery,voltage-gated ion channel activity,voltage-gated channel activity,cation channel a…	--	--
LNC_001097	XLOC_015194	.	transcript	3.9712192	2.649669	0.583769848	0.040785556	0.13377712	Novel_lncRNA	co_expression	102173448	ERBB3	erb-b2 receptor tyrosine kinase 3	GO:0005488,GO:0043234,GO:0044422,GO:0044446,GO:0043231,GO:0043227,GO:0044424,GO:0044428,GO:0035639,GO:0001883,GO:0032549,GO:0032550,GO:0017076,GO:0003824,GO:0043168,GO:0032555,GO:0001882,GO:0032553,GO:0000166,GO:1901265,GO:0030554,GO:0036094,GO:0005524,GO:0005634,GO:0032559,GO:0032991,GO:0005622,GO:0043229,GO:0043226,GO:0043167,GO:0007167,GO:0007169,GO:0006796,GO:0019199,GO:0006793,GO:0005623,GO:…	binding,protein complex,organelle part,intracellular organelle part,intracellular membrane-bounded organelle,membrane-bounded organelle,intracellular part,nuclear part,purine ribonucleoside triphosphate binding,purine nucleoside binding,ribonucleoside binding,purine ribonucleoside binding,purine nucleotide binding,catalytic activity,anion binding,purine ribonucleotide binding,nucleoside binding,r…	oas05205,oas04144,oas05206,oas04020,oas04012	Proteoglycans in cancer,Endocytosis,MicroRNAs in cancer,Calcium signaling pathway,ErbB signaling pathway
LNC_001097	XLOC_015194	.	transcript	3.9712192	2.649669	0.583769848	0.040785556	0.13377712	Novel_lncRNA	co_expression	102171037	RBFOX2	RNA binding protein%2C fox-1 homolog 2	GO:0005488,GO:0006812,GO:0051179,GO:0097159,GO:1901363,GO:0005451,GO:0015491,GO:0008324,GO:0006818,GO:0015992,GO:0015672,GO:0051234,GO:0022804,GO:0006810,GO:0015291,GO:0044765,GO:0015297,GO:0006811,GO:0044699,GO:0022890,GO:0003676,GO:0022892,GO:0015078,GO:0015075,GO:0003674,GO:0015077,GO:0022891,GO:0015298,GO:0015299,GO:0022857,GO:0008150,GO:0005215	binding,cation transport,localization,organic cyclic compound binding,heterocyclic compound binding,monovalent cation:hydrogen antiporter activity,cation:cation antiporter activity,cation transmembrane transporter activity,hydrogen transport,proton transport,monovalent inorganic cation transport,establishment of localization,active transmembrane transporter activity,transport,secondary active tra…	--	--
LNC_001097	XLOC_015194	.	transcript	3.9712192	2.649669	0.583769848	0.040785556	0.13377712	Novel_lncRNA	co_expression	102185127	MOGAT1	monoacylglycerol O-acyltransferase 1	GO:0003824,GO:0016746,GO:0016747,GO:0016740,GO:0003674	catalytic activity,transferase activity, transferring acyl groups,transferase activity, transferring acyl groups other than amino-acyl groups,transferase activity,molecular_function	--	--
LNC_001097	XLOC_015194	.	transcript	3.9712192	2.649669	0.583769848	0.040785556	0.13377712	Novel_lncRNA	co_expression	102185676	MCAM	melanoma cell adhesion molecule	GO:0005488,GO:0005515,GO:0043231,GO:0043227,GO:0007155,GO:0022610,GO:0044424,GO:0005622,GO:0043229,GO:0043226,GO:0005623,GO:0044464,GO:0005739,GO:0009987,GO:0044763,GO:0005737,GO:0044699,GO:0003674,GO:0044444,GO:0008150,GO:0005575,GO:0016020,GO:0044425,GO:0031224,GO:0016021	binding,protein binding,intracellular membrane-bounded organelle,membrane-bounded organelle,cell adhesion,biological adhesion,intracellular part,intracellular,intracellular organelle,organelle,cell,cell part,mitochondrion,cellular process,single-organism cellular process,cytoplasm,single-organism process,molecular_function,cytoplasmic part,biological_process,cellular_component,membrane,membrane p…	--	--
LNC_001097	XLOC_015194	.	transcript	3.9712192	2.649669	0.583769848	0.040785556	0.13377712	Novel_lncRNA	co_expression	102170443	TRIM55	tripartite motif containing 55	GO:0005488,GO:0005515,GO:0048870,GO:0051674,GO:0043231,GO:0043227,GO:0044424,GO:0040011,GO:0035639,GO:0001883,GO:0032549,GO:0032550,GO:0017076,GO:0003824,GO:0043168,GO:0032555,GO:0001882,GO:0032553,GO:0000166,GO:1901265,GO:0006928,GO:0030554,GO:0036094,GO:0005524,GO:0005634,GO:0032559,GO:0005622,GO:0043229,GO:0016462,GO:0043226,GO:0017111,GO:0043167,GO:0016787,GO:0001539,GO:0071973,GO:0016817,GO:…	binding,protein binding,cell motility,localization of cell,intracellular membrane-bounded organelle,membrane-bounded organelle,intracellular part,locomotion,purine ribonucleoside triphosphate binding,purine nucleoside binding,ribonucleoside binding,purine ribonucleoside binding,purine nucleotide binding,catalytic activity,anion binding,purine ribonucleotide binding,nucleoside binding,ribonucleoti…	--	--
LNC_001097	XLOC_015194	.	transcript	3.9712192	2.649669	0.583769848	0.040785556	0.13377712	Novel_lncRNA	co_expression	100861082	MICU1	mitochondrial calcium uptake 1	GO:0005488,GO:0043167,GO:0003674,GO:0005509,GO:0005515,GO:0043169,GO:0046872	binding,ion binding,molecular_function,calcium ion binding,protein binding,cation binding,metal ion binding	--	--
LNC_001097	XLOC_015194	.	transcript	3.9712192	2.649669	0.583769848	0.040785556	0.13377712	Novel_lncRNA	co_expression	102183758	NT5C2	5'-nucleotidase%2C cytosolic II	GO:0005488,GO:0044710,GO:0008152,GO:0044237,GO:1901360,GO:0006725,GO:0071704,GO:0046148,GO:0043167,GO:0044711,GO:0042440,GO:0003674,GO:1901576,GO:0009058,GO:0044249,GO:0009987,GO:0042438,GO:0046189,GO:1901615,GO:0008150,GO:1901362,GO:0019438,GO:0006582,GO:0005507,GO:0018958,GO:1901617,GO:0043169,GO:0046872,GO:0044550,GO:0019748,GO:0046914	binding,single-organism metabolic process,metabolic process,cellular metabolic process,organic cyclic compound metabolic process,cellular aromatic compound metabolic process,organic substance metabolic process,pigment biosynthetic process,ion binding,single-organism biosynthetic process,pigment metabolic process,molecular_function,organic substance biosynthetic process,biosynthetic process,cellul…	oas00240,oas00760,oas00230,oas01100	Pyrimidine metabolism,Nicotinate and nicotinamide metabolism,Purine metabolism,Metabolic pathways
LNC_001097	XLOC_015194	.	transcript	3.9712192	2.649669	0.583769848	0.040785556	0.13377712	Novel_lncRNA	co_expression	100860846	FABP3	fatty acid binding protein 3	--	--	oas03320	PPAR signaling pathway
LNC_001097	XLOC_015194	.	transcript	3.9712192	2.649669	0.583769848	0.040785556	0.13377712	Novel_lncRNA	co_expression	102169266	GRIA3	glutamate ionotropic receptor AMPA type subunit 3	GO:0005488,GO:0097159,GO:1901363,GO:0009987,GO:0044763,GO:0044699,GO:0008063,GO:0003676,GO:0022892,GO:0015075,GO:0003674,GO:0022891,GO:0022857,GO:0004970,GO:0008066,GO:0022836,GO:0022839,GO:0008150,GO:0005215,GO:0005234,GO:0005230,GO:0015276,GO:0022834,GO:0050789,GO:0005216,GO:0022838,GO:0050794,GO:0005231,GO:0015267,GO:0022803,GO:0065007,GO:0005575,GO:0051716,GO:0007154,GO:0023052,GO:0044700,GO:…	binding,organic cyclic compound binding,heterocyclic compound binding,cellular process,single-organism cellular process,single-organism process,Toll signaling pathway,nucleic acid binding,substrate-specific transporter activity,ion transmembrane transporter activity,molecular_function,substrate-specific transmembrane transporter activity,transmembrane transporter activity,ionotropic glutamate rec…	oas05202,oas05031,oas04728,oas04024,oas04713,oas04730,oas04724,oas04723,oas05033,oas04080	Transcriptional misregulation in cancer,Amphetamine addiction,Dopaminergic synapse,cAMP signaling pathway,Circadian entrainment,Long-term depression,Glutamatergic synapse,Retrograde endocannabinoid signaling,Nicotine addiction,Neuroactive ligand-receptor interaction
LNC_001097	XLOC_015194	.	transcript	3.9712192	2.649669	0.583769848	0.040785556	0.13377712	Novel_lncRNA	co_expression	102170796	MYO16	myosin XVI	GO:0005515,GO:0005488,GO:0015629,GO:0016459,GO:0043234,GO:0003824,GO:0044430,GO:0043167,GO:0005856,GO:0044422,GO:0044446,GO:0043168,GO:0003774,GO:0016301,GO:0000166,GO:1901265,GO:0036094,GO:0016787,GO:0016462,GO:0017111,GO:0030554,GO:0005524,GO:0032559,GO:0016817,GO:0017076,GO:0035639,GO:0032553,GO:0001883,GO:0032549,GO:0032550,GO:0032555,GO:0001882,GO:0016818,GO:0016740,GO:0016772,GO:0003674,GO:…	protein binding,binding,actin cytoskeleton,myosin complex,protein complex,catalytic activity,cytoskeletal part,ion binding,cytoskeleton,organelle part,intracellular organelle part,anion binding,motor activity,kinase activity,nucleotide binding,nucleoside phosphate binding,small molecule binding,hydrolase activity,pyrophosphatase activity,nucleoside-triphosphatase activity,adenyl nucleotide bindin…	--	--
LNC_001097	XLOC_015194	.	transcript	3.9712192	2.649669	0.583769848	0.040785556	0.13377712	Novel_lncRNA	co_expression	102182070	PGPEP1L	pyroglutamyl-peptidase I-like	--	--	--	--
LNC_001293	XLOC_016893	.	transcript	7.0236906	1.8693188	1.909716662	2.03E-07	6.16E-05	Novel_lncRNA	co_location	102188768	LOC102188768	protein FAM151A	--	--	--	--
LNC_001293	XLOC_016893	.	transcript	7.0236906	1.8693188	1.909716662	2.03E-07	6.16E-05	Novel_lncRNA	co_location	102173906	MROH7	maestro heat like repeat family member 7	GO:0005515,GO:0003674,GO:0005488	protein binding,molecular_function,binding	--	--
LNC_001293	XLOC_016893	.	transcript	7.0236906	1.8693188	1.909716662	2.03E-07	6.16E-05	Novel_lncRNA	co_location	102188462	ACOT11	acyl-CoA thioesterase 11	GO:0005488,GO:0003824,GO:0016787,GO:0005576,GO:0010876,GO:0051179,GO:0008152,GO:0005975,GO:0030246,GO:0033036,GO:0016798,GO:0004553,GO:0006869,GO:0030248,GO:0051234,GO:0006810,GO:0008289,GO:0001871,GO:0030247,GO:0071704,GO:0005319,GO:0044765,GO:0044699,GO:0044238,GO:0071702,GO:0022892,GO:0003674,GO:0008150,GO:0005215,GO:0005575	binding,catalytic activity,hydrolase activity,extracellular region,lipid localization,localization,metabolic process,carbohydrate metabolic process,carbohydrate binding,macromolecule localization,hydrolase activity, acting on glycosyl bonds,hydrolase activity, hydrolyzing O-glycosyl compounds,lipid transport,cellulose binding,establishment of localization,transport,lipid binding,pattern binding,p…	--	--
LNC_001293	XLOC_016893	.	transcript	7.0236906	1.8693188	1.909716662	2.03E-07	6.16E-05	Novel_lncRNA	co_location	102173148	TTC4	tetratricopeptide repeat domain 4	GO:0005515,GO:0003674,GO:0005488	protein binding,molecular_function,binding	--	--
LNC_001293	XLOC_016893	.	transcript	7.0236906	1.8693188	1.909716662	2.03E-07	6.16E-05	Novel_lncRNA	co_location	102188187	FAM151A	family with sequence similarity 151 member A	--	--	--	--
LNC_001293	XLOC_016893	.	transcript	7.0236906	1.8693188	1.909716662	2.03E-07	6.16E-05	Novel_lncRNA	co_expression	102185585	PACSIN3	protein kinase C and casein kinase substrate in neurons 3	GO:0005488,GO:0044422,GO:0044446,GO:0005515,GO:0070925,GO:0006996,GO:0071840,GO:0016043,GO:0007010,GO:0044424,GO:0000921,GO:0005940,GO:0031106,GO:0032156,GO:0032185,GO:0009896,GO:0010508,GO:0031331,GO:0017076,GO:0031329,GO:0009894,GO:0000166,GO:1901265,GO:0006914,GO:0010506,GO:0030554,GO:0036094,GO:0005856,GO:0044430,GO:0043623,GO:0005622,GO:0044448,GO:0048522,GO:0043229,GO:0043226,GO:0034622,GO:…	binding,organelle part,intracellular organelle part,protein binding,organelle assembly,organelle organization,cellular component organization or biogenesis,cellular component organization,cytoskeleton organization,intracellular part,septin ring assembly,septin ring,septin ring organization,septin cytoskeleton,septin cytoskeleton organization,positive regulation of catabolic process,positive regul…	--	--
LNC_001293	XLOC_016893	.	transcript	7.0236906	1.8693188	1.909716662	2.03E-07	6.16E-05	Novel_lncRNA	co_expression	102179001	LSM11	LSM11%2C U7 small nuclear RNA associated	GO:0043231,GO:0043227,GO:0044424,GO:0005634,GO:0005622,GO:0048522,GO:0043229,GO:0043226,GO:0048518,GO:0005623,GO:0044464,GO:0044237,GO:0009893,GO:0031325,GO:0006807,GO:0034641,GO:0008152,GO:1901360,GO:0006725,GO:0046483,GO:0009987,GO:0006139,GO:0071704,GO:0016070,GO:0090304,GO:0044271,GO:0009058,GO:0019438,GO:0034654,GO:0018130,GO:1901362,GO:0044238,GO:0044249,GO:1901576,GO:0006351,GO:0032774,GO:…	intracellular membrane-bounded organelle,membrane-bounded organelle,intracellular part,nucleus,intracellular,positive regulation of cellular process,intracellular organelle,organelle,positive regulation of biological process,cell,cell part,cellular metabolic process,positive regulation of metabolic process,positive regulation of cellular metabolic process,nitrogen compound metabolic process,cellu…	--	--
LNC_001293	XLOC_016893	.	transcript	7.0236906	1.8693188	1.909716662	2.03E-07	6.16E-05	Novel_lncRNA	co_expression	102169421	HSPB3	heat shock protein family B (small) member 3	--	--	--	--
LNC_001293	XLOC_016893	.	transcript	7.0236906	1.8693188	1.909716662	2.03E-07	6.16E-05	Novel_lncRNA	co_expression	102178060	ITGB1	integrin subunit beta 1	--	--	oas05200,oas05205,oas04810,oas05222,oas05100,oas04510,oas04151,oas05140,oas04145,oas04015,oas05133,oas04670,oas05410,oas05145,oas04512,oas04611,oas05412,oas05414,oas04360,oas04514	Pathways in cancer,Proteoglycans in cancer,Regulation of actin cytoskeleton,Small cell lung cancer,Bacterial invasion of epithelial cells,Focal adhesion,PI3K-Akt signaling pathway,Leishmaniasis,Phagosome,Rap1 signaling pathway,Pertussis,Leukocyte transendothelial migration,Hypertrophic cardiomyopathy (HCM),Toxoplasmosis,ECM-receptor interaction,Platelet activation,Arrhythmogenic right ventricular…
LNC_001293	XLOC_016893	.	transcript	7.0236906	1.8693188	1.909716662	2.03E-07	6.16E-05	Novel_lncRNA	co_expression	102184982	CITED1	Cbp/p300 interacting transactivator with Glu/Asp rich carboxy-terminal domain 1	GO:0043231,GO:0043227,GO:0044424,GO:0005634,GO:0005622,GO:0043229,GO:0043226,GO:0005623,GO:0044464,GO:0044237,GO:0006807,GO:0034641,GO:0008152,GO:1901360,GO:0006725,GO:0046483,GO:0009987,GO:0006139,GO:0071704,GO:0016070,GO:0090304,GO:0044271,GO:0009058,GO:0019438,GO:0034654,GO:0018130,GO:1901362,GO:0044238,GO:0044249,GO:1901576,GO:0006351,GO:0032774,GO:0044260,GO:0034645,GO:0031323,GO:0019222,GO:…	intracellular membrane-bounded organelle,membrane-bounded organelle,intracellular part,nucleus,intracellular,intracellular organelle,organelle,cell,cell part,cellular metabolic process,nitrogen compound metabolic process,cellular nitrogen compound metabolic process,metabolic process,organic cyclic compound metabolic process,cellular aromatic compound metabolic process,heterocycle metabolic proces…	--	--
LNC_001293	XLOC_016893	.	transcript	7.0236906	1.8693188	1.909716662	2.03E-07	6.16E-05	Novel_lncRNA	co_expression	102184988	LAD1	ladinin 1	--	--	--	--
LNC_001293	XLOC_016893	.	transcript	7.0236906	1.8693188	1.909716662	2.03E-07	6.16E-05	Novel_lncRNA	co_expression	102182800	IL1RN	interleukin 1 receptor antagonist	GO:0044421,GO:0005615,GO:0005576,GO:0005575	extracellular region part,extracellular space,extracellular region,cellular_component	--	--
LNC_001293	XLOC_016893	.	transcript	7.0236906	1.8693188	1.909716662	2.03E-07	6.16E-05	Novel_lncRNA	co_expression	102175043	CA3	carbonic anhydrase 3	GO:0005576,GO:0005575	extracellular region,cellular_component	oas00910	Nitrogen metabolism
LNC_001293	XLOC_016893	.	transcript	7.0236906	1.8693188	1.909716662	2.03E-07	6.16E-05	Novel_lncRNA	co_expression	102170009	RXRG	retinoid X receptor gamma	GO:0005488,GO:0042221,GO:0043167,GO:0010033,GO:0009725,GO:0009719,GO:0043169,GO:0046872,GO:0043565,GO:0014070,GO:0033993,GO:0043401,GO:0048545,GO:0071383,GO:0071396,GO:0071407,GO:0044699,GO:0071310,GO:0009755,GO:0032870,GO:0070887,GO:0044763,GO:0071495,GO:0043231,GO:0043227,GO:0019222,GO:1901362,GO:0050789,GO:0044271,GO:0019438,GO:0003674,GO:0065007,GO:0034654,GO:0018130,GO:0008152,GO:0031323,GO:…	binding,response to chemical stimulus,ion binding,response to organic substance,response to hormone stimulus,response to endogenous stimulus,cation binding,metal ion binding,sequence-specific DNA binding,response to organic cyclic compound,response to lipid,steroid hormone mediated signaling pathway,response to steroid hormone stimulus,cellular response to steroid hormone stimulus,cellular respon…	oas05222,oas05200,oas03320,oas05216,oas05223,oas05202,oas04920,oas04919	Small cell lung cancer,Pathways in cancer,PPAR signaling pathway,Thyroid cancer,Non-small cell lung cancer,Transcriptional misregulation in cancer,Adipocytokine signaling pathway,Thyroid hormone signaling pathway
LNC_001293	XLOC_016893	.	transcript	7.0236906	1.8693188	1.909716662	2.03E-07	6.16E-05	Novel_lncRNA	co_expression	102187786	CDH17	cadherin 17	GO:0005488,GO:0005509,GO:0007155,GO:0022610,GO:0003824,GO:0043167,GO:0016787,GO:0008152,GO:0005975,GO:0005996,GO:0009987,GO:0016798,GO:0004553,GO:0044723,GO:0044763,GO:0071704,GO:0043169,GO:0046872,GO:0044699,GO:0044238,GO:0016337,GO:0007156,GO:0003674,GO:0019566,GO:0046373,GO:0046556,GO:0019321,GO:0008150,GO:0005575,GO:0016020	binding,calcium ion binding,cell adhesion,biological adhesion,catalytic activity,ion binding,hydrolase activity,metabolic process,carbohydrate metabolic process,monosaccharide metabolic process,cellular process,hydrolase activity, acting on glycosyl bonds,hydrolase activity, hydrolyzing O-glycosyl compounds,single-organism carbohydrate metabolic process,single-organism cellular process,organic su…	--	--
LNC_001293	XLOC_016893	.	transcript	7.0236906	1.8693188	1.909716662	2.03E-07	6.16E-05	Novel_lncRNA	co_expression	102184741	UCP3	uncoupling protein 3	--	--	--	--
LNC_001293	XLOC_016893	.	transcript	7.0236906	1.8693188	1.909716662	2.03E-07	6.16E-05	Novel_lncRNA	co_expression	102178781	IMPA2	inositol monophosphatase 2	GO:0044710,GO:0006796,GO:0006793,GO:0044237,GO:0019637,GO:0016310,GO:0008152,GO:0009987,GO:0044255,GO:0046488,GO:0046486,GO:0046834,GO:0046854,GO:0006629,GO:0006650,GO:0071704,GO:0044238,GO:0006644,GO:0030258,GO:0008150	single-organism metabolic process,phosphate-containing compound metabolic process,phosphorus metabolic process,cellular metabolic process,organophosphate metabolic process,phosphorylation,metabolic process,cellular process,cellular lipid metabolic process,phosphatidylinositol metabolic process,glycerolipid metabolic process,lipid phosphorylation,phosphatidylinositol phosphorylation,lipid metaboli…	oas00562,oas04070,oas01100	Inositol phosphate metabolism,Phosphatidylinositol signaling system,Metabolic pathways
LNC_001293	XLOC_016893	.	transcript	7.0236906	1.8693188	1.909716662	2.03E-07	6.16E-05	Novel_lncRNA	co_expression	102185692	ADSSL1	adenylosuccinate synthase like 1	GO:0005488,GO:0044281,GO:1901564,GO:0044710,GO:0035639,GO:0001883,GO:0032549,GO:0032550,GO:0017076,GO:0003824,GO:0043168,GO:0032555,GO:0001882,GO:0032553,GO:0000166,GO:1901265,GO:0036094,GO:0055086,GO:0043167,GO:0006796,GO:0006793,GO:0006753,GO:0019001,GO:0005525,GO:0009117,GO:0032561,GO:0044237,GO:0016874,GO:1901566,GO:0006163,GO:0019637,GO:0072521,GO:0006807,GO:0034641,GO:0097159,GO:1901363,GO:…	binding,small molecule metabolic process,organonitrogen compound metabolic process,single-organism metabolic process,purine ribonucleoside triphosphate binding,purine nucleoside binding,ribonucleoside binding,purine ribonucleoside binding,purine nucleotide binding,catalytic activity,anion binding,purine ribonucleotide binding,nucleoside binding,ribonucleotide binding,nucleotide binding,nucleoside…	oas00230,oas01100,oas00250	Purine metabolism,Metabolic pathways,Alanine, aspartate and glutamate metabolism
LNC_001293	XLOC_016893	.	transcript	7.0236906	1.8693188	1.909716662	2.03E-07	6.16E-05	Novel_lncRNA	co_expression	102179092	LOC102179092	intelectin-2-like	--	--	--	--
LNC_001293	XLOC_016893	.	transcript	7.0236906	1.8693188	1.909716662	2.03E-07	6.16E-05	Novel_lncRNA	co_expression	102190021	AMIGO2	adhesion molecule with Ig like domain 2	GO:0005488,GO:0005515,GO:0003674	binding,protein binding,molecular_function	--	--
LNC_001293	XLOC_016893	.	transcript	7.0236906	1.8693188	1.909716662	2.03E-07	6.16E-05	Novel_lncRNA	co_expression	102179820	KLHL31	kelch like family member 31	GO:0005488,GO:0005515,GO:0044710,GO:0003824,GO:0006796,GO:0006793,GO:0055114,GO:0016491,GO:0044237,GO:0045333,GO:0006091,GO:0015980,GO:0016310,GO:0008152,GO:0008137,GO:0050136,GO:0016655,GO:0022904,GO:0003954,GO:0009987,GO:0022900,GO:0006119,GO:0042773,GO:0003674,GO:0042775,GO:0006120,GO:0016651,GO:0008150	binding,protein binding,single-organism metabolic process,catalytic activity,phosphate-containing compound metabolic process,phosphorus metabolic process,oxidation-reduction process,oxidoreductase activity,cellular metabolic process,cellular respiration,generation of precursor metabolites and energy,energy derivation by oxidation of organic compounds,phosphorylation,metabolic process,NADH dehydro…	--	--
LNC_001293	XLOC_016893	.	transcript	7.0236906	1.8693188	1.909716662	2.03E-07	6.16E-05	Novel_lncRNA	co_expression	102189371	ASB5	ankyrin repeat and SOCS box containing 5	GO:0005488,GO:0005515,GO:0010876,GO:0035556,GO:0051179,GO:0009987,GO:0033036,GO:0006869,GO:0051234,GO:0006810,GO:0044763,GO:0005319,GO:0044765,GO:0044699,GO:0071702,GO:0022892,GO:0003674,GO:0008150,GO:0005215,GO:0050789,GO:0050794,GO:0065007,GO:0051716,GO:0007154,GO:0023052,GO:0044700,GO:0007165,GO:0050896	binding,protein binding,lipid localization,intracellular signal transduction,localization,cellular process,macromolecule localization,lipid transport,establishment of localization,transport,single-organism cellular process,lipid transporter activity,single-organism transport,single-organism process,organic substance transport,substrate-specific transporter activity,molecular_function,biological_p…	--	--
LNC_001293	XLOC_016893	.	transcript	7.0236906	1.8693188	1.909716662	2.03E-07	6.16E-05	Novel_lncRNA	co_expression	102183913	PLPP1	phospholipid phosphatase 1	--	--	oas01100,oas00600,oas04666,oas00561,oas00564,oas04975,oas00565	Metabolic pathways,Sphingolipid metabolism,Fc gamma R-mediated phagocytosis,Glycerolipid metabolism,Glycerophospholipid metabolism,Fat digestion and absorption,Ether lipid metabolism
LNC_001293	XLOC_016893	.	transcript	7.0236906	1.8693188	1.909716662	2.03E-07	6.16E-05	Novel_lncRNA	co_expression	102183911	MAP3K7CL	MAP3K7 C-terminal like	GO:0005488,GO:0043234,GO:0044422,GO:0044446,GO:0070925,GO:0006996,GO:0048870,GO:0051674,GO:0043231,GO:0043227,GO:0071840,GO:0016043,GO:0044424,GO:0005929,GO:0031514,GO:0040011,GO:0009896,GO:0010508,GO:0031331,GO:0031329,GO:0009894,GO:0006914,GO:0010506,GO:0006928,GO:0005694,GO:0032991,GO:0044427,GO:0042995,GO:0043623,GO:0005622,GO:0048522,GO:0043229,GO:0043226,GO:0034622,GO:0034508,GO:0044085,GO:…	binding,protein complex,organelle part,intracellular organelle part,organelle assembly,organelle organization,cell motility,localization of cell,intracellular membrane-bounded organelle,membrane-bounded organelle,cellular component organization or biogenesis,cellular component organization,intracellular part,cilium,motile cilium,locomotion,positive regulation of catabolic process,positive regulat…	--	--
LNC_001293	XLOC_016893	.	transcript	7.0236906	1.8693188	1.909716662	2.03E-07	6.16E-05	Novel_lncRNA	co_expression	102183914	LRRC14B	leucine rich repeat containing 14B	GO:0005515,GO:0005488,GO:0003674	protein binding,binding,molecular_function	--	--
LNC_001293	XLOC_016893	.	transcript	7.0236906	1.8693188	1.909716662	2.03E-07	6.16E-05	Novel_lncRNA	co_expression	102176928	LYSMD1	LysM domain containing 1	--	--	--	--
LNC_001293	XLOC_016893	.	transcript	7.0236906	1.8693188	1.909716662	2.03E-07	6.16E-05	Novel_lncRNA	co_expression	102190418	AIG1	androgen induced 1	GO:0005575,GO:0016020,GO:0044425,GO:0031224,GO:0016021	cellular_component,membrane,membrane part,intrinsic to membrane,integral to membrane	--	--
LNC_001293	XLOC_016893	.	transcript	7.0236906	1.8693188	1.909716662	2.03E-07	6.16E-05	Novel_lncRNA	co_expression	102189986	HRC	histidine rich calcium binding protein	GO:0005575,GO:0016020	cellular_component,membrane	--	--
LNC_001293	XLOC_016893	.	transcript	7.0236906	1.8693188	1.909716662	2.03E-07	6.16E-05	Novel_lncRNA	co_expression	102184367	IL11	interleukin 11	GO:0048856,GO:0032502,GO:0044707,GO:0007275,GO:0032501,GO:0048731,GO:0048513,GO:0009888,GO:0008544,GO:0043588,GO:0044699,GO:0008150	anatomical structure development,developmental process,single-multicellular organism process,multicellular organismal development,multicellular organismal process,system development,organ development,tissue development,epidermis development,skin development,single-organism process,biological_process	oas05323,oas04640,oas04060,oas04630	Rheumatoid arthritis,Hematopoietic cell lineage,Cytokine-cytokine receptor interaction,Jak-STAT signaling pathway
LNC_001293	XLOC_016893	.	transcript	7.0236906	1.8693188	1.909716662	2.03E-07	6.16E-05	Novel_lncRNA	co_expression	106503282	HN1	hematological and neurological expressed 1	--	--	--	--
LNC_001293	XLOC_016893	.	transcript	7.0236906	1.8693188	1.909716662	2.03E-07	6.16E-05	Novel_lncRNA	co_expression	102180312	FAM189A2	family with sequence similarity 189 member A2	GO:0016020,GO:0005575,GO:0044425,GO:0031224,GO:0016021	membrane,cellular_component,membrane part,intrinsic to membrane,integral to membrane	--	--
LNC_001293	XLOC_016893	.	transcript	7.0236906	1.8693188	1.909716662	2.03E-07	6.16E-05	Novel_lncRNA	co_expression	102172599	MTR	5-methyltetrahydrofolate-homocysteine methyltransferase	GO:0005488,GO:0044281,GO:0019752,GO:0043436,GO:0006082,GO:1901564,GO:0006520,GO:0044424,GO:0044710,GO:0003824,GO:0036094,GO:0005622,GO:0016053,GO:0046394,GO:0043167,GO:0042558,GO:0044711,GO:0008652,GO:0005623,GO:0044464,GO:1901607,GO:0044283,GO:0044237,GO:1901566,GO:1901605,GO:0010646,GO:0006807,GO:0023051,GO:0097159,GO:1901363,GO:0016741,GO:0008152,GO:0048583,GO:0009966,GO:0008168,GO:1901360,GO:…	binding,small molecule metabolic process,carboxylic acid metabolic process,oxoacid metabolic process,organic acid metabolic process,organonitrogen compound metabolic process,cellular amino acid metabolic process,intracellular part,single-organism metabolic process,catalytic activity,small molecule binding,intracellular,organic acid biosynthetic process,carboxylic acid biosynthetic process,ion bin…	oas00670,oas01230,oas00270,oas00450,oas01100	One carbon pool by folate,Biosynthesis of amino acids,Cysteine and methionine metabolism,Selenocompound metabolism,Metabolic pathways
LNC_001293	XLOC_016893	.	transcript	7.0236906	1.8693188	1.909716662	2.03E-07	6.16E-05	Novel_lncRNA	co_expression	102172698	PRR32	proline rich 32	--	--	--	--
LNC_001293	XLOC_016893	.	transcript	7.0236906	1.8693188	1.909716662	2.03E-07	6.16E-05	Novel_lncRNA	co_expression	102172690	COPG2	coatomer protein complex subunit gamma 2	GO:0005488,GO:0043234,GO:0044422,GO:0044446,GO:0005515,GO:0043231,GO:0043227,GO:0044424,GO:0032991,GO:0005622,GO:0043229,GO:0043226,GO:0005623,GO:0044464,GO:0044237,GO:0031090,GO:0046907,GO:0051649,GO:0006807,GO:0034641,GO:0051179,GO:0097159,GO:1901363,GO:0030126,GO:0030137,GO:0030663,GO:0012505,GO:0008152,GO:0051641,GO:0005794,GO:0003677,GO:0005798,GO:0030660,GO:0044431,GO:1901360,GO:0006725,GO:…	binding,protein complex,organelle part,intracellular organelle part,protein binding,intracellular membrane-bounded organelle,membrane-bounded organelle,intracellular part,macromolecular complex,intracellular,intracellular organelle,organelle,cell,cell part,cellular metabolic process,organelle membrane,intracellular transport,establishment of localization in cell,nitrogen compound metabolic proces…	--	--
LNC_001293	XLOC_016893	.	transcript	7.0236906	1.8693188	1.909716662	2.03E-07	6.16E-05	Novel_lncRNA	co_expression	102173979	ACY1	aminoacylase 1	GO:0005488,GO:0005515,GO:0003824,GO:0016787,GO:0046907,GO:0051649,GO:0006891,GO:0051179,GO:0048193,GO:0008152,GO:0051641,GO:0000042,GO:0000301,GO:0034067,GO:0072600,GO:0009987,GO:0033036,GO:0006886,GO:0051234,GO:0006810,GO:0016192,GO:0006605,GO:0044763,GO:0034613,GO:0070727,GO:0015031,GO:0044765,GO:0045184,GO:0044699,GO:0008104,GO:0071702,GO:0003674,GO:0033365,GO:0016482,GO:0072594,GO:0008150	binding,protein binding,catalytic activity,hydrolase activity,intracellular transport,establishment of localization in cell,intra-Golgi vesicle-mediated transport,localization,Golgi vesicle transport,metabolic process,cellular localization,protein targeting to Golgi,retrograde transport, vesicle recycling within Golgi,protein localization to Golgi apparatus,establishment of protein localization t…	oas01230,oas01210,oas00330,oas01100	Biosynthesis of amino acids,2-Oxocarboxylic acid metabolism,Arginine and proline metabolism,Metabolic pathways
LNC_001293	XLOC_016893	.	transcript	7.0236906	1.8693188	1.909716662	2.03E-07	6.16E-05	Novel_lncRNA	co_expression	102171217	RPS24	ribosomal protein S24	GO:0008152,GO:0044424,GO:0044237,GO:0043229,GO:0043226,GO:0044238,GO:0071704,GO:0005622,GO:0005623,GO:0044464,GO:0003674,GO:0032991,GO:0044260,GO:1901576,GO:0009058,GO:0044249,GO:0009987,GO:0008150,GO:0043170,GO:0034645,GO:0009059,GO:0043228,GO:0043232,GO:0044267,GO:0005737,GO:0010467,GO:0044444,GO:0019538,GO:0006412,GO:0005198,GO:0003735,GO:0005840,GO:0030529,GO:0005575	metabolic process,intracellular part,cellular metabolic process,intracellular organelle,organelle,primary metabolic process,organic substance metabolic process,intracellular,cell,cell part,molecular_function,macromolecular complex,cellular macromolecule metabolic process,organic substance biosynthetic process,biosynthetic process,cellular biosynthetic process,cellular process,biological_process,m…	oas03010	Ribosome
LNC_001293	XLOC_016893	.	transcript	7.0236906	1.8693188	1.909716662	2.03E-07	6.16E-05	Novel_lncRNA	co_expression	102184484	MYOM3	myomesin 3	GO:0005488,GO:0005515,GO:0003824,GO:0043167,GO:0003993,GO:0016787,GO:0042578,GO:0016791,GO:0044237,GO:0006807,GO:0034641,GO:0008152,GO:1901360,GO:0006725,GO:0046483,GO:0009987,GO:0006139,GO:0016788,GO:0071704,GO:0043169,GO:0016070,GO:0090304,GO:0046872,GO:0044271,GO:0009058,GO:0019438,GO:0034654,GO:0018130,GO:1901362,GO:0044238,GO:0044249,GO:1901576,GO:0006351,GO:0032774,GO:0003674,GO:0001071,GO:…	binding,protein binding,catalytic activity,ion binding,acid phosphatase activity,hydrolase activity,phosphoric ester hydrolase activity,phosphatase activity,cellular metabolic process,nitrogen compound metabolic process,cellular nitrogen compound metabolic process,metabolic process,organic cyclic compound metabolic process,cellular aromatic compound metabolic process,heterocycle metabolic process…	--	--
LNC_001293	XLOC_016893	.	transcript	7.0236906	1.8693188	1.909716662	2.03E-07	6.16E-05	Novel_lncRNA	co_expression	102176339	CDNF	cerebral dopamine neurotrophic factor	GO:0044424,GO:0003824,GO:0005622,GO:0005623,GO:0044464,GO:0043229,GO:0043226,GO:0009288,GO:0040012,GO:0040011,GO:0050795,GO:0050920,GO:0048583,GO:0009605,GO:0032101,GO:0043228,GO:0043232,GO:0042221,GO:0006935,GO:0042330,GO:0007610,GO:0003674,GO:0008150,GO:0005575,GO:0050789,GO:0065007,GO:0050896	intracellular part,catalytic activity,intracellular,cell,cell part,intracellular organelle,organelle,bacterial-type flagellum,regulation of locomotion,locomotion,regulation of behavior,regulation of chemotaxis,regulation of response to stimulus,response to external stimulus,regulation of response to external stimulus,non-membrane-bounded organelle,intracellular non-membrane-bounded organelle,resp…	--	--
LNC_001293	XLOC_016893	.	transcript	7.0236906	1.8693188	1.909716662	2.03E-07	6.16E-05	Novel_lncRNA	co_expression	102190485	GNG5	G protein subunit gamma 5	GO:0043234,GO:0044424,GO:0032991,GO:0005622,GO:0019898,GO:0005623,GO:0044464,GO:0005834,GO:0019897,GO:0031234,GO:0009898,GO:0009987,GO:0044763,GO:0044699,GO:0071944,GO:0003674,GO:0044459,GO:0005886,GO:0008150,GO:0050789,GO:0050794,GO:0065007,GO:0005575,GO:0051716,GO:0007154,GO:0023052,GO:0044700,GO:0007165,GO:0050896,GO:0016020,GO:0044425,GO:0004871,GO:0007166,GO:0007186,GO:0060089	protein complex,intracellular part,macromolecular complex,intracellular,extrinsic to membrane,cell,cell part,heterotrimeric G-protein complex,extrinsic to plasma membrane,extrinsic to internal side of plasma membrane,internal side of plasma membrane,cellular process,single-organism cellular process,single-organism process,cell periphery,molecular_function,plasma membrane part,plasma membrane,biol…	oas05034,oas04151,oas04014,oas04728,oas04726,oas04713,oas04062,oas04724,oas04727,oas04725,oas04723,oas05032	Alcoholism,PI3K-Akt signaling pathway,Ras signaling pathway,Dopaminergic synapse,Serotonergic synapse,Circadian entrainment,Chemokine signaling pathway,Glutamatergic synapse,GABAergic synapse,Cholinergic synapse,Retrograde endocannabinoid signaling,Morphine addiction
LNC_001293	XLOC_016893	.	transcript	7.0236906	1.8693188	1.909716662	2.03E-07	6.16E-05	Novel_lncRNA	co_expression	102179435	TPM3	tropomyosin 3	GO:0005488,GO:0043234,GO:2000026,GO:0051726,GO:0008092,GO:0050793,GO:0005515,GO:0009790,GO:0045995,GO:0006996,GO:0051239,GO:0048870,GO:0051674,GO:0007049,GO:0043231,GO:0043227,GO:0007155,GO:0030155,GO:0022610,GO:0048523,GO:0071840,GO:0016043,GO:0044767,GO:0048856,GO:0016477,GO:0030334,GO:0044424,GO:0005929,GO:0031514,GO:0040011,GO:0048519,GO:0048285,GO:0032502,GO:0044421,GO:0003824,GO:0006914,GO:…	binding,protein complex,regulation of multicellular organismal development,regulation of cell cycle,cytoskeletal protein binding,regulation of developmental process,protein binding,embryo development,regulation of embryonic development,organelle organization,regulation of multicellular organismal process,cell motility,localization of cell,cell cycle,intracellular membrane-bounded organelle,membra…	oas05410,oas05414,oas04260,oas04261,oas05200,oas05216	Hypertrophic cardiomyopathy (HCM),Dilated cardiomyopathy,Cardiac muscle contraction,Adrenergic signaling in cardiomyocytes,Pathways in cancer,Thyroid cancer
LNC_001293	XLOC_016893	.	transcript	7.0236906	1.8693188	1.909716662	2.03E-07	6.16E-05	Novel_lncRNA	co_expression	102174185	FAM71F1	family with sequence similarity 71 member F1	--	--	--	--
LNC_001293	XLOC_016893	.	transcript	7.0236906	1.8693188	1.909716662	2.03E-07	6.16E-05	Novel_lncRNA	co_expression	102189719	CAV3	caveolin 3	GO:0071840,GO:0016043,GO:0001765,GO:0031579,GO:0070836,GO:0016044,GO:0044085,GO:0022607,GO:0061024,GO:0009987,GO:0044763,GO:0044699,GO:0008150	cellular component organization or biogenesis,cellular component organization,membrane raft assembly,membrane raft organization,caveola assembly,cellular membrane organization,cellular component biogenesis,cellular component assembly,membrane organization,cellular process,single-organism cellular process,single-organism process,biological_process	oas05205,oas04510,oas05100,oas04144	Proteoglycans in cancer,Focal adhesion,Bacterial invasion of epithelial cells,Endocytosis
LNC_001293	XLOC_016893	.	transcript	7.0236906	1.8693188	1.909716662	2.03E-07	6.16E-05	Novel_lncRNA	co_expression	102190963	FILIP1	filamin A interacting protein 1	GO:0071840,GO:0016043,GO:0044767,GO:0048856,GO:0040011,GO:0032502,GO:0003824,GO:0006928,GO:0044707,GO:0007275,GO:0016787,GO:0032501,GO:0009605,GO:0048731,GO:0009653,GO:0048869,GO:0000902,GO:0032989,GO:0009987,GO:0030154,GO:0006935,GO:0042330,GO:0032990,GO:0048858,GO:0044763,GO:0030030,GO:0042221,GO:0044699,GO:0007409,GO:0007411,GO:0048667,GO:0048812,GO:0061564,GO:0097485,GO:0008233,GO:0031175,GO:…	cellular component organization or biogenesis,cellular component organization,single-organism developmental process,anatomical structure development,locomotion,developmental process,catalytic activity,cellular component movement,single-multicellular organism process,multicellular organismal development,hydrolase activity,multicellular organismal process,response to external stimulus,system develo…	--	--
LNC_001293	XLOC_016893	.	transcript	7.0236906	1.8693188	1.909716662	2.03E-07	6.16E-05	Novel_lncRNA	co_expression	102185462	HBEGF	heparin binding EGF like growth factor	GO:0005488,GO:0005515,GO:0003674	binding,protein binding,molecular_function	oas05205,oas04912,oas04012,oas04915	Proteoglycans in cancer,GnRH signaling pathway,ErbB signaling pathway,Estrogen signaling pathway
LNC_001293	XLOC_016893	.	transcript	7.0236906	1.8693188	1.909716662	2.03E-07	6.16E-05	Novel_lncRNA	co_expression	102174891	LOC102174891	myosin regulatory light polypeptide 9	GO:0005488,GO:0005509,GO:0044421,GO:0031012,GO:0043167,GO:0005578,GO:0005576,GO:0009987,GO:0044763,GO:0043169,GO:0046872,GO:0044699,GO:0003674,GO:0008150,GO:0050789,GO:0050794,GO:0065007,GO:0005575,GO:0051716,GO:0007154,GO:0023052,GO:0044700,GO:0007165,GO:0050896,GO:0016020	binding,calcium ion binding,extracellular region part,extracellular matrix,ion binding,proteinaceous extracellular matrix,extracellular region,cellular process,single-organism cellular process,cation binding,metal ion binding,single-organism process,molecular_function,biological_process,regulation of biological process,regulation of cellular process,biological regulation,cellular_component,cellul…	oas04510,oas04810,oas04670,oas04530,oas04611	Focal adhesion,Regulation of actin cytoskeleton,Leukocyte transendothelial migration,Tight junction,Platelet activation
LNC_001293	XLOC_016893	.	transcript	7.0236906	1.8693188	1.909716662	2.03E-07	6.16E-05	Novel_lncRNA	co_expression	102176803	DCLK1	doublecortin like kinase 1	GO:0005488,GO:0097159,GO:1901363,GO:0003824,GO:0036094,GO:0000166,GO:1901265,GO:0043168,GO:0001882,GO:0035639,GO:0032553,GO:0001883,GO:0032549,GO:0032550,GO:0032555,GO:0008152,GO:0017076,GO:0005524,GO:0032559,GO:0030554,GO:0044237,GO:0034641,GO:0006807,GO:1901360,GO:0006725,GO:0006139,GO:0044238,GO:0071704,GO:0046483,GO:0043167,GO:0090304,GO:0016773,GO:0003674,GO:0006468,GO:0016740,GO:0006796,GO:…	binding,organic cyclic compound binding,heterocyclic compound binding,catalytic activity,small molecule binding,nucleotide binding,nucleoside phosphate binding,anion binding,nucleoside binding,purine ribonucleoside triphosphate binding,ribonucleotide binding,purine nucleoside binding,ribonucleoside binding,purine ribonucleoside binding,purine ribonucleotide binding,metabolic process,purine nucleo…	--	--
LNC_001293	XLOC_016893	.	transcript	7.0236906	1.8693188	1.909716662	2.03E-07	6.16E-05	Novel_lncRNA	co_expression	102183732	COL5A2	collagen type V alpha 2 chain	GO:0005488,GO:0005515,GO:0044421,GO:0031012,GO:0005578,GO:0005576,GO:0005201,GO:0044420,GO:0005581,GO:0009987,GO:0044763,GO:0006276,GO:0030541,GO:0044699,GO:0003674,GO:0005198,GO:0008150,GO:0005575	binding,protein binding,extracellular region part,extracellular matrix,proteinaceous extracellular matrix,extracellular region,extracellular matrix structural constituent,extracellular matrix part,collagen,cellular process,single-organism cellular process,plasmid maintenance,plasmid partitioning,single-organism process,molecular_function,structural molecule activity,biological_process,cellular_co…	oas04510,oas04512,oas05146,oas04151,oas04611,oas04974	Focal adhesion,ECM-receptor interaction,Amoebiasis,PI3K-Akt signaling pathway,Platelet activation,Protein digestion and absorption
LNC_001293	XLOC_016893	.	transcript	7.0236906	1.8693188	1.909716662	2.03E-07	6.16E-05	Novel_lncRNA	co_expression	102182516	PPDPF	pancreatic progenitor cell differentiation and proliferation factor	GO:0032502,GO:0003824,GO:0044707,GO:0007275,GO:0032501,GO:0016491,GO:0048869,GO:0008324,GO:0009987,GO:0030154,GO:0044763,GO:0044699,GO:0022890,GO:0022892,GO:0015078,GO:0015075,GO:0003674,GO:0015077,GO:0022891,GO:0022857,GO:0008150,GO:0005215,GO:0015002,GO:0004129,GO:0016675,GO:0016676	developmental process,catalytic activity,single-multicellular organism process,multicellular organismal development,multicellular organismal process,oxidoreductase activity,cellular developmental process,cation transmembrane transporter activity,cellular process,cell differentiation,single-organism cellular process,single-organism process,inorganic cation transmembrane transporter activity,substr…	--	--
LNC_001293	XLOC_016893	.	transcript	7.0236906	1.8693188	1.909716662	2.03E-07	6.16E-05	Novel_lncRNA	co_expression	100860833	MB	myoglobin	GO:0005488,GO:0097159,GO:1901363,GO:0020037,GO:0019825,GO:0046906,GO:0003674	binding,organic cyclic compound binding,heterocyclic compound binding,heme binding,oxygen binding,tetrapyrrole binding,molecular_function	--	--
LNC_001293	XLOC_016893	.	transcript	7.0236906	1.8693188	1.909716662	2.03E-07	6.16E-05	Novel_lncRNA	co_expression	102173472	TPM1	tropomyosin 1 (alpha)	GO:0005488,GO:0043234,GO:0044422,GO:0044446,GO:2000026,GO:0051726,GO:0008092,GO:0050793,GO:0005515,GO:0070925,GO:0009790,GO:0045995,GO:0006996,GO:0051239,GO:0048870,GO:0051674,GO:0007049,GO:0043231,GO:0043227,GO:0007155,GO:0030155,GO:0022610,GO:0048523,GO:0071840,GO:0016043,GO:0007010,GO:0044767,GO:0048856,GO:0016477,GO:0030334,GO:0044424,GO:0005929,GO:0031514,GO:0040011,GO:0048519,GO:0000921,GO:…	binding,protein complex,organelle part,intracellular organelle part,regulation of multicellular organismal development,regulation of cell cycle,cytoskeletal protein binding,regulation of developmental process,protein binding,organelle assembly,embryo development,regulation of embryonic development,organelle organization,regulation of multicellular organismal process,cell motility,localization of …	oas05410,oas05414,oas04260,oas04261,oas05206	Hypertrophic cardiomyopathy (HCM),Dilated cardiomyopathy,Cardiac muscle contraction,Adrenergic signaling in cardiomyocytes,MicroRNAs in cancer
LNC_001293	XLOC_016893	.	transcript	7.0236906	1.8693188	1.909716662	2.03E-07	6.16E-05	Novel_lncRNA	co_expression	102188433	FBXW7	F-box and WD repeat domain containing 7	GO:0005488,GO:0005515,GO:0043231,GO:0043227,GO:0044424,GO:0005634,GO:0032991,GO:0032040,GO:0030684,GO:0005622,GO:0043229,GO:0043226,GO:0005623,GO:0044464,GO:0044237,GO:0006807,GO:0034641,GO:0008152,GO:1901360,GO:0006725,GO:0046483,GO:0009987,GO:0006139,GO:0009405,GO:0071704,GO:0016070,GO:0090304,GO:0044271,GO:0009058,GO:0019438,GO:0034654,GO:0018130,GO:1901362,GO:0044238,GO:0044249,GO:1901576,GO:…	binding,protein binding,intracellular membrane-bounded organelle,membrane-bounded organelle,intracellular part,nucleus,macromolecular complex,small-subunit processome,preribosome,intracellular,intracellular organelle,organelle,cell,cell part,cellular metabolic process,nitrogen compound metabolic process,cellular nitrogen compound metabolic process,metabolic process,organic cyclic compound metabol…	oas04120	Ubiquitin mediated proteolysis
LNC_001293	XLOC_016893	.	transcript	7.0236906	1.8693188	1.909716662	2.03E-07	6.16E-05	Novel_lncRNA	co_expression	102170177	PPP1R27	protein phosphatase 1 regulatory subunit 27	GO:0005488,GO:0005515,GO:0003674	binding,protein binding,molecular_function	--	--
LNC_001293	XLOC_016893	.	transcript	7.0236906	1.8693188	1.909716662	2.03E-07	6.16E-05	Novel_lncRNA	co_expression	102170921	WNT5A	Wnt family member 5A	GO:0005488,GO:0005515,GO:0032502,GO:0044707,GO:0007275,GO:0005102,GO:0043167,GO:0032501,GO:0005576,GO:0006812,GO:0001664,GO:0051179,GO:0030001,GO:0006813,GO:0008324,GO:0046873,GO:0009987,GO:0015672,GO:0051234,GO:0015079,GO:0006810,GO:0030955,GO:0031420,GO:0005267,GO:0044763,GO:0043169,GO:0046872,GO:0016055,GO:0044765,GO:0006811,GO:0044699,GO:0005249,GO:0022890,GO:0022892,GO:0015075,GO:0003674,GO:…	binding,protein binding,developmental process,single-multicellular organism process,multicellular organismal development,receptor binding,ion binding,multicellular organismal process,extracellular region,cation transport,G-protein coupled receptor binding,localization,metal ion transport,potassium ion transport,cation transmembrane transporter activity,metal ion transmembrane transporter activity…	oas05205,oas04550,oas05200,oas05166,oas04390,oas05217,oas04916,oas04310,oas04340	Proteoglycans in cancer,Signaling pathways regulating pluripotency of stem cells,Pathways in cancer,HTLV-I infection,Hippo signaling pathway,Basal cell carcinoma,Melanogenesis,Wnt signaling pathway,Hedgehog signaling pathway
LNC_001293	XLOC_016893	.	transcript	7.0236906	1.8693188	1.909716662	2.03E-07	6.16E-05	Novel_lncRNA	co_expression	102180704	LOC102180704	schwannomin-interacting protein 1	GO:0043231,GO:0043227,GO:0044424,GO:0005634,GO:0005622,GO:0048522,GO:0043229,GO:0043226,GO:0048518,GO:0005623,GO:0044464,GO:0044237,GO:0009893,GO:0031325,GO:0006807,GO:0034641,GO:0008152,GO:1901360,GO:0006725,GO:0046483,GO:0009987,GO:0006139,GO:0071704,GO:0016070,GO:0090304,GO:0044271,GO:0009058,GO:0019438,GO:0034654,GO:0018130,GO:1901362,GO:0044238,GO:0044249,GO:1901576,GO:0006351,GO:0032774,GO:…	intracellular membrane-bounded organelle,membrane-bounded organelle,intracellular part,nucleus,intracellular,positive regulation of cellular process,intracellular organelle,organelle,positive regulation of biological process,cell,cell part,cellular metabolic process,positive regulation of metabolic process,positive regulation of cellular metabolic process,nitrogen compound metabolic process,cellu…	--	--
LNC_001293	XLOC_016893	.	transcript	7.0236906	1.8693188	1.909716662	2.03E-07	6.16E-05	Novel_lncRNA	co_expression	102168674	CHRNG	cholinergic receptor nicotinic gamma subunit	GO:0051179,GO:0051234,GO:0006810,GO:0044765,GO:0006811,GO:0044699,GO:0022892,GO:0015075,GO:0003674,GO:0022891,GO:0022857,GO:0022836,GO:0022839,GO:0008150,GO:0005215,GO:0005230,GO:0015276,GO:0022834,GO:0005216,GO:0022838,GO:0015267,GO:0022803,GO:0005575,GO:0016020	localization,establishment of localization,transport,single-organism transport,ion transport,single-organism process,substrate-specific transporter activity,ion transmembrane transporter activity,molecular_function,substrate-specific transmembrane transporter activity,transmembrane transporter activity,gated channel activity,ion gated channel activity,biological_process,transporter activity,extra…	oas04080	Neuroactive ligand-receptor interaction
LNC_001293	XLOC_016893	.	transcript	7.0236906	1.8693188	1.909716662	2.03E-07	6.16E-05	Novel_lncRNA	co_expression	108634554	LOC108634554	voltage-dependent L-type calcium channel subunit alpha-1S-like	--	--	oas05410,oas05414,oas05412,oas04260,oas04261,oas04022,oas04010,oas04921,oas04912,oas04726,oas04911,oas04020,oas04024,oas05010,oas04727,oas04270,oas04725,oas04723	Hypertrophic cardiomyopathy (HCM),Dilated cardiomyopathy,Arrhythmogenic right ventricular cardiomyopathy (ARVC),Cardiac muscle contraction,Adrenergic signaling in cardiomyocytes,cGMP-PKG signaling pathway,MAPK signaling pathway,Oxytocin signaling pathway,GnRH signaling pathway,Serotonergic synapse,Insulin secretion,Calcium signaling pathway,cAMP signaling pathway,Alzheimer's disease,GABAergic syn…
LNC_001293	XLOC_016893	.	transcript	7.0236906	1.8693188	1.909716662	2.03E-07	6.16E-05	Novel_lncRNA	co_expression	102173710	ANKRD2	ankyrin repeat domain 2	GO:0005488,GO:0005515,GO:0003674	binding,protein binding,molecular_function	--	--
LNC_001293	XLOC_016893	.	transcript	7.0236906	1.8693188	1.909716662	2.03E-07	6.16E-05	Novel_lncRNA	co_expression	102185001	TXLNB	taxilin beta	GO:0005488,GO:0005515,GO:0000149,GO:0019905,GO:0003674	binding,protein binding,SNARE binding,syntaxin binding,molecular_function	--	--
LNC_001293	XLOC_016893	.	transcript	7.0236906	1.8693188	1.909716662	2.03E-07	6.16E-05	Novel_lncRNA	co_expression	102185397	AMACR	alpha-methylacyl-CoA racemase	GO:0003824,GO:0003674	catalytic activity,molecular_function	oas04146,oas00120,oas01100	Peroxisome,Primary bile acid biosynthesis,Metabolic pathways
LNC_001293	XLOC_016893	.	transcript	7.0236906	1.8693188	1.909716662	2.03E-07	6.16E-05	Novel_lncRNA	co_expression	102175641	NEXN	nexilin F-actin binding protein	GO:0005488,GO:0005515,GO:0003674	binding,protein binding,molecular_function	--	--
LNC_001293	XLOC_016893	.	transcript	7.0236906	1.8693188	1.909716662	2.03E-07	6.16E-05	Novel_lncRNA	co_expression	102175766	SLC46A2	solute carrier family 46 member 2	GO:0003824,GO:0016787,GO:0051179,GO:0008152,GO:0005975,GO:0009987,GO:0016798,GO:0004553,GO:0051234,GO:0006810,GO:0044763,GO:0071704,GO:0044765,GO:0044699,GO:0044238,GO:0003674,GO:0055085,GO:0008150,GO:0005575,GO:0016020,GO:0044425,GO:0031224,GO:0016021	catalytic activity,hydrolase activity,localization,metabolic process,carbohydrate metabolic process,cellular process,hydrolase activity, acting on glycosyl bonds,hydrolase activity, hydrolyzing O-glycosyl compounds,establishment of localization,transport,single-organism cellular process,organic substance metabolic process,single-organism transport,single-organism process,primary metabolic process…	--	--
LNC_001293	XLOC_016893	.	transcript	7.0236906	1.8693188	1.909716662	2.03E-07	6.16E-05	Novel_lncRNA	co_expression	102179904	GADD45A	growth arrest and DNA damage inducible alpha	GO:0005488,GO:0043167,GO:0043169,GO:0046872,GO:0003674,GO:0046914	binding,ion binding,cation binding,metal ion binding,molecular_function,transition metal ion binding	oas04110,oas04068,oas04115,oas04010	Cell cycle,FoxO signaling pathway,p53 signaling pathway,MAPK signaling pathway
LNC_001293	XLOC_016893	.	transcript	7.0236906	1.8693188	1.909716662	2.03E-07	6.16E-05	Novel_lncRNA	co_expression	102179902	TRIM45	tripartite motif containing 45	GO:0005488,GO:0005515,GO:0007155,GO:0022610,GO:0003824,GO:0006914,GO:0005622,GO:0043167,GO:0044248,GO:0005623,GO:0044464,GO:0009056,GO:0044237,GO:0008152,GO:0009987,GO:0044763,GO:0043169,GO:0046872,GO:0044699,GO:0016301,GO:0016772,GO:0016740,GO:0003674,GO:0008150,GO:0008270,GO:0046914,GO:0050789,GO:0050794,GO:0065007,GO:0005575,GO:0051716,GO:0007154,GO:0023052,GO:0044700,GO:0007165,GO:0050896	binding,protein binding,cell adhesion,biological adhesion,catalytic activity,autophagy,intracellular,ion binding,cellular catabolic process,cell,cell part,catabolic process,cellular metabolic process,metabolic process,cellular process,single-organism cellular process,cation binding,metal ion binding,single-organism process,kinase activity,transferase activity, transferring phosphorus-containing g…	--	--
LNC_001293	XLOC_016893	.	transcript	7.0236906	1.8693188	1.909716662	2.03E-07	6.16E-05	Novel_lncRNA	co_expression	106503421	LRTM1	leucine rich repeats and transmembrane domains 1	GO:0005515,GO:0005488,GO:0003674	protein binding,binding,molecular_function	--	--
LNC_001293	XLOC_016893	.	transcript	7.0236906	1.8693188	1.909716662	2.03E-07	6.16E-05	Novel_lncRNA	co_expression	102184287	ASB2	ankyrin repeat and SOCS box containing 2	GO:0005515,GO:0005488,GO:0035556,GO:0044699,GO:0044763,GO:0050789,GO:0003674,GO:0065007,GO:0050794,GO:0007154,GO:0044700,GO:0023052,GO:0007165,GO:0008150,GO:0050896,GO:0009987,GO:0051716	protein binding,binding,intracellular signal transduction,single-organism process,single-organism cellular process,regulation of biological process,molecular_function,biological regulation,regulation of cellular process,cell communication,single organism signaling,signaling,signal transduction,biological_process,response to stimulus,cellular process,cellular response to stimulus	--	--
LNC_001293	XLOC_016893	.	transcript	7.0236906	1.8693188	1.909716662	2.03E-07	6.16E-05	Novel_lncRNA	co_expression	102182747	HFE2	hemochromatosis type 2 (juvenile)	--	--	--	--
LNC_001293	XLOC_016893	.	transcript	7.0236906	1.8693188	1.909716662	2.03E-07	6.16E-05	Novel_lncRNA	co_expression	102188105	PPT1	palmitoyl-protein thioesterase 1	--	--	oas01212,oas04142,oas00062,oas01100	Fatty acid metabolism,Lysosome,Fatty acid elongation,Metabolic pathways
LNC_001293	XLOC_016893	.	transcript	7.0236906	1.8693188	1.909716662	2.03E-07	6.16E-05	Novel_lncRNA	co_expression	102176563	LOXL1	lysyl oxidase like 1	GO:0005488,GO:0044710,GO:0003824,GO:0043167,GO:0055114,GO:0016491,GO:0008152,GO:0016638,GO:0016641,GO:0043169,GO:0046872,GO:0005507,GO:0003674,GO:0008150,GO:0046914	binding,single-organism metabolic process,catalytic activity,ion binding,oxidation-reduction process,oxidoreductase activity,metabolic process,oxidoreductase activity, acting on the CH-NH2 group of donors,oxidoreductase activity, acting on the CH-NH2 group of donors, oxygen as acceptor,cation binding,metal ion binding,copper ion binding,molecular_function,biological_process,transition metal ion b…	--	--
LNC_001293	XLOC_016893	.	transcript	7.0236906	1.8693188	1.909716662	2.03E-07	6.16E-05	Novel_lncRNA	co_expression	102182426	CD44	CD44 molecule (Indian blood group)	GO:0005488,GO:0007155,GO:0022610,GO:0003824,GO:0018822,GO:0097367,GO:0016829,GO:0009987,GO:0005539,GO:0016836,GO:0044763,GO:0016835,GO:0005540,GO:0044699,GO:0003674,GO:0008150	binding,cell adhesion,biological adhesion,catalytic activity,nitrile hydratase activity,carbohydrate derivative binding,lyase activity,cellular process,glycosaminoglycan binding,hydro-lyase activity,single-organism cellular process,carbon-oxygen lyase activity,hyaluronic acid binding,single-organism process,molecular_function,biological_process	oas05205,oas04512,oas05206,oas05169,oas04640	Proteoglycans in cancer,ECM-receptor interaction,MicroRNAs in cancer,Epstein-Barr virus infection,Hematopoietic cell lineage
LNC_001293	XLOC_016893	.	transcript	7.0236906	1.8693188	1.909716662	2.03E-07	6.16E-05	Novel_lncRNA	co_expression	102184735	ADPRHL1	ADP-ribosylhydrolase like 1	--	--	--	--
LNC_001293	XLOC_016893	.	transcript	7.0236906	1.8693188	1.909716662	2.03E-07	6.16E-05	Novel_lncRNA	co_expression	102171617	FREM2	FRAS1 related extracellular matrix protein 2	GO:0044699,GO:0044763,GO:0016020,GO:0007154,GO:0008150,GO:0009987,GO:0005575,GO:0044425,GO:0031224,GO:0016021	single-organism process,single-organism cellular process,membrane,cell communication,biological_process,cellular process,cellular_component,membrane part,intrinsic to membrane,integral to membrane	--	--
LNC_001293	XLOC_016893	.	transcript	7.0236906	1.8693188	1.909716662	2.03E-07	6.16E-05	Novel_lncRNA	co_expression	102187864	ARHGAP18	Rho GTPase activating protein 18	GO:0005488,GO:0003824,GO:0043167,GO:0051179,GO:0043168,GO:0006810,GO:0051234,GO:0000166,GO:1901265,GO:0036094,GO:0016787,GO:0022804,GO:0044699,GO:0016820,GO:0016462,GO:0017111,GO:0030554,GO:0005524,GO:0032559,GO:0042626,GO:0043492,GO:0016817,GO:0017076,GO:0035639,GO:0032553,GO:0001883,GO:0032549,GO:0032550,GO:0044763,GO:0015399,GO:0015405,GO:0032555,GO:0001882,GO:0016818,GO:0005215,GO:0042623,GO:…	binding,catalytic activity,ion binding,localization,anion binding,transport,establishment of localization,nucleotide binding,nucleoside phosphate binding,small molecule binding,hydrolase activity,active transmembrane transporter activity,single-organism process,hydrolase activity, acting on acid anhydrides, catalyzing transmembrane movement of substances,pyrophosphatase activity,nucleoside-tripho…	--	--
LNC_001293	XLOC_016893	.	transcript	7.0236906	1.8693188	1.909716662	2.03E-07	6.16E-05	Novel_lncRNA	co_expression	102189913	HSD17B8	hydroxysteroid 17-beta dehydrogenase 8	GO:0005488,GO:0003824,GO:0008152,GO:0016491,GO:0050662,GO:0048037,GO:0003674,GO:0008150	binding,catalytic activity,metabolic process,oxidoreductase activity,coenzyme binding,cofactor binding,molecular_function,biological_process	oas01100,oas00140	Metabolic pathways,Steroid hormone biosynthesis
LNC_001293	XLOC_016893	.	transcript	7.0236906	1.8693188	1.909716662	2.03E-07	6.16E-05	Novel_lncRNA	co_expression	102185640	EDA2R	ectodysplasin A2 receptor	GO:0005488,GO:0005515,GO:0043167,GO:0043169,GO:0046872,GO:0003674	binding,protein binding,ion binding,cation binding,metal ion binding,molecular_function	oas04060	Cytokine-cytokine receptor interaction
LNC_001293	XLOC_016893	.	transcript	7.0236906	1.8693188	1.909716662	2.03E-07	6.16E-05	Novel_lncRNA	co_expression	102185134	CASQ2	calsequestrin 2	GO:0005488,GO:0005509,GO:0043167,GO:0043169,GO:0046872,GO:0003674	binding,calcium ion binding,ion binding,cation binding,metal ion binding,molecular_function	--	--
LNC_001293	XLOC_016893	.	transcript	7.0236906	1.8693188	1.909716662	2.03E-07	6.16E-05	Novel_lncRNA	co_expression	102173666	MRPL33	mitochondrial ribosomal protein L33	GO:0005737,GO:0044424,GO:0005622,GO:0008152,GO:0044237,GO:0032991,GO:0005623,GO:0044464,GO:0043229,GO:0043226,GO:0071704,GO:0044444,GO:0044238,GO:1901576,GO:0009058,GO:0044249,GO:0010467,GO:0044260,GO:0009059,GO:0034645,GO:0043170,GO:0044267,GO:0030529,GO:0043228,GO:0043232,GO:0019538,GO:0009987,GO:0006412,GO:0005198,GO:0003674,GO:0008150,GO:0003735,GO:0005840,GO:0005575	cytoplasm,intracellular part,intracellular,metabolic process,cellular metabolic process,macromolecular complex,cell,cell part,intracellular organelle,organelle,organic substance metabolic process,cytoplasmic part,primary metabolic process,organic substance biosynthetic process,biosynthetic process,cellular biosynthetic process,gene expression,cellular macromolecule metabolic process,macromolecule…	oas03010	Ribosome
LNC_001293	XLOC_016893	.	transcript	7.0236906	1.8693188	1.909716662	2.03E-07	6.16E-05	Novel_lncRNA	co_expression	102170741	ANKRD44	ankyrin repeat domain 44	GO:0005488,GO:0043234,GO:0044422,GO:0044446,GO:0008092,GO:0005515,GO:0006996,GO:0003779,GO:0043231,GO:0043227,GO:0071840,GO:0016043,GO:0007010,GO:0044424,GO:0044428,GO:0031981,GO:0031974,GO:0043233,GO:0070013,GO:0003824,GO:0005654,GO:0044451,GO:0005634,GO:0032991,GO:0005622,GO:0043229,GO:0043226,GO:0016787,GO:0005623,GO:0044464,GO:0044237,GO:0006807,GO:0034641,GO:0008152,GO:1901360,GO:0006725,GO:…	binding,protein complex,organelle part,intracellular organelle part,cytoskeletal protein binding,protein binding,organelle organization,actin binding,intracellular membrane-bounded organelle,membrane-bounded organelle,cellular component organization or biogenesis,cellular component organization,cytoskeleton organization,intracellular part,nuclear part,nuclear lumen,membrane-enclosed lumen,organel…	--	--
LNC_001293	XLOC_016893	.	transcript	7.0236906	1.8693188	1.909716662	2.03E-07	6.16E-05	Novel_lncRNA	co_expression	102185484	PPME1	protein phosphatase methylesterase 1	GO:0044710,GO:0003824,GO:0016787,GO:0006796,GO:0006793,GO:0044237,GO:1901135,GO:0046907,GO:0051649,GO:0019637,GO:0051179,GO:0008152,GO:0051641,GO:0009987,GO:0033036,GO:0006643,GO:0006886,GO:0051234,GO:0044255,GO:0046488,GO:0046486,GO:0006810,GO:0006629,GO:0016788,GO:0044763,GO:0006664,GO:0006650,GO:0071704,GO:0034613,GO:0070727,GO:0015031,GO:0045184,GO:0009058,GO:0008374,GO:0044699,GO:0008104,GO:…	single-organism metabolic process,catalytic activity,hydrolase activity,phosphate-containing compound metabolic process,phosphorus metabolic process,cellular metabolic process,carbohydrate derivative metabolic process,intracellular transport,establishment of localization in cell,organophosphate metabolic process,localization,metabolic process,cellular localization,cellular process,macromolecule l…	--	--
LNC_001293	XLOC_016893	.	transcript	7.0236906	1.8693188	1.909716662	2.03E-07	6.16E-05	Novel_lncRNA	co_expression	102175081	GIPC2	GIPC PDZ domain containing family member 2	GO:0005515,GO:0005488,GO:0019012,GO:0044423,GO:0031090,GO:0005783,GO:0019028,GO:0044422,GO:0044446,GO:0044432,GO:0005789,GO:0042175,GO:0012505,GO:0043231,GO:0043227,GO:0003674,GO:0016020,GO:0044444,GO:0005737,GO:0044424,GO:0043229,GO:0043226,GO:0005622,GO:0005575,GO:0005198,GO:0005623,GO:0044464,GO:0044425	protein binding,binding,virion,virion part,organelle membrane,endoplasmic reticulum,viral capsid,organelle part,intracellular organelle part,endoplasmic reticulum part,endoplasmic reticulum membrane,nuclear outer membrane-endoplasmic reticulum membrane network,endomembrane system,intracellular membrane-bounded organelle,membrane-bounded organelle,molecular_function,membrane,cytoplasmic part,cytop…	--	--
LNC_001293	XLOC_016893	.	transcript	7.0236906	1.8693188	1.909716662	2.03E-07	6.16E-05	Novel_lncRNA	co_expression	102188190	ASB15	ankyrin repeat and SOCS box containing 15	GO:0005488,GO:0005515,GO:0035556,GO:0009987,GO:0044763,GO:0044699,GO:0003674,GO:0008150,GO:0050789,GO:0050794,GO:0065007,GO:0051716,GO:0007154,GO:0023052,GO:0044700,GO:0007165,GO:0050896	binding,protein binding,intracellular signal transduction,cellular process,single-organism cellular process,single-organism process,molecular_function,biological_process,regulation of biological process,regulation of cellular process,biological regulation,cellular response to stimulus,cell communication,signaling,single organism signaling,signal transduction,response to stimulus	--	--
LNC_001293	XLOC_016893	.	transcript	7.0236906	1.8693188	1.909716662	2.03E-07	6.16E-05	Novel_lncRNA	co_expression	102169686	ART5	ADP-ribosyltransferase 5	GO:0003824,GO:0005576,GO:0044237,GO:1901135,GO:0008152,GO:0005975,GO:1901137,GO:0009987,GO:0009405,GO:0044723,GO:0071704,GO:0016763,GO:0009058,GO:0009101,GO:0043412,GO:0003956,GO:0006486,GO:0043413,GO:0044238,GO:0009100,GO:0006464,GO:0036211,GO:0070085,GO:0044249,GO:1901576,GO:0016740,GO:0003674,GO:0006471,GO:0044260,GO:0034645,GO:0009059,GO:0051704,GO:0016757,GO:0044267,GO:0008150,GO:0043170,GO:…	catalytic activity,extracellular region,cellular metabolic process,carbohydrate derivative metabolic process,metabolic process,carbohydrate metabolic process,carbohydrate derivative biosynthetic process,cellular process,pathogenesis,single-organism carbohydrate metabolic process,organic substance metabolic process,transferase activity, transferring pentosyl groups,biosynthetic process,glycoprotei…	--	--
LNC_001293	XLOC_016893	.	transcript	7.0236906	1.8693188	1.909716662	2.03E-07	6.16E-05	Novel_lncRNA	co_expression	102177387	MYL1	myosin light chain 1	GO:0005488,GO:0005509,GO:0043167,GO:0043169,GO:0046872,GO:0003674	binding,calcium ion binding,ion binding,cation binding,metal ion binding,molecular_function	--	--
LNC_001293	XLOC_016893	.	transcript	7.0236906	1.8693188	1.909716662	2.03E-07	6.16E-05	Novel_lncRNA	co_expression	102178206	CACNB1	calcium voltage-gated channel auxiliary subunit beta 1	GO:0005488,GO:0043234,GO:0005515,GO:0032991,GO:0005623,GO:0044464,GO:0006812,GO:0051179,GO:0030001,GO:0072511,GO:0008324,GO:0046873,GO:0070838,GO:0009987,GO:0072509,GO:0051234,GO:0006810,GO:0044763,GO:0006816,GO:0005245,GO:0005891,GO:0034704,GO:0070588,GO:0044765,GO:0006811,GO:0044699,GO:0034220,GO:0015085,GO:0022890,GO:0022892,GO:0071944,GO:0015075,GO:0003674,GO:0022843,GO:0005262,GO:0005244,GO:…	binding,protein complex,protein binding,macromolecular complex,cell,cell part,cation transport,localization,metal ion transport,divalent inorganic cation transport,cation transmembrane transporter activity,metal ion transmembrane transporter activity,divalent metal ion transport,cellular process,divalent inorganic cation transmembrane transporter activity,establishment of localization,transport,s…	oas05410,oas05414,oas05412,oas04260,oas04261,oas04010,oas04921	Hypertrophic cardiomyopathy (HCM),Dilated cardiomyopathy,Arrhythmogenic right ventricular cardiomyopathy (ARVC),Cardiac muscle contraction,Adrenergic signaling in cardiomyocytes,MAPK signaling pathway,Oxytocin signaling pathway
LNC_001293	XLOC_016893	.	transcript	7.0236906	1.8693188	1.909716662	2.03E-07	6.16E-05	Novel_lncRNA	co_expression	102190443	IRF6	interferon regulatory factor 6	GO:0005488,GO:0019222,GO:0000975,GO:0001067,GO:1901362,GO:0050789,GO:0044271,GO:0019438,GO:0003674,GO:0065007,GO:0034654,GO:0018130,GO:0008152,GO:0031323,GO:0050794,GO:0032774,GO:0080090,GO:0060255,GO:0006351,GO:0001071,GO:0003700,GO:0019219,GO:0051171,GO:0010468,GO:0008150,GO:2001141,GO:0051252,GO:0006355,GO:0010556,GO:0031326,GO:0009889,GO:2000112,GO:0003677,GO:0071704,GO:0006807,GO:0044237,GO:…	binding,regulation of metabolic process,regulatory region DNA binding,regulatory region nucleic acid binding,organic cyclic compound biosynthetic process,regulation of biological process,cellular nitrogen compound biosynthetic process,aromatic compound biosynthetic process,molecular_function,biological regulation,nucleobase-containing compound biosynthetic process,heterocycle biosynthetic process…	--	--
LNC_001293	XLOC_016893	.	transcript	7.0236906	1.8693188	1.909716662	2.03E-07	6.16E-05	Novel_lncRNA	co_expression	108633189	LOC108633189	neuroendocrine secretory protein 55	GO:0005488,GO:0036094,GO:0003824,GO:0000166,GO:1901265,GO:0017076,GO:0005515,GO:0097159,GO:1901363,GO:0019001,GO:0003924,GO:0016462,GO:0017111,GO:0016817,GO:0016787,GO:0016818,GO:0071107,GO:0032403,GO:0031683,GO:0009725,GO:0009719,GO:0042221,GO:0010033,GO:0009987,GO:0003674,GO:0008150,GO:0044699,GO:0044763,GO:0050789,GO:0065007,GO:0050794,GO:0004871,GO:0007154,GO:0007165,GO:0007166,GO:0007186,GO:…	binding,small molecule binding,catalytic activity,nucleotide binding,nucleoside phosphate binding,purine nucleotide binding,protein binding,organic cyclic compound binding,heterocyclic compound binding,guanyl nucleotide binding,GTPase activity,pyrophosphatase activity,nucleoside-triphosphatase activity,hydrolase activity, acting on acid anhydrides,hydrolase activity,hydrolase activity, acting on …	--	--
LNC_001293	XLOC_016893	.	transcript	7.0236906	1.8693188	1.909716662	2.03E-07	6.16E-05	Novel_lncRNA	co_expression	102171467	HHATL	hedgehog acyltransferase-like	--	--	--	--
LNC_001293	XLOC_016893	.	transcript	7.0236906	1.8693188	1.909716662	2.03E-07	6.16E-05	Novel_lncRNA	co_expression	102168859	SMIM5	small integral membrane protein 5	--	--	--	--
LNC_001293	XLOC_016893	.	transcript	7.0236906	1.8693188	1.909716662	2.03E-07	6.16E-05	Novel_lncRNA	co_expression	102174450	MYOM1	myomesin 1	GO:0005488,GO:0005515,GO:0003824,GO:0043167,GO:0003993,GO:0016787,GO:0042578,GO:0016791,GO:0016788,GO:0043169,GO:0046872,GO:0003674	binding,protein binding,catalytic activity,ion binding,acid phosphatase activity,hydrolase activity,phosphoric ester hydrolase activity,phosphatase activity,hydrolase activity, acting on ester bonds,cation binding,metal ion binding,molecular_function	--	--
LNC_001293	XLOC_016893	.	transcript	7.0236906	1.8693188	1.909716662	2.03E-07	6.16E-05	Novel_lncRNA	co_expression	102182081	OBSL1	obscurin like 1	GO:0005488,GO:0005515,GO:0044281,GO:0019752,GO:0043436,GO:0006082,GO:1901564,GO:0006520,GO:0044710,GO:0003824,GO:0016053,GO:0046394,GO:0005576,GO:0044711,GO:0008652,GO:0044283,GO:0006575,GO:0044237,GO:0042398,GO:0016874,GO:1901566,GO:0006807,GO:0034641,GO:0008152,GO:0009987,GO:0009405,GO:0016247,GO:0071704,GO:0006749,GO:0008200,GO:0016248,GO:0043603,GO:0006518,GO:0016879,GO:0004363,GO:0044271,GO:…	binding,protein binding,small molecule metabolic process,carboxylic acid metabolic process,oxoacid metabolic process,organic acid metabolic process,organonitrogen compound metabolic process,cellular amino acid metabolic process,single-organism metabolic process,catalytic activity,organic acid biosynthetic process,carboxylic acid biosynthetic process,extracellular region,single-organism biosynthet…	--	--
LNC_001293	XLOC_016893	.	transcript	7.0236906	1.8693188	1.909716662	2.03E-07	6.16E-05	Novel_lncRNA	co_expression	102189612	MYBPC2	myosin binding protein C%2C fast type	GO:0005515,GO:0003674,GO:0016787,GO:0005488,GO:0016788,GO:0003824,GO:0043167,GO:0003993,GO:0046872,GO:0043169,GO:0016791,GO:0042578	protein binding,molecular_function,hydrolase activity,binding,hydrolase activity, acting on ester bonds,catalytic activity,ion binding,acid phosphatase activity,metal ion binding,cation binding,phosphatase activity,phosphoric ester hydrolase activity	--	--
LNC_001293	XLOC_016893	.	transcript	7.0236906	1.8693188	1.909716662	2.03E-07	6.16E-05	Novel_lncRNA	co_expression	102172216	TRIM63	tripartite motif containing 63	GO:0005488,GO:0043234,GO:0044422,GO:0044446,GO:0005515,GO:0044281,GO:0006996,GO:1901564,GO:0043231,GO:0043227,GO:0071840,GO:0016043,GO:0044424,GO:0044710,GO:0003824,GO:0032991,GO:0005622,GO:0043229,GO:0016462,GO:0043226,GO:0055086,GO:1901657,GO:0017111,GO:0043167,GO:0016044,GO:0009116,GO:0016787,GO:0003924,GO:0016817,GO:0006796,GO:0016818,GO:0006793,GO:0006753,GO:0005623,GO:0044464,GO:0009142,GO:…	binding,protein complex,organelle part,intracellular organelle part,protein binding,small molecule metabolic process,organelle organization,organonitrogen compound metabolic process,intracellular membrane-bounded organelle,membrane-bounded organelle,cellular component organization or biogenesis,cellular component organization,intracellular part,single-organism metabolic process,catalytic activity…	--	--
LNC_001293	XLOC_016893	.	transcript	7.0236906	1.8693188	1.909716662	2.03E-07	6.16E-05	Novel_lncRNA	co_expression	102179675	THBS4	thrombospondin 4	GO:0005488,GO:0005515,GO:0005509,GO:0007155,GO:0022610,GO:0043167,GO:0005576,GO:0009987,GO:0044763,GO:0043169,GO:0046872,GO:0044699,GO:0003674,GO:0008150,GO:0005575	binding,protein binding,calcium ion binding,cell adhesion,biological adhesion,ion binding,extracellular region,cellular process,single-organism cellular process,cation binding,metal ion binding,single-organism process,molecular_function,biological_process,cellular_component	oas04510,oas04512,oas04151,oas05144,oas04145	Focal adhesion,ECM-receptor interaction,PI3K-Akt signaling pathway,Malaria,Phagosome
LNC_001293	XLOC_016893	.	transcript	7.0236906	1.8693188	1.909716662	2.03E-07	6.16E-05	Novel_lncRNA	co_expression	102178874	AGL	amylo-alpha-1%2C 6-glucosidase%2C 4-alpha-glucanotransferase	GO:0005488,GO:0003824,GO:0043167,GO:0044237,GO:0006807,GO:0034641,GO:0008152,GO:0005975,GO:1901360,GO:0006725,GO:0046483,GO:0009987,GO:0006139,GO:0006260,GO:0071704,GO:0043169,GO:0016070,GO:0090304,GO:0051052,GO:0044271,GO:0009058,GO:0019438,GO:0034654,GO:0018130,GO:1901362,GO:0044238,GO:0044249,GO:1901576,GO:0006351,GO:0032774,GO:0006275,GO:0003674,GO:0044260,GO:0034645,GO:0031323,GO:0019222,GO:…	binding,catalytic activity,ion binding,cellular metabolic process,nitrogen compound metabolic process,cellular nitrogen compound metabolic process,metabolic process,carbohydrate metabolic process,organic cyclic compound metabolic process,cellular aromatic compound metabolic process,heterocycle metabolic process,cellular process,nucleobase-containing compound metabolic process,DNA replication,orga…	oas01100,oas00500	Metabolic pathways,Starch and sucrose metabolism
LNC_001293	XLOC_016893	.	transcript	7.0236906	1.8693188	1.909716662	2.03E-07	6.16E-05	Novel_lncRNA	co_expression	102180712	DES	desmin	GO:0005488,GO:0043234,GO:0044422,GO:0044446,GO:0005515,GO:0070925,GO:0006996,GO:0048870,GO:0051674,GO:0043231,GO:0043227,GO:0071840,GO:0016043,GO:0044424,GO:0005929,GO:0031514,GO:0040011,GO:0044421,GO:0006914,GO:0006928,GO:0007596,GO:0005577,GO:0030168,GO:0030674,GO:0060090,GO:0005694,GO:0044707,GO:0032991,GO:0005856,GO:0044427,GO:0042995,GO:0044430,GO:0051258,GO:0043623,GO:0005622,GO:0043229,GO:…	binding,protein complex,organelle part,intracellular organelle part,protein binding,organelle assembly,organelle organization,cell motility,localization of cell,intracellular membrane-bounded organelle,membrane-bounded organelle,cellular component organization or biogenesis,cellular component organization,intracellular part,cilium,motile cilium,locomotion,extracellular region part,autophagy,cellu…	oas05410,oas05414,oas05412	Hypertrophic cardiomyopathy (HCM),Dilated cardiomyopathy,Arrhythmogenic right ventricular cardiomyopathy (ARVC)
LNC_001293	XLOC_016893	.	transcript	7.0236906	1.8693188	1.909716662	2.03E-07	6.16E-05	Novel_lncRNA	co_expression	102180822	UBE2H	ubiquitin conjugating enzyme E2 H	GO:0005488,GO:0005515,GO:0003674	binding,protein binding,molecular_function	oas04120	Ubiquitin mediated proteolysis
LNC_001293	XLOC_016893	.	transcript	7.0236906	1.8693188	1.909716662	2.03E-07	6.16E-05	Novel_lncRNA	co_expression	102170678	FHL1	four and a half LIM domains 1	GO:0005488,GO:0043167,GO:0043169,GO:0046872,GO:0003674,GO:0008270,GO:0046914	binding,ion binding,cation binding,metal ion binding,molecular_function,zinc ion binding,transition metal ion binding	--	--
LNC_001293	XLOC_016893	.	transcript	7.0236906	1.8693188	1.909716662	2.03E-07	6.16E-05	Novel_lncRNA	co_expression	100861247	TNNT3	troponin T3%2C fast skeletal type	GO:0043234,GO:0044422,GO:0044446,GO:0044424,GO:0005861,GO:0005865,GO:0030016,GO:0030017,GO:0036379,GO:0043292,GO:0044449,GO:0032991,GO:0005856,GO:0044430,GO:0005622,GO:0043229,GO:0043226,GO:0015629,GO:0005623,GO:0044464,GO:0043228,GO:0043232,GO:0005737,GO:0044444,GO:0005575	protein complex,organelle part,intracellular organelle part,intracellular part,troponin complex,striated muscle thin filament,myofibril,sarcomere,myofilament,contractile fiber,contractile fiber part,macromolecular complex,cytoskeleton,cytoskeletal part,intracellular,intracellular organelle,organelle,actin cytoskeleton,cell,cell part,non-membrane-bounded organelle,intracellular non-membrane-bounde…	--	--
LNC_001293	XLOC_016893	.	transcript	7.0236906	1.8693188	1.909716662	2.03E-07	6.16E-05	Novel_lncRNA	co_expression	102182885	SUCLA2	succinate-CoA ligase ADP-forming beta subunit	GO:0005488,GO:0036094,GO:0003824,GO:0000166,GO:1901265,GO:0043168,GO:0017076,GO:0001882,GO:0035639,GO:0001883,GO:0032549,GO:0032550,GO:0032555,GO:0032553,GO:0008152,GO:0097159,GO:1901363,GO:0030554,GO:0005524,GO:0032559,GO:0043167,GO:0016787,GO:0016740,GO:0008242,GO:0008238,GO:0008234,GO:0004197,GO:0070011,GO:0008233,GO:0003674,GO:0008150,GO:0004175	binding,small molecule binding,catalytic activity,nucleotide binding,nucleoside phosphate binding,anion binding,purine nucleotide binding,nucleoside binding,purine ribonucleoside triphosphate binding,purine nucleoside binding,ribonucleoside binding,purine ribonucleoside binding,purine ribonucleotide binding,ribonucleotide binding,metabolic process,organic cyclic compound binding,heterocyclic comp…	oas01100,oas01200,oas00640,oas00020	Metabolic pathways,Carbon metabolism,Propanoate metabolism,Citrate cycle (TCA cycle)
LNC_001293	XLOC_016893	.	transcript	7.0236906	1.8693188	1.909716662	2.03E-07	6.16E-05	Novel_lncRNA	co_expression	102171222	SSPN	sarcospan	GO:0005488,GO:0043167,GO:0051649,GO:0051179,GO:0051641,GO:0009987,GO:0033036,GO:0051234,GO:0006810,GO:0044763,GO:0043169,GO:0032940,GO:0046872,GO:0046903,GO:0015031,GO:0044765,GO:0045184,GO:0044699,GO:0008104,GO:0071702,GO:0009306,GO:0003674,GO:0008150,GO:0008270,GO:0046914,GO:0005575,GO:0016020,GO:0044425,GO:0031224,GO:0016021	binding,ion binding,establishment of localization in cell,localization,cellular localization,cellular process,macromolecule localization,establishment of localization,transport,single-organism cellular process,cation binding,secretion by cell,metal ion binding,secretion,protein transport,single-organism transport,establishment of protein localization,single-organism process,protein localization,o…	--	--
LNC_001293	XLOC_016893	.	transcript	7.0236906	1.8693188	1.909716662	2.03E-07	6.16E-05	Novel_lncRNA	co_expression	102190232	CMYA5	cardiomyopathy associated 5	GO:0005488,GO:0005515,GO:0003674	binding,protein binding,molecular_function	--	--
LNC_001293	XLOC_016893	.	transcript	7.0236906	1.8693188	1.909716662	2.03E-07	6.16E-05	Novel_lncRNA	co_expression	102170497	VMA21	VMA21 vacuolar H+-ATPase homolog (S. cerevisiae)	GO:0071840,GO:0016043,GO:0043623,GO:0034622,GO:0044085,GO:0022607,GO:0006461,GO:0070271,GO:0065003,GO:0071822,GO:0043933,GO:0070070,GO:0070072,GO:0070071,GO:0008150	cellular component organization or biogenesis,cellular component organization,cellular protein complex assembly,cellular macromolecular complex assembly,cellular component biogenesis,cellular component assembly,protein complex assembly,protein complex biogenesis,macromolecular complex assembly,protein complex subunit organization,macromolecular complex subunit organization,proton-transporting V-t…	--	--
LNC_001293	XLOC_016893	.	transcript	7.0236906	1.8693188	1.909716662	2.03E-07	6.16E-05	Novel_lncRNA	co_expression	102182880	SPR	sepiapterin reductase (7%2C8-dihydrobiopterin:NADP+ oxidoreductase)	GO:0003824,GO:0008152,GO:0016491,GO:0003674,GO:0008150	catalytic activity,metabolic process,oxidoreductase activity,molecular_function,biological_process	oas01100,oas00790	Metabolic pathways,Folate biosynthesis
LNC_001293	XLOC_016893	.	transcript	7.0236906	1.8693188	1.909716662	2.03E-07	6.16E-05	Novel_lncRNA	co_expression	102182924	TCEA3	transcription elongation factor A3	GO:0005488,GO:0043231,GO:0043227,GO:0044424,GO:0005634,GO:0005622,GO:0043229,GO:0043226,GO:0043167,GO:0005623,GO:0044464,GO:0044237,GO:0006807,GO:0034641,GO:0097159,GO:1901363,GO:0008152,GO:0003677,GO:1901360,GO:0006725,GO:0046483,GO:0009987,GO:0006139,GO:0071704,GO:0043169,GO:0016070,GO:0090304,GO:0046872,GO:0044271,GO:0009058,GO:0019438,GO:0034654,GO:0018130,GO:1901362,GO:0044238,GO:0003676,GO:…	binding,intracellular membrane-bounded organelle,membrane-bounded organelle,intracellular part,nucleus,intracellular,intracellular organelle,organelle,ion binding,cell,cell part,cellular metabolic process,nitrogen compound metabolic process,cellular nitrogen compound metabolic process,organic cyclic compound binding,heterocyclic compound binding,metabolic process,DNA binding,organic cyclic compou…	--	--
LNC_001293	XLOC_016893	.	transcript	7.0236906	1.8693188	1.909716662	2.03E-07	6.16E-05	Novel_lncRNA	co_expression	102182926	PADI2	peptidyl arginine deiminase 2	GO:0005488,GO:0044281,GO:0019752,GO:0043436,GO:0006082,GO:1901564,GO:0005509,GO:0006520,GO:0044424,GO:0044710,GO:0044421,GO:0003824,GO:0005622,GO:0016053,GO:0046394,GO:0043167,GO:0016787,GO:0005576,GO:0044711,GO:0008652,GO:0005623,GO:0044464,GO:1901607,GO:0044283,GO:0006575,GO:0044237,GO:0042398,GO:1901566,GO:1901605,GO:0016810,GO:0006807,GO:0008152,GO:0018193,GO:0009987,GO:0016813,GO:0018995,GO:…	binding,small molecule metabolic process,carboxylic acid metabolic process,oxoacid metabolic process,organic acid metabolic process,organonitrogen compound metabolic process,calcium ion binding,cellular amino acid metabolic process,intracellular part,single-organism metabolic process,extracellular region part,catalytic activity,intracellular,organic acid biosynthetic process,carboxylic acid biosy…	--	--
LNC_001293	XLOC_016893	.	transcript	7.0236906	1.8693188	1.909716662	2.03E-07	6.16E-05	Novel_lncRNA	co_expression	102188960	OTOG	otogelin	GO:0005515,GO:0005488,GO:0003824,GO:0005996,GO:0044723,GO:0016787,GO:0005975,GO:0044699,GO:0019566,GO:0046373,GO:0046556,GO:0019321,GO:0044763,GO:0016798,GO:0004553,GO:0003674,GO:0006310,GO:0008152,GO:0008150,GO:0050896,GO:0071704,GO:0006807,GO:0044237,GO:0006950,GO:0009987,GO:0034641,GO:0044238,GO:0051716,GO:1901360,GO:0006139,GO:0046483,GO:0006725,GO:0090304,GO:0043170,GO:0033554,GO:0006974,GO:…	protein binding,binding,catalytic activity,monosaccharide metabolic process,single-organism carbohydrate metabolic process,hydrolase activity,carbohydrate metabolic process,single-organism process,arabinose metabolic process,L-arabinose metabolic process,alpha-N-arabinofuranosidase activity,pentose metabolic process,single-organism cellular process,hydrolase activity, acting on glycosyl bonds,hyd…	--	--
LNC_001293	XLOC_016893	.	transcript	7.0236906	1.8693188	1.909716662	2.03E-07	6.16E-05	Novel_lncRNA	co_expression	102179408	CCER2	coiled-coil glutamate rich protein 2	GO:0044424,GO:0005622,GO:0005623,GO:0044464,GO:0030234,GO:0060589,GO:0005737,GO:0005088,GO:0005089,GO:0005085,GO:0030695,GO:0005083,GO:0003674,GO:0005575	intracellular part,intracellular,cell,cell part,enzyme regulator activity,nucleoside-triphosphatase regulator activity,cytoplasm,Ras guanyl-nucleotide exchange factor activity,Rho guanyl-nucleotide exchange factor activity,guanyl-nucleotide exchange factor activity,GTPase regulator activity,small GTPase regulator activity,molecular_function,cellular_component	--	--
LNC_001293	XLOC_016893	.	transcript	7.0236906	1.8693188	1.909716662	2.03E-07	6.16E-05	Novel_lncRNA	co_expression	102184455	UCP2	uncoupling protein 2	--	--	--	--
LNC_001293	XLOC_016893	.	transcript	7.0236906	1.8693188	1.909716662	2.03E-07	6.16E-05	Novel_lncRNA	co_expression	102175934	CAMK2D	calcium/calmodulin dependent protein kinase II delta	GO:0005488,GO:0005515,GO:0035639,GO:0001883,GO:0032549,GO:0032550,GO:0017076,GO:0003824,GO:0043168,GO:0032555,GO:0001882,GO:0032553,GO:0000166,GO:1901265,GO:0030554,GO:0036094,GO:0005524,GO:0032559,GO:0043167,GO:0005516,GO:0006796,GO:0006793,GO:0044237,GO:0004674,GO:0016310,GO:0097159,GO:1901363,GO:0008152,GO:0006468,GO:0004672,GO:0004683,GO:0016773,GO:0009987,GO:0071704,GO:0043412,GO:0016301,GO:…	binding,protein binding,purine ribonucleoside triphosphate binding,purine nucleoside binding,ribonucleoside binding,purine ribonucleoside binding,purine nucleotide binding,catalytic activity,anion binding,purine ribonucleotide binding,nucleoside binding,ribonucleotide binding,nucleotide binding,nucleoside phosphate binding,adenyl nucleotide binding,small molecule binding,ATP binding,adenyl ribonu…	oas05205,oas04261,oas05214,oas04921,oas04912,oas05031,oas04066,oas04114,oas04750,oas04728,oas04911,oas04020,oas04024,oas04713,oas04720,oas04916,oas04971,oas04012,oas04725,oas04310,oas04722,oas05152,oas04740	Proteoglycans in cancer,Adrenergic signaling in cardiomyocytes,Glioma,Oxytocin signaling pathway,GnRH signaling pathway,Amphetamine addiction,HIF-1 signaling pathway,Oocyte meiosis,Inflammatory mediator regulation of TRP channels,Dopaminergic synapse,Insulin secretion,Calcium signaling pathway,cAMP signaling pathway,Circadian entrainment,Long-term potentiation,Melanogenesis,Gastric acid secretion…
LNC_001293	XLOC_016893	.	transcript	7.0236906	1.8693188	1.909716662	2.03E-07	6.16E-05	Novel_lncRNA	co_expression	102181808	RAP1GAP2	RAP1 GTPase activating protein 2	GO:0007264,GO:0035556,GO:0030234,GO:0010646,GO:0023051,GO:0048583,GO:0009966,GO:0009987,GO:0060589,GO:0044763,GO:0044699,GO:0005096,GO:0030695,GO:0003674,GO:0051056,GO:0008047,GO:0008150,GO:0050789,GO:0050794,GO:0065007,GO:0051716,GO:0007154,GO:0023052,GO:0044700,GO:0007165,GO:0050896	small GTPase mediated signal transduction,intracellular signal transduction,enzyme regulator activity,regulation of cell communication,regulation of signaling,regulation of response to stimulus,regulation of signal transduction,cellular process,nucleoside-triphosphatase regulator activity,single-organism cellular process,single-organism process,GTPase activator activity,GTPase regulator activity,…	--	--
LNC_001293	XLOC_016893	.	transcript	7.0236906	1.8693188	1.909716662	2.03E-07	6.16E-05	Novel_lncRNA	co_expression	102172326	ACTN2	actinin alpha 2	GO:0005488,GO:0005515,GO:0044281,GO:1901564,GO:0005509,GO:0043231,GO:0043227,GO:0071840,GO:0016043,GO:0044424,GO:0044710,GO:0031329,GO:0009894,GO:0043086,GO:0044092,GO:0043623,GO:0005622,GO:0043229,GO:0043226,GO:0055086,GO:0034622,GO:1901657,GO:0043167,GO:0009116,GO:0044085,GO:0032780,GO:0019220,GO:0051174,GO:0022607,GO:0046434,GO:0044248,GO:0006796,GO:0004857,GO:0050790,GO:0006793,GO:0006753,GO:…	binding,protein binding,small molecule metabolic process,organonitrogen compound metabolic process,calcium ion binding,intracellular membrane-bounded organelle,membrane-bounded organelle,cellular component organization or biogenesis,cellular component organization,intracellular part,single-organism metabolic process,regulation of cellular catabolic process,regulation of catabolic process,negative…	oas04510,oas05322,oas05412,oas04520,oas05146,oas05203,oas04810,oas04670,oas04530	Focal adhesion,Systemic lupus erythematosus,Arrhythmogenic right ventricular cardiomyopathy (ARVC),Adherens junction,Amoebiasis,Viral carcinogenesis,Regulation of actin cytoskeleton,Leukocyte transendothelial migration,Tight junction
LNC_001293	XLOC_016893	.	transcript	7.0236906	1.8693188	1.909716662	2.03E-07	6.16E-05	Novel_lncRNA	co_expression	102173367	VWA5A	von Willebrand factor A domain containing 5A	--	--	--	--
LNC_001293	XLOC_016893	.	transcript	7.0236906	1.8693188	1.909716662	2.03E-07	6.16E-05	Novel_lncRNA	co_expression	102189762	CAPN3	calpain 3	GO:0005488,GO:0005509,GO:0003824,GO:0005622,GO:0043167,GO:0016787,GO:0005623,GO:0044464,GO:0008152,GO:0004197,GO:0071704,GO:0043169,GO:0046872,GO:0008234,GO:0044238,GO:0004198,GO:0008233,GO:0003674,GO:0070011,GO:0008150,GO:0006508,GO:0004175,GO:0043170,GO:0019538,GO:0005575	binding,calcium ion binding,catalytic activity,intracellular,ion binding,hydrolase activity,cell,cell part,metabolic process,cysteine-type endopeptidase activity,organic substance metabolic process,cation binding,metal ion binding,cysteine-type peptidase activity,primary metabolic process,calcium-dependent cysteine-type endopeptidase activity,peptidase activity,molecular_function,peptidase activi…	--	--
LNC_001293	XLOC_016893	.	transcript	7.0236906	1.8693188	1.909716662	2.03E-07	6.16E-05	Novel_lncRNA	co_expression	102186187	C28H10orf10	chromosome 28 C10orf10 homolog	--	--	--	--
LNC_001293	XLOC_016893	.	transcript	7.0236906	1.8693188	1.909716662	2.03E-07	6.16E-05	Novel_lncRNA	co_expression	102185591	MYO18B	myosin XVIIIB	GO:0005488,GO:0043234,GO:0044422,GO:0044446,GO:0005515,GO:0044424,GO:0035639,GO:0001883,GO:0032549,GO:0032550,GO:0017076,GO:0003824,GO:0043168,GO:0032555,GO:0001882,GO:0032553,GO:0000166,GO:1901265,GO:0030554,GO:0036094,GO:0005524,GO:0032559,GO:0032991,GO:0005856,GO:0044430,GO:0005622,GO:0043229,GO:0016462,GO:0043226,GO:0015629,GO:0017111,GO:0043167,GO:0016787,GO:0003924,GO:0016817,GO:0016818,GO:…	binding,protein complex,organelle part,intracellular organelle part,protein binding,intracellular part,purine ribonucleoside triphosphate binding,purine nucleoside binding,ribonucleoside binding,purine ribonucleoside binding,purine nucleotide binding,catalytic activity,anion binding,purine ribonucleotide binding,nucleoside binding,ribonucleotide binding,nucleotide binding,nucleoside phosphate bin…	--	--
LNC_001293	XLOC_016893	.	transcript	7.0236906	1.8693188	1.909716662	2.03E-07	6.16E-05	Novel_lncRNA	co_expression	102189260	S100A16	S100 calcium binding protein A16	GO:0005488,GO:0005509,GO:0043167,GO:0043169,GO:0046872,GO:0003674	binding,calcium ion binding,ion binding,cation binding,metal ion binding,molecular_function	--	--
LNC_001293	XLOC_016893	.	transcript	7.0236906	1.8693188	1.909716662	2.03E-07	6.16E-05	Novel_lncRNA	co_expression	102174235	LARP1B	La ribonucleoprotein domain family member 1B	--	--	--	--
LNC_001293	XLOC_016893	.	transcript	7.0236906	1.8693188	1.909716662	2.03E-07	6.16E-05	Novel_lncRNA	co_expression	102190710	ABRA	actin binding Rho activating protein	--	--	--	--
LNC_001293	XLOC_016893	.	transcript	7.0236906	1.8693188	1.909716662	2.03E-07	6.16E-05	Novel_lncRNA	co_expression	102180274	DUSP22	dual specificity phosphatase 22	GO:0044422,GO:0044446,GO:0034660,GO:0034470,GO:0043234,GO:0044424,GO:0003824,GO:0006396,GO:0043231,GO:0043227,GO:0006399,GO:0005622,GO:0009451,GO:0008033,GO:0044428,GO:0008152,GO:0005654,GO:0044451,GO:0006400,GO:0044237,GO:0031974,GO:0032991,GO:0005623,GO:0044464,GO:0031981,GO:0043233,GO:0070013,GO:0034641,GO:0006807,GO:0005634,GO:0043229,GO:0016070,GO:0043226,GO:0071704,GO:1901360,GO:0046483,GO:…	organelle part,intracellular organelle part,ncRNA metabolic process,ncRNA processing,protein complex,intracellular part,catalytic activity,RNA processing,intracellular membrane-bounded organelle,membrane-bounded organelle,tRNA metabolic process,intracellular,RNA modification,tRNA processing,nuclear part,metabolic process,nucleoplasm,nucleoplasm part,tRNA modification,cellular metabolic process,me…	--	--
LNC_001293	XLOC_016893	.	transcript	7.0236906	1.8693188	1.909716662	2.03E-07	6.16E-05	Novel_lncRNA	co_expression	102191537	FBXO32	F-box protein 32	GO:0005488,GO:0043234,GO:0044422,GO:0044446,GO:0005515,GO:0044281,GO:1901564,GO:0043231,GO:0043227,GO:0044424,GO:0044710,GO:0005634,GO:0032991,GO:0005622,GO:0043229,GO:0043226,GO:0055086,GO:1901657,GO:0009116,GO:0006796,GO:0006793,GO:0006753,GO:0005623,GO:0044464,GO:0009142,GO:0009145,GO:0009201,GO:0009206,GO:0009117,GO:0006812,GO:0044237,GO:1901135,GO:0031090,GO:1901659,GO:0009119,GO:1901566,GO:…	binding,protein complex,organelle part,intracellular organelle part,protein binding,small molecule metabolic process,organonitrogen compound metabolic process,intracellular membrane-bounded organelle,membrane-bounded organelle,intracellular part,single-organism metabolic process,nucleus,macromolecular complex,intracellular,intracellular organelle,organelle,nucleobase-containing small molecule met…	oas04068	FoxO signaling pathway
LNC_001293	XLOC_016893	.	transcript	7.0236906	1.8693188	1.909716662	2.03E-07	6.16E-05	Novel_lncRNA	co_expression	102190305	PPFIBP1	PPFIA binding protein 1	GO:0005488,GO:0005634,GO:0043231,GO:0043227,GO:0097159,GO:1901363,GO:0003677,GO:0044424,GO:0003676,GO:0043229,GO:0043226,GO:0005622,GO:0005623,GO:0044464,GO:0003674,GO:0005515,GO:0043565,GO:0005575	binding,nucleus,intracellular membrane-bounded organelle,membrane-bounded organelle,organic cyclic compound binding,heterocyclic compound binding,DNA binding,intracellular part,nucleic acid binding,intracellular organelle,organelle,intracellular,cell,cell part,molecular_function,protein binding,sequence-specific DNA binding,cellular_component	--	--
LNC_001293	XLOC_016893	.	transcript	7.0236906	1.8693188	1.909716662	2.03E-07	6.16E-05	Novel_lncRNA	co_expression	102188819	AMPD1	adenosine monophosphate deaminase 1	GO:0003824,GO:0019239,GO:0003674	catalytic activity,deaminase activity,molecular_function	oas00230,oas01100	Purine metabolism,Metabolic pathways
LNC_001293	XLOC_016893	.	transcript	7.0236906	1.8693188	1.909716662	2.03E-07	6.16E-05	Novel_lncRNA	co_expression	102178388	PPP1R14A	protein phosphatase 1 regulatory inhibitor subunit 14A	GO:0044424,GO:0005622,GO:0042325,GO:0019220,GO:0051174,GO:0006796,GO:0006793,GO:0005623,GO:0044464,GO:0044237,GO:0016310,GO:0008152,GO:0009987,GO:0005737,GO:0031323,GO:0019222,GO:0008150,GO:0050789,GO:0050794,GO:0065007,GO:0005575	intracellular part,intracellular,regulation of phosphorylation,regulation of phosphate metabolic process,regulation of phosphorus metabolic process,phosphate-containing compound metabolic process,phosphorus metabolic process,cell,cell part,cellular metabolic process,phosphorylation,metabolic process,cellular process,cytoplasm,regulation of cellular metabolic process,regulation of metabolic proces…	oas04270	Vascular smooth muscle contraction
LNC_001293	XLOC_016893	.	transcript	7.0236906	1.8693188	1.909716662	2.03E-07	6.16E-05	Novel_lncRNA	co_expression	102170404	RASL11B	RAS like family 11 member B	GO:0005488,GO:0035639,GO:0001883,GO:0032549,GO:0032550,GO:0017076,GO:0003824,GO:0043168,GO:0032555,GO:0001882,GO:0032553,GO:0000166,GO:1901265,GO:0030554,GO:0036094,GO:0005524,GO:0032559,GO:0016462,GO:0017111,GO:0043167,GO:0016787,GO:0003924,GO:0016817,GO:0007264,GO:0016818,GO:0019001,GO:0005525,GO:0006812,GO:0032561,GO:0035556,GO:0016887,GO:0051179,GO:0097159,GO:1901363,GO:0030001,GO:0072511,GO:…	binding,purine ribonucleoside triphosphate binding,purine nucleoside binding,ribonucleoside binding,purine ribonucleoside binding,purine nucleotide binding,catalytic activity,anion binding,purine ribonucleotide binding,nucleoside binding,ribonucleotide binding,nucleotide binding,nucleoside phosphate binding,adenyl nucleotide binding,small molecule binding,ATP binding,adenyl ribonucleotide binding…	--	--
LNC_001293	XLOC_016893	.	transcript	7.0236906	1.8693188	1.909716662	2.03E-07	6.16E-05	Novel_lncRNA	co_expression	102188225	SPTB	spectrin beta%2C erythrocytic	GO:0005515,GO:0007155,GO:0022610,GO:0005488,GO:0016337,GO:0009405,GO:0044699,GO:0044763,GO:0051704,GO:0007157,GO:0003674,GO:0016020,GO:0008150,GO:0009987,GO:0005575,GO:0044425,GO:0031224,GO:0016021	protein binding,cell adhesion,biological adhesion,binding,cell-cell adhesion,pathogenesis,single-organism process,single-organism cellular process,multi-organism process,heterophilic cell-cell adhesion,molecular_function,membrane,biological_process,cellular process,cellular_component,membrane part,intrinsic to membrane,integral to membrane	--	--
LNC_001293	XLOC_016893	.	transcript	7.0236906	1.8693188	1.909716662	2.03E-07	6.16E-05	Novel_lncRNA	co_expression	106502333	LOC106502333	palladin	GO:0005488,GO:0005515,GO:0003674	binding,protein binding,molecular_function	--	--
LNC_001293	XLOC_016893	.	transcript	7.0236906	1.8693188	1.909716662	2.03E-07	6.16E-05	Novel_lncRNA	co_expression	102168645	MPP7	membrane palmitoylated protein 7	GO:0005488,GO:0005515,GO:0071840,GO:0016043,GO:0043623,GO:0034622,GO:0044085,GO:0022607,GO:0006461,GO:0070271,GO:0065003,GO:0071822,GO:0043933,GO:0070070,GO:0070072,GO:0070071,GO:0003674,GO:0008150	binding,protein binding,cellular component organization or biogenesis,cellular component organization,cellular protein complex assembly,cellular macromolecular complex assembly,cellular component biogenesis,cellular component assembly,protein complex assembly,protein complex biogenesis,macromolecular complex assembly,protein complex subunit organization,macromolecular complex subunit organization…	--	--
LNC_001293	XLOC_016893	.	transcript	7.0236906	1.8693188	1.909716662	2.03E-07	6.16E-05	Novel_lncRNA	co_expression	102189313	KLHDC1	kelch domain containing 1	GO:0005488,GO:0005515,GO:0003674	binding,protein binding,molecular_function	--	--
LNC_001293	XLOC_016893	.	transcript	7.0236906	1.8693188	1.909716662	2.03E-07	6.16E-05	Novel_lncRNA	co_expression	102184074	JPH2	junctophilin 2	GO:0003824,GO:0003674	catalytic activity,molecular_function	--	--
LNC_001293	XLOC_016893	.	transcript	7.0236906	1.8693188	1.909716662	2.03E-07	6.16E-05	Novel_lncRNA	co_expression	102179702	MYADML2	myeloid associated differentiation marker like 2	GO:0016020,GO:0005575	membrane,cellular_component	--	--
LNC_001293	XLOC_016893	.	transcript	7.0236906	1.8693188	1.909716662	2.03E-07	6.16E-05	Novel_lncRNA	co_expression	102169564	SRPX2	sushi repeat containing protein%2C X-linked 2	--	--	--	--
LNC_001293	XLOC_016893	.	transcript	7.0236906	1.8693188	1.909716662	2.03E-07	6.16E-05	Novel_lncRNA	co_expression	102171725	CRYAB	crystallin alpha B	GO:0005212,GO:0003674,GO:0005198	structural constituent of eye lens,molecular_function,structural molecule activity	oas04141	Protein processing in endoplasmic reticulum
LNC_001293	XLOC_016893	.	transcript	7.0236906	1.8693188	1.909716662	2.03E-07	6.16E-05	Novel_lncRNA	co_expression	102187317	MYOZ3	myozenin 3	--	--	--	--
LNC_001293	XLOC_016893	.	transcript	7.0236906	1.8693188	1.909716662	2.03E-07	6.16E-05	Novel_lncRNA	co_expression	102175610	LOC102175610	cytochrome c oxidase subunit 7A1%2C mitochondrial	--	--	oas04260,oas05012,oas05010,oas04932,oas00190,oas05016	Cardiac muscle contraction,Parkinson's disease,Alzheimer's disease,Non-alcoholic fatty liver disease (NAFLD),Oxidative phosphorylation,Huntington's disease
LNC_001293	XLOC_016893	.	transcript	7.0236906	1.8693188	1.909716662	2.03E-07	6.16E-05	Novel_lncRNA	co_expression	102169807	PGAM2	phosphoglycerate mutase 2	--	--	oas01230,oas01200,oas00010,oas00260,oas01100	Biosynthesis of amino acids,Carbon metabolism,Glycolysis / Gluconeogenesis,Glycine, serine and threonine metabolism,Metabolic pathways
LNC_001293	XLOC_016893	.	transcript	7.0236906	1.8693188	1.909716662	2.03E-07	6.16E-05	Novel_lncRNA	co_expression	106502520	LOC106502520	myosin-6	GO:0005488,GO:0043234,GO:0044422,GO:0044446,GO:0005515,GO:0044424,GO:0035639,GO:0001883,GO:0032549,GO:0032550,GO:0017076,GO:0003824,GO:0043168,GO:0032555,GO:0001882,GO:0032553,GO:0000166,GO:1901265,GO:0030554,GO:0036094,GO:0005524,GO:0032559,GO:0032991,GO:0005856,GO:0044430,GO:0005622,GO:0043229,GO:0016462,GO:0043226,GO:0015629,GO:0017111,GO:0043167,GO:0016787,GO:0016817,GO:0016818,GO:0005623,GO:…	binding,protein complex,organelle part,intracellular organelle part,protein binding,intracellular part,purine ribonucleoside triphosphate binding,purine nucleoside binding,ribonucleoside binding,purine ribonucleoside binding,purine nucleotide binding,catalytic activity,anion binding,purine ribonucleotide binding,nucleoside binding,ribonucleotide binding,nucleotide binding,nucleoside phosphate bin…	oas04260,oas04261,oas05416,oas04530	Cardiac muscle contraction,Adrenergic signaling in cardiomyocytes,Viral myocarditis,Tight junction
LNC_001293	XLOC_016893	.	transcript	7.0236906	1.8693188	1.909716662	2.03E-07	6.16E-05	Novel_lncRNA	co_expression	100861020	TXNL1	thioredoxin like 1	GO:0045454,GO:0065008,GO:0009987,GO:0044763,GO:0044699,GO:0019725,GO:0042592,GO:0008150,GO:0050789,GO:0050794,GO:0065007	cell redox homeostasis,regulation of biological quality,cellular process,single-organism cellular process,single-organism process,cellular homeostasis,homeostatic process,biological_process,regulation of biological process,regulation of cellular process,biological regulation	--	--
LNC_001293	XLOC_016893	.	transcript	7.0236906	1.8693188	1.909716662	2.03E-07	6.16E-05	Novel_lncRNA	co_expression	102169743	TSPAN9	tetraspanin 9	GO:0005575,GO:0044425,GO:0016020,GO:0031224,GO:0016021	cellular_component,membrane part,membrane,intrinsic to membrane,integral to membrane	--	--
LNC_001293	XLOC_016893	.	transcript	7.0236906	1.8693188	1.909716662	2.03E-07	6.16E-05	Novel_lncRNA	co_expression	102191762	LMOD2	leiomodin 2	GO:0005488,GO:0008092,GO:0005515,GO:0006996,GO:0003779,GO:0048523,GO:0071840,GO:0016043,GO:0007010,GO:0048519,GO:0051258,GO:0043623,GO:0033043,GO:0034622,GO:0051128,GO:0044085,GO:0022607,GO:0010639,GO:0051493,GO:0030029,GO:0030036,GO:0006461,GO:0070271,GO:0065003,GO:0071822,GO:0043933,GO:0005523,GO:0051694,GO:0051129,GO:0030042,GO:0030834,GO:0030835,GO:0030837,GO:0031333,GO:0032272,GO:0051261,GO:…	binding,cytoskeletal protein binding,protein binding,organelle organization,actin binding,negative regulation of cellular process,cellular component organization or biogenesis,cellular component organization,cytoskeleton organization,negative regulation of biological process,protein polymerization,cellular protein complex assembly,regulation of organelle organization,cellular macromolecular compl…	--	--
LNC_001293	XLOC_016893	.	transcript	7.0236906	1.8693188	1.909716662	2.03E-07	6.16E-05	Novel_lncRNA	co_expression	102191408	CSDC2	cold shock domain containing C2	GO:0005488,GO:0044237,GO:0006807,GO:0034641,GO:0097159,GO:1901363,GO:0008152,GO:0003677,GO:1901360,GO:0006725,GO:0046483,GO:0009987,GO:0006139,GO:0071704,GO:0016070,GO:0090304,GO:0044271,GO:0009058,GO:0019438,GO:0034654,GO:0018130,GO:1901362,GO:0044238,GO:0003676,GO:0044249,GO:1901576,GO:0006351,GO:0032774,GO:0003674,GO:0044260,GO:0034645,GO:0031323,GO:0019222,GO:0009059,GO:0008150,GO:0043170,GO:…	binding,cellular metabolic process,nitrogen compound metabolic process,cellular nitrogen compound metabolic process,organic cyclic compound binding,heterocyclic compound binding,metabolic process,DNA binding,organic cyclic compound metabolic process,cellular aromatic compound metabolic process,heterocycle metabolic process,cellular process,nucleobase-containing compound metabolic process,organic …	--	--
LNC_001293	XLOC_016893	.	transcript	7.0236906	1.8693188	1.909716662	2.03E-07	6.16E-05	Novel_lncRNA	co_expression	102168894	STK38L	serine/threonine kinase 38 like	GO:0005488,GO:0035639,GO:0001883,GO:0032549,GO:0032550,GO:0017076,GO:0003824,GO:0043168,GO:0032555,GO:0001882,GO:0032553,GO:0000166,GO:1901265,GO:0030554,GO:0036094,GO:0005524,GO:0032559,GO:0043167,GO:0006796,GO:0006793,GO:0044237,GO:0004674,GO:0016310,GO:0097159,GO:1901363,GO:0008152,GO:0006468,GO:0004672,GO:0016773,GO:0009987,GO:0071704,GO:0043412,GO:0016301,GO:0044238,GO:0006464,GO:0036211,GO:…	binding,purine ribonucleoside triphosphate binding,purine nucleoside binding,ribonucleoside binding,purine ribonucleoside binding,purine nucleotide binding,catalytic activity,anion binding,purine ribonucleotide binding,nucleoside binding,ribonucleotide binding,nucleotide binding,nucleoside phosphate binding,adenyl nucleotide binding,small molecule binding,ATP binding,adenyl ribonucleotide binding…	--	--
LNC_001293	XLOC_016893	.	transcript	7.0236906	1.8693188	1.909716662	2.03E-07	6.16E-05	Novel_lncRNA	co_expression	102182476	ACTA1	actin%2C alpha 1%2C skeletal muscle	--	--	--	--
LNC_001293	XLOC_016893	.	transcript	7.0236906	1.8693188	1.909716662	2.03E-07	6.16E-05	Novel_lncRNA	co_expression	102189920	LOC102189920	cytidine monophosphate-N-acetylneuraminic acid hydroxylase	GO:0005488,GO:0044710,GO:0055114,GO:0016491,GO:0003824,GO:0051537,GO:0051536,GO:0051540,GO:0003674,GO:0008152,GO:0008150	binding,single-organism metabolic process,oxidation-reduction process,oxidoreductase activity,catalytic activity,2 iron, 2 sulfur cluster binding,iron-sulfur cluster binding,metal cluster binding,molecular_function,metabolic process,biological_process	oas00520	Amino sugar and nucleotide sugar metabolism
LNC_001293	XLOC_016893	.	transcript	7.0236906	1.8693188	1.909716662	2.03E-07	6.16E-05	Novel_lncRNA	co_expression	102168549	YPEL5	yippee like 5	GO:0003824,GO:0008152,GO:0044710,GO:0033743,GO:0016671,GO:0016491,GO:0016817,GO:0016787,GO:0055114,GO:0016667,GO:0003674,GO:0008150	catalytic activity,metabolic process,single-organism metabolic process,peptide-methionine (R)-S-oxide reductase activity,oxidoreductase activity, acting on a sulfur group of donors, disulfide as acceptor,oxidoreductase activity,hydrolase activity, acting on acid anhydrides,hydrolase activity,oxidation-reduction process,oxidoreductase activity, acting on a sulfur group of donors,molecular_function…	--	--
LNC_001293	XLOC_016893	.	transcript	7.0236906	1.8693188	1.909716662	2.03E-07	6.16E-05	Novel_lncRNA	co_expression	102170718	KIF1B	kinesin family member 1B	GO:0005488,GO:0008092,GO:0005515,GO:0035639,GO:0001883,GO:0032549,GO:0032550,GO:0017076,GO:0003824,GO:0043168,GO:0032555,GO:0001882,GO:0032553,GO:0000166,GO:1901265,GO:0006928,GO:0030554,GO:0036094,GO:0005524,GO:0032559,GO:0016462,GO:0017111,GO:0043167,GO:0016787,GO:0016817,GO:0016818,GO:0003774,GO:0007017,GO:0097159,GO:1901363,GO:0015631,GO:0009987,GO:0008017,GO:0044763,GO:0007018,GO:0044699,GO:…	binding,cytoskeletal protein binding,protein binding,purine ribonucleoside triphosphate binding,purine nucleoside binding,ribonucleoside binding,purine ribonucleoside binding,purine nucleotide binding,catalytic activity,anion binding,purine ribonucleotide binding,nucleoside binding,ribonucleotide binding,nucleotide binding,nucleoside phosphate binding,cellular component movement,adenyl nucleotide…	--	--
LNC_001293	XLOC_016893	.	transcript	7.0236906	1.8693188	1.909716662	2.03E-07	6.16E-05	Novel_lncRNA	co_expression	102185679	COQ8A	coenzyme Q8A	GO:0043234,GO:0044281,GO:1901564,GO:0044710,GO:0003824,GO:0032991,GO:0016462,GO:0055086,GO:1901657,GO:0017111,GO:0009116,GO:0016787,GO:0016817,GO:0006796,GO:0016818,GO:0006793,GO:0006753,GO:0009142,GO:0009145,GO:0009201,GO:0009206,GO:0009117,GO:0006812,GO:0044237,GO:1901135,GO:1901659,GO:0009119,GO:1901566,GO:0009163,GO:0042455,GO:0006163,GO:0019637,GO:0006754,GO:0016887,GO:0009144,GO:0009199,GO:…	protein complex,small molecule metabolic process,organonitrogen compound metabolic process,single-organism metabolic process,catalytic activity,macromolecular complex,pyrophosphatase activity,nucleobase-containing small molecule metabolic process,glycosyl compound metabolic process,nucleoside-triphosphatase activity,nucleoside metabolic process,hydrolase activity,hydrolase activity, acting on aci…	--	--
LNC_001293	XLOC_016893	.	transcript	7.0236906	1.8693188	1.909716662	2.03E-07	6.16E-05	Novel_lncRNA	co_expression	102188638	CDC42	cell division cycle 42	GO:0005488,GO:0036094,GO:0000166,GO:1901265,GO:0043168,GO:0017076,GO:0001882,GO:0035639,GO:0001883,GO:0032549,GO:0032550,GO:0032555,GO:0032553,GO:0097159,GO:1901363,GO:0005525,GO:0019001,GO:0032561,GO:0043167,GO:0007264,GO:0035556,GO:0009987,GO:0003674,GO:0008150,GO:0044699,GO:0044763,GO:0050789,GO:0065007,GO:0050794,GO:0007154,GO:0007165,GO:0023052,GO:0044700,GO:0050896,GO:0051716	binding,small molecule binding,nucleotide binding,nucleoside phosphate binding,anion binding,purine nucleotide binding,nucleoside binding,purine ribonucleoside triphosphate binding,purine nucleoside binding,ribonucleoside binding,purine ribonucleoside binding,purine ribonucleotide binding,ribonucleotide binding,organic cyclic compound binding,heterocyclic compound binding,GTP binding,guanyl nucle…	oas04510,oas05203,oas04932,oas05205,oas04810,oas04530,oas05100,oas04360,oas04666,oas05211,oas04010,oas04370,oas04670,oas04520,oas04015,oas04144,oas05200,oas05212,oas05132,oas04912,oas04722,oas04660,oas04014,oas04062	Focal adhesion,Viral carcinogenesis,Non-alcoholic fatty liver disease (NAFLD),Proteoglycans in cancer,Regulation of actin cytoskeleton,Tight junction,Bacterial invasion of epithelial cells,Axon guidance,Fc gamma R-mediated phagocytosis,Renal cell carcinoma,MAPK signaling pathway,VEGF signaling pathway,Leukocyte transendothelial migration,Adherens junction,Rap1 signaling pathway,Endocytosis,Pathwa…
LNC_001293	XLOC_016893	.	transcript	7.0236906	1.8693188	1.909716662	2.03E-07	6.16E-05	Novel_lncRNA	co_expression	102180905	SSR2	signal sequence receptor subunit 2	GO:0005488,GO:0005515,GO:0003674	binding,protein binding,molecular_function	oas04141	Protein processing in endoplasmic reticulum
LNC_001293	XLOC_016893	.	transcript	7.0236906	1.8693188	1.909716662	2.03E-07	6.16E-05	Novel_lncRNA	co_expression	108634347	LOC108634347	dystrophin-like	GO:0005488,GO:0005515,GO:0005576,GO:0010876,GO:0051179,GO:0008152,GO:0033036,GO:0006869,GO:0051234,GO:0006810,GO:0008289,GO:0071704,GO:0044765,GO:0044699,GO:0044238,GO:0042157,GO:0071702,GO:0003674,GO:0008150,GO:0043170,GO:0019538,GO:0005575	binding,protein binding,extracellular region,lipid localization,localization,metabolic process,macromolecule localization,lipid transport,establishment of localization,transport,lipid binding,organic substance metabolic process,single-organism transport,single-organism process,primary metabolic process,lipoprotein metabolic process,organic substance transport,molecular_function,biological_process…	--	--
LNC_001293	XLOC_016893	.	transcript	7.0236906	1.8693188	1.909716662	2.03E-07	6.16E-05	Novel_lncRNA	co_expression	102181523	FBXO28	F-box protein 28	GO:0005488,GO:0006260,GO:0008152,GO:0005515,GO:0044237,GO:0097159,GO:1901363,GO:0034641,GO:0006807,GO:0071704,GO:1901360,GO:0046483,GO:0044238,GO:0006139,GO:0006725,GO:1901576,GO:0009058,GO:0090304,GO:0003676,GO:0044249,GO:0044260,GO:0009059,GO:0034645,GO:0051082,GO:0043170,GO:0051704,GO:0003677,GO:0006259,GO:0009405,GO:0009987,GO:0019012,GO:0044423,GO:0019028,GO:0003674,GO:0008150,GO:0005575,GO:…	binding,DNA replication,metabolic process,protein binding,cellular metabolic process,organic cyclic compound binding,heterocyclic compound binding,cellular nitrogen compound metabolic process,nitrogen compound metabolic process,organic substance metabolic process,organic cyclic compound metabolic process,heterocycle metabolic process,primary metabolic process,nucleobase-containing compound metabo…	--	--
LNC_001293	XLOC_016893	.	transcript	7.0236906	1.8693188	1.909716662	2.03E-07	6.16E-05	Novel_lncRNA	co_expression	100861284	NDUFA4	NDUFA4%2C mitochondrial complex associated	--	--	oas05012,oas01100,oas05010,oas04932,oas00190,oas05016	Parkinson's disease,Metabolic pathways,Alzheimer's disease,Non-alcoholic fatty liver disease (NAFLD),Oxidative phosphorylation,Huntington's disease
LNC_001293	XLOC_016893	.	transcript	7.0236906	1.8693188	1.909716662	2.03E-07	6.16E-05	Novel_lncRNA	co_expression	100861283	TNNI2	troponin I2%2C fast skeletal type	GO:0005488,GO:0043234,GO:0044422,GO:0044446,GO:0008092,GO:0005515,GO:0006996,GO:0007049,GO:0071840,GO:0016043,GO:0007010,GO:0044424,GO:0005861,GO:0005865,GO:0030016,GO:0030017,GO:0036379,GO:0043292,GO:0044449,GO:0048285,GO:0005694,GO:0000280,GO:0007067,GO:0032991,GO:0000278,GO:0005856,GO:0044427,GO:0044430,GO:0005622,GO:0043229,GO:0043226,GO:0033043,GO:0051128,GO:0015629,GO:0022402,GO:0032886,GO:…	binding,protein complex,organelle part,intracellular organelle part,cytoskeletal protein binding,protein binding,organelle organization,cell cycle,cellular component organization or biogenesis,cellular component organization,cytoskeleton organization,intracellular part,troponin complex,striated muscle thin filament,myofibril,sarcomere,myofilament,contractile fiber,contractile fiber part,organelle…	--	--
LNC_001293	XLOC_016893	.	transcript	7.0236906	1.8693188	1.909716662	2.03E-07	6.16E-05	Novel_lncRNA	co_expression	102181155	LOC102181155	myosin-2	GO:0005488,GO:0043234,GO:0044422,GO:0044446,GO:0005515,GO:0044424,GO:0035639,GO:0001883,GO:0032549,GO:0032550,GO:0017076,GO:0003824,GO:0043168,GO:0032555,GO:0001882,GO:0032553,GO:0000166,GO:1901265,GO:0030554,GO:0036094,GO:0005524,GO:0032559,GO:0032991,GO:0005856,GO:0044430,GO:0005622,GO:0043229,GO:0016462,GO:0043226,GO:0015629,GO:0017111,GO:0043167,GO:0016787,GO:0016817,GO:0016818,GO:0005623,GO:…	binding,protein complex,organelle part,intracellular organelle part,protein binding,intracellular part,purine ribonucleoside triphosphate binding,purine nucleoside binding,ribonucleoside binding,purine ribonucleoside binding,purine nucleotide binding,catalytic activity,anion binding,purine ribonucleotide binding,nucleoside binding,ribonucleotide binding,nucleotide binding,nucleoside phosphate bin…	oas04530	Tight junction
LNC_001293	XLOC_016893	.	transcript	7.0236906	1.8693188	1.909716662	2.03E-07	6.16E-05	Novel_lncRNA	co_expression	102183078	HACD1	3-hydroxyacyl-CoA dehydratase 1	--	--	oas01212,oas01040,oas00062,oas01100	Fatty acid metabolism,Biosynthesis of unsaturated fatty acids,Fatty acid elongation,Metabolic pathways
LNC_001293	XLOC_016893	.	transcript	7.0236906	1.8693188	1.909716662	2.03E-07	6.16E-05	Novel_lncRNA	co_expression	102169187	MAPK6	mitogen-activated protein kinase 6	GO:0005488,GO:0035639,GO:0001883,GO:0032549,GO:0032550,GO:0017076,GO:0003824,GO:0043168,GO:0032555,GO:0001882,GO:0032553,GO:0000166,GO:1901265,GO:0030554,GO:0036094,GO:0005524,GO:0032559,GO:0043167,GO:0006796,GO:0006793,GO:0044237,GO:0016310,GO:0097159,GO:1901363,GO:0008152,GO:0006468,GO:0004672,GO:0016773,GO:0009987,GO:0071704,GO:0043412,GO:0016301,GO:0044238,GO:0006464,GO:0036211,GO:0016772,GO:…	binding,purine ribonucleoside triphosphate binding,purine nucleoside binding,ribonucleoside binding,purine ribonucleoside binding,purine nucleotide binding,catalytic activity,anion binding,purine ribonucleotide binding,nucleoside binding,ribonucleotide binding,nucleotide binding,nucleoside phosphate binding,adenyl nucleotide binding,small molecule binding,ATP binding,adenyl ribonucleotide binding…	--	--
LNC_001293	XLOC_016893	.	transcript	7.0236906	1.8693188	1.909716662	2.03E-07	6.16E-05	Novel_lncRNA	co_expression	102182606	LMO7	LIM domain 7	GO:0005488,GO:0005515,GO:0006399,GO:0034660,GO:0003824,GO:0043167,GO:0008173,GO:0008175,GO:0044237,GO:0016423,GO:0006400,GO:0008176,GO:0034470,GO:0006807,GO:0034641,GO:0016741,GO:0008152,GO:0008757,GO:0008033,GO:0008168,GO:1901360,GO:0006725,GO:0046483,GO:0009987,GO:0006139,GO:0009451,GO:0071704,GO:0043169,GO:0016070,GO:0090304,GO:0046872,GO:0043412,GO:0044238,GO:0006396,GO:0016740,GO:0003674,GO:…	binding,protein binding,tRNA metabolic process,ncRNA metabolic process,catalytic activity,ion binding,RNA methyltransferase activity,tRNA methyltransferase activity,cellular metabolic process,tRNA (guanine) methyltransferase activity,tRNA modification,tRNA (guanine-N7-)-methyltransferase activity,ncRNA processing,nitrogen compound metabolic process,cellular nitrogen compound metabolic process,tra…	oas04520	Adherens junction
LNC_001293	XLOC_016893	.	transcript	7.0236906	1.8693188	1.909716662	2.03E-07	6.16E-05	Novel_lncRNA	co_expression	102171430	NDRG2	NDRG family member 2	--	--	--	--
LNC_001293	XLOC_016893	.	transcript	7.0236906	1.8693188	1.909716662	2.03E-07	6.16E-05	Novel_lncRNA	co_expression	102175970	HSPB2	heat shock protein family B (small) member 2	GO:0005212,GO:0003674,GO:0005198	structural constituent of eye lens,molecular_function,structural molecule activity	oas05205,oas05169	Proteoglycans in cancer,Epstein-Barr virus infection
LNC_001293	XLOC_016893	.	transcript	7.0236906	1.8693188	1.909716662	2.03E-07	6.16E-05	Novel_lncRNA	co_expression	102179444	TSPAN13	tetraspanin 13	GO:0065008,GO:0019087,GO:0051704,GO:0019048,GO:0051701,GO:0016032,GO:0044764,GO:0035821,GO:0044403,GO:0044419,GO:0044003,GO:0051817,GO:0065007,GO:0016020,GO:0008150,GO:0009987,GO:0005575,GO:0044425,GO:0031224,GO:0016021	regulation of biological quality,transformation of host cell by virus,multi-organism process,modulation by virus of host morphology or physiology,interaction with host,viral process,multi-organism cellular process,modification of morphology or physiology of other organism,symbiosis, encompassing mutualism through parasitism,interspecies interaction between organisms,modification by symbiont of ho…	--	--
LNC_001293	XLOC_016893	.	transcript	7.0236906	1.8693188	1.909716662	2.03E-07	6.16E-05	Novel_lncRNA	co_expression	102170194	NEDD4L	neural precursor cell expressed%2C developmentally down-regulated 4-like%2C E3 ubiquitin protein ligase	GO:0005515,GO:0005488,GO:0003824,GO:0004842,GO:0019787,GO:0003674,GO:0016881,GO:0016879,GO:0016874	protein binding,binding,catalytic activity,ubiquitin-protein ligase activity,small conjugating protein ligase activity,molecular_function,acid-amino acid ligase activity,ligase activity, forming carbon-nitrogen bonds,ligase activity	oas04144,oas04960,oas04120	Endocytosis,Aldosterone-regulated sodium reabsorption,Ubiquitin mediated proteolysis
LNC_001293	XLOC_016893	.	transcript	7.0236906	1.8693188	1.909716662	2.03E-07	6.16E-05	Novel_lncRNA	co_expression	108638635	MUSTN1	musculoskeletal%2C embryonic nuclear protein 1	GO:0043231,GO:0043227,GO:0044767,GO:0048856,GO:0044424,GO:0032502,GO:0044707,GO:0005634,GO:0007275,GO:0005622,GO:0043229,GO:0043226,GO:0042060,GO:0032501,GO:0009611,GO:0005623,GO:0044464,GO:0008283,GO:0048731,GO:0048869,GO:0048513,GO:0040007,GO:0009987,GO:0030154,GO:0009888,GO:0044763,GO:0001501,GO:0002062,GO:0035988,GO:0051216,GO:0061448,GO:0006950,GO:0044699,GO:0031099,GO:0042246,GO:0048589,GO:…	intracellular membrane-bounded organelle,membrane-bounded organelle,single-organism developmental process,anatomical structure development,intracellular part,developmental process,single-multicellular organism process,nucleus,multicellular organismal development,intracellular,intracellular organelle,organelle,wound healing,multicellular organismal process,response to wounding,cell,cell part,cell …	--	--
LNC_001293	XLOC_016893	.	transcript	7.0236906	1.8693188	1.909716662	2.03E-07	6.16E-05	Novel_lncRNA	co_expression	102177150	PLCXD1	phosphatidylinositol specific phospholipase C X domain containing 1	GO:0044710,GO:0003824,GO:0006796,GO:0006793,GO:0044237,GO:0019637,GO:0008152,GO:0016829,GO:0009987,GO:0044255,GO:0046486,GO:0006629,GO:0006650,GO:0071704,GO:0044238,GO:0006644,GO:0009975,GO:0003674,GO:0047396,GO:0016849,GO:0008150	single-organism metabolic process,catalytic activity,phosphate-containing compound metabolic process,phosphorus metabolic process,cellular metabolic process,organophosphate metabolic process,metabolic process,lyase activity,cellular process,cellular lipid metabolic process,glycerolipid metabolic process,lipid metabolic process,glycerophospholipid metabolic process,organic substance metabolic proc…	--	--
LNC_001293	XLOC_016893	.	transcript	7.0236906	1.8693188	1.909716662	2.03E-07	6.16E-05	Novel_lncRNA	co_expression	102174691	ENO3	enolase 3	GO:0005488,GO:0043234,GO:0044424,GO:0003824,GO:0032991,GO:0005622,GO:0043167,GO:0005623,GO:0044464,GO:0009056,GO:0044237,GO:0006091,GO:0008152,GO:0006007,GO:0019320,GO:0019318,GO:0006006,GO:0005975,GO:0005996,GO:0016829,GO:0046365,GO:0009987,GO:0006096,GO:0000287,GO:0044723,GO:0016836,GO:0044724,GO:0044445,GO:0005829,GO:0000015,GO:0004634,GO:0071704,GO:0043169,GO:0005737,GO:0016835,GO:0046872,GO:…	binding,protein complex,intracellular part,catalytic activity,macromolecular complex,intracellular,ion binding,cell,cell part,catabolic process,cellular metabolic process,generation of precursor metabolites and energy,metabolic process,glucose catabolic process,hexose catabolic process,hexose metabolic process,glucose metabolic process,carbohydrate metabolic process,monosaccharide metabolic proce…	oas01230,oas01200,oas00010,oas03018,oas04066,oas01100	Biosynthesis of amino acids,Carbon metabolism,Glycolysis / Gluconeogenesis,RNA degradation,HIF-1 signaling pathway,Metabolic pathways
LNC_001293	XLOC_016893	.	transcript	7.0236906	1.8693188	1.909716662	2.03E-07	6.16E-05	Novel_lncRNA	co_expression	102191013	TRPM8	transient receptor potential cation channel subfamily M member 8	GO:0005488,GO:0006796,GO:0006793,GO:0044710,GO:0006163,GO:0072521,GO:0003824,GO:1901564,GO:0006164,GO:1901566,GO:0055086,GO:0009260,GO:0046390,GO:0044281,GO:0043167,GO:0009152,GO:0072522,GO:0009259,GO:0019693,GO:0016829,GO:0009117,GO:0009150,GO:0009165,GO:1901293,GO:0006753,GO:1901137,GO:0051179,GO:0019637,GO:1901135,GO:0006810,GO:0051234,GO:0043169,GO:0090407,GO:0046872,GO:0006811,GO:0000287,GO:…	binding,phosphate-containing compound metabolic process,phosphorus metabolic process,single-organism metabolic process,purine nucleotide metabolic process,purine-containing compound metabolic process,catalytic activity,organonitrogen compound metabolic process,purine nucleotide biosynthetic process,organonitrogen compound biosynthetic process,nucleobase-containing small molecule metabolic process…	oas04750	Inflammatory mediator regulation of TRP channels
LNC_001293	XLOC_016893	.	transcript	7.0236906	1.8693188	1.909716662	2.03E-07	6.16E-05	Novel_lncRNA	co_expression	102180236	LOC102180236	oocyte-expressed protein homolog	--	--	--	--
LNC_001293	XLOC_016893	.	transcript	7.0236906	1.8693188	1.909716662	2.03E-07	6.16E-05	Novel_lncRNA	co_expression	102174348	CRABP2	cellular retinoic acid binding protein 2	--	--	--	--
LNC_001293	XLOC_016893	.	transcript	7.0236906	1.8693188	1.909716662	2.03E-07	6.16E-05	Novel_lncRNA	co_expression	100861351	SLC25A4	solute carrier family 25 member 4	--	--	oas04022,oas05166,oas05012,oas04020,oas05016	cGMP-PKG signaling pathway,HTLV-I infection,Parkinson's disease,Calcium signaling pathway,Huntington's disease
LNC_001293	XLOC_016893	.	transcript	7.0236906	1.8693188	1.909716662	2.03E-07	6.16E-05	Novel_lncRNA	co_expression	102183705	KHDC3L	KH domain containing 3 like%2C subcortical maternal complex member	--	--	--	--
LNC_001293	XLOC_016893	.	transcript	7.0236906	1.8693188	1.909716662	2.03E-07	6.16E-05	Novel_lncRNA	co_expression	102186297	COL5A3	collagen type V alpha 3 chain	GO:0044421,GO:0031012,GO:0005578,GO:0005576,GO:0005201,GO:0044420,GO:0005581,GO:0003674,GO:0005198,GO:0005575	extracellular region part,extracellular matrix,proteinaceous extracellular matrix,extracellular region,extracellular matrix structural constituent,extracellular matrix part,collagen,molecular_function,structural molecule activity,cellular_component	oas04510,oas04512,oas05146,oas04151,oas04611,oas04974	Focal adhesion,ECM-receptor interaction,Amoebiasis,PI3K-Akt signaling pathway,Platelet activation,Protein digestion and absorption
LNC_001293	XLOC_016893	.	transcript	7.0236906	1.8693188	1.909716662	2.03E-07	6.16E-05	Novel_lncRNA	co_expression	102170443	TRIM55	tripartite motif containing 55	GO:0005488,GO:0005515,GO:0048870,GO:0051674,GO:0043231,GO:0043227,GO:0044424,GO:0040011,GO:0035639,GO:0001883,GO:0032549,GO:0032550,GO:0017076,GO:0003824,GO:0043168,GO:0032555,GO:0001882,GO:0032553,GO:0000166,GO:1901265,GO:0006928,GO:0030554,GO:0036094,GO:0005524,GO:0005634,GO:0032559,GO:0005622,GO:0043229,GO:0016462,GO:0043226,GO:0017111,GO:0043167,GO:0016787,GO:0001539,GO:0071973,GO:0016817,GO:…	binding,protein binding,cell motility,localization of cell,intracellular membrane-bounded organelle,membrane-bounded organelle,intracellular part,locomotion,purine ribonucleoside triphosphate binding,purine nucleoside binding,ribonucleoside binding,purine ribonucleoside binding,purine nucleotide binding,catalytic activity,anion binding,purine ribonucleotide binding,nucleoside binding,ribonucleoti…	--	--
LNC_001293	XLOC_016893	.	transcript	7.0236906	1.8693188	1.909716662	2.03E-07	6.16E-05	Novel_lncRNA	co_expression	102170440	EEF1A2	eukaryotic translation elongation factor 1 alpha 2	GO:0005488,GO:0005515,GO:0035639,GO:0001883,GO:0032549,GO:0032550,GO:0017076,GO:0003824,GO:0043168,GO:0032555,GO:0001882,GO:0032553,GO:0000166,GO:1901265,GO:0036094,GO:0016462,GO:0017111,GO:0043167,GO:0016787,GO:0003924,GO:0016817,GO:0016818,GO:0019001,GO:0005525,GO:0032561,GO:0097159,GO:1901363,GO:0009987,GO:0031683,GO:0032403,GO:0044763,GO:0044699,GO:0003674,GO:0008150,GO:0050789,GO:0050794,GO:…	binding,protein binding,purine ribonucleoside triphosphate binding,purine nucleoside binding,ribonucleoside binding,purine ribonucleoside binding,purine nucleotide binding,catalytic activity,anion binding,purine ribonucleotide binding,nucleoside binding,ribonucleotide binding,nucleotide binding,nucleoside phosphate binding,small molecule binding,pyrophosphatase activity,nucleoside-triphosphatase …	oas03013,oas05134	RNA transport,Legionellosis
LNC_001293	XLOC_016893	.	transcript	7.0236906	1.8693188	1.909716662	2.03E-07	6.16E-05	Novel_lncRNA	co_expression	102184424	ADGRB1	adhesion G protein-coupled receptor B1	GO:0044699,GO:0044763,GO:0050789,GO:0003674,GO:0065007,GO:0016020,GO:0050794,GO:0007154,GO:0044700,GO:0023052,GO:0007165,GO:0008150,GO:0050896,GO:0009987,GO:0005575,GO:0051716,GO:0044425,GO:0031224,GO:0016021,GO:0007166,GO:0004872,GO:0004930,GO:0004888,GO:0038023,GO:0007186,GO:0004871,GO:0060089	single-organism process,single-organism cellular process,regulation of biological process,molecular_function,biological regulation,membrane,regulation of cellular process,cell communication,single organism signaling,signaling,signal transduction,biological_process,response to stimulus,cellular process,cellular_component,cellular response to stimulus,membrane part,intrinsic to membrane,integral to…	--	--
LNC_001293	XLOC_016893	.	transcript	7.0236906	1.8693188	1.909716662	2.03E-07	6.16E-05	Novel_lncRNA	co_expression	102182919	GOLGA4	golgin A4	GO:0005488,GO:0043234,GO:0005515,GO:0044424,GO:0032991,GO:0005622,GO:0005623,GO:0044464,GO:0044237,GO:0034357,GO:0046907,GO:0051649,GO:0006891,GO:0009521,GO:0009522,GO:0051179,GO:0009579,GO:0044436,GO:0048193,GO:0008152,GO:0051641,GO:0000042,GO:0000301,GO:0034067,GO:0072600,GO:0015979,GO:0009987,GO:0033036,GO:0006886,GO:0051234,GO:0006810,GO:0016192,GO:0006605,GO:0044763,GO:0034613,GO:0070727,GO:…	binding,protein complex,protein binding,intracellular part,macromolecular complex,intracellular,cell,cell part,cellular metabolic process,photosynthetic membrane,intracellular transport,establishment of localization in cell,intra-Golgi vesicle-mediated transport,photosystem,photosystem I,localization,thylakoid,thylakoid part,Golgi vesicle transport,metabolic process,cellular localization,protein …	--	--
LNC_001293	XLOC_016893	.	transcript	7.0236906	1.8693188	1.909716662	2.03E-07	6.16E-05	Novel_lncRNA	co_expression	102175571	UBE2B	ubiquitin conjugating enzyme E2 B	GO:0005488,GO:0008152,GO:0033036,GO:0005515,GO:0044237,GO:0008104,GO:0045184,GO:0015031,GO:0051179,GO:0071704,GO:0051234,GO:0044238,GO:0006810,GO:0071702,GO:0044260,GO:0043170,GO:0043412,GO:0006464,GO:0036211,GO:0044267,GO:0019538,GO:0009987,GO:0003674,GO:0008150	binding,metabolic process,macromolecule localization,protein binding,cellular metabolic process,protein localization,establishment of protein localization,protein transport,localization,organic substance metabolic process,establishment of localization,primary metabolic process,transport,organic substance transport,cellular macromolecule metabolic process,macromolecule metabolic process,macromolec…	oas04120	Ubiquitin mediated proteolysis
LNC_001293	XLOC_016893	.	transcript	7.0236906	1.8693188	1.909716662	2.03E-07	6.16E-05	Novel_lncRNA	co_expression	102176599	NMRK2	nicotinamide riboside kinase 2	GO:0005488,GO:0035639,GO:0001883,GO:0032549,GO:0032550,GO:0017076,GO:0043168,GO:0032555,GO:0001882,GO:0032553,GO:0000166,GO:1901265,GO:0030554,GO:0036094,GO:0005524,GO:0032559,GO:0043167,GO:0019001,GO:0005525,GO:0032561,GO:0051179,GO:0097159,GO:1901363,GO:0051234,GO:0006810,GO:0003674,GO:0008150	binding,purine ribonucleoside triphosphate binding,purine nucleoside binding,ribonucleoside binding,purine ribonucleoside binding,purine nucleotide binding,anion binding,purine ribonucleotide binding,nucleoside binding,ribonucleotide binding,nucleotide binding,nucleoside phosphate binding,adenyl nucleotide binding,small molecule binding,ATP binding,adenyl ribonucleotide binding,ion binding,guanyl…	oas00760,oas01100	Nicotinate and nicotinamide metabolism,Metabolic pathways
LNC_001293	XLOC_016893	.	transcript	7.0236906	1.8693188	1.909716662	2.03E-07	6.16E-05	Novel_lncRNA	co_expression	102180045	HEXA	hexosaminidase subunit alpha	GO:0003824,GO:0016787,GO:0008152,GO:0005975,GO:0016798,GO:0004553,GO:0071704,GO:0044238,GO:0003674,GO:0008150	catalytic activity,hydrolase activity,metabolic process,carbohydrate metabolic process,hydrolase activity, acting on glycosyl bonds,hydrolase activity, hydrolyzing O-glycosyl compounds,organic substance metabolic process,primary metabolic process,molecular_function,biological_process	oas04142,oas00531,oas00603,oas01100,oas00520,oas00604,oas00511	Lysosome,Glycosaminoglycan degradation,Glycosphingolipid biosynthesis - globo series,Metabolic pathways,Amino sugar and nucleotide sugar metabolism,Glycosphingolipid biosynthesis - ganglio series,Other glycan degradation
LNC_001293	XLOC_016893	.	transcript	7.0236906	1.8693188	1.909716662	2.03E-07	6.16E-05	Novel_lncRNA	co_expression	102184339	PROB1	proline rich basic protein 1	--	--	--	--
LNC_001293	XLOC_016893	.	transcript	7.0236906	1.8693188	1.909716662	2.03E-07	6.16E-05	Novel_lncRNA	co_expression	102180694	INPP4B	inositol polyphosphate-4-phosphatase type II B	GO:0005488,GO:0043234,GO:0044424,GO:0043168,GO:0032991,GO:0005622,GO:0043167,GO:0005623,GO:0044464,GO:0044237,GO:0034357,GO:0009521,GO:0009579,GO:0044436,GO:0008152,GO:0015979,GO:0009523,GO:0065008,GO:0009987,GO:0042301,GO:0071704,GO:0031647,GO:0050821,GO:0010608,GO:0003674,GO:0019222,GO:0008150,GO:0043170,GO:0010467,GO:0050789,GO:0060255,GO:0010468,GO:0065007,GO:0005575,GO:0016020,GO:0044425	binding,protein complex,intracellular part,anion binding,macromolecular complex,intracellular,ion binding,cell,cell part,cellular metabolic process,photosynthetic membrane,photosystem,thylakoid,thylakoid part,metabolic process,photosynthesis,photosystem II,regulation of biological quality,cellular process,phosphate ion binding,organic substance metabolic process,regulation of protein stability,pr…	oas00562,oas04070,oas01100	Inositol phosphate metabolism,Phosphatidylinositol signaling system,Metabolic pathways
LNC_001293	XLOC_016893	.	transcript	7.0236906	1.8693188	1.909716662	2.03E-07	6.16E-05	Novel_lncRNA	co_expression	102180124	ABLIM3	actin binding LIM protein family member 3	GO:0005488,GO:0008092,GO:0005515,GO:0006996,GO:0003779,GO:0071840,GO:0016043,GO:0007010,GO:0043167,GO:0009987,GO:0044763,GO:0043169,GO:0046872,GO:0044699,GO:0003674,GO:0008150,GO:0008270,GO:0046914	binding,cytoskeletal protein binding,protein binding,organelle organization,actin binding,cellular component organization or biogenesis,cellular component organization,cytoskeleton organization,ion binding,cellular process,single-organism cellular process,cation binding,metal ion binding,single-organism process,molecular_function,biological_process,zinc ion binding,transition metal ion binding	oas04360	Axon guidance
LNC_001293	XLOC_016893	.	transcript	7.0236906	1.8693188	1.909716662	2.03E-07	6.16E-05	Novel_lncRNA	co_expression	102187210	CPT1B	carnitine palmitoyltransferase 1B	GO:0003824,GO:0016740,GO:0003674,GO:0016746	catalytic activity,transferase activity,molecular_function,transferase activity, transferring acyl groups	oas01212,oas00071,oas03320,oas04920,oas04152	Fatty acid metabolism,Fatty acid degradation,PPAR signaling pathway,Adipocytokine signaling pathway,AMPK signaling pathway
LNC_001293	XLOC_016893	.	transcript	7.0236906	1.8693188	1.909716662	2.03E-07	6.16E-05	Novel_lncRNA	co_expression	102189458	SCRN1	secernin 1	GO:0003824,GO:0016787,GO:0044248,GO:0009056,GO:0044237,GO:0008152,GO:0008238,GO:0018836,GO:0018941,GO:0018942,GO:0046413,GO:0016829,GO:0016805,GO:0009987,GO:0071704,GO:0044238,GO:1901575,GO:0008233,GO:0003674,GO:0070011,GO:0008150,GO:0006508,GO:0043170,GO:0019538	catalytic activity,hydrolase activity,cellular catabolic process,catabolic process,cellular metabolic process,metabolic process,exopeptidase activity,alkylmercury lyase activity,organomercury metabolic process,organometal metabolic process,organomercury catabolic process,lyase activity,dipeptidase activity,cellular process,organic substance metabolic process,primary metabolic process,organic subs…	--	--
LNC_001293	XLOC_016893	.	transcript	7.0236906	1.8693188	1.909716662	2.03E-07	6.16E-05	Novel_lncRNA	co_expression	102174371	FGF13	fibroblast growth factor 13	GO:0005488,GO:0008092,GO:0005515,GO:0003779,GO:0035639,GO:0001883,GO:0032549,GO:0032550,GO:0017076,GO:0003824,GO:0043168,GO:0032555,GO:0001882,GO:0032553,GO:0000166,GO:1901265,GO:0030674,GO:0060090,GO:0030554,GO:0036094,GO:0005524,GO:0032559,GO:0005102,GO:0043167,GO:0006796,GO:0019199,GO:0006793,GO:0044237,GO:0004674,GO:0004675,GO:0016310,GO:0097159,GO:1901363,GO:0008152,GO:0006468,GO:0004672,GO:…	binding,cytoskeletal protein binding,protein binding,actin binding,purine ribonucleoside triphosphate binding,purine nucleoside binding,ribonucleoside binding,purine ribonucleoside binding,purine nucleotide binding,catalytic activity,anion binding,purine ribonucleotide binding,nucleoside binding,ribonucleotide binding,nucleotide binding,nucleoside phosphate binding,protein binding, bridging,bindi…	oas05218,oas04151,oas04810,oas05200,oas04010,oas04015,oas04014	Melanoma,PI3K-Akt signaling pathway,Regulation of actin cytoskeleton,Pathways in cancer,MAPK signaling pathway,Rap1 signaling pathway,Ras signaling pathway
LNC_001293	XLOC_016893	.	transcript	7.0236906	1.8693188	1.909716662	2.03E-07	6.16E-05	Novel_lncRNA	co_expression	102170148	PLN	phospholamban	GO:0004857,GO:0042030,GO:0006812,GO:0060590,GO:0030234,GO:0051179,GO:0030001,GO:0072511,GO:0070838,GO:0060589,GO:0051234,GO:0006810,GO:0006816,GO:0016247,GO:0005246,GO:0044765,GO:0006811,GO:0044699,GO:0003674,GO:0008150,GO:0005575,GO:0016020	enzyme inhibitor activity,ATPase inhibitor activity,cation transport,ATPase regulator activity,enzyme regulator activity,localization,metal ion transport,divalent inorganic cation transport,divalent metal ion transport,nucleoside-triphosphatase regulator activity,establishment of localization,transport,calcium ion transport,channel regulator activity,calcium channel regulator activity,single-orga…	oas05414,oas04261,oas04022,oas04919,oas04020,oas04024	Dilated cardiomyopathy,Adrenergic signaling in cardiomyocytes,cGMP-PKG signaling pathway,Thyroid hormone signaling pathway,Calcium signaling pathway,cAMP signaling pathway
LNC_001293	XLOC_016893	.	transcript	7.0236906	1.8693188	1.909716662	2.03E-07	6.16E-05	Novel_lncRNA	co_expression	102188274	S100A1	S100 calcium binding protein A1	GO:0005488,GO:0005515,GO:0005509,GO:0043167,GO:0043169,GO:0046872,GO:0003674	binding,protein binding,calcium ion binding,ion binding,cation binding,metal ion binding,molecular_function	--	--
LNC_001293	XLOC_016893	.	transcript	7.0236906	1.8693188	1.909716662	2.03E-07	6.16E-05	Novel_lncRNA	co_expression	102172844	PPM1L	protein phosphatase%2C Mg2+/Mn2+ dependent 1L	GO:0003824,GO:0003674	catalytic activity,molecular_function	--	--
LNC_001293	XLOC_016893	.	transcript	7.0236906	1.8693188	1.909716662	2.03E-07	6.16E-05	Novel_lncRNA	co_expression	102179365	LOC102179365	uncharacterized LOC102179365	GO:0044424,GO:0032991,GO:0005622,GO:0043229,GO:0043226,GO:0005623,GO:0044464,GO:0044237,GO:0008152,GO:0043228,GO:0043232,GO:0009987,GO:0044763,GO:0071704,GO:0005737,GO:0009058,GO:0044699,GO:0044238,GO:0044249,GO:1901576,GO:0003674,GO:0044444,GO:0044260,GO:0034645,GO:0009059,GO:0005198,GO:0044267,GO:0008150,GO:0043170,GO:0010467,GO:0006412,GO:0050789,GO:0050794,GO:0019538,GO:0065007,GO:0030529,GO:…	intracellular part,macromolecular complex,intracellular,intracellular organelle,organelle,cell,cell part,cellular metabolic process,metabolic process,non-membrane-bounded organelle,intracellular non-membrane-bounded organelle,cellular process,single-organism cellular process,organic substance metabolic process,cytoplasm,biosynthetic process,single-organism process,primary metabolic process,cellul…	--	--
LNC_001293	XLOC_016893	.	transcript	7.0236906	1.8693188	1.909716662	2.03E-07	6.16E-05	Novel_lncRNA	co_expression	102168618	DMD	dystrophin	GO:0005488,GO:0005515,GO:0071840,GO:0016043,GO:0044424,GO:0003824,GO:0032991,GO:0005622,GO:0043229,GO:0043226,GO:0044085,GO:0022607,GO:0005623,GO:0044464,GO:0006461,GO:0070271,GO:0065003,GO:0044237,GO:0071822,GO:0043933,GO:0006807,GO:0034641,GO:0097159,GO:1901363,GO:0008152,GO:0003677,GO:0043228,GO:0043232,GO:1901360,GO:0006725,GO:0046483,GO:0009987,GO:0051262,GO:0006139,GO:0071704,GO:0005737,GO:…	binding,protein binding,cellular component organization or biogenesis,cellular component organization,intracellular part,catalytic activity,macromolecular complex,intracellular,intracellular organelle,organelle,cellular component biogenesis,cellular component assembly,cell,cell part,protein complex assembly,protein complex biogenesis,macromolecular complex assembly,cellular metabolic process,prot…	oas05410,oas05414,oas05412,oas05416	Hypertrophic cardiomyopathy (HCM),Dilated cardiomyopathy,Arrhythmogenic right ventricular cardiomyopathy (ARVC),Viral myocarditis
LNC_001293	XLOC_016893	.	transcript	7.0236906	1.8693188	1.909716662	2.03E-07	6.16E-05	Novel_lncRNA	co_expression	102180462	IGFBP6	insulin like growth factor binding protein 6	GO:0005488,GO:0005515,GO:0071840,GO:0016043,GO:0051128,GO:0005576,GO:0040008,GO:0005520,GO:0001558,GO:0016049,GO:0019838,GO:0040007,GO:0009987,GO:0044763,GO:0044699,GO:0003674,GO:0008150,GO:0050789,GO:0050794,GO:0065007,GO:0005575	binding,protein binding,cellular component organization or biogenesis,cellular component organization,regulation of cellular component organization,extracellular region,regulation of growth,insulin-like growth factor binding,regulation of cell growth,cell growth,growth factor binding,growth,cellular process,single-organism cellular process,single-organism process,molecular_function,biological_pro…	--	--
LNC_001293	XLOC_016893	.	transcript	7.0236906	1.8693188	1.909716662	2.03E-07	6.16E-05	Novel_lncRNA	co_expression	102178765	DHRS7C	dehydrogenase/reductase 7C	GO:0005488,GO:0035639,GO:0001883,GO:0032549,GO:0032550,GO:0017076,GO:0003824,GO:0043168,GO:0032555,GO:0001882,GO:0032553,GO:0000166,GO:1901265,GO:0030554,GO:0036094,GO:0005524,GO:0032559,GO:0043167,GO:0009605,GO:0016491,GO:0044237,GO:0009991,GO:0031668,GO:0071496,GO:0006807,GO:0034641,GO:0097159,GO:1901363,GO:0008152,GO:0003677,GO:1901360,GO:0006725,GO:0046483,GO:0009987,GO:0006139,GO:0043566,GO:…	binding,purine ribonucleoside triphosphate binding,purine nucleoside binding,ribonucleoside binding,purine ribonucleoside binding,purine nucleotide binding,catalytic activity,anion binding,purine ribonucleotide binding,nucleoside binding,ribonucleotide binding,nucleotide binding,nucleoside phosphate binding,adenyl nucleotide binding,small molecule binding,ATP binding,adenyl ribonucleotide binding…	--	--
LNC_001293	XLOC_016893	.	transcript	7.0236906	1.8693188	1.909716662	2.03E-07	6.16E-05	Novel_lncRNA	co_expression	102187450	ATP2A1	ATPase sarcoplasmic/endoplasmic reticulum Ca2+ transporting 1	GO:0005488,GO:0000166,GO:1901265,GO:0036094,GO:0043167,GO:0097159,GO:1901363,GO:0043169,GO:0046872,GO:0003674	binding,nucleotide binding,nucleoside phosphate binding,small molecule binding,ion binding,organic cyclic compound binding,heterocyclic compound binding,cation binding,metal ion binding,molecular_function	oas04022,oas04020,oas05010,oas04972	cGMP-PKG signaling pathway,Calcium signaling pathway,Alzheimer's disease,Pancreatic secretion
LNC_001293	XLOC_016893	.	transcript	7.0236906	1.8693188	1.909716662	2.03E-07	6.16E-05	Novel_lncRNA	co_expression	102187457	FAM13C	family with sequence similarity 13 member C	GO:0044424,GO:0044421,GO:0031329,GO:0003824,GO:0009894,GO:0006914,GO:0010506,GO:0005622,GO:0005615,GO:0005576,GO:0044248,GO:0005623,GO:0044464,GO:0009056,GO:0044237,GO:0046907,GO:0051649,GO:0051179,GO:0008152,GO:0051641,GO:0019012,GO:0044423,GO:0019028,GO:0008565,GO:0009987,GO:0033036,GO:0006886,GO:0051234,GO:0006810,GO:0007034,GO:0044763,GO:0005737,GO:0034613,GO:0070727,GO:0015031,GO:0044765,GO:…	intracellular part,extracellular region part,regulation of cellular catabolic process,catalytic activity,regulation of catabolic process,autophagy,regulation of autophagy,intracellular,extracellular space,extracellular region,cellular catabolic process,cell,cell part,catabolic process,cellular metabolic process,intracellular transport,establishment of localization in cell,localization,metabolic p…	--	--
LNC_001293	XLOC_016893	.	transcript	7.0236906	1.8693188	1.909716662	2.03E-07	6.16E-05	Novel_lncRNA	co_expression	102168299	RCAN1	regulator of calcineurin 1	GO:0009987,GO:0008150,GO:0035556,GO:0044763,GO:0019722,GO:0019932,GO:0044699,GO:0050794,GO:0050789,GO:0065007,GO:0050896,GO:0051716,GO:0007154,GO:0023052,GO:0044700,GO:0007165	cellular process,biological_process,intracellular signal transduction,single-organism cellular process,calcium-mediated signaling,second-messenger-mediated signaling,single-organism process,regulation of cellular process,regulation of biological process,biological regulation,response to stimulus,cellular response to stimulus,cell communication,signaling,single organism signaling,signal transducti…	oas04919,oas04921	Thyroid hormone signaling pathway,Oxytocin signaling pathway
LNC_001293	XLOC_016893	.	transcript	7.0236906	1.8693188	1.909716662	2.03E-07	6.16E-05	Novel_lncRNA	co_expression	102187753	SPARCL1	SPARC like 1	GO:0005509,GO:0005515,GO:0031012,GO:0044421,GO:0005488,GO:0005576,GO:0005578,GO:0043167,GO:0043169,GO:0046872,GO:0044699,GO:0044763,GO:0050789,GO:0003674,GO:0065007,GO:0050794,GO:0007154,GO:0044700,GO:0023052,GO:0007165,GO:0008150,GO:0050896,GO:0009987,GO:0005575,GO:0051716	calcium ion binding,protein binding,extracellular matrix,extracellular region part,binding,extracellular region,proteinaceous extracellular matrix,ion binding,cation binding,metal ion binding,single-organism process,single-organism cellular process,regulation of biological process,molecular_function,biological regulation,regulation of cellular process,cell communication,single organism signaling,…	--	--
LNC_001293	XLOC_016893	.	transcript	7.0236906	1.8693188	1.909716662	2.03E-07	6.16E-05	Novel_lncRNA	co_expression	102175625	LMOD3	leiomodin 3	GO:0005488,GO:0008092,GO:0005515,GO:0006996,GO:0043231,GO:0043227,GO:0048523,GO:0071840,GO:0016043,GO:0007010,GO:0044424,GO:0048519,GO:0003824,GO:0005634,GO:0051258,GO:0043623,GO:0005622,GO:0043229,GO:0043226,GO:0033043,GO:0034622,GO:0051128,GO:0043167,GO:0044085,GO:0022607,GO:0010639,GO:0051493,GO:0005623,GO:0044464,GO:0030029,GO:0030036,GO:0006461,GO:0003887,GO:0070271,GO:0065003,GO:0044237,GO:…	binding,cytoskeletal protein binding,protein binding,organelle organization,intracellular membrane-bounded organelle,membrane-bounded organelle,negative regulation of cellular process,cellular component organization or biogenesis,cellular component organization,cytoskeleton organization,intracellular part,negative regulation of biological process,catalytic activity,nucleus,protein polymerization,…	--	--
LNC_001293	XLOC_016893	.	transcript	7.0236906	1.8693188	1.909716662	2.03E-07	6.16E-05	Novel_lncRNA	co_expression	100861079	LRRC20	leucine rich repeat containing 20	GO:0005488,GO:0043234,GO:0005515,GO:0044424,GO:0032991,GO:0005622,GO:0005623,GO:0044464,GO:0033588,GO:0003674,GO:0005575	binding,protein complex,protein binding,intracellular part,macromolecular complex,intracellular,cell,cell part,Elongator holoenzyme complex,molecular_function,cellular_component	--	--
LNC_001293	XLOC_016893	.	transcript	7.0236906	1.8693188	1.909716662	2.03E-07	6.16E-05	Novel_lncRNA	co_expression	102187627	USP13	ubiquitin specific peptidase 13 (isopeptidase T-3)	GO:0005488,GO:0043167,GO:0044237,GO:0008152,GO:0009987,GO:0071704,GO:0043169,GO:0046872,GO:0043412,GO:0044238,GO:0016579,GO:0070646,GO:0006464,GO:0036211,GO:0070647,GO:0003674,GO:0044260,GO:0044267,GO:0008150,GO:0008270,GO:0046914,GO:0043170,GO:0019538	binding,ion binding,cellular metabolic process,metabolic process,cellular process,organic substance metabolic process,cation binding,metal ion binding,macromolecule modification,primary metabolic process,protein deubiquitination,protein modification by small protein removal,cellular protein modification process,protein modification process,protein modification by small protein conjugation or remo…	--	--
LNC_001293	XLOC_016893	.	transcript	7.0236906	1.8693188	1.909716662	2.03E-07	6.16E-05	Novel_lncRNA	co_expression	102176903	PKIA	protein kinase (cAMP-dependent%2C catalytic) inhibitor alpha	GO:0048523,GO:0048519,GO:0043086,GO:0044092,GO:0042325,GO:0019887,GO:0030291,GO:0019220,GO:0051174,GO:0001932,GO:0006796,GO:0043549,GO:0045859,GO:0051338,GO:0004857,GO:0050790,GO:0006793,GO:0044237,GO:0004860,GO:0019210,GO:0019207,GO:0065009,GO:0031324,GO:0031399,GO:0030234,GO:0010605,GO:0016310,GO:0001933,GO:0004862,GO:0006469,GO:0010563,GO:0031400,GO:0033673,GO:0042326,GO:0045936,GO:0051348,GO:…	negative regulation of cellular process,negative regulation of biological process,negative regulation of catalytic activity,negative regulation of molecular function,regulation of phosphorylation,protein kinase regulator activity,protein serine/threonine kinase inhibitor activity,regulation of phosphate metabolic process,regulation of phosphorus metabolic process,regulation of protein phosphoryla…	oas05034	Alcoholism
LNC_001293	XLOC_016893	.	transcript	7.0236906	1.8693188	1.909716662	2.03E-07	6.16E-05	Novel_lncRNA	co_expression	102190430	LOC102190430	guanine nucleotide-binding protein G(s) subunit alpha isoforms XLas	--	--	--	--
LNC_001293	XLOC_016893	.	transcript	7.0236906	1.8693188	1.909716662	2.03E-07	6.16E-05	Novel_lncRNA	co_expression	102184624	SOGA3	SOGA family member 3	GO:0005515,GO:0044421,GO:0008092,GO:0005488,GO:0005576,GO:0019898,GO:0005615,GO:0006996,GO:0016043,GO:0071840,GO:0009894,GO:0031329,GO:0010506,GO:0043565,GO:0006914,GO:0031411,GO:0044699,GO:0009056,GO:0031410,GO:0031982,GO:0031412,GO:0044763,GO:0016050,GO:0044248,GO:0019222,GO:1901362,GO:0050789,GO:0044271,GO:0019438,GO:0003674,GO:0007049,GO:0065007,GO:0034654,GO:0018130,GO:0016020,GO:0008152,GO:…	protein binding,extracellular region part,cytoskeletal protein binding,binding,extracellular region,extrinsic to membrane,extracellular space,organelle organization,cellular component organization,cellular component organization or biogenesis,regulation of catabolic process,regulation of cellular catabolic process,regulation of autophagy,sequence-specific DNA binding,autophagy,gas vesicle,single-…	--	--
LNC_001293	XLOC_016893	.	transcript	7.0236906	1.8693188	1.909716662	2.03E-07	6.16E-05	Novel_lncRNA	co_expression	102183405	ATP1B4	ATPase Na+/K+ transporting family member beta 4	GO:0005488,GO:0043234,GO:0044422,GO:0044446,GO:0005515,GO:0006996,GO:0043231,GO:0043227,GO:0071840,GO:0016043,GO:0016591,GO:0044424,GO:0044428,GO:0031981,GO:0031974,GO:0043233,GO:0070013,GO:0000428,GO:0030880,GO:0055029,GO:0005654,GO:0044451,GO:0005634,GO:0032991,GO:0032040,GO:0030684,GO:0005622,GO:0043229,GO:0043226,GO:0005102,GO:0005623,GO:0044464,GO:0006812,GO:0044237,GO:0006807,GO:0034641,GO:…	binding,protein complex,organelle part,intracellular organelle part,protein binding,organelle organization,intracellular membrane-bounded organelle,membrane-bounded organelle,cellular component organization or biogenesis,cellular component organization,DNA-directed RNA polymerase II, holoenzyme,intracellular part,nuclear part,nuclear lumen,membrane-enclosed lumen,organelle lumen,intracellular org…	oas04260,oas04261,oas04964,oas04022,oas04978,oas04960,oas04919,oas04961,oas04911,oas04024,oas04973,oas04976,oas04971,oas04970,oas04918,oas04972,oas04974	Cardiac muscle contraction,Adrenergic signaling in cardiomyocytes,Proximal tubule bicarbonate reclamation,cGMP-PKG signaling pathway,Mineral absorption,Aldosterone-regulated sodium reabsorption,Thyroid hormone signaling pathway,Endocrine and other factor-regulated calcium reabsorption,Insulin secretion,cAMP signaling pathway,Carbohydrate digestion and absorption,Bile secretion,Gastric acid secret…
LNC_001293	XLOC_016893	.	transcript	7.0236906	1.8693188	1.909716662	2.03E-07	6.16E-05	Novel_lncRNA	co_expression	108633295	LOC108633295	dystrophin	GO:0005488,GO:0043167,GO:0043169,GO:0046872,GO:0003674,GO:0008270,GO:0046914	binding,ion binding,cation binding,metal ion binding,molecular_function,zinc ion binding,transition metal ion binding	--	--
LNC_001293	XLOC_016893	.	transcript	7.0236906	1.8693188	1.909716662	2.03E-07	6.16E-05	Novel_lncRNA	co_expression	102185749	PTGR2	prostaglandin reductase 2	GO:0008152,GO:0044710,GO:0055114,GO:0008150	metabolic process,single-organism metabolic process,oxidation-reduction process,biological_process	--	--
LNC_001293	XLOC_016893	.	transcript	7.0236906	1.8693188	1.909716662	2.03E-07	6.16E-05	Novel_lncRNA	co_expression	102174655	SGCD	sarcoglycan delta	GO:0044422,GO:0044446,GO:0043234,GO:0044424,GO:0005667,GO:0043231,GO:0043227,GO:0005622,GO:0006352,GO:0044428,GO:0008152,GO:0005654,GO:0044451,GO:0000428,GO:0030880,GO:0055029,GO:0044237,GO:0016591,GO:0031974,GO:0032991,GO:0005623,GO:0044464,GO:0031981,GO:0043233,GO:0070013,GO:0034641,GO:0006807,GO:0005634,GO:0043229,GO:0016070,GO:0043226,GO:0071704,GO:1901360,GO:0046483,GO:0044238,GO:0006139,GO:…	organelle part,intracellular organelle part,protein complex,intracellular part,transcription factor complex,intracellular membrane-bounded organelle,membrane-bounded organelle,intracellular,DNA-dependent transcription, initiation,nuclear part,metabolic process,nucleoplasm,nucleoplasm part,DNA-directed RNA polymerase complex,RNA polymerase complex,nuclear DNA-directed RNA polymerase complex,cellul…	oas05410,oas05414,oas05412,oas05416	Hypertrophic cardiomyopathy (HCM),Dilated cardiomyopathy,Arrhythmogenic right ventricular cardiomyopathy (ARVC),Viral myocarditis
LNC_001293	XLOC_016893	.	transcript	7.0236906	1.8693188	1.909716662	2.03E-07	6.16E-05	Novel_lncRNA	co_expression	102187135	SESN1	sestrin 1	GO:0044710,GO:0055114,GO:0016491,GO:0042221,GO:0003824,GO:0048583,GO:0051920,GO:0080134,GO:1901700,GO:0006979,GO:0000302,GO:1901031,GO:0016705,GO:0043231,GO:0043227,GO:0050789,GO:0003674,GO:0065007,GO:0008152,GO:0005634,GO:0008150,GO:0044424,GO:0050896,GO:0043229,GO:0043226,GO:0006950,GO:0005622,GO:0005575,GO:0005623,GO:0044464	single-organism metabolic process,oxidation-reduction process,oxidoreductase activity,response to chemical stimulus,catalytic activity,regulation of response to stimulus,peroxiredoxin activity,regulation of response to stress,response to oxygen-containing compound,response to oxidative stress,response to reactive oxygen species,regulation of response to reactive oxygen species,oxidoreductase acti…	oas04115	p53 signaling pathway
LNC_001293	XLOC_016893	.	transcript	7.0236906	1.8693188	1.909716662	2.03E-07	6.16E-05	Novel_lncRNA	co_expression	102187137	REEP5	receptor accessory protein 5	--	--	--	--
LNC_001293	XLOC_016893	.	transcript	7.0236906	1.8693188	1.909716662	2.03E-07	6.16E-05	Novel_lncRNA	co_expression	102185213	AP2A1	adaptor related protein complex 2 alpha 1 subunit	GO:0005488,GO:0003723,GO:0046907,GO:0005737,GO:0043234,GO:0044424,GO:0051649,GO:0005622,GO:0051641,GO:0033036,GO:0008104,GO:0097159,GO:1901363,GO:0034613,GO:0070727,GO:0032991,GO:0045184,GO:0005623,GO:0044464,GO:0015031,GO:0006886,GO:0051179,GO:0044444,GO:0051234,GO:0006810,GO:0071702,GO:0003676,GO:0016192,GO:0003725,GO:0030117,GO:0048475,GO:0030119,GO:0030118,GO:0030131,GO:0009987,GO:0003674,GO:…	binding,RNA binding,intracellular transport,cytoplasm,protein complex,intracellular part,establishment of localization in cell,intracellular,cellular localization,macromolecule localization,protein localization,organic cyclic compound binding,heterocyclic compound binding,cellular protein localization,cellular macromolecule localization,macromolecular complex,establishment of protein localization…	oas05016,oas04961,oas04144,oas04721	Huntington's disease,Endocrine and other factor-regulated calcium reabsorption,Endocytosis,Synaptic vesicle cycle
LNC_001293	XLOC_016893	.	transcript	7.0236906	1.8693188	1.909716662	2.03E-07	6.16E-05	Novel_lncRNA	co_expression	100861258	MYF6	myogenic factor 6	GO:0005488,GO:0005515,GO:0043231,GO:0043227,GO:0044767,GO:0048856,GO:0044424,GO:0007517,GO:0061061,GO:0032502,GO:0044707,GO:0005634,GO:0007275,GO:0005622,GO:0043229,GO:0043226,GO:0032501,GO:0005623,GO:0044464,GO:0044237,GO:0046983,GO:0048731,GO:0048513,GO:0006807,GO:0034641,GO:0097159,GO:1901363,GO:0008152,GO:0003677,GO:1901360,GO:0006725,GO:0046483,GO:0009987,GO:0006139,GO:0071704,GO:0016070,GO:…	binding,protein binding,intracellular membrane-bounded organelle,membrane-bounded organelle,single-organism developmental process,anatomical structure development,intracellular part,muscle organ development,muscle structure development,developmental process,single-multicellular organism process,nucleus,multicellular organismal development,intracellular,intracellular organelle,organelle,multicellu…	--	--
LNC_001293	XLOC_016893	.	transcript	7.0236906	1.8693188	1.909716662	2.03E-07	6.16E-05	Novel_lncRNA	co_expression	100861317	TNNC2	troponin C2%2C fast skeletal type	GO:0005488,GO:0005515,GO:0005509,GO:0044421,GO:0031012,GO:0043167,GO:0005578,GO:0005576,GO:0009987,GO:0044763,GO:0043169,GO:0046872,GO:0044699,GO:0003674,GO:0008150,GO:0050789,GO:0050794,GO:0065007,GO:0005575,GO:0051716,GO:0007154,GO:0023052,GO:0044700,GO:0007165,GO:0050896	binding,protein binding,calcium ion binding,extracellular region part,extracellular matrix,ion binding,proteinaceous extracellular matrix,extracellular region,cellular process,single-organism cellular process,cation binding,metal ion binding,single-organism process,molecular_function,biological_process,regulation of biological process,regulation of cellular process,biological regulation,cellular_…	oas04020	Calcium signaling pathway
LNC_001293	XLOC_016893	.	transcript	7.0236906	1.8693188	1.909716662	2.03E-07	6.16E-05	Novel_lncRNA	co_expression	102169157	MYOM2	myomesin 2	GO:0005488,GO:0005515,GO:0003824,GO:0043167,GO:0003993,GO:0016787,GO:0042578,GO:0016791,GO:0016788,GO:0043169,GO:0046872,GO:0003674	binding,protein binding,catalytic activity,ion binding,acid phosphatase activity,hydrolase activity,phosphoric ester hydrolase activity,phosphatase activity,hydrolase activity, acting on ester bonds,cation binding,metal ion binding,molecular_function	--	--
LNC_001293	XLOC_016893	.	transcript	7.0236906	1.8693188	1.909716662	2.03E-07	6.16E-05	Novel_lncRNA	co_expression	102171409	MYL6B	myosin light chain 6B	GO:0005488,GO:0005509,GO:0043167,GO:0043169,GO:0046872,GO:0003674	binding,calcium ion binding,ion binding,cation binding,metal ion binding,molecular_function	oas04921,oas04270	Oxytocin signaling pathway,Vascular smooth muscle contraction
LNC_001293	XLOC_016893	.	transcript	7.0236906	1.8693188	1.909716662	2.03E-07	6.16E-05	Novel_lncRNA	co_expression	102173350	GMPR	guanosine monophosphate reductase	GO:0044281,GO:0019752,GO:0043436,GO:0006082,GO:1901564,GO:0006520,GO:0044710,GO:0003824,GO:0055086,GO:0016053,GO:0046394,GO:0006796,GO:0044711,GO:0006793,GO:0008652,GO:0006753,GO:1901607,GO:0044283,GO:0055114,GO:0009117,GO:0016491,GO:0044237,GO:1901566,GO:1901605,GO:0019637,GO:0006807,GO:0034641,GO:0006537,GO:0015930,GO:0043650,GO:0008152,GO:0006536,GO:0051186,GO:0009165,GO:1901293,GO:0006732,GO:…	small molecule metabolic process,carboxylic acid metabolic process,oxoacid metabolic process,organic acid metabolic process,organonitrogen compound metabolic process,cellular amino acid metabolic process,single-organism metabolic process,catalytic activity,nucleobase-containing small molecule metabolic process,organic acid biosynthetic process,carboxylic acid biosynthetic process,phosphate-contai…	oas00230	Purine metabolism
LNC_001293	XLOC_016893	.	transcript	7.0236906	1.8693188	1.909716662	2.03E-07	6.16E-05	Novel_lncRNA	co_expression	102175533	CYTIP	cytohesin 1 interacting protein	GO:0005488,GO:0005515,GO:0005576,GO:0009987,GO:0009405,GO:0006915,GO:0012501,GO:0008219,GO:0016265,GO:0044763,GO:0016247,GO:0008200,GO:0016248,GO:0006950,GO:0044699,GO:0033554,GO:0003674,GO:0006974,GO:0015459,GO:0019870,GO:0051704,GO:0008150,GO:0005575,GO:0051716,GO:0050896	binding,protein binding,extracellular region,cellular process,pathogenesis,apoptotic process,programmed cell death,cell death,death,single-organism cellular process,channel regulator activity,ion channel inhibitor activity,channel inhibitor activity,response to stress,single-organism process,cellular response to stress,molecular_function,response to DNA damage stimulus,potassium channel regulator…	--	--
LNC_001293	XLOC_016893	.	transcript	7.0236906	1.8693188	1.909716662	2.03E-07	6.16E-05	Novel_lncRNA	co_expression	108633204	ITGB1BP2	integrin subunit beta 1 binding protein 2	--	--	--	--
LNC_001293	XLOC_016893	.	transcript	7.0236906	1.8693188	1.909716662	2.03E-07	6.16E-05	Novel_lncRNA	co_expression	102186248	HSF2BP	heat shock transcription factor 2 binding protein	GO:0044422,GO:0044446,GO:0044424,GO:0003824,GO:0005622,GO:0006260,GO:0071840,GO:0008152,GO:0044237,GO:0005623,GO:0044464,GO:0006996,GO:0034641,GO:0006807,GO:0043229,GO:0016043,GO:0043226,GO:0071704,GO:0007010,GO:1901360,GO:0046483,GO:0044238,GO:0006139,GO:0006725,GO:1901576,GO:0009058,GO:0090304,GO:0016787,GO:0044249,GO:0005815,GO:0044260,GO:0009056,GO:0009059,GO:0034645,GO:0043170,GO:0044430,GO:…	organelle part,intracellular organelle part,intracellular part,catalytic activity,intracellular,DNA replication,cellular component organization or biogenesis,metabolic process,cellular metabolic process,cell,cell part,organelle organization,cellular nitrogen compound metabolic process,nitrogen compound metabolic process,intracellular organelle,cellular component organization,organelle,organic sub…	--	--
LNC_001293	XLOC_016893	.	transcript	7.0236906	1.8693188	1.909716662	2.03E-07	6.16E-05	Novel_lncRNA	co_expression	102176495	LOC102176495	annexin A8	GO:0005488,GO:0006352,GO:0005515,GO:0005509,GO:0043168,GO:0043167,GO:0044237,GO:0000990,GO:0000996,GO:0016987,GO:0005544,GO:0006807,GO:0034641,GO:0097159,GO:1901363,GO:0008152,GO:0003677,GO:1901360,GO:0006725,GO:0046483,GO:0009987,GO:0006139,GO:0008289,GO:0000988,GO:0071704,GO:0005543,GO:0043169,GO:0016070,GO:0090304,GO:0046872,GO:0044271,GO:0009058,GO:0019438,GO:0034654,GO:0018130,GO:1901362,GO:…	binding,DNA-dependent transcription, initiation,protein binding,calcium ion binding,anion binding,ion binding,cellular metabolic process,core RNA polymerase binding transcription factor activity,core DNA-dependent RNA polymerase binding promoter specificity activity,sigma factor activity,calcium-dependent phospholipid binding,nitrogen compound metabolic process,cellular nitrogen compound metaboli…	--	--
LNC_001293	XLOC_016893	.	transcript	7.0236906	1.8693188	1.909716662	2.03E-07	6.16E-05	Novel_lncRNA	co_expression	102183771	PYGM	phosphorylase%2C glycogen%2C muscle	GO:0044710,GO:0003824,GO:0055114,GO:0016491,GO:0044237,GO:0006091,GO:0008152,GO:0005975,GO:0016679,GO:0009987,GO:0016682,GO:0008827,GO:0004645,GO:0008184,GO:0022900,GO:0071704,GO:0044238,GO:0016740,GO:0003674,GO:0016757,GO:0008150,GO:0015002,GO:0016758,GO:0005575,GO:0016020,GO:0044425,GO:0031224,GO:0016021	single-organism metabolic process,catalytic activity,oxidation-reduction process,oxidoreductase activity,cellular metabolic process,generation of precursor metabolites and energy,metabolic process,carbohydrate metabolic process,oxidoreductase activity, acting on diphenols and related substances as donors,cellular process,oxidoreductase activity, acting on diphenols and related substances as donor…	oas01100,oas04910,oas00500	Metabolic pathways,Insulin signaling pathway,Starch and sucrose metabolism
LNC_001293	XLOC_016893	.	transcript	7.0236906	1.8693188	1.909716662	2.03E-07	6.16E-05	Novel_lncRNA	co_expression	102180163	KLHL40	kelch like family member 40	GO:0005488,GO:0005515,GO:0003674	binding,protein binding,molecular_function	--	--
LNC_001293	XLOC_016893	.	transcript	7.0236906	1.8693188	1.909716662	2.03E-07	6.16E-05	Novel_lncRNA	co_expression	102180797	FBXO40	F-box protein 40	GO:0005515,GO:0005488,GO:0043167,GO:0043169,GO:0046872,GO:0003674,GO:0008270,GO:0046914	protein binding,binding,ion binding,cation binding,metal ion binding,molecular_function,zinc ion binding,transition metal ion binding	--	--
LNC_001293	XLOC_016893	.	transcript	7.0236906	1.8693188	1.909716662	2.03E-07	6.16E-05	Novel_lncRNA	co_expression	102172117	TRIM72	tripartite motif containing 72	GO:0005488,GO:0005515,GO:0043231,GO:0043227,GO:0044424,GO:0005634,GO:0005622,GO:0043229,GO:0043226,GO:0043167,GO:0005623,GO:0044464,GO:0044237,GO:0006807,GO:0034641,GO:0048511,GO:0008152,GO:1901360,GO:0006725,GO:0046483,GO:0009987,GO:0006139,GO:0071704,GO:0043169,GO:0016070,GO:0090304,GO:0046872,GO:0044271,GO:0009058,GO:0019438,GO:0034654,GO:0018130,GO:1901362,GO:0044238,GO:0044249,GO:1901576,GO:…	binding,protein binding,intracellular membrane-bounded organelle,membrane-bounded organelle,intracellular part,nucleus,intracellular,intracellular organelle,organelle,ion binding,cell,cell part,cellular metabolic process,nitrogen compound metabolic process,cellular nitrogen compound metabolic process,rhythmic process,metabolic process,organic cyclic compound metabolic process,cellular aromatic co…	--	--
LNC_001293	XLOC_016893	.	transcript	7.0236906	1.8693188	1.909716662	2.03E-07	6.16E-05	Novel_lncRNA	co_expression	102190313	FAM184B	family with sequence similarity 184 member B	GO:0051704,GO:0016032,GO:0044764,GO:0044403,GO:0044419,GO:0008150,GO:0009987	multi-organism process,viral process,multi-organism cellular process,symbiosis, encompassing mutualism through parasitism,interspecies interaction between organisms,biological_process,cellular process	--	--
LNC_001293	XLOC_016893	.	transcript	7.0236906	1.8693188	1.909716662	2.03E-07	6.16E-05	Novel_lncRNA	co_expression	100860954	TNNC1	troponin C1%2C slow skeletal and cardiac type	GO:0005488,GO:0005515,GO:0044281,GO:0005509,GO:0044710,GO:0044421,GO:0003824,GO:0031012,GO:0043167,GO:0005578,GO:0005576,GO:0044237,GO:0016741,GO:0008152,GO:0005975,GO:0008168,GO:0016773,GO:0009987,GO:0044763,GO:0071704,GO:0043169,GO:0046872,GO:0006066,GO:0044699,GO:0016301,GO:0044238,GO:0016772,GO:0004371,GO:1901615,GO:0006071,GO:0016740,GO:0019751,GO:0003674,GO:0019400,GO:0044262,GO:0008150,GO:…	binding,protein binding,small molecule metabolic process,calcium ion binding,single-organism metabolic process,extracellular region part,catalytic activity,extracellular matrix,ion binding,proteinaceous extracellular matrix,extracellular region,cellular metabolic process,transferase activity, transferring one-carbon groups,metabolic process,carbohydrate metabolic process,methyltransferase activit…	oas05410,oas05414,oas04260,oas04261,oas04020	Hypertrophic cardiomyopathy (HCM),Dilated cardiomyopathy,Cardiac muscle contraction,Adrenergic signaling in cardiomyocytes,Calcium signaling pathway
LNC_001293	XLOC_016893	.	transcript	7.0236906	1.8693188	1.909716662	2.03E-07	6.16E-05	Novel_lncRNA	co_expression	102176121	AK3	adenylate kinase 3	GO:0005488,GO:0035639,GO:0001883,GO:0032549,GO:0032550,GO:0017076,GO:0003824,GO:0043168,GO:0032555,GO:0001882,GO:0032553,GO:0000166,GO:1901265,GO:0030554,GO:0036094,GO:0005524,GO:0032559,GO:0043167,GO:0044237,GO:0006807,GO:0034641,GO:0097159,GO:1901363,GO:0008152,GO:1901360,GO:0006725,GO:0046483,GO:0009987,GO:0006139,GO:0071704,GO:0016301,GO:0044238,GO:0016772,GO:0016740,GO:0003674,GO:0004127,GO:…	binding,purine ribonucleoside triphosphate binding,purine nucleoside binding,ribonucleoside binding,purine ribonucleoside binding,purine nucleotide binding,catalytic activity,anion binding,purine ribonucleotide binding,nucleoside binding,ribonucleotide binding,nucleotide binding,nucleoside phosphate binding,adenyl nucleotide binding,small molecule binding,ATP binding,adenyl ribonucleotide binding…	oas00230	Purine metabolism
LNC_001293	XLOC_016893	.	transcript	7.0236906	1.8693188	1.909716662	2.03E-07	6.16E-05	Novel_lncRNA	co_expression	102190796	EHD3	EH domain containing 3	GO:0005488,GO:0005515,GO:0005509,GO:0035639,GO:0001883,GO:0032549,GO:0032550,GO:0017076,GO:0043168,GO:0032555,GO:0001882,GO:0032553,GO:0000166,GO:1901265,GO:0036094,GO:0043167,GO:0007264,GO:0019001,GO:0005525,GO:0032561,GO:0035556,GO:0097159,GO:1901363,GO:0009987,GO:0044763,GO:0043169,GO:0046872,GO:0044699,GO:0003674,GO:0008150,GO:0050789,GO:0050794,GO:0065007,GO:0051716,GO:0007154,GO:0023052,GO:…	binding,protein binding,calcium ion binding,purine ribonucleoside triphosphate binding,purine nucleoside binding,ribonucleoside binding,purine ribonucleoside binding,purine nucleotide binding,anion binding,purine ribonucleotide binding,nucleoside binding,ribonucleotide binding,nucleotide binding,nucleoside phosphate binding,small molecule binding,ion binding,small GTPase mediated signal transduct…	oas04144	Endocytosis
LNC_001293	XLOC_016893	.	transcript	7.0236906	1.8693188	1.909716662	2.03E-07	6.16E-05	Novel_lncRNA	co_expression	102185149	SYNPO2L	synaptopodin 2 like	GO:0005488,GO:0005515,GO:0003674	binding,protein binding,molecular_function	--	--
LNC_001293	XLOC_016893	.	transcript	7.0236906	1.8693188	1.909716662	2.03E-07	6.16E-05	Novel_lncRNA	co_expression	102174917	UBE2D3	ubiquitin conjugating enzyme E2 D3	GO:0005488,GO:0005515,GO:0044237,GO:0051179,GO:0008152,GO:0009987,GO:0033036,GO:0051234,GO:0006810,GO:0071704,GO:0015031,GO:0045184,GO:0043412,GO:0008104,GO:0044238,GO:0006464,GO:0036211,GO:0071702,GO:0003674,GO:0044260,GO:0044267,GO:0008150,GO:0043170,GO:0019538	binding,protein binding,cellular metabolic process,localization,metabolic process,cellular process,macromolecule localization,establishment of localization,transport,organic substance metabolic process,protein transport,establishment of protein localization,macromolecule modification,protein localization,primary metabolic process,cellular protein modification process,protein modification process,…	oas04141,oas04120	Protein processing in endoplasmic reticulum,Ubiquitin mediated proteolysis
LNC_001293	XLOC_016893	.	transcript	7.0236906	1.8693188	1.909716662	2.03E-07	6.16E-05	Novel_lncRNA	co_expression	102184893	STBD1	starch binding domain 1	GO:0005488,GO:2001070,GO:0030246,GO:0001871,GO:0030247,GO:0003674	binding,starch binding,carbohydrate binding,pattern binding,polysaccharide binding,molecular_function	--	--
LNC_001293	XLOC_016893	.	transcript	7.0236906	1.8693188	1.909716662	2.03E-07	6.16E-05	Novel_lncRNA	co_expression	102175748	PLXNC1	plexin C1	GO:0005488,GO:0005515,GO:0003674,GO:0005575,GO:0016020	binding,protein binding,molecular_function,cellular_component,membrane	oas04360	Axon guidance
LNC_001293	XLOC_016893	.	transcript	7.0236906	1.8693188	1.909716662	2.03E-07	6.16E-05	Novel_lncRNA	co_expression	102189397	FRMPD1	FERM and PDZ domain containing 1	GO:0005515,GO:0005488,GO:0003674	protein binding,binding,molecular_function	--	--
LNC_001293	XLOC_016893	.	transcript	7.0236906	1.8693188	1.909716662	2.03E-07	6.16E-05	Novel_lncRNA	co_expression	102175213	UACA	uveal autoantigen with coiled-coil domains and ankyrin repeats	GO:0005488,GO:0046907,GO:0003824,GO:0051649,GO:0051641,GO:0008152,GO:0033036,GO:0005515,GO:0008104,GO:0034613,GO:0070727,GO:0045184,GO:0015031,GO:0006886,GO:0044710,GO:0051179,GO:0051234,GO:0016491,GO:0006810,GO:0033365,GO:0071702,GO:0006605,GO:0016482,GO:0055114,GO:0044765,GO:0009055,GO:0017038,GO:0016903,GO:0006913,GO:0051169,GO:0016625,GO:0051536,GO:0051540,GO:0009987,GO:0006606,GO:0034504,GO:…	binding,intracellular transport,catalytic activity,establishment of localization in cell,cellular localization,metabolic process,macromolecule localization,protein binding,protein localization,cellular protein localization,cellular macromolecule localization,establishment of protein localization,protein transport,intracellular protein transport,single-organism metabolic process,localization,estab…	--	--
LNC_001293	XLOC_016893	.	transcript	7.0236906	1.8693188	1.909716662	2.03E-07	6.16E-05	Novel_lncRNA	co_expression	102191142	ZNF106	zinc finger protein 106	GO:0005488,GO:0005515,GO:0009405,GO:0003674,GO:0005198,GO:0051704,GO:0008150	binding,protein binding,pathogenesis,molecular_function,structural molecule activity,multi-organism process,biological_process	--	--
LNC_001293	XLOC_016893	.	transcript	7.0236906	1.8693188	1.909716662	2.03E-07	6.16E-05	Novel_lncRNA	co_expression	102187106	CSRP3	cysteine and glycine rich protein 3	GO:0005488,GO:0043231,GO:0043227,GO:0044424,GO:0003824,GO:0005634,GO:0005622,GO:0043229,GO:0043226,GO:0043167,GO:0005623,GO:0044464,GO:0003950,GO:0043169,GO:0016763,GO:0046872,GO:0016740,GO:0003674,GO:0016757,GO:0008270,GO:0046914,GO:0005575	binding,intracellular membrane-bounded organelle,membrane-bounded organelle,intracellular part,catalytic activity,nucleus,intracellular,intracellular organelle,organelle,ion binding,cell,cell part,NAD+ ADP-ribosyltransferase activity,cation binding,transferase activity, transferring pentosyl groups,metal ion binding,transferase activity,molecular_function,transferase activity, transferring glycos…	--	--
LNC_001293	XLOC_016893	.	transcript	7.0236906	1.8693188	1.909716662	2.03E-07	6.16E-05	Novel_lncRNA	co_expression	102186592	PIP5K1B	phosphatidylinositol-4-phosphate 5-kinase type 1 beta	GO:0006796,GO:0006793,GO:0044710,GO:0003824,GO:0016773,GO:0019637,GO:0016301,GO:0006650,GO:0006629,GO:0046488,GO:0046486,GO:0006644,GO:0044255,GO:0016740,GO:0016307,GO:0016772,GO:0003674,GO:0008152,GO:0008150,GO:0071704,GO:0044237,GO:0009987,GO:0044238	phosphate-containing compound metabolic process,phosphorus metabolic process,single-organism metabolic process,catalytic activity,phosphotransferase activity, alcohol group as acceptor,organophosphate metabolic process,kinase activity,glycerophospholipid metabolic process,lipid metabolic process,phosphatidylinositol metabolic process,glycerolipid metabolic process,phospholipid metabolic process,c…	oas04810,oas04666,oas04144,oas00562,oas04070,oas01100	Regulation of actin cytoskeleton,Fc gamma R-mediated phagocytosis,Endocytosis,Inositol phosphate metabolism,Phosphatidylinositol signaling system,Metabolic pathways
LNC_001293	XLOC_016893	.	transcript	7.0236906	1.8693188	1.909716662	2.03E-07	6.16E-05	Novel_lncRNA	co_expression	102172972	MYBPC1	myosin binding protein C%2C slow type	GO:0005488,GO:0005515,GO:0009896,GO:0010508,GO:0031331,GO:0031329,GO:0003824,GO:0009894,GO:0006914,GO:0010506,GO:0005622,GO:0048522,GO:0043167,GO:0003993,GO:0016787,GO:0048518,GO:0044248,GO:0005623,GO:0044464,GO:0042578,GO:0009056,GO:0016791,GO:0044237,GO:0009893,GO:0031325,GO:0008152,GO:0009987,GO:0016788,GO:0043169,GO:0046872,GO:0003674,GO:0031323,GO:0019222,GO:0008150,GO:0008270,GO:0046914,GO:…	binding,protein binding,positive regulation of catabolic process,positive regulation of autophagy,positive regulation of cellular catabolic process,regulation of cellular catabolic process,catalytic activity,regulation of catabolic process,autophagy,regulation of autophagy,intracellular,positive regulation of cellular process,ion binding,acid phosphatase activity,hydrolase activity,positive regul…	--	--
LNC_001293	XLOC_016893	.	transcript	7.0236906	1.8693188	1.909716662	2.03E-07	6.16E-05	Novel_lncRNA	co_expression	102184712	CTXN3	cortexin 3	GO:0005575,GO:0016020,GO:0044425,GO:0031224	cellular_component,membrane,membrane part,intrinsic to membrane	--	--
LNC_001293	XLOC_016893	.	transcript	7.0236906	1.8693188	1.909716662	2.03E-07	6.16E-05	Novel_lncRNA	co_expression	102170884	PRKCQ	protein kinase C theta	GO:0005488,GO:0006796,GO:0006793,GO:0044710,GO:0016310,GO:0006468,GO:0055114,GO:0016491,GO:0004674,GO:0004672,GO:0003824,GO:0043167,GO:0016773,GO:0035556,GO:0043168,GO:0016301,GO:0016667,GO:0006464,GO:0036211,GO:0000166,GO:1901265,GO:0036094,GO:0043412,GO:0044699,GO:0030554,GO:0005524,GO:0032559,GO:0016651,GO:0017076,GO:0035639,GO:0032553,GO:0001883,GO:0032549,GO:0032550,GO:0044763,GO:0032555,GO:…	binding,phosphate-containing compound metabolic process,phosphorus metabolic process,single-organism metabolic process,phosphorylation,protein phosphorylation,oxidation-reduction process,oxidoreductase activity,protein serine/threonine kinase activity,protein kinase activity,catalytic activity,ion binding,phosphotransferase activity, alcohol group as acceptor,intracellular signal transduction,ani…	oas04530,oas04270,oas04750,oas04920,oas04064,oas04660,oas05162	Tight junction,Vascular smooth muscle contraction,Inflammatory mediator regulation of TRP channels,Adipocytokine signaling pathway,NF-kappa B signaling pathway,T cell receptor signaling pathway,Measles
LNC_001293	XLOC_016893	.	transcript	7.0236906	1.8693188	1.909716662	2.03E-07	6.16E-05	Novel_lncRNA	co_expression	102168376	LAMB3	laminin subunit beta 3	GO:0005515,GO:0044421,GO:0007155,GO:0022610,GO:0005488,GO:0005576,GO:0007599,GO:0050817,GO:0050878,GO:0005102,GO:0042060,GO:0007596,GO:0043623,GO:0044707,GO:0051258,GO:0006461,GO:0070271,GO:0009611,GO:0030674,GO:0060090,GO:0071822,GO:0043234,GO:0005577,GO:0030168,GO:0005615,GO:0006996,GO:0065008,GO:0032501,GO:0001775,GO:0016043,GO:0071840,GO:0003824,GO:0044430,GO:0005856,GO:0065003,GO:0044085,GO:…	protein binding,extracellular region part,cell adhesion,biological adhesion,binding,extracellular region,hemostasis,coagulation,regulation of body fluid levels,receptor binding,wound healing,blood coagulation,cellular protein complex assembly,single-multicellular organism process,protein polymerization,protein complex assembly,protein complex biogenesis,response to wounding,protein binding, bridg…	oas04510,oas04512,oas05146,oas04151,oas05222,oas05200,oas05145	Focal adhesion,ECM-receptor interaction,Amoebiasis,PI3K-Akt signaling pathway,Small cell lung cancer,Pathways in cancer,Toxoplasmosis
LNC_001293	XLOC_016893	.	transcript	7.0236906	1.8693188	1.909716662	2.03E-07	6.16E-05	Novel_lncRNA	co_expression	102174960	ATP2A2	ATPase sarcoplasmic/endoplasmic reticulum Ca2+ transporting 2	GO:0005488,GO:0008092,GO:0005515,GO:0006996,GO:0003779,GO:0071840,GO:0016043,GO:0007010,GO:0000166,GO:1901265,GO:0036094,GO:0043086,GO:0044092,GO:0043167,GO:0019220,GO:0051174,GO:0006796,GO:0050790,GO:0006793,GO:0044237,GO:0051346,GO:0065009,GO:0019899,GO:0097159,GO:1901363,GO:0008152,GO:0051336,GO:0009987,GO:0044763,GO:0010923,GO:0016311,GO:0043169,GO:0046872,GO:0010921,GO:0044699,GO:0019902,GO:…	binding,cytoskeletal protein binding,protein binding,organelle organization,actin binding,cellular component organization or biogenesis,cellular component organization,cytoskeleton organization,nucleotide binding,nucleoside phosphate binding,small molecule binding,negative regulation of catalytic activity,negative regulation of molecular function,ion binding,regulation of phosphate metabolic proc…	oas04022,oas04020,oas05010,oas04972	cGMP-PKG signaling pathway,Calcium signaling pathway,Alzheimer's disease,Pancreatic secretion
LNC_001293	XLOC_016893	.	transcript	7.0236906	1.8693188	1.909716662	2.03E-07	6.16E-05	Novel_lncRNA	co_expression	102178827	TPM2	tropomyosin 2 (beta)	GO:0005488,GO:0044424,GO:0043234,GO:0006950,GO:0034622,GO:0005622,GO:0016043,GO:0071840,GO:0043623,GO:0022607,GO:0044085,GO:0005623,GO:0044464,GO:0042802,GO:0065003,GO:0030674,GO:0060090,GO:0003674,GO:0051258,GO:0043933,GO:0070271,GO:0006461,GO:0005577,GO:0030168,GO:0009611,GO:0032991,GO:0006928,GO:0048870,GO:0051674,GO:0071822,GO:0007596,GO:0008092,GO:0032502,GO:0007599,GO:0050817,GO:0050878,GO:…	binding,intracellular part,protein complex,response to stress,cellular macromolecular complex assembly,intracellular,cellular component organization,cellular component organization or biogenesis,cellular protein complex assembly,cellular component assembly,cellular component biogenesis,cell,cell part,identical protein binding,macromolecular complex assembly,protein binding, bridging,binding, brid…	oas05410,oas05414,oas04260,oas04261	Hypertrophic cardiomyopathy (HCM),Dilated cardiomyopathy,Cardiac muscle contraction,Adrenergic signaling in cardiomyocytes
LNC_001293	XLOC_016893	.	transcript	7.0236906	1.8693188	1.909716662	2.03E-07	6.16E-05	Novel_lncRNA	co_expression	102183843	SRL	sarcalumenin	GO:0005488,GO:0044424,GO:0035639,GO:0001883,GO:0032549,GO:0032550,GO:0017076,GO:0003824,GO:0043168,GO:0032555,GO:0001882,GO:0032553,GO:0000166,GO:1901265,GO:0036094,GO:0032991,GO:0032040,GO:0030684,GO:0005622,GO:0016462,GO:0017111,GO:0043167,GO:0016787,GO:0003924,GO:0016817,GO:0016818,GO:0005623,GO:0044464,GO:0019001,GO:0005525,GO:0006812,GO:0032561,GO:0051179,GO:0097159,GO:1901363,GO:0030001,GO:…	binding,intracellular part,purine ribonucleoside triphosphate binding,purine nucleoside binding,ribonucleoside binding,purine ribonucleoside binding,purine nucleotide binding,catalytic activity,anion binding,purine ribonucleotide binding,nucleoside binding,ribonucleotide binding,nucleotide binding,nucleoside phosphate binding,small molecule binding,macromolecular complex,small-subunit processome,…	--	--
LNC_001293	XLOC_016893	.	transcript	7.0236906	1.8693188	1.909716662	2.03E-07	6.16E-05	Novel_lncRNA	co_expression	102175063	PMAIP1	phorbol-12-myristate-13-acetate-induced protein 1	GO:0006996,GO:0071840,GO:0016043,GO:0050790,GO:0065009,GO:0007005,GO:0008152,GO:0010941,GO:0042981,GO:0043067,GO:0051336,GO:0009987,GO:0006915,GO:0012501,GO:0008219,GO:0016265,GO:0001836,GO:0008637,GO:0097190,GO:0044763,GO:0052547,GO:0052548,GO:0043281,GO:2000116,GO:0006950,GO:0044699,GO:0006919,GO:0010950,GO:0010952,GO:0043280,GO:0097202,GO:2001056,GO:0033554,GO:0051345,GO:0006974,GO:0043085,GO:…	organelle organization,cellular component organization or biogenesis,cellular component organization,regulation of catalytic activity,regulation of molecular function,mitochondrion organization,metabolic process,regulation of cell death,regulation of apoptotic process,regulation of programmed cell death,regulation of hydrolase activity,cellular process,apoptotic process,programmed cell death,cell…	oas04115,oas05203	p53 signaling pathway,Viral carcinogenesis
LNC_001293	XLOC_016893	.	transcript	7.0236906	1.8693188	1.909716662	2.03E-07	6.16E-05	Novel_lncRNA	co_expression	102187407	FAM161B	family with sequence similarity 161 member B	GO:0005488,GO:0003824,GO:0044699,GO:0044763,GO:0004803,GO:0006313,GO:0032196,GO:0003674,GO:0006310,GO:0016020,GO:0008152,GO:0008150,GO:0003677,GO:0071704,GO:0006807,GO:0044237,GO:0097159,GO:1901363,GO:0009987,GO:0005575,GO:0034641,GO:0044238,GO:1901360,GO:0006139,GO:0046483,GO:0006725,GO:0044425,GO:0090304,GO:0043170,GO:0031224,GO:0016021,GO:0006259,GO:0044260,GO:0003676	binding,catalytic activity,single-organism process,single-organism cellular process,transposase activity,transposition, DNA-mediated,transposition,molecular_function,DNA recombination,membrane,metabolic process,biological_process,DNA binding,organic substance metabolic process,nitrogen compound metabolic process,cellular metabolic process,organic cyclic compound binding,heterocyclic compound bind…	--	--
LNC_001293	XLOC_016893	.	transcript	7.0236906	1.8693188	1.909716662	2.03E-07	6.16E-05	Novel_lncRNA	co_expression	106501991	KLHL30	kelch like family member 30	GO:0005488,GO:0005515,GO:0003674	binding,protein binding,molecular_function	--	--
LNC_001293	XLOC_016893	.	transcript	7.0236906	1.8693188	1.909716662	2.03E-07	6.16E-05	Novel_lncRNA	co_expression	102168763	MYL4	myosin light chain 4	GO:0005488,GO:0005509,GO:0043167,GO:0043169,GO:0046872,GO:0003674	binding,calcium ion binding,ion binding,cation binding,metal ion binding,molecular_function	oas04260,oas04261	Cardiac muscle contraction,Adrenergic signaling in cardiomyocytes
LNC_001293	XLOC_016893	.	transcript	7.0236906	1.8693188	1.909716662	2.03E-07	6.16E-05	Novel_lncRNA	co_expression	102190461	DCUN1D1	defective in cullin neddylation 1 domain containing 1	GO:0044424,GO:0043231,GO:0043227,GO:0005622,GO:0033036,GO:0005623,GO:0044464,GO:0005634,GO:0043229,GO:0043226,GO:0051179,GO:0051234,GO:0006810,GO:0071702,GO:0051028,GO:0006403,GO:0050657,GO:0050658,GO:0051236,GO:0015931,GO:0071705,GO:0008150,GO:0005575	intracellular part,intracellular membrane-bounded organelle,membrane-bounded organelle,intracellular,macromolecule localization,cell,cell part,nucleus,intracellular organelle,organelle,localization,establishment of localization,transport,organic substance transport,mRNA transport,RNA localization,nucleic acid transport,RNA transport,establishment of RNA localization,nucleobase-containing compound…	--	--
LNC_001293	XLOC_016893	.	transcript	7.0236906	1.8693188	1.909716662	2.03E-07	6.16E-05	Novel_lncRNA	co_expression	102176310	WNT5B	Wnt family member 5B	GO:0005488,GO:0005515,GO:0044767,GO:0048856,GO:0032502,GO:0044707,GO:0007275,GO:0005102,GO:0032501,GO:0005576,GO:0005623,GO:0044464,GO:0009653,GO:0048646,GO:0048869,GO:0009987,GO:0030154,GO:0044763,GO:0016055,GO:0044699,GO:0003006,GO:0071944,GO:0048468,GO:0003674,GO:0005213,GO:0007292,GO:0007304,GO:0030703,GO:0030707,GO:0048477,GO:0022412,GO:0048609,GO:0042600,GO:0007276,GO:0032504,GO:0044702,GO:…	binding,protein binding,single-organism developmental process,anatomical structure development,developmental process,single-multicellular organism process,multicellular organismal development,receptor binding,multicellular organismal process,extracellular region,cell,cell part,anatomical structure morphogenesis,anatomical structure formation involved in morphogenesis,cellular developmental proces…	oas05205,oas04550,oas05200,oas05166,oas04390,oas05217,oas04916,oas04310,oas04340	Proteoglycans in cancer,Signaling pathways regulating pluripotency of stem cells,Pathways in cancer,HTLV-I infection,Hippo signaling pathway,Basal cell carcinoma,Melanogenesis,Wnt signaling pathway,Hedgehog signaling pathway
LNC_001293	XLOC_016893	.	transcript	7.0236906	1.8693188	1.909716662	2.03E-07	6.16E-05	Novel_lncRNA	co_expression	102173397	LGALSL	galectin like	GO:0005488,GO:0030246,GO:0003674,GO:0005575,GO:0016020,GO:0044425,GO:0031224,GO:0016021	binding,carbohydrate binding,molecular_function,cellular_component,membrane,membrane part,intrinsic to membrane,integral to membrane	--	--
LNC_001293	XLOC_016893	.	transcript	7.0236906	1.8693188	1.909716662	2.03E-07	6.16E-05	Novel_lncRNA	co_expression	102178919	GJD4	gap junction protein delta 4	--	--	--	--
LNC_001293	XLOC_016893	.	transcript	7.0236906	1.8693188	1.909716662	2.03E-07	6.16E-05	Novel_lncRNA	co_expression	102189731	ASB4	ankyrin repeat and SOCS box containing 4	GO:0005488,GO:0005515,GO:0035556,GO:0009987,GO:0044763,GO:0044699,GO:0003674,GO:0008150,GO:0050789,GO:0050794,GO:0065007,GO:0051716,GO:0007154,GO:0023052,GO:0044700,GO:0007165,GO:0050896	binding,protein binding,intracellular signal transduction,cellular process,single-organism cellular process,single-organism process,molecular_function,biological_process,regulation of biological process,regulation of cellular process,biological regulation,cellular response to stimulus,cell communication,signaling,single organism signaling,signal transduction,response to stimulus	--	--
LNC_001293	XLOC_016893	.	transcript	7.0236906	1.8693188	1.909716662	2.03E-07	6.16E-05	Novel_lncRNA	co_expression	102174046	WDYHV1	WDYHV motif containing 1	GO:0003824,GO:0016787,GO:0016810,GO:0016811,GO:0003674	catalytic activity,hydrolase activity,hydrolase activity, acting on carbon-nitrogen (but not peptide) bonds,hydrolase activity, acting on carbon-nitrogen (but not peptide) bonds, in linear amides,molecular_function	--	--
LNC_001293	XLOC_016893	.	transcript	7.0236906	1.8693188	1.909716662	2.03E-07	6.16E-05	Novel_lncRNA	co_expression	102186695	HSPA2	heat shock protein family A (Hsp70) member 2	GO:0071840,GO:0016043,GO:0044767,GO:0048856,GO:0032502,GO:0003824,GO:0009653,GO:0048869,GO:0008152,GO:0005975,GO:0000902,GO:0032989,GO:0016773,GO:0009987,GO:0044763,GO:0071704,GO:0044699,GO:0044238,GO:0016772,GO:0016740,GO:0003674,GO:0008150	cellular component organization or biogenesis,cellular component organization,single-organism developmental process,anatomical structure development,developmental process,catalytic activity,anatomical structure morphogenesis,cellular developmental process,metabolic process,carbohydrate metabolic process,cell morphogenesis,cellular component morphogenesis,phosphotransferase activity, alcohol group…	oas03040,oas04010,oas05134,oas04144,oas05145,oas04141,oas05169,oas05164,oas04612,oas04915,oas05162	Spliceosome,MAPK signaling pathway,Legionellosis,Endocytosis,Toxoplasmosis,Protein processing in endoplasmic reticulum,Epstein-Barr virus infection,Influenza A,Antigen processing and presentation,Estrogen signaling pathway,Measles
LNC_001293	XLOC_016893	.	transcript	7.0236906	1.8693188	1.909716662	2.03E-07	6.16E-05	Novel_lncRNA	co_expression	102189630	JAG2	jagged 2	GO:0005509,GO:0005515,GO:0005488,GO:0043167,GO:0043169,GO:0046872,GO:0044699,GO:0044763,GO:0003674,GO:0016020,GO:0007154,GO:0008150,GO:0009987,GO:0005575	calcium ion binding,protein binding,binding,ion binding,cation binding,metal ion binding,single-organism process,single-organism cellular process,molecular_function,membrane,cell communication,biological_process,cellular process,cellular_component	oas04330	Notch signaling pathway
LNC_001293	XLOC_016893	.	transcript	7.0236906	1.8693188	1.909716662	2.03E-07	6.16E-05	Novel_lncRNA	co_expression	102174766	FOLR2	folate receptor beta	GO:0005488,GO:0007275,GO:0044707,GO:0032502,GO:0032501,GO:0071944,GO:0044699,GO:0042600,GO:0003682,GO:0030312,GO:0003674,GO:0008150,GO:0005575,GO:0005623,GO:0044464	binding,multicellular organismal development,single-multicellular organism process,developmental process,multicellular organismal process,cell periphery,single-organism process,chorion,chromatin binding,external encapsulating structure,molecular_function,biological_process,cellular_component,cell,cell part	oas04144	Endocytosis
LNC_001293	XLOC_016893	.	transcript	7.0236906	1.8693188	1.909716662	2.03E-07	6.16E-05	Novel_lncRNA	co_expression	102178693	HES6	hes family bHLH transcription factor 6	GO:0005488,GO:0005515,GO:0044237,GO:0046983,GO:0006807,GO:0034641,GO:0097159,GO:1901363,GO:0008152,GO:0003677,GO:1901360,GO:0006725,GO:0046483,GO:0009987,GO:0006139,GO:0071704,GO:0016070,GO:0090304,GO:0044271,GO:0009058,GO:0019438,GO:0034654,GO:0018130,GO:1901362,GO:0044238,GO:0003676,GO:0044249,GO:1901576,GO:0006351,GO:0032774,GO:0003674,GO:0044260,GO:0034645,GO:0031323,GO:0019222,GO:0009059,GO:…	binding,protein binding,cellular metabolic process,protein dimerization activity,nitrogen compound metabolic process,cellular nitrogen compound metabolic process,organic cyclic compound binding,heterocyclic compound binding,metabolic process,DNA binding,organic cyclic compound metabolic process,cellular aromatic compound metabolic process,heterocycle metabolic process,cellular process,nucleobase-…	oas03460,oas04330,oas04950	Fanconi anemia pathway,Notch signaling pathway,Maturity onset diabetes of the young
LNC_001293	XLOC_016893	.	transcript	7.0236906	1.8693188	1.909716662	2.03E-07	6.16E-05	Novel_lncRNA	co_expression	102176755	LOC102176755	collagen alpha-1(III) chain	--	--	--	--
LNC_001293	XLOC_016893	.	transcript	7.0236906	1.8693188	1.909716662	2.03E-07	6.16E-05	Novel_lncRNA	co_expression	102174263	KCTD5	potassium channel tetramerization domain containing 5	GO:0005488,GO:0051726,GO:0005515,GO:0007049,GO:0071840,GO:0016043,GO:0044085,GO:0022607,GO:0006461,GO:0070271,GO:0065003,GO:0071822,GO:0043933,GO:0009987,GO:0044763,GO:0006950,GO:0044699,GO:0033554,GO:0003674,GO:0006974,GO:0008150,GO:0051259,GO:0051260,GO:0050789,GO:0050794,GO:0065007,GO:0051716,GO:0050896	binding,regulation of cell cycle,protein binding,cell cycle,cellular component organization or biogenesis,cellular component organization,cellular component biogenesis,cellular component assembly,protein complex assembly,protein complex biogenesis,macromolecular complex assembly,protein complex subunit organization,macromolecular complex subunit organization,cellular process,single-organism cellu…	--	--
LNC_001293	XLOC_016893	.	transcript	7.0236906	1.8693188	1.909716662	2.03E-07	6.16E-05	Novel_lncRNA	co_expression	102181332	KCNA7	potassium voltage-gated channel subfamily A member 7	GO:0007155,GO:0022610,GO:0005488,GO:0008237,GO:0004222,GO:0006461,GO:0070271,GO:0071822,GO:0043234,GO:0016043,GO:0031090,GO:0071840,GO:0003824,GO:0005783,GO:0003924,GO:0043167,GO:0065003,GO:0044085,GO:0022607,GO:0044422,GO:0044446,GO:0043933,GO:0051179,GO:0043168,GO:0006810,GO:0051234,GO:0005791,GO:0030867,GO:0044432,GO:0008233,GO:0005789,GO:0033036,GO:0006508,GO:0006811,GO:0000166,GO:1901265,GO:…	cell adhesion,biological adhesion,binding,metallopeptidase activity,metalloendopeptidase activity,protein complex assembly,protein complex biogenesis,protein complex subunit organization,protein complex,cellular component organization,organelle membrane,cellular component organization or biogenesis,catalytic activity,endoplasmic reticulum,GTPase activity,ion binding,macromolecular complex assembl…	--	--
LNC_001293	XLOC_016893	.	transcript	7.0236906	1.8693188	1.909716662	2.03E-07	6.16E-05	Novel_lncRNA	co_expression	102181232	TNNT1	troponin T1%2C slow skeletal type	GO:0043234,GO:0044422,GO:0044446,GO:0044424,GO:0005861,GO:0005865,GO:0030016,GO:0030017,GO:0036379,GO:0043292,GO:0044449,GO:0032991,GO:0005856,GO:0044430,GO:0005622,GO:0043229,GO:0043226,GO:0015629,GO:0005623,GO:0044464,GO:0044237,GO:0006807,GO:0034641,GO:0008152,GO:0043228,GO:0043232,GO:1901360,GO:0006725,GO:0046483,GO:0009987,GO:0006139,GO:0071704,GO:0005737,GO:0016070,GO:0090304,GO:0044271,GO:…	protein complex,organelle part,intracellular organelle part,intracellular part,troponin complex,striated muscle thin filament,myofibril,sarcomere,myofilament,contractile fiber,contractile fiber part,macromolecular complex,cytoskeleton,cytoskeletal part,intracellular,intracellular organelle,organelle,actin cytoskeleton,cell,cell part,cellular metabolic process,nitrogen compound metabolic process,c…	--	--
LNC_001293	XLOC_016893	.	transcript	7.0236906	1.8693188	1.909716662	2.03E-07	6.16E-05	Novel_lncRNA	co_expression	102172015	KLHDC3	kelch domain containing 3	GO:0005488,GO:0005515,GO:0003674	binding,protein binding,molecular_function	--	--
LNC_001293	XLOC_016893	.	transcript	7.0236906	1.8693188	1.909716662	2.03E-07	6.16E-05	Novel_lncRNA	co_expression	102176000	PCP4L1	Purkinje cell protein 4 like 1	--	--	--	--
LNC_001293	XLOC_016893	.	transcript	7.0236906	1.8693188	1.909716662	2.03E-07	6.16E-05	Novel_lncRNA	co_expression	100861269	PDLIM3	PDZ and LIM domain 3	GO:0005488,GO:0005515,GO:0043167,GO:0043169,GO:0046872,GO:0003674,GO:0008270,GO:0046914	binding,protein binding,ion binding,cation binding,metal ion binding,molecular_function,zinc ion binding,transition metal ion binding	--	--
LNC_001293	XLOC_016893	.	transcript	7.0236906	1.8693188	1.909716662	2.03E-07	6.16E-05	Novel_lncRNA	co_expression	108633926	LOC108633926	elastin-like	--	--	--	--
LNC_001293	XLOC_016893	.	transcript	7.0236906	1.8693188	1.909716662	2.03E-07	6.16E-05	Novel_lncRNA	co_expression	102181629	BTLA	B and T lymphocyte associated	GO:0005515,GO:0005488,GO:0003824,GO:0016829,GO:0008233,GO:0006508,GO:0016787,GO:0070011,GO:0016846,GO:0004175,GO:0008236,GO:0017171,GO:0003674,GO:0008152,GO:0019538,GO:0008150,GO:0071704,GO:0004252,GO:0044238,GO:0043170	protein binding,binding,catalytic activity,lyase activity,peptidase activity,proteolysis,hydrolase activity,peptidase activity, acting on L-amino acid peptides,carbon-sulfur lyase activity,endopeptidase activity,serine-type peptidase activity,serine hydrolase activity,molecular_function,metabolic process,protein metabolic process,biological_process,organic substance metabolic process,serine-type …	--	--
LNC_001293	XLOC_016893	.	transcript	7.0236906	1.8693188	1.909716662	2.03E-07	6.16E-05	Novel_lncRNA	co_expression	102190597	ANOS1	anosmin 1	GO:0005515,GO:0005488,GO:0005576,GO:0030234,GO:0004857,GO:0003993,GO:0003824,GO:0043167,GO:0051179,GO:0006810,GO:0051234,GO:0016791,GO:0030414,GO:0061134,GO:0043169,GO:0046872,GO:0042578,GO:0016787,GO:0044765,GO:0044699,GO:0044763,GO:0055085,GO:0003674,GO:0016788,GO:0016020,GO:0008150,GO:0009987,GO:0005575,GO:0044425,GO:0031224,GO:0016021	protein binding,binding,extracellular region,enzyme regulator activity,enzyme inhibitor activity,acid phosphatase activity,catalytic activity,ion binding,localization,transport,establishment of localization,phosphatase activity,peptidase inhibitor activity,peptidase regulator activity,cation binding,metal ion binding,phosphoric ester hydrolase activity,hydrolase activity,single-organism transport…	--	--
LNC_001293	XLOC_016893	.	transcript	7.0236906	1.8693188	1.909716662	2.03E-07	6.16E-05	Novel_lncRNA	co_expression	102184432	KIAA1161	KIAA1161 ortholog	GO:0005488,GO:0043234,GO:0044422,GO:0044446,GO:0043231,GO:0043227,GO:0044424,GO:0044428,GO:0031981,GO:0031974,GO:0043233,GO:0070013,GO:0044421,GO:0003824,GO:0005694,GO:0005634,GO:0032991,GO:0044427,GO:0015925,GO:0005622,GO:0043229,GO:0043226,GO:0016787,GO:0005576,GO:0004557,GO:0005623,GO:0044464,GO:0044237,GO:0000808,GO:0006807,GO:0034641,GO:0097159,GO:1901363,GO:0008152,GO:0003677,GO:0000228,GO:…	binding,protein complex,organelle part,intracellular organelle part,intracellular membrane-bounded organelle,membrane-bounded organelle,intracellular part,nuclear part,nuclear lumen,membrane-enclosed lumen,organelle lumen,intracellular organelle lumen,extracellular region part,catalytic activity,chromosome,nucleus,macromolecular complex,chromosomal part,galactosidase activity,intracellular,intrac…	--	--
LNC_001293	XLOC_016893	.	transcript	7.0236906	1.8693188	1.909716662	2.03E-07	6.16E-05	Novel_lncRNA	co_expression	102190591	MORF4L2	mortality factor 4 like 2	--	--	--	--
LNC_001293	XLOC_016893	.	transcript	7.0236906	1.8693188	1.909716662	2.03E-07	6.16E-05	Novel_lncRNA	co_expression	102189188	MRLN	myoregulin	--	--	--	--
LNC_001293	XLOC_016893	.	transcript	7.0236906	1.8693188	1.909716662	2.03E-07	6.16E-05	Novel_lncRNA	co_expression	102171844	TAF1D	TATA-box binding protein associated factor%2C RNA polymerase I subunit D	GO:0005667,GO:0043234,GO:0044422,GO:0044446,GO:0043231,GO:0043227,GO:0044424,GO:0044428,GO:0031981,GO:0031974,GO:0043233,GO:0070013,GO:0005654,GO:0044451,GO:0005634,GO:0032991,GO:0005622,GO:0043229,GO:0043226,GO:0005730,GO:0005623,GO:0044464,GO:0044237,GO:0000120,GO:0005668,GO:0006807,GO:0034641,GO:0008152,GO:0043228,GO:0043232,GO:0044452,GO:1901360,GO:0006725,GO:0046483,GO:0009987,GO:0006139,GO:…	transcription factor complex,protein complex,organelle part,intracellular organelle part,intracellular membrane-bounded organelle,membrane-bounded organelle,intracellular part,nuclear part,nuclear lumen,membrane-enclosed lumen,organelle lumen,intracellular organelle lumen,nucleoplasm,nucleoplasm part,nucleus,macromolecular complex,intracellular,intracellular organelle,organelle,nucleolus,cell,cel…	--	--
LNC_001293	XLOC_016893	.	transcript	7.0236906	1.8693188	1.909716662	2.03E-07	6.16E-05	Novel_lncRNA	co_expression	102186188	PICALM	phosphatidylinositol binding clathrin assembly protein	GO:0005488,GO:0008289,GO:0005543,GO:0003824,GO:0043167,GO:0043168,GO:0047474,GO:0008218,GO:0016877,GO:0016878,GO:0003674,GO:0008152,GO:0003697,GO:0008150,GO:0043566,GO:0003677,GO:0016874,GO:0044237,GO:0097159,GO:1901363,GO:0009987,GO:0003676	binding,lipid binding,phospholipid binding,catalytic activity,ion binding,anion binding,long-chain fatty acid luciferin component ligase activity,bioluminescence,ligase activity, forming carbon-sulfur bonds,acid-thiol ligase activity,molecular_function,metabolic process,single-stranded DNA binding,biological_process,structure-specific DNA binding,DNA binding,ligase activity,cellular metabolic pro…	--	--
LNC_001293	XLOC_016893	.	transcript	7.0236906	1.8693188	1.909716662	2.03E-07	6.16E-05	Novel_lncRNA	co_expression	108633379	CHST13	carbohydrate sulfotransferase 13	GO:0003824,GO:0016782,GO:0008146,GO:0016740,GO:0003674,GO:0005575,GO:0016020,GO:0044425,GO:0031224,GO:0016021	catalytic activity,transferase activity, transferring sulfur-containing groups,sulfotransferase activity,transferase activity,molecular_function,cellular_component,membrane,membrane part,intrinsic to membrane,integral to membrane	oas00532	Glycosaminoglycan biosynthesis - chondroitin sulfate / dermatan sulfate
LNC_001293	XLOC_016893	.	transcript	7.0236906	1.8693188	1.909716662	2.03E-07	6.16E-05	Novel_lncRNA	co_expression	102168754	RGS8	regulator of G-protein signaling 8	--	--	--	--
LNC_001293	XLOC_016893	.	transcript	7.0236906	1.8693188	1.909716662	2.03E-07	6.16E-05	Novel_lncRNA	co_expression	102178681	MLLT11	myeloid/lymphoid or mixed-lineage leukemia%3B translocated to%2C 11	--	--	--	--
LNC_001293	XLOC_016893	.	transcript	7.0236906	1.8693188	1.909716662	2.03E-07	6.16E-05	Novel_lncRNA	co_expression	102190731	PHOSPHO1	phosphoethanolamine/phosphocholine phosphatase	GO:0003824,GO:0016787,GO:0042578,GO:0016791,GO:0008152,GO:0016788,GO:0003674,GO:0008150	catalytic activity,hydrolase activity,phosphoric ester hydrolase activity,phosphatase activity,metabolic process,hydrolase activity, acting on ester bonds,molecular_function,biological_process	oas01100,oas00564	Metabolic pathways,Glycerophospholipid metabolism
LNC_001293	XLOC_016893	.	transcript	7.0236906	1.8693188	1.909716662	2.03E-07	6.16E-05	Novel_lncRNA	co_expression	102183157	FOXS1	forkhead box S1	GO:0005488,GO:0044422,GO:0044446,GO:0005515,GO:0043231,GO:0043227,GO:0044424,GO:0005622,GO:0043229,GO:0043226,GO:0005102,GO:0005576,GO:0005623,GO:0044464,GO:0044237,GO:0005184,GO:0031090,GO:0006807,GO:0034641,GO:0097159,GO:1901363,GO:0012505,GO:0008152,GO:0003677,GO:0044432,GO:0005789,GO:0042175,GO:1901360,GO:0006725,GO:0046483,GO:0009987,GO:0005783,GO:0006139,GO:0044763,GO:0071704,GO:0005737,GO:…	binding,organelle part,intracellular organelle part,protein binding,intracellular membrane-bounded organelle,membrane-bounded organelle,intracellular part,intracellular,intracellular organelle,organelle,receptor binding,extracellular region,cell,cell part,cellular metabolic process,neuropeptide hormone activity,organelle membrane,nitrogen compound metabolic process,cellular nitrogen compound meta…	--	--
LNC_001293	XLOC_016893	.	transcript	7.0236906	1.8693188	1.909716662	2.03E-07	6.16E-05	Novel_lncRNA	co_expression	102186820	LPAR3	lysophosphatidic acid receptor 3	GO:0009987,GO:0044763,GO:0044699,GO:0003674,GO:0008150,GO:0050789,GO:0050794,GO:0065007,GO:0005575,GO:0051716,GO:0007154,GO:0023052,GO:0044700,GO:0007165,GO:0050896,GO:0016020,GO:0044425,GO:0031224,GO:0004871,GO:0004872,GO:0004888,GO:0004930,GO:0007166,GO:0007186,GO:0016021,GO:0038023,GO:0060089	cellular process,single-organism cellular process,single-organism process,molecular_function,biological_process,regulation of biological process,regulation of cellular process,biological regulation,cellular_component,cellular response to stimulus,cell communication,signaling,single organism signaling,signal transduction,response to stimulus,membrane,membrane part,intrinsic to membrane,signal tran…	oas04151,oas04015,oas04080	PI3K-Akt signaling pathway,Rap1 signaling pathway,Neuroactive ligand-receptor interaction
LNC_001293	XLOC_016893	.	transcript	7.0236906	1.8693188	1.909716662	2.03E-07	6.16E-05	Novel_lncRNA	co_expression	102173422	KLHL41	kelch like family member 41	GO:0005488,GO:0005515,GO:0003674	binding,protein binding,molecular_function	--	--
LNC_001293	XLOC_016893	.	transcript	7.0236906	1.8693188	1.909716662	2.03E-07	6.16E-05	Novel_lncRNA	co_expression	102188462	ACOT11	acyl-CoA thioesterase 11	GO:0005488,GO:0003824,GO:0016787,GO:0005576,GO:0010876,GO:0051179,GO:0008152,GO:0005975,GO:0030246,GO:0033036,GO:0016798,GO:0004553,GO:0006869,GO:0030248,GO:0051234,GO:0006810,GO:0008289,GO:0001871,GO:0030247,GO:0071704,GO:0005319,GO:0044765,GO:0044699,GO:0044238,GO:0071702,GO:0022892,GO:0003674,GO:0008150,GO:0005215,GO:0005575	binding,catalytic activity,hydrolase activity,extracellular region,lipid localization,localization,metabolic process,carbohydrate metabolic process,carbohydrate binding,macromolecule localization,hydrolase activity, acting on glycosyl bonds,hydrolase activity, hydrolyzing O-glycosyl compounds,lipid transport,cellulose binding,establishment of localization,transport,lipid binding,pattern binding,p…	--	--
LNC_001293	XLOC_016893	.	transcript	7.0236906	1.8693188	1.909716662	2.03E-07	6.16E-05	Novel_lncRNA	co_expression	102184978	LRMP	lymphoid restricted membrane protein	GO:0019012,GO:0044423,GO:0055036,GO:0005575,GO:0016020	virion,virion part,virion membrane,cellular_component,membrane	--	--
LNC_001293	XLOC_016893	.	transcript	7.0236906	1.8693188	1.909716662	2.03E-07	6.16E-05	Novel_lncRNA	co_expression	102188243	TRAF5	TNF receptor associated factor 5	GO:0005488,GO:0043234,GO:0044422,GO:0044446,GO:0005515,GO:0006996,GO:0007049,GO:0043231,GO:0043227,GO:0071840,GO:0016043,GO:0007010,GO:0044424,GO:0044428,GO:0031981,GO:0031974,GO:0043233,GO:0070013,GO:0032502,GO:0005654,GO:0044451,GO:0044707,GO:0005634,GO:0032991,GO:0005856,GO:0044430,GO:0007275,GO:0005622,GO:0043229,GO:0043226,GO:0043167,GO:0044085,GO:0022402,GO:0032501,GO:0000922,GO:0022607,GO:…	binding,protein complex,organelle part,intracellular organelle part,protein binding,organelle organization,cell cycle,intracellular membrane-bounded organelle,membrane-bounded organelle,cellular component organization or biogenesis,cellular component organization,cytoskeleton organization,intracellular part,nuclear part,nuclear lumen,membrane-enclosed lumen,organelle lumen,intracellular organelle…	oas05203,oas05222,oas05200,oas04668,oas05169,oas05168,oas04064	Viral carcinogenesis,Small cell lung cancer,Pathways in cancer,TNF signaling pathway,Epstein-Barr virus infection,Herpes simplex infection,NF-kappa B signaling pathway
LNC_001293	XLOC_016893	.	transcript	7.0236906	1.8693188	1.909716662	2.03E-07	6.16E-05	Novel_lncRNA	co_expression	102185119	C1QTNF3	C1q and tumor necrosis factor related protein 3	--	--	--	--
LNC_001293	XLOC_016893	.	transcript	7.0236906	1.8693188	1.909716662	2.03E-07	6.16E-05	Novel_lncRNA	co_expression	102179319	LOC102179319	uncharacterized LOC102179319	GO:0005488,GO:0005515,GO:0003674	binding,protein binding,molecular_function	--	--
LNC_001293	XLOC_016893	.	transcript	7.0236906	1.8693188	1.909716662	2.03E-07	6.16E-05	Novel_lncRNA	co_expression	102176431	FNDC4	fibronectin type III domain containing 4	GO:0005488,GO:0005515,GO:0003824,GO:0043167,GO:0003993,GO:0016787,GO:0042578,GO:0016791,GO:0016788,GO:0043169,GO:0046872,GO:0003674	binding,protein binding,catalytic activity,ion binding,acid phosphatase activity,hydrolase activity,phosphoric ester hydrolase activity,phosphatase activity,hydrolase activity, acting on ester bonds,cation binding,metal ion binding,molecular_function	--	--
LNC_001293	XLOC_016893	.	transcript	7.0236906	1.8693188	1.909716662	2.03E-07	6.16E-05	Novel_lncRNA	co_expression	102178573	SH3BGR	SH3 domain binding glutamate rich protein	GO:0003824,GO:0016491,GO:0045454,GO:0015035,GO:0015036,GO:0065008,GO:0009987,GO:0044763,GO:0044699,GO:0009055,GO:0016667,GO:0019725,GO:0003674,GO:0042592,GO:0008150,GO:0050789,GO:0050794,GO:0065007	catalytic activity,oxidoreductase activity,cell redox homeostasis,protein disulfide oxidoreductase activity,disulfide oxidoreductase activity,regulation of biological quality,cellular process,single-organism cellular process,single-organism process,electron carrier activity,oxidoreductase activity, acting on a sulfur group of donors,cellular homeostasis,molecular_function,homeostatic process,biol…	--	--
LNC_001293	XLOC_016893	.	transcript	7.0236906	1.8693188	1.909716662	2.03E-07	6.16E-05	Novel_lncRNA	co_expression	102189807	CCDC28B	coiled-coil domain containing 28B	--	--	--	--
LNC_001293	XLOC_016893	.	transcript	7.0236906	1.8693188	1.909716662	2.03E-07	6.16E-05	Novel_lncRNA	co_expression	102177369	YWHAE	tyrosine 3-monooxygenase/tryptophan 5-monooxygenase activation protein epsilon	GO:0005488,GO:0044424,GO:0043231,GO:0043227,GO:0005622,GO:0008152,GO:0005515,GO:0044237,GO:0005623,GO:0044464,GO:0034641,GO:0006807,GO:0005634,GO:0043229,GO:0016070,GO:0043226,GO:0071704,GO:1901360,GO:0046483,GO:0044238,GO:0006139,GO:0006725,GO:1901576,GO:0009058,GO:0090304,GO:0044249,GO:1901362,GO:0018130,GO:0044271,GO:0010467,GO:0044260,GO:0019438,GO:0035257,GO:0051427,GO:0034654,GO:0032774,GO:…	binding,intracellular part,intracellular membrane-bounded organelle,membrane-bounded organelle,intracellular,metabolic process,protein binding,cellular metabolic process,cell,cell part,cellular nitrogen compound metabolic process,nitrogen compound metabolic process,nucleus,intracellular organelle,RNA metabolic process,organelle,organic substance metabolic process,organic cyclic compound metabolic…	oas04110,oas05203,oas05169,oas04390,oas04114,oas04151,oas04722	Cell cycle,Viral carcinogenesis,Epstein-Barr virus infection,Hippo signaling pathway,Oocyte meiosis,PI3K-Akt signaling pathway,Neurotrophin signaling pathway
LNC_001293	XLOC_016893	.	transcript	7.0236906	1.8693188	1.909716662	2.03E-07	6.16E-05	Novel_lncRNA	co_expression	100861162	TCAP	titin-cap	--	--	--	--
LNC_001293	XLOC_016893	.	transcript	7.0236906	1.8693188	1.909716662	2.03E-07	6.16E-05	Novel_lncRNA	co_expression	100861163	MYLPF	myosin light chain%2C phosphorylatable%2C fast skeletal muscle	GO:0005488,GO:0005509,GO:0044710,GO:0003824,GO:0043167,GO:0006796,GO:0006793,GO:0044237,GO:1901135,GO:0019637,GO:0008152,GO:0005975,GO:1901137,GO:0009987,GO:0006643,GO:0044255,GO:0044723,GO:0006629,GO:0006664,GO:0090407,GO:0071704,GO:0043169,GO:0046872,GO:0009058,GO:0044238,GO:0006644,GO:0009247,GO:0046467,GO:0008194,GO:0016051,GO:0044249,GO:1901576,GO:0008915,GO:0008610,GO:0016740,GO:0003674,GO:…	binding,calcium ion binding,single-organism metabolic process,catalytic activity,ion binding,phosphate-containing compound metabolic process,phosphorus metabolic process,cellular metabolic process,carbohydrate derivative metabolic process,organophosphate metabolic process,metabolic process,carbohydrate metabolic process,carbohydrate derivative biosynthetic process,cellular process,membrane lipid …	oas04510,oas04810,oas04670,oas04530	Focal adhesion,Regulation of actin cytoskeleton,Leukocyte transendothelial migration,Tight junction
LNC_001293	XLOC_016893	.	transcript	7.0236906	1.8693188	1.909716662	2.03E-07	6.16E-05	Novel_lncRNA	co_expression	102182713	MYBPH	myosin binding protein H	GO:0005488,GO:0005515,GO:0003674	binding,protein binding,molecular_function	--	--
LNC_001293	XLOC_016893	.	transcript	7.0236906	1.8693188	1.909716662	2.03E-07	6.16E-05	Novel_lncRNA	co_expression	106503290	CACNG1	calcium voltage-gated channel auxiliary subunit gamma 1	GO:0044422,GO:0044446,GO:0043231,GO:0043227,GO:0044424,GO:0044710,GO:0003824,GO:0005622,GO:0043229,GO:0043226,GO:0006796,GO:0006793,GO:0005623,GO:0044464,GO:0006812,GO:0044237,GO:1901135,GO:0031090,GO:0019637,GO:0051179,GO:0012505,GO:0008152,GO:0044432,GO:0005789,GO:0008324,GO:1901137,GO:0042175,GO:0009987,GO:0005783,GO:0006643,GO:0051234,GO:0044255,GO:0046488,GO:0046486,GO:0006810,GO:0006629,GO:…	organelle part,intracellular organelle part,intracellular membrane-bounded organelle,membrane-bounded organelle,intracellular part,single-organism metabolic process,catalytic activity,intracellular,intracellular organelle,organelle,phosphate-containing compound metabolic process,phosphorus metabolic process,cell,cell part,cation transport,cellular metabolic process,carbohydrate derivative metabol…	oas05410,oas05414,oas05412,oas04260,oas04261,oas04010,oas04921	Hypertrophic cardiomyopathy (HCM),Dilated cardiomyopathy,Arrhythmogenic right ventricular cardiomyopathy (ARVC),Cardiac muscle contraction,Adrenergic signaling in cardiomyocytes,MAPK signaling pathway,Oxytocin signaling pathway
LNC_001293	XLOC_016893	.	transcript	7.0236906	1.8693188	1.909716662	2.03E-07	6.16E-05	Novel_lncRNA	co_expression	102179551	GPC3	glypican 3	GO:0005488,GO:0005515,GO:0044421,GO:0043168,GO:0043086,GO:0044092,GO:0031012,GO:0043167,GO:0005578,GO:0005576,GO:0050790,GO:0051341,GO:0051354,GO:1900757,GO:1900758,GO:0065009,GO:0008152,GO:0001948,GO:0043394,GO:0043395,GO:1901681,GO:0003674,GO:0019222,GO:0008150,GO:0050789,GO:0065007,GO:0005575,GO:0016020	binding,protein binding,extracellular region part,anion binding,negative regulation of catalytic activity,negative regulation of molecular function,extracellular matrix,ion binding,proteinaceous extracellular matrix,extracellular region,regulation of catalytic activity,regulation of oxidoreductase activity,negative regulation of oxidoreductase activity,regulation of D-amino-acid oxidase activity,…	oas05205	Proteoglycans in cancer
LNC_001293	XLOC_016893	.	transcript	7.0236906	1.8693188	1.909716662	2.03E-07	6.16E-05	Novel_lncRNA	co_expression	108633282	LOC108633282	phospholipase A2 inhibitor and Ly6/PLAUR domain-containing protein-like	GO:0005576,GO:0004857,GO:0030234,GO:0003674,GO:0004859,GO:0055102,GO:0005575	extracellular region,enzyme inhibitor activity,enzyme regulator activity,molecular_function,phospholipase inhibitor activity,lipase inhibitor activity,cellular_component	--	--
LNC_001293	XLOC_016893	.	transcript	7.0236906	1.8693188	1.909716662	2.03E-07	6.16E-05	Novel_lncRNA	co_expression	102172946	ARPP21	cAMP regulated phosphoprotein 21	GO:0005488,GO:0097159,GO:1901363,GO:0003676,GO:0003674	binding,organic cyclic compound binding,heterocyclic compound binding,nucleic acid binding,molecular_function	--	--
LNC_001293	XLOC_016893	.	transcript	7.0236906	1.8693188	1.909716662	2.03E-07	6.16E-05	Novel_lncRNA	co_expression	102173112	C16H1orf106	chromosome 16 C1orf106 homolog	--	--	--	--
LNC_001293	XLOC_016893	.	transcript	7.0236906	1.8693188	1.909716662	2.03E-07	6.16E-05	Novel_lncRNA	co_expression	102185618	CASQ1	calsequestrin 1	GO:0005488,GO:0005509,GO:0043167,GO:0043169,GO:0046872,GO:0003674	binding,calcium ion binding,ion binding,cation binding,metal ion binding,molecular_function	--	--
LNC_001293	XLOC_016893	.	transcript	7.0236906	1.8693188	1.909716662	2.03E-07	6.16E-05	Novel_lncRNA	co_expression	102191108	CACUL1	CDK2 associated cullin domain 1	GO:0005488,GO:0003723,GO:0005737,GO:0044424,GO:0003824,GO:0006396,GO:0043231,GO:0043227,GO:0005622,GO:0008152,GO:0005515,GO:0044237,GO:0097159,GO:1901363,GO:0005623,GO:0044464,GO:0034641,GO:0006807,GO:0005634,GO:0043167,GO:0043229,GO:0016070,GO:0043226,GO:0071704,GO:1901360,GO:0046483,GO:0016763,GO:0044238,GO:0006139,GO:0006725,GO:0019899,GO:0090304,GO:0003676,GO:0010467,GO:0031625,GO:0044389,GO:…	binding,RNA binding,cytoplasm,intracellular part,catalytic activity,RNA processing,intracellular membrane-bounded organelle,membrane-bounded organelle,intracellular,metabolic process,protein binding,cellular metabolic process,organic cyclic compound binding,heterocyclic compound binding,cell,cell part,cellular nitrogen compound metabolic process,nitrogen compound metabolic process,nucleus,ion bin…	--	--
LNC_001293	XLOC_016893	.	transcript	7.0236906	1.8693188	1.909716662	2.03E-07	6.16E-05	Novel_lncRNA	co_expression	102180922	IFITM5	interferon induced transmembrane protein 5	GO:0005488,GO:0000166,GO:1901265,GO:0036094,GO:0043167,GO:0051179,GO:0097159,GO:1901363,GO:0006817,GO:0051234,GO:0006810,GO:0043169,GO:0046872,GO:0044765,GO:0006811,GO:0044699,GO:0003674,GO:0015698,GO:0009607,GO:0008150,GO:0006820,GO:0005575,GO:0050896,GO:0016020,GO:0044425,GO:0031224,GO:0016021	binding,nucleotide binding,nucleoside phosphate binding,small molecule binding,ion binding,localization,organic cyclic compound binding,heterocyclic compound binding,phosphate ion transport,establishment of localization,transport,cation binding,metal ion binding,single-organism transport,ion transport,single-organism process,molecular_function,inorganic anion transport,response to biotic stimulus…	--	--
LNC_001293	XLOC_016893	.	transcript	7.0236906	1.8693188	1.909716662	2.03E-07	6.16E-05	Novel_lncRNA	co_expression	102190252	APRT	adenine phosphoribosyltransferase	GO:0008152,GO:0044237,GO:0044281,GO:0034641,GO:0044710,GO:0006807,GO:1901564,GO:0071704,GO:1901360,GO:0046483,GO:0044238,GO:0006139,GO:0006725,GO:1901657,GO:0009116,GO:1901135,GO:0055086,GO:0009987,GO:0008150	metabolic process,cellular metabolic process,small molecule metabolic process,cellular nitrogen compound metabolic process,single-organism metabolic process,nitrogen compound metabolic process,organonitrogen compound metabolic process,organic substance metabolic process,organic cyclic compound metabolic process,heterocycle metabolic process,primary metabolic process,nucleobase-containing compound…	oas01100,oas00230	Metabolic pathways,Purine metabolism
LNC_001293	XLOC_016893	.	transcript	7.0236906	1.8693188	1.909716662	2.03E-07	6.16E-05	Novel_lncRNA	co_expression	102185206	WSB2	WD repeat and SOCS box containing 2	GO:0005488,GO:0005515,GO:0035556,GO:0009987,GO:0044763,GO:0044699,GO:0003674,GO:0008150,GO:0050789,GO:0050794,GO:0065007,GO:0051716,GO:0007154,GO:0023052,GO:0044700,GO:0007165,GO:0050896	binding,protein binding,intracellular signal transduction,cellular process,single-organism cellular process,single-organism process,molecular_function,biological_process,regulation of biological process,regulation of cellular process,biological regulation,cellular response to stimulus,cell communication,signaling,single organism signaling,signal transduction,response to stimulus	--	--
LNC_001293	XLOC_016893	.	transcript	7.0236906	1.8693188	1.909716662	2.03E-07	6.16E-05	Novel_lncRNA	co_expression	102189546	AOAH	acyloxyacyl hydrolase	GO:0005488,GO:0005515,GO:0003824,GO:0016787,GO:0046983,GO:0016788,GO:0003674	binding,protein binding,catalytic activity,hydrolase activity,protein dimerization activity,hydrolase activity, acting on ester bonds,molecular_function	--	--
LNC_001293	XLOC_016893	.	transcript	7.0236906	1.8693188	1.909716662	2.03E-07	6.16E-05	Novel_lncRNA	co_expression	102183615	BLCAP	bladder cancer associated protein	--	--	--	--
LNC_001293	XLOC_016893	.	transcript	7.0236906	1.8693188	1.909716662	2.03E-07	6.16E-05	Novel_lncRNA	co_expression	102178250	RIPPLY1	ripply transcriptional repressor 1	--	--	--	--
LNC_001293	XLOC_016893	.	transcript	7.0236906	1.8693188	1.909716662	2.03E-07	6.16E-05	Novel_lncRNA	co_expression	102190888	MACROD2	MACRO domain containing 2	--	--	--	--
LNC_001293	XLOC_016893	.	transcript	7.0236906	1.8693188	1.909716662	2.03E-07	6.16E-05	Novel_lncRNA	co_expression	102189496	ASPH	aspartate beta-hydroxylase	GO:0005488,GO:0005515,GO:0044237,GO:0008152,GO:0018193,GO:0009987,GO:0071704,GO:0043412,GO:0044238,GO:0006464,GO:0036211,GO:0003674,GO:0044260,GO:0044267,GO:0008150,GO:0043170,GO:0019538,GO:0005575,GO:0016020	binding,protein binding,cellular metabolic process,metabolic process,peptidyl-amino acid modification,cellular process,organic substance metabolic process,macromolecule modification,primary metabolic process,cellular protein modification process,protein modification process,molecular_function,cellular macromolecule metabolic process,cellular protein metabolic process,biological_process,macromolec…	--	--
LNC_001293	XLOC_016893	.	transcript	7.0236906	1.8693188	1.909716662	2.03E-07	6.16E-05	Novel_lncRNA	co_expression	102170233	SLC31A2	solute carrier family 31 member 2	GO:0006812,GO:0051179,GO:0030001,GO:0008324,GO:0046873,GO:0009987,GO:0046915,GO:0051234,GO:0006810,GO:0044763,GO:0000041,GO:0044765,GO:0006811,GO:0044699,GO:0034220,GO:0022890,GO:0006825,GO:0022892,GO:0015075,GO:0003674,GO:0005375,GO:0035434,GO:0022891,GO:0055085,GO:0022857,GO:0008150,GO:0005215,GO:0005575,GO:0016020,GO:0044425,GO:0031224,GO:0016021	cation transport,localization,metal ion transport,cation transmembrane transporter activity,metal ion transmembrane transporter activity,cellular process,transition metal ion transmembrane transporter activity,establishment of localization,transport,single-organism cellular process,transition metal ion transport,single-organism transport,ion transport,single-organism process,ion transmembrane tra…	--	--
LNC_001293	XLOC_016893	.	transcript	7.0236906	1.8693188	1.909716662	2.03E-07	6.16E-05	Novel_lncRNA	co_expression	108633232	LOC108633232	histone-lysine N-methyltransferase setd3-like	GO:0005488,GO:0005515,GO:0005576,GO:0009405,GO:0003674,GO:0005198,GO:0051704,GO:0008150,GO:0005575	binding,protein binding,extracellular region,pathogenesis,molecular_function,structural molecule activity,multi-organism process,biological_process,cellular_component	--	--
LNC_001293	XLOC_016893	.	transcript	7.0236906	1.8693188	1.909716662	2.03E-07	6.16E-05	Novel_lncRNA	co_expression	102170781	WWC1	WW and C2 domain containing 1	GO:0005488,GO:0005515,GO:0043231,GO:0043227,GO:0044424,GO:0005634,GO:0005622,GO:0043229,GO:0043226,GO:0005623,GO:0044464,GO:0044237,GO:0006807,GO:0034641,GO:0097159,GO:1901363,GO:0008152,GO:0003677,GO:1901360,GO:0006725,GO:0046483,GO:0009987,GO:0006139,GO:0071704,GO:0016070,GO:0090304,GO:0044271,GO:0009058,GO:0019438,GO:0034654,GO:0018130,GO:1901362,GO:0044238,GO:0003676,GO:0044249,GO:1901576,GO:…	binding,protein binding,intracellular membrane-bounded organelle,membrane-bounded organelle,intracellular part,nucleus,intracellular,intracellular organelle,organelle,cell,cell part,cellular metabolic process,nitrogen compound metabolic process,cellular nitrogen compound metabolic process,organic cyclic compound binding,heterocyclic compound binding,metabolic process,DNA binding,organic cyclic co…	oas04390	Hippo signaling pathway
LNC_001293	XLOC_016893	.	transcript	7.0236906	1.8693188	1.909716662	2.03E-07	6.16E-05	Novel_lncRNA	co_expression	102185378	COL9A1	collagen type IX alpha 1 chain	GO:0005515,GO:0005488,GO:0005576,GO:0008237,GO:0005102,GO:0004222,GO:0044707,GO:0051239,GO:0007268,GO:0019226,GO:0035637,GO:0065008,GO:0032501,GO:0007267,GO:0010646,GO:0003824,GO:0023051,GO:0051179,GO:0032879,GO:0050877,GO:0006810,GO:0051234,GO:0006836,GO:0031644,GO:0050804,GO:0051969,GO:0008233,GO:0048519,GO:0051049,GO:0003008,GO:0051051,GO:0016787,GO:0044765,GO:0009405,GO:0044699,GO:0001504,GO:…	protein binding,binding,extracellular region,metallopeptidase activity,receptor binding,metalloendopeptidase activity,single-multicellular organism process,regulation of multicellular organismal process,synaptic transmission,transmission of nerve impulse,multicellular organismal signaling,regulation of biological quality,multicellular organismal process,cell-cell signaling,regulation of cell comm…	oas04974	Protein digestion and absorption
LNC_001293	XLOC_016893	.	transcript	7.0236906	1.8693188	1.909716662	2.03E-07	6.16E-05	Novel_lncRNA	co_expression	102180624	MYH8	myosin heavy chain 8	GO:0005488,GO:0043234,GO:0044422,GO:0044446,GO:0005515,GO:0044424,GO:0035639,GO:0001883,GO:0032549,GO:0032550,GO:0017076,GO:0003824,GO:0043168,GO:0032555,GO:0001882,GO:0032553,GO:0000166,GO:1901265,GO:0030554,GO:0036094,GO:0005524,GO:0032559,GO:0032991,GO:0005856,GO:0044430,GO:0005622,GO:0043229,GO:0016462,GO:0043226,GO:0015629,GO:0017111,GO:0043167,GO:0016787,GO:0016817,GO:0016818,GO:0005623,GO:…	binding,protein complex,organelle part,intracellular organelle part,protein binding,intracellular part,purine ribonucleoside triphosphate binding,purine nucleoside binding,ribonucleoside binding,purine ribonucleoside binding,purine nucleotide binding,catalytic activity,anion binding,purine ribonucleotide binding,nucleoside binding,ribonucleotide binding,nucleotide binding,nucleoside phosphate bin…	oas04530	Tight junction
LNC_001293	XLOC_016893	.	transcript	7.0236906	1.8693188	1.909716662	2.03E-07	6.16E-05	Novel_lncRNA	co_expression	102189085	TMEM159	transmembrane protein 159	GO:0043234,GO:0009790,GO:0044767,GO:0048856,GO:0044424,GO:0032502,GO:0044707,GO:0032991,GO:0007275,GO:0005622,GO:0032501,GO:0005623,GO:0044464,GO:0009653,GO:0044699,GO:0048598,GO:0072669,GO:0008150,GO:0005575	protein complex,embryo development,single-organism developmental process,anatomical structure development,intracellular part,developmental process,single-multicellular organism process,macromolecular complex,multicellular organismal development,intracellular,multicellular organismal process,cell,cell part,anatomical structure morphogenesis,single-organism process,embryonic morphogenesis,tRNA-spli…	--	--
LNC_001293	XLOC_016893	.	transcript	7.0236906	1.8693188	1.909716662	2.03E-07	6.16E-05	Novel_lncRNA	co_expression	102181716	LOC102181716	myosin-3	GO:0005488,GO:0043234,GO:0044422,GO:0044446,GO:0005515,GO:0044281,GO:1901564,GO:0043231,GO:0043227,GO:0044424,GO:0044710,GO:0035639,GO:0001883,GO:0032549,GO:0032550,GO:0017076,GO:0003824,GO:0043168,GO:0032555,GO:0001882,GO:0032553,GO:0000166,GO:1901265,GO:0030554,GO:0036094,GO:0005524,GO:0032559,GO:0032991,GO:0005856,GO:0044430,GO:0005622,GO:0043229,GO:0016462,GO:0043226,GO:0055086,GO:1901657,GO:…	binding,protein complex,organelle part,intracellular organelle part,protein binding,small molecule metabolic process,organonitrogen compound metabolic process,intracellular membrane-bounded organelle,membrane-bounded organelle,intracellular part,single-organism metabolic process,purine ribonucleoside triphosphate binding,purine nucleoside binding,ribonucleoside binding,purine ribonucleoside bindi…	oas04530	Tight junction
LNC_001293	XLOC_016893	.	transcript	7.0236906	1.8693188	1.909716662	2.03E-07	6.16E-05	Novel_lncRNA	co_expression	102188539	ITGB6	integrin subunit beta 6	--	--	oas05410,oas05414,oas04510,oas04512,oas05412,oas04151,oas04810	Hypertrophic cardiomyopathy (HCM),Dilated cardiomyopathy,Focal adhesion,ECM-receptor interaction,Arrhythmogenic right ventricular cardiomyopathy (ARVC),PI3K-Akt signaling pathway,Regulation of actin cytoskeleton
LNC_001293	XLOC_016893	.	transcript	7.0236906	1.8693188	1.909716662	2.03E-07	6.16E-05	Novel_lncRNA	co_expression	102175290	MEF2C	myocyte enhancer factor 2C	GO:0005488,GO:0008092,GO:0005515,GO:0006996,GO:0003779,GO:0071840,GO:0016043,GO:0007010,GO:0044237,GO:0046983,GO:0051649,GO:0006807,GO:0034641,GO:0051179,GO:0097159,GO:1901363,GO:0008152,GO:0051641,GO:0003677,GO:1901360,GO:0006725,GO:0046483,GO:0009987,GO:0033036,GO:0006139,GO:0051234,GO:0006810,GO:0044763,GO:0071704,GO:0016070,GO:0090304,GO:0032940,GO:0046903,GO:0015031,GO:0044765,GO:0044271,GO:…	binding,cytoskeletal protein binding,protein binding,organelle organization,actin binding,cellular component organization or biogenesis,cellular component organization,cytoskeleton organization,cellular metabolic process,protein dimerization activity,establishment of localization in cell,nitrogen compound metabolic process,cellular nitrogen compound metabolic process,localization,organic cyclic c…	oas04022,oas05202,oas04010,oas04921	cGMP-PKG signaling pathway,Transcriptional misregulation in cancer,MAPK signaling pathway,Oxytocin signaling pathway
LNC_001293	XLOC_016893	.	transcript	7.0236906	1.8693188	1.909716662	2.03E-07	6.16E-05	Novel_lncRNA	co_expression	102175354	DNAJB4	DnaJ heat shock protein family (Hsp40) member B4	--	--	--	--
LNC_001293	XLOC_016893	.	transcript	7.0236906	1.8693188	1.909716662	2.03E-07	6.16E-05	Novel_lncRNA	co_expression	100860805	SPP1	secreted phosphoprotein 1	GO:0007155,GO:0022610,GO:0044707,GO:0032501,GO:0009987,GO:0044763,GO:0044699,GO:0001503,GO:0008150	cell adhesion,biological adhesion,single-multicellular organism process,multicellular organismal process,cellular process,single-organism cellular process,single-organism process,ossification,biological_process	oas04510,oas04512,oas04151,oas04620	Focal adhesion,ECM-receptor interaction,PI3K-Akt signaling pathway,Toll-like receptor signaling pathway
LNC_001293	XLOC_016893	.	transcript	7.0236906	1.8693188	1.909716662	2.03E-07	6.16E-05	Novel_lncRNA	co_expression	102182970	BIN1	bridging integrator 1	GO:0005488,GO:0043234,GO:0044422,GO:0044446,GO:0005515,GO:0043231,GO:0043227,GO:0044424,GO:0044428,GO:0031981,GO:0031974,GO:0043233,GO:0070013,GO:0005654,GO:0044451,GO:0005634,GO:0032991,GO:0005622,GO:0043229,GO:0043226,GO:0005576,GO:0005623,GO:0044464,GO:0044237,GO:0046907,GO:0010876,GO:0051649,GO:0006807,GO:0034641,GO:0051179,GO:0008152,GO:0051641,GO:0051028,GO:0006366,GO:0019031,GO:0036338,GO:…	binding,protein complex,organelle part,intracellular organelle part,protein binding,intracellular membrane-bounded organelle,membrane-bounded organelle,intracellular part,nuclear part,nuclear lumen,membrane-enclosed lumen,organelle lumen,intracellular organelle lumen,nucleoplasm,nucleoplasm part,nucleus,macromolecular complex,intracellular,intracellular organelle,organelle,extracellular region,ce…	--	--
LNC_001293	XLOC_016893	.	transcript	7.0236906	1.8693188	1.909716662	2.03E-07	6.16E-05	Novel_lncRNA	co_expression	102189406	TMEM182	transmembrane protein 182	GO:0005575,GO:0016020,GO:0044425,GO:0031224,GO:0016021	cellular_component,membrane,membrane part,intrinsic to membrane,integral to membrane	--	--
LNC_001293	XLOC_016893	.	transcript	7.0236906	1.8693188	1.909716662	2.03E-07	6.16E-05	Novel_lncRNA	co_expression	102175451	F11R	F11 receptor	GO:0005488,GO:0005515,GO:0003674	binding,protein binding,molecular_function	oas04670,oas04530,oas04514	Leukocyte transendothelial migration,Tight junction,Cell adhesion molecules (CAMs)
LNC_001293	XLOC_016893	.	transcript	7.0236906	1.8693188	1.909716662	2.03E-07	6.16E-05	Novel_lncRNA	co_expression	102173234	TTN	titin	GO:0005488,GO:0043234,GO:0005515,GO:0070925,GO:0006996,GO:0071840,GO:0016043,GO:0044767,GO:0048856,GO:0044424,GO:0044710,GO:0048519,GO:0032502,GO:0035639,GO:0001883,GO:0032549,GO:0032550,GO:0017076,GO:0003824,GO:0043168,GO:0032555,GO:0001882,GO:0032553,GO:0000166,GO:1901265,GO:0030554,GO:0036094,GO:0005524,GO:0032559,GO:0032991,GO:0005622,GO:0043229,GO:0043226,GO:0005102,GO:0043167,GO:0016044,GO:…	binding,protein complex,protein binding,organelle assembly,organelle organization,cellular component organization or biogenesis,cellular component organization,single-organism developmental process,anatomical structure development,intracellular part,single-organism metabolic process,negative regulation of biological process,developmental process,purine ribonucleoside triphosphate binding,purine n…	oas05410,oas05414	Hypertrophic cardiomyopathy (HCM),Dilated cardiomyopathy
LNC_001293	XLOC_016893	.	transcript	7.0236906	1.8693188	1.909716662	2.03E-07	6.16E-05	Novel_lncRNA	co_expression	102173331	SMURF2	SMAD specific E3 ubiquitin protein ligase 2	GO:0005488,GO:0005515,GO:0044424,GO:0003824,GO:0032991,GO:0005622,GO:0043229,GO:0043226,GO:0005623,GO:0044464,GO:0044237,GO:0016874,GO:0008152,GO:0043228,GO:0043232,GO:0009987,GO:0071704,GO:0005737,GO:0016879,GO:0009058,GO:0004842,GO:0019787,GO:0044238,GO:0016881,GO:0044249,GO:1901576,GO:0003674,GO:0044444,GO:0044260,GO:0034645,GO:0009059,GO:0005198,GO:0044267,GO:0008150,GO:0043170,GO:0010467,GO:…	binding,protein binding,intracellular part,catalytic activity,macromolecular complex,intracellular,intracellular organelle,organelle,cell,cell part,cellular metabolic process,ligase activity,metabolic process,non-membrane-bounded organelle,intracellular non-membrane-bounded organelle,cellular process,organic substance metabolic process,cytoplasm,ligase activity, forming carbon-nitrogen bonds,bios…	oas04350,oas04144,oas04120	TGF-beta signaling pathway,Endocytosis,Ubiquitin mediated proteolysis
LNC_001293	XLOC_016893	.	transcript	7.0236906	1.8693188	1.909716662	2.03E-07	6.16E-05	Novel_lncRNA	co_expression	102184045	SMPX	small muscle protein%2C X-linked	--	--	--	--
LNC_001293	XLOC_016893	.	transcript	7.0236906	1.8693188	1.909716662	2.03E-07	6.16E-05	Novel_lncRNA	co_expression	102186174	GCLM	glutamate-cysteine ligase modifier subunit	--	--	oas00480,oas01100	Glutathione metabolism,Metabolic pathways
LNC_001293	XLOC_016893	.	transcript	7.0236906	1.8693188	1.909716662	2.03E-07	6.16E-05	Novel_lncRNA	co_expression	102169264	TSPAN6	tetraspanin 6	GO:0005623,GO:0044464,GO:0071944,GO:0005886,GO:0005575,GO:0016020,GO:0044425,GO:0031224,GO:0016021	cell,cell part,cell periphery,plasma membrane,cellular_component,membrane,membrane part,intrinsic to membrane,integral to membrane	--	--
LNC_001293	XLOC_016893	.	transcript	7.0236906	1.8693188	1.909716662	2.03E-07	6.16E-05	Novel_lncRNA	co_expression	102169268	MYOZ2	myozenin 2	--	--	--	--
LNC_001293	XLOC_016893	.	transcript	7.0236906	1.8693188	1.909716662	2.03E-07	6.16E-05	Novel_lncRNA	co_expression	102173721	ARMCX3	armadillo repeat containing%2C X-linked 3	GO:0005488,GO:0003674,GO:0005515	binding,molecular_function,protein binding	--	--
LNC_001293	XLOC_016893	.	transcript	7.0236906	1.8693188	1.909716662	2.03E-07	6.16E-05	Novel_lncRNA	co_expression	108637646	SMTNL1	smoothelin like 1	GO:0005515,GO:0005488,GO:0003674	protein binding,binding,molecular_function	--	--
LNC_001293	XLOC_016893	.	transcript	7.0236906	1.8693188	1.909716662	2.03E-07	6.16E-05	Novel_lncRNA	co_expression	102172638	POSTN	periostin	--	--	--	--
LNC_001293	XLOC_016893	.	transcript	7.0236906	1.8693188	1.909716662	2.03E-07	6.16E-05	Novel_lncRNA	co_expression	102189534	S100A2	S100 calcium binding protein A2	GO:0005488,GO:0043167,GO:0003674,GO:0005509,GO:0005515,GO:0043169,GO:0046872	binding,ion binding,molecular_function,calcium ion binding,protein binding,cation binding,metal ion binding	--	--
LNC_001293	XLOC_016893	.	transcript	7.0236906	1.8693188	1.909716662	2.03E-07	6.16E-05	Novel_lncRNA	co_expression	102187503	BFSP1	beaded filament structural protein 1	GO:0043234,GO:0044422,GO:0044446,GO:0044424,GO:0032991,GO:0005856,GO:0044430,GO:0005622,GO:0043229,GO:0043226,GO:0005623,GO:0044464,GO:0043228,GO:0043232,GO:0005882,GO:0045111,GO:0003674,GO:0005198,GO:0005575	protein complex,organelle part,intracellular organelle part,intracellular part,macromolecular complex,cytoskeleton,cytoskeletal part,intracellular,intracellular organelle,organelle,cell,cell part,non-membrane-bounded organelle,intracellular non-membrane-bounded organelle,intermediate filament,intermediate filament cytoskeleton,molecular_function,structural molecule activity,cellular_component	--	--
LNC_001293	XLOC_016893	.	transcript	7.0236906	1.8693188	1.909716662	2.03E-07	6.16E-05	Novel_lncRNA	co_expression	102182451	SLC40A1	solute carrier family 40 member 1	GO:0016043,GO:0071840,GO:0022607,GO:0044085,GO:0003674,GO:0006812,GO:0046729,GO:0006826,GO:0034220,GO:0005381,GO:0009987,GO:0008150,GO:0046915,GO:0000041,GO:0030001,GO:0022890,GO:0034755,GO:0008324,GO:0046873,GO:0022892,GO:0051179,GO:0000003,GO:0044763,GO:0006811,GO:0051234,GO:0044423,GO:0006810,GO:0044699,GO:0015075,GO:0022891,GO:0048610,GO:0019012,GO:0005215,GO:0022857,GO:0044765,GO:0019069,GO:…	cellular component organization,cellular component organization or biogenesis,cellular component assembly,cellular component biogenesis,molecular_function,cation transport,viral procapsid,iron ion transport,ion transmembrane transport,iron ion transmembrane transporter activity,cellular process,biological_process,transition metal ion transmembrane transporter activity,transition metal ion transpo…	oas04978	Mineral absorption
LNC_001293	XLOC_016893	.	transcript	7.0236906	1.8693188	1.909716662	2.03E-07	6.16E-05	Novel_lncRNA	co_expression	102185798	MCL1	BCL2 family apoptosis regulator	GO:0010941,GO:0042981,GO:0043067,GO:0009987,GO:0006915,GO:0012501,GO:0008219,GO:0016265,GO:0044763,GO:0044699,GO:0008150,GO:0050789,GO:0050794,GO:0065007	regulation of cell death,regulation of apoptotic process,regulation of programmed cell death,cellular process,apoptotic process,programmed cell death,cell death,death,single-organism cellular process,single-organism process,biological_process,regulation of biological process,regulation of cellular process,biological regulation	oas04151,oas05206	PI3K-Akt signaling pathway,MicroRNAs in cancer
LNC_001293	XLOC_016893	.	transcript	7.0236906	1.8693188	1.909716662	2.03E-07	6.16E-05	Novel_lncRNA	co_expression	102184709	TNNI1	troponin I1%2C slow skeletal type	GO:0043234,GO:0044422,GO:0044446,GO:0044424,GO:0005861,GO:0005865,GO:0030016,GO:0030017,GO:0036379,GO:0043292,GO:0044449,GO:0032991,GO:0005856,GO:0044430,GO:0005622,GO:0043229,GO:0043226,GO:0015629,GO:0005623,GO:0044464,GO:0043228,GO:0043232,GO:0005737,GO:0044444,GO:0005575	protein complex,organelle part,intracellular organelle part,intracellular part,troponin complex,striated muscle thin filament,myofibril,sarcomere,myofilament,contractile fiber,contractile fiber part,macromolecular complex,cytoskeleton,cytoskeletal part,intracellular,intracellular organelle,organelle,actin cytoskeleton,cell,cell part,non-membrane-bounded organelle,intracellular non-membrane-bounde…	--	--
LNC_001293	XLOC_016893	.	transcript	7.0236906	1.8693188	1.909716662	2.03E-07	6.16E-05	Novel_lncRNA	co_expression	102176260	MMD	monocyte to macrophage differentiation associated	GO:0005575,GO:0016020,GO:0044425,GO:0031224,GO:0016021	cellular_component,membrane,membrane part,intrinsic to membrane,integral to membrane	--	--
LNC_001293	XLOC_016893	.	transcript	7.0236906	1.8693188	1.909716662	2.03E-07	6.16E-05	Novel_lncRNA	co_expression	102170631	NFE2L1	nuclear factor%2C erythroid 2 like 1	GO:0005488,GO:0005634,GO:0043231,GO:0043227,GO:0097159,GO:1901363,GO:0003677,GO:0008152,GO:0044424,GO:0044237,GO:0003676,GO:0034641,GO:0043229,GO:0006807,GO:0043226,GO:1901360,GO:0006725,GO:0006139,GO:0044238,GO:0071704,GO:0005622,GO:0046483,GO:0005623,GO:0044464,GO:0090304,GO:0003674,GO:0015672,GO:0044260,GO:0006812,GO:1901576,GO:0009058,GO:0044249,GO:0006818,GO:0015992,GO:0009987,GO:0044271,GO:…	binding,nucleus,intracellular membrane-bounded organelle,membrane-bounded organelle,organic cyclic compound binding,heterocyclic compound binding,DNA binding,metabolic process,intracellular part,cellular metabolic process,nucleic acid binding,cellular nitrogen compound metabolic process,intracellular organelle,nitrogen compound metabolic process,organelle,organic cyclic compound metabolic process…	--	--
LNC_001293	XLOC_016893	.	transcript	7.0236906	1.8693188	1.909716662	2.03E-07	6.16E-05	Novel_lncRNA	co_expression	102182270	RING1	ring finger protein 1	GO:0005488,GO:0097159,GO:1901363,GO:0003676,GO:0043167,GO:0003674,GO:0005515,GO:0043169,GO:0046872,GO:0008270,GO:0046914	binding,organic cyclic compound binding,heterocyclic compound binding,nucleic acid binding,ion binding,molecular_function,protein binding,cation binding,metal ion binding,zinc ion binding,transition metal ion binding	--	--
LNC_001293	XLOC_016893	.	transcript	7.0236906	1.8693188	1.909716662	2.03E-07	6.16E-05	Novel_lncRNA	co_expression	102169590	MFAP3L	microfibrillar associated protein 3 like	GO:0005515,GO:0005488,GO:0003674	protein binding,binding,molecular_function	--	--
LNC_001293	XLOC_016893	.	transcript	7.0236906	1.8693188	1.909716662	2.03E-07	6.16E-05	Novel_lncRNA	co_expression	102177499	PLEKHG7	pleckstrin homology and RhoGEF domain containing G7	GO:0030234,GO:0060589,GO:0010646,GO:0023051,GO:0048583,GO:0009966,GO:0007264,GO:0035556,GO:0005088,GO:0005089,GO:0030695,GO:0007266,GO:0035023,GO:0005083,GO:0005085,GO:0051056,GO:0007265,GO:0046578,GO:0044699,GO:0044763,GO:0050789,GO:0003674,GO:0065007,GO:0050794,GO:0007154,GO:0044700,GO:0023052,GO:0007165,GO:0008150,GO:0050896,GO:0009987,GO:0051716	enzyme regulator activity,nucleoside-triphosphatase regulator activity,regulation of cell communication,regulation of signaling,regulation of response to stimulus,regulation of signal transduction,small GTPase mediated signal transduction,intracellular signal transduction,Ras guanyl-nucleotide exchange factor activity,Rho guanyl-nucleotide exchange factor activity,GTPase regulator activity,Rho pr…	--	--
LNC_001293	XLOC_016893	.	transcript	7.0236906	1.8693188	1.909716662	2.03E-07	6.16E-05	Novel_lncRNA	co_expression	108637007	HSPB7	heat shock protein family B (small) member 7	--	--	--	--
LNC_001293	XLOC_016893	.	transcript	7.0236906	1.8693188	1.909716662	2.03E-07	6.16E-05	Novel_lncRNA	co_expression	102180964	SYNGR2	synaptogyrin 2	GO:0005575,GO:0016020	cellular_component,membrane	--	--
LNC_001293	XLOC_016893	.	transcript	7.0236906	1.8693188	1.909716662	2.03E-07	6.16E-05	Novel_lncRNA	co_expression	102177393	LRRC39	leucine rich repeat containing 39	GO:0005515,GO:0005488,GO:0043167,GO:0043169,GO:0046872,GO:0003674	protein binding,binding,ion binding,cation binding,metal ion binding,molecular_function	--	--
LNC_001293	XLOC_016893	.	transcript	7.0236906	1.8693188	1.909716662	2.03E-07	6.16E-05	Novel_lncRNA	co_expression	102177443	SLC8A3	solute carrier family 8 member A3	GO:0051179,GO:0051234,GO:0006810,GO:0044765,GO:0009987,GO:0008150,GO:0055085,GO:0044699,GO:0005575,GO:0044763,GO:0044425,GO:0016020,GO:0007154,GO:0016021,GO:0031224	localization,establishment of localization,transport,single-organism transport,cellular process,biological_process,transmembrane transport,single-organism process,cellular_component,single-organism cellular process,membrane part,membrane,cell communication,integral to membrane,intrinsic to membrane	oas04022,oas04974,oas04020	cGMP-PKG signaling pathway,Protein digestion and absorption,Calcium signaling pathway
LNC_001293	XLOC_016893	.	transcript	7.0236906	1.8693188	1.909716662	2.03E-07	6.16E-05	Novel_lncRNA	co_expression	102182113	YIPF7	Yip1 domain family member 7	GO:0009615,GO:0002376,GO:0002252,GO:0051607,GO:0009607,GO:0051707,GO:0051704,GO:0006952,GO:0016020,GO:0008150,GO:0050896,GO:0006950,GO:0005575	response to virus,immune system process,immune effector process,defense response to virus,response to biotic stimulus,response to other organism,multi-organism process,defense response,membrane,biological_process,response to stimulus,response to stress,cellular_component	--	--
LNC_001293	XLOC_016893	.	transcript	7.0236906	1.8693188	1.909716662	2.03E-07	6.16E-05	Novel_lncRNA	co_expression	102177479	XIRP2	xin actin binding repeat containing 2	GO:0005488,GO:0008092,GO:0005515,GO:0006996,GO:0003779,GO:0071840,GO:0016043,GO:0007010,GO:0043167,GO:0030029,GO:0030036,GO:0009987,GO:0044763,GO:0043169,GO:0046872,GO:0044699,GO:0030054,GO:0003674,GO:0008150,GO:0008270,GO:0046914,GO:0005575	binding,cytoskeletal protein binding,protein binding,organelle organization,actin binding,cellular component organization or biogenesis,cellular component organization,cytoskeleton organization,ion binding,actin filament-based process,actin cytoskeleton organization,cellular process,single-organism cellular process,cation binding,metal ion binding,single-organism process,cell junction,molecular_f…	--	--
LNC_001293	XLOC_016893	.	transcript	7.0236906	1.8693188	1.909716662	2.03E-07	6.16E-05	Novel_lncRNA	co_expression	102171244	ROS1	ROS proto-oncogene 1%2C receptor tyrosine kinase	GO:0005515,GO:0005488,GO:0006796,GO:0006793,GO:0016310,GO:0006468,GO:0043234,GO:0004672,GO:0003993,GO:0003824,GO:0043167,GO:0016773,GO:0009893,GO:0031325,GO:0044422,GO:0044446,GO:0043168,GO:0000988,GO:0016301,GO:0048522,GO:0006357,GO:0016791,GO:0043169,GO:0046872,GO:0006464,GO:0036211,GO:0006366,GO:0005654,GO:0044451,GO:0010628,GO:0045893,GO:0009360,GO:0042575,GO:0000166,GO:1901265,GO:0042578,GO:…	protein binding,binding,phosphate-containing compound metabolic process,phosphorus metabolic process,phosphorylation,protein phosphorylation,protein complex,protein kinase activity,acid phosphatase activity,catalytic activity,ion binding,phosphotransferase activity, alcohol group as acceptor,positive regulation of metabolic process,positive regulation of cellular metabolic process,organelle part,…	--	--
LNC_001293	XLOC_016893	.	transcript	7.0236906	1.8693188	1.909716662	2.03E-07	6.16E-05	Novel_lncRNA	co_expression	102181133	TRIM54	tripartite motif containing 54	GO:0005488,GO:0005515,GO:0005622,GO:0043167,GO:0005623,GO:0044464,GO:0043169,GO:0046872,GO:0003674,GO:0008270,GO:0046914,GO:0005575	binding,protein binding,intracellular,ion binding,cell,cell part,cation binding,metal ion binding,molecular_function,zinc ion binding,transition metal ion binding,cellular_component	--	--
LNC_001293	XLOC_016893	.	transcript	7.0236906	1.8693188	1.909716662	2.03E-07	6.16E-05	Novel_lncRNA	co_expression	102179873	MYL2	myosin light chain 2	GO:0005488,GO:0005509,GO:0043167,GO:0043169,GO:0046872,GO:0003674	binding,calcium ion binding,ion binding,cation binding,metal ion binding,molecular_function	oas05410,oas05414,oas04510,oas04260,oas04261,oas04810,oas04670,oas04530	Hypertrophic cardiomyopathy (HCM),Dilated cardiomyopathy,Focal adhesion,Cardiac muscle contraction,Adrenergic signaling in cardiomyocytes,Regulation of actin cytoskeleton,Leukocyte transendothelial migration,Tight junction
LNC_001293	XLOC_016893	.	transcript	7.0236906	1.8693188	1.909716662	2.03E-07	6.16E-05	Novel_lncRNA	co_expression	102175955	SAP30L	SAP30 like	GO:0005488,GO:0005515,GO:0003674	binding,protein binding,molecular_function	--	--
LNC_001293	XLOC_016893	.	transcript	7.0236906	1.8693188	1.909716662	2.03E-07	6.16E-05	Novel_lncRNA	co_expression	102181869	LOC102181869	myosin-7	GO:0005488,GO:0043234,GO:0044422,GO:0044446,GO:0005515,GO:0044424,GO:0035639,GO:0001883,GO:0032549,GO:0032550,GO:0017076,GO:0003824,GO:0043168,GO:0032555,GO:0001882,GO:0032553,GO:0000166,GO:1901265,GO:0030554,GO:0036094,GO:0005524,GO:0032559,GO:0032991,GO:0005856,GO:0044430,GO:0005622,GO:0043229,GO:0016462,GO:0043226,GO:0015629,GO:0017111,GO:0043167,GO:0016787,GO:0016817,GO:0016818,GO:0005623,GO:…	binding,protein complex,organelle part,intracellular organelle part,protein binding,intracellular part,purine ribonucleoside triphosphate binding,purine nucleoside binding,ribonucleoside binding,purine ribonucleoside binding,purine nucleotide binding,catalytic activity,anion binding,purine ribonucleotide binding,nucleoside binding,ribonucleotide binding,nucleotide binding,nucleoside phosphate bin…	oas04260,oas04261,oas05416,oas04530	Cardiac muscle contraction,Adrenergic signaling in cardiomyocytes,Viral myocarditis,Tight junction
LNC_001293	XLOC_016893	.	transcript	7.0236906	1.8693188	1.909716662	2.03E-07	6.16E-05	Novel_lncRNA	co_expression	102174778	BTBD17	BTB domain containing 17	GO:0005515,GO:0005488,GO:0003674	protein binding,binding,molecular_function	--	--
LNC_001293	XLOC_016893	.	transcript	7.0236906	1.8693188	1.909716662	2.03E-07	6.16E-05	Novel_lncRNA	co_expression	102178962	KCNN3	potassium calcium-activated channel subfamily N member 3	GO:0005488,GO:0043234,GO:0044422,GO:0044446,GO:0005515,GO:0043231,GO:0043227,GO:0044424,GO:0044428,GO:0031981,GO:0031974,GO:0043233,GO:0070013,GO:0006914,GO:0005654,GO:0044451,GO:0005634,GO:0032991,GO:0005622,GO:0043229,GO:0043226,GO:0005516,GO:0044248,GO:0050790,GO:0005623,GO:0044464,GO:0009056,GO:0006812,GO:0044237,GO:0065009,GO:0030234,GO:0006807,GO:0034641,GO:0051179,GO:0006457,GO:0030001,GO:…	binding,protein complex,organelle part,intracellular organelle part,protein binding,intracellular membrane-bounded organelle,membrane-bounded organelle,intracellular part,nuclear part,nuclear lumen,membrane-enclosed lumen,organelle lumen,intracellular organelle lumen,autophagy,nucleoplasm,nucleoplasm part,nucleus,macromolecular complex,intracellular,intracellular organelle,organelle,calmodulin bi…	oas04911	Insulin secretion
LNC_001293	XLOC_016893	.	transcript	7.0236906	1.8693188	1.909716662	2.03E-07	6.16E-05	Novel_lncRNA	co_expression	102186351	APOBEC2	apolipoprotein B mRNA editing enzyme catalytic subunit 2	GO:0005488,GO:0003824,GO:0043167,GO:0016787,GO:0016810,GO:0016814,GO:0043169,GO:0046872,GO:0003674,GO:0008270,GO:0046914	binding,catalytic activity,ion binding,hydrolase activity,hydrolase activity, acting on carbon-nitrogen (but not peptide) bonds,hydrolase activity, acting on carbon-nitrogen (but not peptide) bonds, in cyclic amidines,cation binding,metal ion binding,molecular_function,zinc ion binding,transition metal ion binding	--	--
LNC_001293	XLOC_016893	.	transcript	7.0236906	1.8693188	1.909716662	2.03E-07	6.16E-05	Novel_lncRNA	co_expression	102171583	LOC102171583	zinc finger CCHC domain-containing protein 12	GO:0005488,GO:0043167,GO:0007264,GO:0035556,GO:0030234,GO:0010646,GO:0023051,GO:0097159,GO:1901363,GO:0048583,GO:0009966,GO:0009987,GO:0060589,GO:0044763,GO:0043169,GO:0046872,GO:0044699,GO:0005088,GO:0005089,GO:0005085,GO:0007266,GO:0035023,GO:0030695,GO:0003676,GO:0005083,GO:0007265,GO:0046578,GO:0003674,GO:0051056,GO:0008150,GO:0008270,GO:0046914,GO:0050789,GO:0050794,GO:0065007,GO:0051716,GO:…	binding,ion binding,small GTPase mediated signal transduction,intracellular signal transduction,enzyme regulator activity,regulation of cell communication,regulation of signaling,organic cyclic compound binding,heterocyclic compound binding,regulation of response to stimulus,regulation of signal transduction,cellular process,nucleoside-triphosphatase regulator activity,single-organism cellular pr…	--	--
LNC_001293	XLOC_016893	.	transcript	7.0236906	1.8693188	1.909716662	2.03E-07	6.16E-05	Novel_lncRNA	co_expression	102181438	MED12L	mediator complex subunit 12 like	GO:0005515,GO:0005488,GO:0043234,GO:0003824,GO:0003924,GO:0009893,GO:0031325,GO:0044422,GO:0044446,GO:0001076,GO:0001104,GO:0016592,GO:0000988,GO:0048522,GO:0006357,GO:0006366,GO:0005654,GO:0044451,GO:0010628,GO:0045893,GO:0016787,GO:0048518,GO:0031981,GO:0000989,GO:0003712,GO:0031974,GO:0043233,GO:0070013,GO:0009891,GO:0010557,GO:0031328,GO:0010604,GO:0016462,GO:0017111,GO:0045935,GO:0051173,GO:…	protein binding,binding,protein complex,catalytic activity,GTPase activity,positive regulation of metabolic process,positive regulation of cellular metabolic process,organelle part,intracellular organelle part,RNA polymerase II transcription factor binding transcription factor activity,RNA polymerase II transcription cofactor activity,mediator complex,protein binding transcription factor activity…	oas04919	Thyroid hormone signaling pathway
LNC_001293	XLOC_016893	.	transcript	7.0236906	1.8693188	1.909716662	2.03E-07	6.16E-05	Novel_lncRNA	co_expression	102180816	LDLRAD4	low density lipoprotein receptor class A domain containing 4	GO:0005488,GO:0005515,GO:0003674	binding,protein binding,molecular_function	--	--
LNC_001293	XLOC_016893	.	transcript	7.0236906	1.8693188	1.909716662	2.03E-07	6.16E-05	Novel_lncRNA	co_expression	102177600	IFITM10	interferon induced transmembrane protein 10	GO:0009607,GO:0008150,GO:0005575,GO:0044425,GO:0016020,GO:0050896,GO:0016021,GO:0031224	response to biotic stimulus,biological_process,cellular_component,membrane part,membrane,response to stimulus,integral to membrane,intrinsic to membrane	--	--
LNC_001293	XLOC_016893	.	transcript	7.0236906	1.8693188	1.909716662	2.03E-07	6.16E-05	Novel_lncRNA	co_expression	102188874	LOC102188874	guanine nucleotide-binding protein G(s) subunit alpha isoforms short	GO:0005488,GO:0005515,GO:0035639,GO:0001883,GO:0032549,GO:0032550,GO:0017076,GO:0003824,GO:0043168,GO:0032555,GO:0001882,GO:0032553,GO:0000166,GO:1901265,GO:0036094,GO:0016462,GO:0017111,GO:0043167,GO:0016787,GO:0003924,GO:0016817,GO:0007264,GO:0016818,GO:0019001,GO:0005525,GO:0032561,GO:0035556,GO:0071107,GO:0097159,GO:1901363,GO:0009987,GO:0031683,GO:0032403,GO:0044763,GO:0042221,GO:0044699,GO:…	binding,protein binding,purine ribonucleoside triphosphate binding,purine nucleoside binding,ribonucleoside binding,purine ribonucleoside binding,purine nucleotide binding,catalytic activity,anion binding,purine ribonucleotide binding,nucleoside binding,ribonucleotide binding,nucleotide binding,nucleoside phosphate binding,small molecule binding,pyrophosphatase activity,nucleoside-triphosphatase …	oas05414,oas05034,oas05146,oas04261,oas04540,oas04921,oas04912,oas05031,oas04015,oas05142,oas04750,oas04961,oas04728,oas04726,oas04911,oas04020,oas04611,oas04024,oas04962,oas04713,oas05030,oas04916,oas04976,oas04730,oas04971,oas04724,oas04270,oas04970,oas04915,oas05032,oas04918,oas04913,oas04972,oas04742	Dilated cardiomyopathy,Alcoholism,Amoebiasis,Adrenergic signaling in cardiomyocytes,Gap junction,Oxytocin signaling pathway,GnRH signaling pathway,Amphetamine addiction,Rap1 signaling pathway,Chagas disease (American trypanosomiasis),Inflammatory mediator regulation of TRP channels,Endocrine and other factor-regulated calcium reabsorption,Dopaminergic synapse,Serotonergic synapse,Insulin secretio…
LNC_001293	XLOC_016893	.	transcript	7.0236906	1.8693188	1.909716662	2.03E-07	6.16E-05	Novel_lncRNA	co_expression	102181181	LOC102181181	cytochrome c oxidase subunit 6A2%2C mitochondrial	GO:0043234,GO:0044422,GO:0044446,GO:0043231,GO:0043227,GO:0044424,GO:0003824,GO:0032991,GO:0005622,GO:0043229,GO:0043226,GO:0005623,GO:0044464,GO:0016491,GO:0031090,GO:0031967,GO:0031966,GO:0031975,GO:0005740,GO:0005739,GO:0044429,GO:0044455,GO:0008324,GO:0005743,GO:0005751,GO:0045277,GO:0019866,GO:0005737,GO:0022890,GO:0022892,GO:0015078,GO:0015075,GO:0003674,GO:0044444,GO:0015077,GO:0005746,GO:…	protein complex,organelle part,intracellular organelle part,intracellular membrane-bounded organelle,membrane-bounded organelle,intracellular part,catalytic activity,macromolecular complex,intracellular,intracellular organelle,organelle,cell,cell part,oxidoreductase activity,organelle membrane,organelle envelope,mitochondrial membrane,envelope,mitochondrial envelope,mitochondrion,mitochondrial pa…	oas04260,oas05012,oas01100,oas05010,oas04932,oas00190,oas05016	Cardiac muscle contraction,Parkinson's disease,Metabolic pathways,Alzheimer's disease,Non-alcoholic fatty liver disease (NAFLD),Oxidative phosphorylation,Huntington's disease
LNC_001293	XLOC_016893	.	transcript	7.0236906	1.8693188	1.909716662	2.03E-07	6.16E-05	Novel_lncRNA	co_expression	102176370	GPD2	glycerol-3-phosphate dehydrogenase 2	GO:0005488,GO:0005515,GO:0005509,GO:0044710,GO:0006399,GO:0034660,GO:0044421,GO:0003824,GO:0043168,GO:0000166,GO:1901265,GO:0036094,GO:0031012,GO:0043167,GO:0005578,GO:0005576,GO:0055114,GO:0016491,GO:0044237,GO:0034470,GO:0006807,GO:0034641,GO:0097159,GO:1901363,GO:0008152,GO:0008033,GO:1901360,GO:0006725,GO:0046483,GO:0009987,GO:0006139,GO:0044763,GO:0050662,GO:0048037,GO:0071704,GO:0043169,GO:…	binding,protein binding,calcium ion binding,single-organism metabolic process,tRNA metabolic process,ncRNA metabolic process,extracellular region part,catalytic activity,anion binding,nucleotide binding,nucleoside phosphate binding,small molecule binding,extracellular matrix,ion binding,proteinaceous extracellular matrix,extracellular region,oxidation-reduction process,oxidoreductase activity,cel…	oas00564	Glycerophospholipid metabolism
LNC_001293	XLOC_016893	.	transcript	7.0236906	1.8693188	1.909716662	2.03E-07	6.16E-05	Novel_lncRNA	co_expression	108638310	LOC108638310	intercellular adhesion molecule 2-like	GO:0003824,GO:0016787,GO:0008237,GO:0004222,GO:0008233,GO:0003674,GO:0070011,GO:0004175	catalytic activity,hydrolase activity,metallopeptidase activity,metalloendopeptidase activity,peptidase activity,molecular_function,peptidase activity, acting on L-amino acid peptides,endopeptidase activity	oas04514,oas04650	Cell adhesion molecules (CAMs),Natural killer cell mediated cytotoxicity
LNC_001293	XLOC_016893	.	transcript	7.0236906	1.8693188	1.909716662	2.03E-07	6.16E-05	Novel_lncRNA	co_expression	102170262	CKM	creatine kinase%2C M-type	GO:0003824,GO:0016301,GO:0016772,GO:0016740,GO:0003674	catalytic activity,kinase activity,transferase activity, transferring phosphorus-containing groups,transferase activity,molecular_function	oas00330,oas01100	Arginine and proline metabolism,Metabolic pathways
LNC_001293	XLOC_016893	.	transcript	7.0236906	1.8693188	1.909716662	2.03E-07	6.16E-05	Novel_lncRNA	co_expression	102189198	PDLIM5	PDZ and LIM domain 5	GO:0005488,GO:0005515,GO:0043167,GO:0043169,GO:0046872,GO:0003674,GO:0008270,GO:0046914	binding,protein binding,ion binding,cation binding,metal ion binding,molecular_function,zinc ion binding,transition metal ion binding	--	--
LNC_001293	XLOC_016893	.	transcript	7.0236906	1.8693188	1.909716662	2.03E-07	6.16E-05	Novel_lncRNA	co_expression	102171398	ANKRD1	ankyrin repeat domain 1	GO:0005488,GO:0005515,GO:0044281,GO:1901564,GO:0044424,GO:0044710,GO:0035639,GO:0001883,GO:0032549,GO:0032550,GO:0017076,GO:0003824,GO:0043168,GO:0032555,GO:0001882,GO:0032553,GO:0000166,GO:1901265,GO:0005694,GO:0030554,GO:0036094,GO:0005524,GO:0032559,GO:0005622,GO:0043229,GO:0043226,GO:0055086,GO:0043167,GO:0005623,GO:0044464,GO:0044237,GO:0016853,GO:1901566,GO:0006807,GO:0034641,GO:0097159,GO:…	binding,protein binding,small molecule metabolic process,organonitrogen compound metabolic process,intracellular part,single-organism metabolic process,purine ribonucleoside triphosphate binding,purine nucleoside binding,ribonucleoside binding,purine ribonucleoside binding,purine nucleotide binding,catalytic activity,anion binding,purine ribonucleotide binding,nucleoside binding,ribonucleotide bi…	--	--
LNC_001293	XLOC_016893	.	transcript	7.0236906	1.8693188	1.909716662	2.03E-07	6.16E-05	Novel_lncRNA	co_expression	102179198	TNC	tenascin C	GO:0005488,GO:0005515,GO:0044710,GO:0003824,GO:0043167,GO:0003993,GO:0016787,GO:0016209,GO:0042578,GO:0055114,GO:0016791,GO:0016491,GO:0044237,GO:0004784,GO:0016721,GO:0008152,GO:0009987,GO:0006801,GO:0072593,GO:0016788,GO:0043169,GO:0046872,GO:0003674,GO:0008150	binding,protein binding,single-organism metabolic process,catalytic activity,ion binding,acid phosphatase activity,hydrolase activity,antioxidant activity,phosphoric ester hydrolase activity,oxidation-reduction process,phosphatase activity,oxidoreductase activity,cellular metabolic process,superoxide dismutase activity,oxidoreductase activity, acting on superoxide radicals as acceptor,metabolic p…	oas04510,oas04512,oas04151,oas05206	Focal adhesion,ECM-receptor interaction,PI3K-Akt signaling pathway,MicroRNAs in cancer
LNC_001293	XLOC_016893	.	transcript	7.0236906	1.8693188	1.909716662	2.03E-07	6.16E-05	Novel_lncRNA	co_expression	102189693	SLN	sarcolipin	--	--	--	--
LNC_001293	XLOC_016893	.	transcript	7.0236906	1.8693188	1.909716662	2.03E-07	6.16E-05	Novel_lncRNA	co_expression	102191280	LOC102191280	proline-rich receptor-like protein kinase PERK8	--	--	--	--
LNC_001458	XLOC_019022	.	transcript	3.8140744	1.678954	1.183770282	0.000487157	0.006955238	Novel_lncRNA	co_location	102186447	NPR1	natriuretic peptide receptor 1	GO:0043167,GO:0005488,GO:0003824,GO:0009975,GO:0003674,GO:0052652,GO:0016849,GO:0009190,GO:0006464,GO:0036211,GO:0009187,GO:0016740,GO:0016310,GO:0004383,GO:0006182,GO:0046068,GO:0043168,GO:0000166,GO:1901265,GO:0005524,GO:0032559,GO:0035556,GO:0016772,GO:0044260,GO:0030554,GO:0036094,GO:0043412,GO:0004672,GO:0006468,GO:0043170,GO:0009058,GO:0018130,GO:0044271,GO:1901362,GO:1901576,GO:1901360,GO:…	ion binding,binding,catalytic activity,cyclase activity,molecular_function,cyclic purine nucleotide metabolic process,phosphorus-oxygen lyase activity,cyclic nucleotide biosynthetic process,cellular protein modification process,protein modification process,cyclic nucleotide metabolic process,transferase activity,phosphorylation,guanylate cyclase activity,cGMP biosynthetic process,cGMP metabolic p…	--	--
LNC_001458	XLOC_019022	.	transcript	3.8140744	1.678954	1.183770282	0.000487157	0.006955238	Novel_lncRNA	co_location	102187280	CHTOP	chromatin target of PRMT1	GO:0003877,GO:0003674,GO:0070566,GO:0016772,GO:0016740,GO:0003824,GO:0016779	ATP adenylyltransferase activity,molecular_function,adenylyltransferase activity,transferase activity, transferring phosphorus-containing groups,transferase activity,catalytic activity,nucleotidyltransferase activity	--	--
LNC_001458	XLOC_019022	.	transcript	3.8140744	1.678954	1.183770282	0.000487157	0.006955238	Novel_lncRNA	co_location	102189260	S100A16	S100 calcium binding protein A16	GO:0005488,GO:0005509,GO:0043167,GO:0043169,GO:0046872,GO:0003674	binding,calcium ion binding,ion binding,cation binding,metal ion binding,molecular_function	--	--
LNC_001458	XLOC_019022	.	transcript	3.8140744	1.678954	1.183770282	0.000487157	0.006955238	Novel_lncRNA	co_location	102189811	S100A3	S100 calcium binding protein A3	GO:0005488,GO:0005509,GO:0046872,GO:0043169,GO:0043167,GO:0003674	binding,calcium ion binding,metal ion binding,cation binding,ion binding,molecular_function	--	--
LNC_001458	XLOC_019022	.	transcript	3.8140744	1.678954	1.183770282	0.000487157	0.006955238	Novel_lncRNA	co_location	102190367	S100A5	S100 calcium binding protein A5	GO:0005488,GO:0005509,GO:0005578,GO:0046872,GO:0043169,GO:0031012,GO:0043167,GO:0044421,GO:0003674,GO:0005576,GO:0005575,GO:0008150,GO:0009987,GO:0050896,GO:0044699,GO:0044763,GO:0065007,GO:0050794,GO:0050789,GO:0051716,GO:0007154,GO:0007165,GO:0044700,GO:0023052	binding,calcium ion binding,proteinaceous extracellular matrix,metal ion binding,cation binding,extracellular matrix,ion binding,extracellular region part,molecular_function,extracellular region,cellular_component,biological_process,cellular process,response to stimulus,single-organism process,single-organism cellular process,biological regulation,regulation of cellular process,regulation of biol…	--	--
LNC_001458	XLOC_019022	.	transcript	3.8140744	1.678954	1.183770282	0.000487157	0.006955238	Novel_lncRNA	co_location	102190087	S100A4	S100 calcium binding protein A4	GO:0005488,GO:0043167,GO:0003674,GO:0005509,GO:0005515,GO:0043169,GO:0046872	binding,ion binding,molecular_function,calcium ion binding,protein binding,cation binding,metal ion binding	--	--
LNC_001458	XLOC_019022	.	transcript	3.8140744	1.678954	1.183770282	0.000487157	0.006955238	Novel_lncRNA	co_location	102188274	S100A1	S100 calcium binding protein A1	GO:0005488,GO:0005515,GO:0005509,GO:0043167,GO:0043169,GO:0046872,GO:0003674	binding,protein binding,calcium ion binding,ion binding,cation binding,metal ion binding,molecular_function	--	--
LNC_001458	XLOC_019022	.	transcript	3.8140744	1.678954	1.183770282	0.000487157	0.006955238	Novel_lncRNA	co_location	102188551	S100A13	S100 calcium binding protein A13	GO:0005488,GO:0043167,GO:0003674,GO:0005509,GO:0043169,GO:0046872	binding,ion binding,molecular_function,calcium ion binding,cation binding,metal ion binding	--	--
LNC_001458	XLOC_019022	.	transcript	3.8140744	1.678954	1.183770282	0.000487157	0.006955238	Novel_lncRNA	co_location	102181741	S100A6	S100 calcium binding protein A6	GO:0005488,GO:0005509,GO:0005578,GO:0046872,GO:0043169,GO:0031012,GO:0043167,GO:0044421,GO:0003674,GO:0005576,GO:0005575,GO:0008150,GO:0009987,GO:0050896,GO:0044699,GO:0044763,GO:0065007,GO:0050794,GO:0050789,GO:0051716,GO:0007154,GO:0007165,GO:0044700,GO:0023052	binding,calcium ion binding,proteinaceous extracellular matrix,metal ion binding,cation binding,extracellular matrix,ion binding,extracellular region part,molecular_function,extracellular region,cellular_component,biological_process,cellular process,response to stimulus,single-organism process,single-organism cellular process,biological regulation,regulation of cellular process,regulation of biol…	--	--
LNC_001458	XLOC_019022	.	transcript	3.8140744	1.678954	1.183770282	0.000487157	0.006955238	Novel_lncRNA	co_location	102187012	ILF2	interleukin enhancer binding factor 2	GO:0003824,GO:0003674,GO:0016740,GO:0016772,GO:0016779	catalytic activity,molecular_function,transferase activity,transferase activity, transferring phosphorus-containing groups,nucleotidyltransferase activity	--	--
LNC_001458	XLOC_019022	.	transcript	3.8140744	1.678954	1.183770282	0.000487157	0.006955238	Novel_lncRNA	co_location	102188993	S100A14	S100 calcium binding protein A14	--	--	--	--
LNC_001458	XLOC_019022	.	transcript	3.8140744	1.678954	1.183770282	0.000487157	0.006955238	Novel_lncRNA	co_location	102189534	S100A2	S100 calcium binding protein A2	GO:0005488,GO:0043167,GO:0003674,GO:0005509,GO:0005515,GO:0043169,GO:0046872	binding,ion binding,molecular_function,calcium ion binding,protein binding,cation binding,metal ion binding	--	--
LNC_001458	XLOC_019022	.	transcript	3.8140744	1.678954	1.183770282	0.000487157	0.006955238	Novel_lncRNA	co_location	102186730	SNAPIN	SNAP associated protein	GO:0044422,GO:0044446,GO:0043234,GO:0044424,GO:0005667,GO:0043231,GO:0043227,GO:0005622,GO:0044428,GO:0008152,GO:0005654,GO:0044451,GO:0044237,GO:0031974,GO:0032991,GO:0005623,GO:0044464,GO:0031981,GO:0043233,GO:0070013,GO:0034641,GO:0006807,GO:0005634,GO:0043229,GO:0016070,GO:0043226,GO:0071704,GO:1901360,GO:0046483,GO:0044238,GO:0006139,GO:0006725,GO:1901576,GO:0009058,GO:0090304,GO:0044249,GO:…	organelle part,intracellular organelle part,protein complex,intracellular part,transcription factor complex,intracellular membrane-bounded organelle,membrane-bounded organelle,intracellular,nuclear part,metabolic process,nucleoplasm,nucleoplasm part,cellular metabolic process,membrane-enclosed lumen,macromolecular complex,cell,cell part,nuclear lumen,organelle lumen,intracellular organelle lumen,…	--	--
LNC_001472	XLOC_019050	.	transcript	26.5337512	5.0137976	2.403852988	1.16E-05	0.000687246	Novel_lncRNA	co_location	102179435	TPM3	tropomyosin 3	GO:0005488,GO:0043234,GO:2000026,GO:0051726,GO:0008092,GO:0050793,GO:0005515,GO:0009790,GO:0045995,GO:0006996,GO:0051239,GO:0048870,GO:0051674,GO:0007049,GO:0043231,GO:0043227,GO:0007155,GO:0030155,GO:0022610,GO:0048523,GO:0071840,GO:0016043,GO:0044767,GO:0048856,GO:0016477,GO:0030334,GO:0044424,GO:0005929,GO:0031514,GO:0040011,GO:0048519,GO:0048285,GO:0032502,GO:0044421,GO:0003824,GO:0006914,GO:…	binding,protein complex,regulation of multicellular organismal development,regulation of cell cycle,cytoskeletal protein binding,regulation of developmental process,protein binding,embryo development,regulation of embryonic development,organelle organization,regulation of multicellular organismal process,cell motility,localization of cell,cell cycle,intracellular membrane-bounded organelle,membra…	oas05410,oas05414,oas04260,oas04261,oas05200,oas05216	Hypertrophic cardiomyopathy (HCM),Dilated cardiomyopathy,Cardiac muscle contraction,Adrenergic signaling in cardiomyocytes,Pathways in cancer,Thyroid cancer
LNC_001472	XLOC_019050	.	transcript	26.5337512	5.0137976	2.403852988	1.16E-05	0.000687246	Novel_lncRNA	co_location	102174791	HAX1	HCLS1 associated protein X-1	--	--	--	--
LNC_001472	XLOC_019050	.	transcript	26.5337512	5.0137976	2.403852988	1.16E-05	0.000687246	Novel_lncRNA	co_location	102180093	ATP8B2	ATPase phospholipid transporting 8B2	GO:0003674,GO:0005488,GO:0043167,GO:0046872,GO:0043169,GO:0000166,GO:1901265,GO:0036094,GO:0097159,GO:1901363	molecular_function,binding,ion binding,metal ion binding,cation binding,nucleotide binding,nucleoside phosphate binding,small molecule binding,organic cyclic compound binding,heterocyclic compound binding	--	--
LNC_001472	XLOC_019050	.	transcript	26.5337512	5.0137976	2.403852988	1.16E-05	0.000687246	Novel_lncRNA	co_location	102180360	AQP10	aquaporin 10	GO:0003674,GO:0051179,GO:0006810,GO:0051234,GO:0005215,GO:0005575,GO:0016020,GO:0008150	molecular_function,localization,transport,establishment of localization,transporter activity,cellular_component,membrane,biological_process	--	--
LNC_001472	XLOC_019050	.	transcript	26.5337512	5.0137976	2.403852988	1.16E-05	0.000687246	Novel_lncRNA	co_location	102175452	C3H1orf43	chromosome 3 C1orf43 homolog	GO:0003674,GO:0019362,GO:0046496,GO:0072524,GO:0006733,GO:0006739,GO:0005488,GO:0006732,GO:0003824,GO:0006098,GO:0006740,GO:0006793,GO:0050661,GO:0006796,GO:1901564,GO:0019637,GO:0051186,GO:0009117,GO:0006753,GO:0044710,GO:0055086,GO:0034641,GO:0004616,GO:0019318,GO:0006807,GO:0006725,GO:0050662,GO:0006139,GO:0005996,GO:0046483,GO:1901360,GO:0048037,GO:0071704,GO:0009056,GO:0044238,GO:0044281,GO:…	molecular_function,pyridine nucleotide metabolic process,nicotinamide nucleotide metabolic process,pyridine-containing compound metabolic process,oxidoreduction coenzyme metabolic process,NADP metabolic process,binding,coenzyme metabolic process,catalytic activity,pentose-phosphate shunt,NADPH regeneration,phosphorus metabolic process,NADP binding,phosphate-containing compound metabolic process,o…	--	--
LNC_001472	XLOC_019050	.	transcript	26.5337512	5.0137976	2.403852988	1.16E-05	0.000687246	Novel_lncRNA	co_location	102182362	RPS27	ribosomal protein S27	GO:0044424,GO:0032991,GO:0005622,GO:0043229,GO:0043226,GO:0005623,GO:0044464,GO:0044237,GO:0008152,GO:0043228,GO:0043232,GO:0009987,GO:0071704,GO:0005737,GO:0009058,GO:0044238,GO:0044249,GO:1901576,GO:0003674,GO:0044444,GO:0044260,GO:0034645,GO:0009059,GO:0005198,GO:0044267,GO:0008150,GO:0043170,GO:0010467,GO:0006412,GO:0019538,GO:0030529,GO:0005575,GO:0003735,GO:0005840	intracellular part,macromolecular complex,intracellular,intracellular organelle,organelle,cell,cell part,cellular metabolic process,metabolic process,non-membrane-bounded organelle,intracellular non-membrane-bounded organelle,cellular process,organic substance metabolic process,cytoplasm,biosynthetic process,primary metabolic process,cellular biosynthetic process,organic substance biosynthetic pr…	oas03010	Ribosome
LNC_001472	XLOC_019050	.	transcript	26.5337512	5.0137976	2.403852988	1.16E-05	0.000687246	Novel_lncRNA	co_location	102179153	C3H1orf189	chromosome 3 C1orf189 homolog	GO:0034641,GO:0016070,GO:0006807,GO:0044271,GO:0006725,GO:0090304,GO:1901362,GO:0006139,GO:0018130,GO:0043170,GO:0046483,GO:0019438,GO:2000112,GO:1901360,GO:0010556,GO:0031326,GO:0009889,GO:0005634,GO:0044424,GO:0031323,GO:0034654,GO:0010468,GO:0080090,GO:0071704,GO:0044238,GO:0006355,GO:2001141,GO:0051252,GO:0010467,GO:0019219,GO:0051171,GO:0032774,GO:0060255,GO:0019222,GO:0006351,GO:0043231,GO:…	cellular nitrogen compound metabolic process,RNA metabolic process,nitrogen compound metabolic process,cellular nitrogen compound biosynthetic process,cellular aromatic compound metabolic process,nucleic acid metabolic process,organic cyclic compound biosynthetic process,nucleobase-containing compound metabolic process,heterocycle biosynthetic process,macromolecule metabolic process,heterocycle m…	--	--
LNC_001472	XLOC_019050	.	transcript	26.5337512	5.0137976	2.403852988	1.16E-05	0.000687246	Novel_lncRNA	co_location	102176088	UBAP2L	ubiquitin associated protein 2 like	GO:0005515,GO:0003674,GO:0040011,GO:0048731,GO:0007275,GO:0071840,GO:0005488,GO:0016043,GO:0006928,GO:0044767,GO:0031175,GO:0048666,GO:0030182,GO:0048699,GO:0022008,GO:0007399,GO:0048856,GO:0044707,GO:0030030,GO:0032502,GO:0032501,GO:0006935,GO:0042330,GO:0007409,GO:0007411,GO:0048667,GO:0048812,GO:0061564,GO:0097485,GO:0000904,GO:0009605,GO:0048468,GO:0032990,GO:0048858,GO:0042221,GO:0000902,GO:…	protein binding,molecular_function,locomotion,system development,multicellular organismal development,cellular component organization or biogenesis,binding,cellular component organization,cellular component movement,single-organism developmental process,neuron projection development,neuron development,neuron differentiation,generation of neurons,neurogenesis,nervous system development,anatomical …	--	--
LNC_001472	XLOC_019050	.	transcript	26.5337512	5.0137976	2.403852988	1.16E-05	0.000687246	Novel_lncRNA	co_location	102182083	NUP210L	nucleoporin 210 like	GO:0003674,GO:0008964,GO:0015977,GO:0003824,GO:0016831,GO:0004611,GO:0016830,GO:0016829,GO:0006099,GO:0009060,GO:0044710,GO:0045333,GO:0071704,GO:0044238,GO:0015980,GO:0055114,GO:0044237,GO:0008152,GO:0005575,GO:0016020,GO:0006091,GO:0044425,GO:0009987,GO:0031224,GO:0016021,GO:0008150	molecular_function,phosphoenolpyruvate carboxylase activity,carbon fixation,catalytic activity,carboxy-lyase activity,phosphoenolpyruvate carboxykinase activity,carbon-carbon lyase activity,lyase activity,tricarboxylic acid cycle,aerobic respiration,single-organism metabolic process,cellular respiration,organic substance metabolic process,primary metabolic process,energy derivation by oxidation o…	oas03013	RNA transport
LNC_001472	XLOC_019050	.	transcript	26.5337512	5.0137976	2.403852988	1.16E-05	0.000687246	Novel_lncRNA	co_expression	102183405	ATP1B4	ATPase Na+/K+ transporting family member beta 4	GO:0005488,GO:0043234,GO:0044422,GO:0044446,GO:0005515,GO:0006996,GO:0043231,GO:0043227,GO:0071840,GO:0016043,GO:0016591,GO:0044424,GO:0044428,GO:0031981,GO:0031974,GO:0043233,GO:0070013,GO:0000428,GO:0030880,GO:0055029,GO:0005654,GO:0044451,GO:0005634,GO:0032991,GO:0032040,GO:0030684,GO:0005622,GO:0043229,GO:0043226,GO:0005102,GO:0005623,GO:0044464,GO:0006812,GO:0044237,GO:0006807,GO:0034641,GO:…	binding,protein complex,organelle part,intracellular organelle part,protein binding,organelle organization,intracellular membrane-bounded organelle,membrane-bounded organelle,cellular component organization or biogenesis,cellular component organization,DNA-directed RNA polymerase II, holoenzyme,intracellular part,nuclear part,nuclear lumen,membrane-enclosed lumen,organelle lumen,intracellular org…	oas04260,oas04261,oas04964,oas04022,oas04978,oas04960,oas04919,oas04961,oas04911,oas04024,oas04973,oas04976,oas04971,oas04970,oas04918,oas04972,oas04974	Cardiac muscle contraction,Adrenergic signaling in cardiomyocytes,Proximal tubule bicarbonate reclamation,cGMP-PKG signaling pathway,Mineral absorption,Aldosterone-regulated sodium reabsorption,Thyroid hormone signaling pathway,Endocrine and other factor-regulated calcium reabsorption,Insulin secretion,cAMP signaling pathway,Carbohydrate digestion and absorption,Bile secretion,Gastric acid secret…
LNC_001472	XLOC_019050	.	transcript	26.5337512	5.0137976	2.403852988	1.16E-05	0.000687246	Novel_lncRNA	co_expression	102187627	USP13	ubiquitin specific peptidase 13 (isopeptidase T-3)	GO:0005488,GO:0043167,GO:0044237,GO:0008152,GO:0009987,GO:0071704,GO:0043169,GO:0046872,GO:0043412,GO:0044238,GO:0016579,GO:0070646,GO:0006464,GO:0036211,GO:0070647,GO:0003674,GO:0044260,GO:0044267,GO:0008150,GO:0008270,GO:0046914,GO:0043170,GO:0019538	binding,ion binding,cellular metabolic process,metabolic process,cellular process,organic substance metabolic process,cation binding,metal ion binding,macromolecule modification,primary metabolic process,protein deubiquitination,protein modification by small protein removal,cellular protein modification process,protein modification process,protein modification by small protein conjugation or remo…	--	--
LNC_001472	XLOC_019050	.	transcript	26.5337512	5.0137976	2.403852988	1.16E-05	0.000687246	Novel_lncRNA	co_expression	102176903	PKIA	protein kinase (cAMP-dependent%2C catalytic) inhibitor alpha	GO:0048523,GO:0048519,GO:0043086,GO:0044092,GO:0042325,GO:0019887,GO:0030291,GO:0019220,GO:0051174,GO:0001932,GO:0006796,GO:0043549,GO:0045859,GO:0051338,GO:0004857,GO:0050790,GO:0006793,GO:0044237,GO:0004860,GO:0019210,GO:0019207,GO:0065009,GO:0031324,GO:0031399,GO:0030234,GO:0010605,GO:0016310,GO:0001933,GO:0004862,GO:0006469,GO:0010563,GO:0031400,GO:0033673,GO:0042326,GO:0045936,GO:0051348,GO:…	negative regulation of cellular process,negative regulation of biological process,negative regulation of catalytic activity,negative regulation of molecular function,regulation of phosphorylation,protein kinase regulator activity,protein serine/threonine kinase inhibitor activity,regulation of phosphate metabolic process,regulation of phosphorus metabolic process,regulation of protein phosphoryla…	oas05034	Alcoholism
LNC_001472	XLOC_019050	.	transcript	26.5337512	5.0137976	2.403852988	1.16E-05	0.000687246	Novel_lncRNA	co_expression	102179001	LSM11	LSM11%2C U7 small nuclear RNA associated	GO:0043231,GO:0043227,GO:0044424,GO:0005634,GO:0005622,GO:0048522,GO:0043229,GO:0043226,GO:0048518,GO:0005623,GO:0044464,GO:0044237,GO:0009893,GO:0031325,GO:0006807,GO:0034641,GO:0008152,GO:1901360,GO:0006725,GO:0046483,GO:0009987,GO:0006139,GO:0071704,GO:0016070,GO:0090304,GO:0044271,GO:0009058,GO:0019438,GO:0034654,GO:0018130,GO:1901362,GO:0044238,GO:0044249,GO:1901576,GO:0006351,GO:0032774,GO:…	intracellular membrane-bounded organelle,membrane-bounded organelle,intracellular part,nucleus,intracellular,positive regulation of cellular process,intracellular organelle,organelle,positive regulation of biological process,cell,cell part,cellular metabolic process,positive regulation of metabolic process,positive regulation of cellular metabolic process,nitrogen compound metabolic process,cellu…	--	--
LNC_001472	XLOC_019050	.	transcript	26.5337512	5.0137976	2.403852988	1.16E-05	0.000687246	Novel_lncRNA	co_expression	102190430	LOC102190430	guanine nucleotide-binding protein G(s) subunit alpha isoforms XLas	--	--	--	--
LNC_001472	XLOC_019050	.	transcript	26.5337512	5.0137976	2.403852988	1.16E-05	0.000687246	Novel_lncRNA	co_expression	102169421	HSPB3	heat shock protein family B (small) member 3	--	--	--	--
LNC_001472	XLOC_019050	.	transcript	26.5337512	5.0137976	2.403852988	1.16E-05	0.000687246	Novel_lncRNA	co_expression	102178060	ITGB1	integrin subunit beta 1	--	--	oas05200,oas05205,oas04810,oas05222,oas05100,oas04510,oas04151,oas05140,oas04145,oas04015,oas05133,oas04670,oas05410,oas05145,oas04512,oas04611,oas05412,oas05414,oas04360,oas04514	Pathways in cancer,Proteoglycans in cancer,Regulation of actin cytoskeleton,Small cell lung cancer,Bacterial invasion of epithelial cells,Focal adhesion,PI3K-Akt signaling pathway,Leishmaniasis,Phagosome,Rap1 signaling pathway,Pertussis,Leukocyte transendothelial migration,Hypertrophic cardiomyopathy (HCM),Toxoplasmosis,ECM-receptor interaction,Platelet activation,Arrhythmogenic right ventricular…
LNC_001472	XLOC_019050	.	transcript	26.5337512	5.0137976	2.403852988	1.16E-05	0.000687246	Novel_lncRNA	co_expression	102191280	LOC102191280	proline-rich receptor-like protein kinase PERK8	--	--	--	--
LNC_001472	XLOC_019050	.	transcript	26.5337512	5.0137976	2.403852988	1.16E-05	0.000687246	Novel_lncRNA	co_expression	102182885	SUCLA2	succinate-CoA ligase ADP-forming beta subunit	GO:0005488,GO:0036094,GO:0003824,GO:0000166,GO:1901265,GO:0043168,GO:0017076,GO:0001882,GO:0035639,GO:0001883,GO:0032549,GO:0032550,GO:0032555,GO:0032553,GO:0008152,GO:0097159,GO:1901363,GO:0030554,GO:0005524,GO:0032559,GO:0043167,GO:0016787,GO:0016740,GO:0008242,GO:0008238,GO:0008234,GO:0004197,GO:0070011,GO:0008233,GO:0003674,GO:0008150,GO:0004175	binding,small molecule binding,catalytic activity,nucleotide binding,nucleoside phosphate binding,anion binding,purine nucleotide binding,nucleoside binding,purine ribonucleoside triphosphate binding,purine nucleoside binding,ribonucleoside binding,purine ribonucleoside binding,purine ribonucleotide binding,ribonucleotide binding,metabolic process,organic cyclic compound binding,heterocyclic comp…	oas01100,oas01200,oas00640,oas00020	Metabolic pathways,Carbon metabolism,Propanoate metabolism,Citrate cycle (TCA cycle)
LNC_001472	XLOC_019050	.	transcript	26.5337512	5.0137976	2.403852988	1.16E-05	0.000687246	Novel_lncRNA	co_expression	102171222	SSPN	sarcospan	GO:0005488,GO:0043167,GO:0051649,GO:0051179,GO:0051641,GO:0009987,GO:0033036,GO:0051234,GO:0006810,GO:0044763,GO:0043169,GO:0032940,GO:0046872,GO:0046903,GO:0015031,GO:0044765,GO:0045184,GO:0044699,GO:0008104,GO:0071702,GO:0009306,GO:0003674,GO:0008150,GO:0008270,GO:0046914,GO:0005575,GO:0016020,GO:0044425,GO:0031224,GO:0016021	binding,ion binding,establishment of localization in cell,localization,cellular localization,cellular process,macromolecule localization,establishment of localization,transport,single-organism cellular process,cation binding,secretion by cell,metal ion binding,secretion,protein transport,single-organism transport,establishment of protein localization,single-organism process,protein localization,o…	--	--
LNC_001472	XLOC_019050	.	transcript	26.5337512	5.0137976	2.403852988	1.16E-05	0.000687246	Novel_lncRNA	co_expression	102190232	CMYA5	cardiomyopathy associated 5	GO:0005488,GO:0005515,GO:0003674	binding,protein binding,molecular_function	--	--
LNC_001472	XLOC_019050	.	transcript	26.5337512	5.0137976	2.403852988	1.16E-05	0.000687246	Novel_lncRNA	co_expression	102183771	PYGM	phosphorylase%2C glycogen%2C muscle	GO:0044710,GO:0003824,GO:0055114,GO:0016491,GO:0044237,GO:0006091,GO:0008152,GO:0005975,GO:0016679,GO:0009987,GO:0016682,GO:0008827,GO:0004645,GO:0008184,GO:0022900,GO:0071704,GO:0044238,GO:0016740,GO:0003674,GO:0016757,GO:0008150,GO:0015002,GO:0016758,GO:0005575,GO:0016020,GO:0044425,GO:0031224,GO:0016021	single-organism metabolic process,catalytic activity,oxidation-reduction process,oxidoreductase activity,cellular metabolic process,generation of precursor metabolites and energy,metabolic process,carbohydrate metabolic process,oxidoreductase activity, acting on diphenols and related substances as donors,cellular process,oxidoreductase activity, acting on diphenols and related substances as donor…	oas01100,oas04910,oas00500	Metabolic pathways,Insulin signaling pathway,Starch and sucrose metabolism
LNC_001472	XLOC_019050	.	transcript	26.5337512	5.0137976	2.403852988	1.16E-05	0.000687246	Novel_lncRNA	co_expression	102182924	TCEA3	transcription elongation factor A3	GO:0005488,GO:0043231,GO:0043227,GO:0044424,GO:0005634,GO:0005622,GO:0043229,GO:0043226,GO:0043167,GO:0005623,GO:0044464,GO:0044237,GO:0006807,GO:0034641,GO:0097159,GO:1901363,GO:0008152,GO:0003677,GO:1901360,GO:0006725,GO:0046483,GO:0009987,GO:0006139,GO:0071704,GO:0043169,GO:0016070,GO:0090304,GO:0046872,GO:0044271,GO:0009058,GO:0019438,GO:0034654,GO:0018130,GO:1901362,GO:0044238,GO:0003676,GO:…	binding,intracellular membrane-bounded organelle,membrane-bounded organelle,intracellular part,nucleus,intracellular,intracellular organelle,organelle,ion binding,cell,cell part,cellular metabolic process,nitrogen compound metabolic process,cellular nitrogen compound metabolic process,organic cyclic compound binding,heterocyclic compound binding,metabolic process,DNA binding,organic cyclic compou…	--	--
LNC_001472	XLOC_019050	.	transcript	26.5337512	5.0137976	2.403852988	1.16E-05	0.000687246	Novel_lncRNA	co_expression	102185119	C1QTNF3	C1q and tumor necrosis factor related protein 3	--	--	--	--
LNC_001472	XLOC_019050	.	transcript	26.5337512	5.0137976	2.403852988	1.16E-05	0.000687246	Novel_lncRNA	co_expression	102182926	PADI2	peptidyl arginine deiminase 2	GO:0005488,GO:0044281,GO:0019752,GO:0043436,GO:0006082,GO:1901564,GO:0005509,GO:0006520,GO:0044424,GO:0044710,GO:0044421,GO:0003824,GO:0005622,GO:0016053,GO:0046394,GO:0043167,GO:0016787,GO:0005576,GO:0044711,GO:0008652,GO:0005623,GO:0044464,GO:1901607,GO:0044283,GO:0006575,GO:0044237,GO:0042398,GO:1901566,GO:1901605,GO:0016810,GO:0006807,GO:0008152,GO:0018193,GO:0009987,GO:0016813,GO:0018995,GO:…	binding,small molecule metabolic process,carboxylic acid metabolic process,oxoacid metabolic process,organic acid metabolic process,organonitrogen compound metabolic process,calcium ion binding,cellular amino acid metabolic process,intracellular part,single-organism metabolic process,extracellular region part,catalytic activity,intracellular,organic acid biosynthetic process,carboxylic acid biosy…	--	--
LNC_001472	XLOC_019050	.	transcript	26.5337512	5.0137976	2.403852988	1.16E-05	0.000687246	Novel_lncRNA	co_expression	102179319	LOC102179319	uncharacterized LOC102179319	GO:0005488,GO:0005515,GO:0003674	binding,protein binding,molecular_function	--	--
LNC_001472	XLOC_019050	.	transcript	26.5337512	5.0137976	2.403852988	1.16E-05	0.000687246	Novel_lncRNA	co_expression	102186939	IGSF1	immunoglobulin superfamily member 1	GO:0005515,GO:0005488,GO:0044710,GO:0055114,GO:0051179,GO:0006810,GO:0051234,GO:0006464,GO:0036211,GO:0033036,GO:0043412,GO:0071702,GO:0015031,GO:0045184,GO:0008104,GO:0003674,GO:0016020,GO:0008152,GO:0019538,GO:0008150,GO:0071704,GO:0044267,GO:0044237,GO:0009987,GO:0005575,GO:0044238,GO:0043170,GO:0044260	protein binding,binding,single-organism metabolic process,oxidation-reduction process,localization,transport,establishment of localization,cellular protein modification process,protein modification process,macromolecule localization,macromolecule modification,organic substance transport,protein transport,establishment of protein localization,protein localization,molecular_function,membrane,metabo…	--	--
LNC_001472	XLOC_019050	.	transcript	26.5337512	5.0137976	2.403852988	1.16E-05	0.000687246	Novel_lncRNA	co_expression	102179408	CCER2	coiled-coil glutamate rich protein 2	GO:0044424,GO:0005622,GO:0005623,GO:0044464,GO:0030234,GO:0060589,GO:0005737,GO:0005088,GO:0005089,GO:0005085,GO:0030695,GO:0005083,GO:0003674,GO:0005575	intracellular part,intracellular,cell,cell part,enzyme regulator activity,nucleoside-triphosphatase regulator activity,cytoplasm,Ras guanyl-nucleotide exchange factor activity,Rho guanyl-nucleotide exchange factor activity,guanyl-nucleotide exchange factor activity,GTPase regulator activity,small GTPase regulator activity,molecular_function,cellular_component	--	--
LNC_001472	XLOC_019050	.	transcript	26.5337512	5.0137976	2.403852988	1.16E-05	0.000687246	Novel_lncRNA	co_expression	102184455	UCP2	uncoupling protein 2	--	--	--	--
LNC_001472	XLOC_019050	.	transcript	26.5337512	5.0137976	2.403852988	1.16E-05	0.000687246	Novel_lncRNA	co_expression	102176431	FNDC4	fibronectin type III domain containing 4	GO:0005488,GO:0005515,GO:0003824,GO:0043167,GO:0003993,GO:0016787,GO:0042578,GO:0016791,GO:0016788,GO:0043169,GO:0046872,GO:0003674	binding,protein binding,catalytic activity,ion binding,acid phosphatase activity,hydrolase activity,phosphoric ester hydrolase activity,phosphatase activity,hydrolase activity, acting on ester bonds,cation binding,metal ion binding,molecular_function	--	--
LNC_001472	XLOC_019050	.	transcript	26.5337512	5.0137976	2.403852988	1.16E-05	0.000687246	Novel_lncRNA	co_expression	102175934	CAMK2D	calcium/calmodulin dependent protein kinase II delta	GO:0005488,GO:0005515,GO:0035639,GO:0001883,GO:0032549,GO:0032550,GO:0017076,GO:0003824,GO:0043168,GO:0032555,GO:0001882,GO:0032553,GO:0000166,GO:1901265,GO:0030554,GO:0036094,GO:0005524,GO:0032559,GO:0043167,GO:0005516,GO:0006796,GO:0006793,GO:0044237,GO:0004674,GO:0016310,GO:0097159,GO:1901363,GO:0008152,GO:0006468,GO:0004672,GO:0004683,GO:0016773,GO:0009987,GO:0071704,GO:0043412,GO:0016301,GO:…	binding,protein binding,purine ribonucleoside triphosphate binding,purine nucleoside binding,ribonucleoside binding,purine ribonucleoside binding,purine nucleotide binding,catalytic activity,anion binding,purine ribonucleotide binding,nucleoside binding,ribonucleotide binding,nucleotide binding,nucleoside phosphate binding,adenyl nucleotide binding,small molecule binding,ATP binding,adenyl ribonu…	oas05205,oas04261,oas05214,oas04921,oas04912,oas05031,oas04066,oas04114,oas04750,oas04728,oas04911,oas04020,oas04024,oas04713,oas04720,oas04916,oas04971,oas04012,oas04725,oas04310,oas04722,oas05152,oas04740	Proteoglycans in cancer,Adrenergic signaling in cardiomyocytes,Glioma,Oxytocin signaling pathway,GnRH signaling pathway,Amphetamine addiction,HIF-1 signaling pathway,Oocyte meiosis,Inflammatory mediator regulation of TRP channels,Dopaminergic synapse,Insulin secretion,Calcium signaling pathway,cAMP signaling pathway,Circadian entrainment,Long-term potentiation,Melanogenesis,Gastric acid secretion…
LNC_001472	XLOC_019050	.	transcript	26.5337512	5.0137976	2.403852988	1.16E-05	0.000687246	Novel_lncRNA	co_expression	102184982	CITED1	Cbp/p300 interacting transactivator with Glu/Asp rich carboxy-terminal domain 1	GO:0043231,GO:0043227,GO:0044424,GO:0005634,GO:0005622,GO:0043229,GO:0043226,GO:0005623,GO:0044464,GO:0044237,GO:0006807,GO:0034641,GO:0008152,GO:1901360,GO:0006725,GO:0046483,GO:0009987,GO:0006139,GO:0071704,GO:0016070,GO:0090304,GO:0044271,GO:0009058,GO:0019438,GO:0034654,GO:0018130,GO:1901362,GO:0044238,GO:0044249,GO:1901576,GO:0006351,GO:0032774,GO:0044260,GO:0034645,GO:0031323,GO:0019222,GO:…	intracellular membrane-bounded organelle,membrane-bounded organelle,intracellular part,nucleus,intracellular,intracellular organelle,organelle,cell,cell part,cellular metabolic process,nitrogen compound metabolic process,cellular nitrogen compound metabolic process,metabolic process,organic cyclic compound metabolic process,cellular aromatic compound metabolic process,heterocycle metabolic proces…	--	--
LNC_001472	XLOC_019050	.	transcript	26.5337512	5.0137976	2.403852988	1.16E-05	0.000687246	Novel_lncRNA	co_expression	102178573	SH3BGR	SH3 domain binding glutamate rich protein	GO:0003824,GO:0016491,GO:0045454,GO:0015035,GO:0015036,GO:0065008,GO:0009987,GO:0044763,GO:0044699,GO:0009055,GO:0016667,GO:0019725,GO:0003674,GO:0042592,GO:0008150,GO:0050789,GO:0050794,GO:0065007	catalytic activity,oxidoreductase activity,cell redox homeostasis,protein disulfide oxidoreductase activity,disulfide oxidoreductase activity,regulation of biological quality,cellular process,single-organism cellular process,single-organism process,electron carrier activity,oxidoreductase activity, acting on a sulfur group of donors,cellular homeostasis,molecular_function,homeostatic process,biol…	--	--
LNC_001472	XLOC_019050	.	transcript	26.5337512	5.0137976	2.403852988	1.16E-05	0.000687246	Novel_lncRNA	co_expression	102181808	RAP1GAP2	RAP1 GTPase activating protein 2	GO:0007264,GO:0035556,GO:0030234,GO:0010646,GO:0023051,GO:0048583,GO:0009966,GO:0009987,GO:0060589,GO:0044763,GO:0044699,GO:0005096,GO:0030695,GO:0003674,GO:0051056,GO:0008047,GO:0008150,GO:0050789,GO:0050794,GO:0065007,GO:0051716,GO:0007154,GO:0023052,GO:0044700,GO:0007165,GO:0050896	small GTPase mediated signal transduction,intracellular signal transduction,enzyme regulator activity,regulation of cell communication,regulation of signaling,regulation of response to stimulus,regulation of signal transduction,cellular process,nucleoside-triphosphatase regulator activity,single-organism cellular process,single-organism process,GTPase activator activity,GTPase regulator activity,…	--	--
LNC_001472	XLOC_019050	.	transcript	26.5337512	5.0137976	2.403852988	1.16E-05	0.000687246	Novel_lncRNA	co_expression	102184988	LAD1	ladinin 1	--	--	--	--
LNC_001472	XLOC_019050	.	transcript	26.5337512	5.0137976	2.403852988	1.16E-05	0.000687246	Novel_lncRNA	co_expression	102189807	CCDC28B	coiled-coil domain containing 28B	--	--	--	--
LNC_001472	XLOC_019050	.	transcript	26.5337512	5.0137976	2.403852988	1.16E-05	0.000687246	Novel_lncRNA	co_expression	102182800	IL1RN	interleukin 1 receptor antagonist	GO:0044421,GO:0005615,GO:0005576,GO:0005575	extracellular region part,extracellular space,extracellular region,cellular_component	--	--
LNC_001472	XLOC_019050	.	transcript	26.5337512	5.0137976	2.403852988	1.16E-05	0.000687246	Novel_lncRNA	co_expression	102173367	VWA5A	von Willebrand factor A domain containing 5A	--	--	--	--
LNC_001472	XLOC_019050	.	transcript	26.5337512	5.0137976	2.403852988	1.16E-05	0.000687246	Novel_lncRNA	co_expression	102189762	CAPN3	calpain 3	GO:0005488,GO:0005509,GO:0003824,GO:0005622,GO:0043167,GO:0016787,GO:0005623,GO:0044464,GO:0008152,GO:0004197,GO:0071704,GO:0043169,GO:0046872,GO:0008234,GO:0044238,GO:0004198,GO:0008233,GO:0003674,GO:0070011,GO:0008150,GO:0006508,GO:0004175,GO:0043170,GO:0019538,GO:0005575	binding,calcium ion binding,catalytic activity,intracellular,ion binding,hydrolase activity,cell,cell part,metabolic process,cysteine-type endopeptidase activity,organic substance metabolic process,cation binding,metal ion binding,cysteine-type peptidase activity,primary metabolic process,calcium-dependent cysteine-type endopeptidase activity,peptidase activity,molecular_function,peptidase activi…	--	--
LNC_001472	XLOC_019050	.	transcript	26.5337512	5.0137976	2.403852988	1.16E-05	0.000687246	Novel_lncRNA	co_expression	102177369	YWHAE	tyrosine 3-monooxygenase/tryptophan 5-monooxygenase activation protein epsilon	GO:0005488,GO:0044424,GO:0043231,GO:0043227,GO:0005622,GO:0008152,GO:0005515,GO:0044237,GO:0005623,GO:0044464,GO:0034641,GO:0006807,GO:0005634,GO:0043229,GO:0016070,GO:0043226,GO:0071704,GO:1901360,GO:0046483,GO:0044238,GO:0006139,GO:0006725,GO:1901576,GO:0009058,GO:0090304,GO:0044249,GO:1901362,GO:0018130,GO:0044271,GO:0010467,GO:0044260,GO:0019438,GO:0035257,GO:0051427,GO:0034654,GO:0032774,GO:…	binding,intracellular part,intracellular membrane-bounded organelle,membrane-bounded organelle,intracellular,metabolic process,protein binding,cellular metabolic process,cell,cell part,cellular nitrogen compound metabolic process,nitrogen compound metabolic process,nucleus,intracellular organelle,RNA metabolic process,organelle,organic substance metabolic process,organic cyclic compound metabolic…	oas04110,oas05203,oas05169,oas04390,oas04114,oas04151,oas04722	Cell cycle,Viral carcinogenesis,Epstein-Barr virus infection,Hippo signaling pathway,Oocyte meiosis,PI3K-Akt signaling pathway,Neurotrophin signaling pathway
LNC_001472	XLOC_019050	.	transcript	26.5337512	5.0137976	2.403852988	1.16E-05	0.000687246	Novel_lncRNA	co_expression	102171844	TAF1D	TATA-box binding protein associated factor%2C RNA polymerase I subunit D	GO:0005667,GO:0043234,GO:0044422,GO:0044446,GO:0043231,GO:0043227,GO:0044424,GO:0044428,GO:0031981,GO:0031974,GO:0043233,GO:0070013,GO:0005654,GO:0044451,GO:0005634,GO:0032991,GO:0005622,GO:0043229,GO:0043226,GO:0005730,GO:0005623,GO:0044464,GO:0044237,GO:0000120,GO:0005668,GO:0006807,GO:0034641,GO:0008152,GO:0043228,GO:0043232,GO:0044452,GO:1901360,GO:0006725,GO:0046483,GO:0009987,GO:0006139,GO:…	transcription factor complex,protein complex,organelle part,intracellular organelle part,intracellular membrane-bounded organelle,membrane-bounded organelle,intracellular part,nuclear part,nuclear lumen,membrane-enclosed lumen,organelle lumen,intracellular organelle lumen,nucleoplasm,nucleoplasm part,nucleus,macromolecular complex,intracellular,intracellular organelle,organelle,nucleolus,cell,cel…	--	--
LNC_001472	XLOC_019050	.	transcript	26.5337512	5.0137976	2.403852988	1.16E-05	0.000687246	Novel_lncRNA	co_expression	100861258	MYF6	myogenic factor 6	GO:0005488,GO:0005515,GO:0043231,GO:0043227,GO:0044767,GO:0048856,GO:0044424,GO:0007517,GO:0061061,GO:0032502,GO:0044707,GO:0005634,GO:0007275,GO:0005622,GO:0043229,GO:0043226,GO:0032501,GO:0005623,GO:0044464,GO:0044237,GO:0046983,GO:0048731,GO:0048513,GO:0006807,GO:0034641,GO:0097159,GO:1901363,GO:0008152,GO:0003677,GO:1901360,GO:0006725,GO:0046483,GO:0009987,GO:0006139,GO:0071704,GO:0016070,GO:…	binding,protein binding,intracellular membrane-bounded organelle,membrane-bounded organelle,single-organism developmental process,anatomical structure development,intracellular part,muscle organ development,muscle structure development,developmental process,single-multicellular organism process,nucleus,multicellular organismal development,intracellular,intracellular organelle,organelle,multicellu…	--	--
LNC_001472	XLOC_019050	.	transcript	26.5337512	5.0137976	2.403852988	1.16E-05	0.000687246	Novel_lncRNA	co_expression	102189260	S100A16	S100 calcium binding protein A16	GO:0005488,GO:0005509,GO:0043167,GO:0043169,GO:0046872,GO:0003674	binding,calcium ion binding,ion binding,cation binding,metal ion binding,molecular_function	--	--
LNC_001472	XLOC_019050	.	transcript	26.5337512	5.0137976	2.403852988	1.16E-05	0.000687246	Novel_lncRNA	co_expression	102170009	RXRG	retinoid X receptor gamma	GO:0005488,GO:0042221,GO:0043167,GO:0010033,GO:0009725,GO:0009719,GO:0043169,GO:0046872,GO:0043565,GO:0014070,GO:0033993,GO:0043401,GO:0048545,GO:0071383,GO:0071396,GO:0071407,GO:0044699,GO:0071310,GO:0009755,GO:0032870,GO:0070887,GO:0044763,GO:0071495,GO:0043231,GO:0043227,GO:0019222,GO:1901362,GO:0050789,GO:0044271,GO:0019438,GO:0003674,GO:0065007,GO:0034654,GO:0018130,GO:0008152,GO:0031323,GO:…	binding,response to chemical stimulus,ion binding,response to organic substance,response to hormone stimulus,response to endogenous stimulus,cation binding,metal ion binding,sequence-specific DNA binding,response to organic cyclic compound,response to lipid,steroid hormone mediated signaling pathway,response to steroid hormone stimulus,cellular response to steroid hormone stimulus,cellular respon…	oas05222,oas05200,oas03320,oas05216,oas05223,oas05202,oas04920,oas04919	Small cell lung cancer,Pathways in cancer,PPAR signaling pathway,Thyroid cancer,Non-small cell lung cancer,Transcriptional misregulation in cancer,Adipocytokine signaling pathway,Thyroid hormone signaling pathway
[truncated: 10,762 more rows]
