# Supplementary material for: Integrative Analysis of lncRNA-miRNA-mRNA Regulatory Network Reveals the Key lncRNAs Implicated Potentially in the Differentiation of Adipocyte in Goats
Source: Front Physiol. 2022 May 5;13:900179. doi: 10.3389/fphys.2022.900179 (PMC9117728; doi:10.3389/fphys.2022.900179)
Supplement: Supplementary file 2 [file Table10.xls]

		Results of KEGG enrichment analysis of differential genes before and after differentiation of intramuscular adipocytes. #Term: name of the enriched KEGG PATHWAY; Database: pathway database; ID: ID of the enriched KEGG PATHWAY.Input number: the number of genes associated with the PATHWAY corresponding to the target gene (foreground gene) of the differential lncRNA.Background number: the number of …
##Databases: KEGG PATHWAY
##Statistical test method: hypergeometric test / Fisher's exact test
##FDR correction method: Benjamini and Hochberg
#Term	Database	ID	Input number	Background number	P-Value	Corrected P-Value
Hypertrophic cardiomyopathy (HCM)	KEGG PATHWAY	oas05410	37	77	1.61E-08	3.72E-06
Dilated cardiomyopathy	KEGG PATHWAY	oas05414	38	83	2.84E-08	3.72E-06
Focal adhesion	KEGG PATHWAY	oas04510	60	210	4.00E-06	0.000349038
Arrhythmogenic right ventricular cardiomyopathy (ARVC)	KEGG PATHWAY	oas05412	28	70	1.37E-05	0.000899956
ECM-receptor interaction	KEGG PATHWAY	oas04512	31	89	4.36E-05	0.00228393
Proteoglycans in cancer	KEGG PATHWAY	oas05205	56	214	6.49E-05	0.002834133
Cardiac muscle contraction	KEGG PATHWAY	oas04260	29	84	8.60E-05	0.003218609
Amoebiasis	KEGG PATHWAY	oas05146	32	113	0.000739851	0.024230121
Alzheimer's disease	KEGG PATHWAY	oas05010	46	192	0.00134791	0.039239158
Parkinson's disease	KEGG PATHWAY	oas05012	38	166	0.006302246	0.165118843
Oxytocin signaling pathway	KEGG PATHWAY	oas04921	36	157	0.007513951	0.178968651
Vascular smooth muscle contraction	KEGG PATHWAY	oas04270	30	126	0.009019363	0.19631795
Proteasome	KEGG PATHWAY	oas03050	14	44	0.009740967	0.19631795
Small cell lung cancer	KEGG PATHWAY	oas05222	23	94	0.015869169	0.29312919
Regulation of actin cytoskeleton	KEGG PATHWAY	oas04810	45	220	0.016782206	0.29312919
cGMP-PKG signaling pathway	KEGG PATHWAY	oas04022	36	171	0.02143907	0.351064773
Adrenergic signaling in cardiomyocytes	KEGG PATHWAY	oas04261	32	151	0.026813835	0.402842099
Gap junction	KEGG PATHWAY	oas04540	21	89	0.027676175	0.402842099
Melanogenesis	KEGG PATHWAY	oas04916	23	101	0.029899388	0.411859599
Lysosome	KEGG PATHWAY	oas04142	26	119	0.032389892	0.411859599
Fatty acid metabolism	KEGG PATHWAY	oas01212	13	48	0.033502757	0.411859599
Biosynthesis of amino acids	KEGG PATHWAY	oas01230	18	75	0.034843329	0.411859599
Serotonergic synapse	KEGG PATHWAY	oas04726	24	109	0.036155614	0.411859599
Calcium signaling pathway	KEGG PATHWAY	oas04020	37	186	0.038045231	0.415327102
Pathways in cancer	KEGG PATHWAY	oas05200	61	336	0.042827756	0.426208001
Tight junction	KEGG PATHWAY	oas04530	28	135	0.044349386	0.426208001
TGF-beta signaling pathway	KEGG PATHWAY	oas04350	18	78	0.045918448	0.426208001
Amphetamine addiction	KEGG PATHWAY	oas05031	16	67	0.046248054	0.426208001
Huntington's disease	KEGG PATHWAY	oas05016	40	208	0.047175695	0.426208001
Insulin secretion	KEGG PATHWAY	oas04911	19	86	0.056019487	0.479922175
Phagosome	KEGG PATHWAY	oas04145	33	169	0.057253827	0.479922175
Malaria	KEGG PATHWAY	oas05144	13	53	0.058616449	0.479922175
Oxidative phosphorylation	KEGG PATHWAY	oas00190	31	159	0.064551948	0.498978131
Hippo signaling pathway	KEGG PATHWAY	oas04390	30	153	0.064752887	0.498978131
Pertussis	KEGG PATHWAY	oas05133	17	77	0.068176006	0.510346102
Inositol phosphate metabolism	KEGG PATHWAY	oas00562	14	61	0.074332832	0.540977835
Endocytosis	KEGG PATHWAY	oas04144	41	226	0.083771886	0.584022256
Non-alcoholic fatty liver disease (NAFLD)	KEGG PATHWAY	oas04932	33	177	0.087565585	0.584022256
Melanoma	KEGG PATHWAY	oas05218	15	69	0.090390923	0.584022256
Viral myocarditis	KEGG PATHWAY	oas05416	16	75	0.091822483	0.584022256
Nicotinate and nicotinamide metabolism	KEGG PATHWAY	oas00760	7	25	0.092056721	0.584022256
Fc gamma R-mediated phagocytosis	KEGG PATHWAY	oas04666	18	87	0.093621888	0.584022256
Inflammatory mediator regulation of TRP channels	KEGG PATHWAY	oas04750	20	100	0.100694666	0.61353494
Other glycan degradation	KEGG PATHWAY	oas00511	6	21	0.107803495	0.641920813
Gastric acid secretion	KEGG PATHWAY	oas04971	15	72	0.113785046	0.648165891
Axon guidance	KEGG PATHWAY	oas04360	24	127	0.117568894	0.648165891
Carbon metabolism	KEGG PATHWAY	oas01200	21	109	0.12050151	0.648165891
Long-term potentiation	KEGG PATHWAY	oas04720	14	67	0.121620241	0.648165891
Tryptophan metabolism	KEGG PATHWAY	oas00380	10	44	0.123695781	0.648165891
Endocrine and other factor-regulated calcium reabsorption	KEGG PATHWAY	oas04961	10	44	0.123695781	0.648165891
2-Oxocarboxylic acid metabolism	KEGG PATHWAY	oas01210	5	17	0.126756616	0.651181047
Bacterial invasion of epithelial cells	KEGG PATHWAY	oas05100	16	80	0.131166774	0.653672829
Leukocyte transendothelial migration	KEGG PATHWAY	oas04670	23	123	0.132231526	0.653672829
Biosynthesis of unsaturated fatty acids	KEGG PATHWAY	oas01040	6	23	0.140474955	0.669181538
PI3K-Akt signaling pathway	KEGG PATHWAY	oas04151	59	356	0.14047704	0.669181538
PPAR signaling pathway	KEGG PATHWAY	oas03320	14	70	0.150561987	0.692724601
Arginine and proline metabolism	KEGG PATHWAY	oas00330	13	64	0.150707261	0.692724601
Sphingolipid metabolism	KEGG PATHWAY	oas00600	10	47	0.160431186	0.724706394
Signaling pathways regulating pluripotency of stem cells	KEGG PATHWAY	oas04550	25	141	0.172372193	0.75333638
Glycine, serine and threonine metabolism	KEGG PATHWAY	oas00260	9	42	0.172519782	0.75333638
Ubiquinone and other terpenoid-quinone biosynthesis	KEGG PATHWAY	oas00130	3	9	0.177743649	0.76342354
Adherens junction	KEGG PATHWAY	oas04520	14	73	0.18283326	0.772617968
Phosphatidylinositol signaling system	KEGG PATHWAY	oas04070	15	80	0.191794004	0.792604986
Dopaminergic synapse	KEGG PATHWAY	oas04728	23	131	0.195293652	0.792604986
MAPK signaling pathway	KEGG PATHWAY	oas04010	42	255	0.196638642	0.792604986
GnRH signaling pathway	KEGG PATHWAY	oas04912	16	87	0.199926611	0.793648063
Legionellosis	KEGG PATHWAY	oas05134	14	75	0.206057705	0.805777892
Glioma	KEGG PATHWAY	oas05214	12	63	0.211787372	0.816004288
Type II diabetes mellitus	KEGG PATHWAY	oas04930	9	45	0.21831556	0.820819445
Aldosterone-regulated sodium reabsorption	KEGG PATHWAY	oas04960	8	39	0.219302905	0.820819445
Glycosphingolipid biosynthesis - ganglio series	KEGG PATHWAY	oas00604	4	16	0.228533334	0.832185284
Circadian entrainment	KEGG PATHWAY	oas04713	17	96	0.229182372	0.832185284
Proximal tubule bicarbonate reclamation	KEGG PATHWAY	oas04964	5	22	0.2357126	0.832185284
Glycosaminoglycan degradation	KEGG PATHWAY	oas00531	5	22	0.2357126	0.832185284
SNARE interactions in vesicular transport	KEGG PATHWAY	oas04130	7	34	0.238220978	0.832185284
p53 signaling pathway	KEGG PATHWAY	oas04115	14	78	0.24318449	0.838346532
mTOR signaling pathway	KEGG PATHWAY	oas04150	12	66	0.253027079	0.860949283
Selenocompound metabolism	KEGG PATHWAY	oas00450	4	17	0.256795331	0.862568933
Alanine, aspartate and glutamate metabolism	KEGG PATHWAY	oas00250	7	36	0.277839093	0.909923029
Bladder cancer	KEGG PATHWAY	oas05219	7	36	0.277839093	0.909923029
Cholinergic synapse	KEGG PATHWAY	oas04725	19	114	0.285674737	0.915948506
Platelet activation	KEGG PATHWAY	oas04611	22	134	0.287361182	0.915948506
Wnt signaling pathway	KEGG PATHWAY	oas04310	23	141	0.291074593	0.915948506
Basal cell carcinoma	KEGG PATHWAY	oas05217	10	56	0.295808649	0.915948506
Protein digestion and absorption	KEGG PATHWAY	oas04974	19	115	0.297158866	0.915948506
Cell adhesion molecules (CAMs)	KEGG PATHWAY	oas04514	25	156	0.307764924	0.93760942
Salivary secretion	KEGG PATHWAY	oas04970	15	90	0.315522708	0.939397153
Salmonella infection	KEGG PATHWAY	oas05132	15	90	0.315522708	0.939397153
Thyroid hormone signaling pathway	KEGG PATHWAY	oas04919	19	118	0.332422043	0.978590733
Long-term depression	KEGG PATHWAY	oas04730	10	59	0.346552784	0.992831657
Citrate cycle (TCA cycle)	KEGG PATHWAY	oas00020	6	33	0.350356531	0.992831657
Vitamin B6 metabolism	KEGG PATHWAY	oas00750	2	8	0.355822675	0.992831657
Glutathione metabolism	KEGG PATHWAY	oas00480	9	53	0.357390041	0.992831657
Pancreatic secretion	KEGG PATHWAY	oas04972	16	100	0.359925933	0.992831657
Toxoplasmosis	KEGG PATHWAY	oas05145	21	134	0.361652864	0.992831657
Drug metabolism - cytochrome P450	KEGG PATHWAY	oas00982	10	60	0.363785645	0.992831657
Valine, leucine and isoleucine degradation	KEGG PATHWAY	oas00280	8	47	0.369187916	0.997187979
Amino sugar and nucleotide sugar metabolism	KEGG PATHWAY	oas00520	8	48	0.388855567	1
Antigen processing and presentation	KEGG PATHWAY	oas04612	13	82	0.392686187	1
African trypanosomiasis	KEGG PATHWAY	oas05143	6	35	0.396704917	1
cAMP signaling pathway	KEGG PATHWAY	oas04024	32	216	0.426312422	1
Transcriptional misregulation in cancer	KEGG PATHWAY	oas05202	25	168	0.433773583	1
Fatty acid elongation	KEGG PATHWAY	oas00062	4	24	0.461663938	1
Thyroid cancer	KEGG PATHWAY	oas05216	5	31	0.464179492	1
Mucin type O-Glycan biosynthesis	KEGG PATHWAY	oas00512	5	31	0.464179492	1
Adipocytokine signaling pathway	KEGG PATHWAY	oas04920	11	74	0.48454178	1
Glycosaminoglycan biosynthesis - chondroitin sulfate / dermatan sulfate	KEGG PATHWAY	oas00532	3	18	0.490557915	1
Pantothenate and CoA biosynthesis	KEGG PATHWAY	oas00770	3	18	0.490557915	1
Renal cell carcinoma	KEGG PATHWAY	oas05211	10	68	0.502308765	1
Non-small cell lung cancer	KEGG PATHWAY	oas05223	8	54	0.505869076	1
Retrograde endocannabinoid signaling	KEGG PATHWAY	oas04723	15	104	0.509670002	1
Cysteine and methionine metabolism	KEGG PATHWAY	oas00270	6	40	0.510567074	1
Metabolism of xenobiotics by cytochrome P450	KEGG PATHWAY	oas00980	9	62	0.521819482	1
One carbon pool by folate	KEGG PATHWAY	oas00670	3	19	0.522905035	1
Rap1 signaling pathway	KEGG PATHWAY	oas04015	30	212	0.523134601	1
Riboflavin metabolism	KEGG PATHWAY	oas00740	2	12	0.53113238	1
Tyrosine metabolism	KEGG PATHWAY	oas00350	5	34	0.537658836	1
Glycolysis / Gluconeogenesis	KEGG PATHWAY	oas00010	9	63	0.539434909	1
Phenylalanine, tyrosine and tryptophan biosynthesis	KEGG PATHWAY	oas00400	1	5	0.547016116	1
Cocaine addiction	KEGG PATHWAY	oas05030	7	49	0.548195051	1
Morphine addiction	KEGG PATHWAY	oas05032	13	93	0.556658943	1
Chagas disease (American trypanosomiasis)	KEGG PATHWAY	oas05142	16	115	0.560657028	1
Linoleic acid metabolism	KEGG PATHWAY	oas00591	5	35	0.561108363	1
Mineral absorption	KEGG PATHWAY	oas04978	7	50	0.567744686	1
Fatty acid degradation	KEGG PATHWAY	oas00071	6	43	0.574928217	1
Amyotrophic lateral sclerosis (ALS)	KEGG PATHWAY	oas05014	8	58	0.579852654	1
Phenylalanine metabolism	KEGG PATHWAY	oas00360	3	21	0.584018779	1
Chemical carcinogenesis	KEGG PATHWAY	oas05204	10	73	0.584787431	1
FoxO signaling pathway	KEGG PATHWAY	oas04068	18	132	0.591160139	1
NOD-like receptor signaling pathway	KEGG PATHWAY	oas04621	7	52	0.605609892	1
Folate biosynthesis	KEGG PATHWAY	oas00790	2	14	0.605778601	1
Fructose and mannose metabolism	KEGG PATHWAY	oas00051	4	30	0.620149798	1
Glutamatergic synapse	KEGG PATHWAY	oas04724	15	113	0.628019074	1
Metabolic pathways	KEGG PATHWAY	oas01100	173	1256	0.631506838	1
Glycosphingolipid biosynthesis - globo series	KEGG PATHWAY	oas00603	2	15	0.639569784	1
Rheumatoid arthritis	KEGG PATHWAY	oas05323	13	100	0.652039939	1
Thyroid hormone synthesis	KEGG PATHWAY	oas04918	9	70	0.654499555	1
Leishmaniasis	KEGG PATHWAY	oas05140	10	78	0.660514609	1
Histidine metabolism	KEGG PATHWAY	oas00340	3	24	0.665769298	1
Galactose metabolism	KEGG PATHWAY	oas00052	4	32	0.665960388	1
Protein processing in endoplasmic reticulum	KEGG PATHWAY	oas04141	23	176	0.667425777	1
MicroRNAs in cancer	KEGG PATHWAY	oas05206	24	184	0.672783365	1
Pancreatic cancer	KEGG PATHWAY	oas05212	8	64	0.67987322	1
Prion diseases	KEGG PATHWAY	oas05020	4	33	0.687394429	1
Starch and sucrose metabolism	KEGG PATHWAY	oas00500	6	49	0.689341602	1
HTLV-I infection	KEGG PATHWAY	oas05166	36	275	0.689711321	1
GABAergic synapse	KEGG PATHWAY	oas04727	11	88	0.692775555	1
Complement and coagulation cascades	KEGG PATHWAY	oas04610	9	73	0.698386871	1
Sulfur metabolism	KEGG PATHWAY	oas00920	2	17	0.700229871	1
Hematopoietic cell lineage	KEGG PATHWAY	oas04640	11	90	0.717947827	1
Fat digestion and absorption	KEGG PATHWAY	oas04975	6	51	0.722577364	1
Glycerolipid metabolism	KEGG PATHWAY	oas00561	7	59	0.722802796	1
Primary bile acid biosynthesis	KEGG PATHWAY	oas00120	2	18	0.727237272	1
Taurine and hypotaurine metabolism	KEGG PATHWAY	oas00430	1	9	0.73284629	1
Base excision repair	KEGG PATHWAY	oas03410	4	36	0.745748194	1
Retinol metabolism	KEGG PATHWAY	oas00830	7	61	0.75148485	1
VEGF signaling pathway	KEGG PATHWAY	oas04370	7	61	0.75148485	1
Butanoate metabolism	KEGG PATHWAY	oas00650	3	28	0.755563496	1
Propanoate metabolism	KEGG PATHWAY	oas00640	3	28	0.755563496	1
HIF-1 signaling pathway	KEGG PATHWAY	oas04066	13	109	0.756408046	1
Estrogen signaling pathway	KEGG PATHWAY	oas04915	12	102	0.765247061	1
TNF signaling pathway	KEGG PATHWAY	oas04668	13	110	0.766569902	1
Prostate cancer	KEGG PATHWAY	oas05215	10	87	0.774662994	1
alpha-Linolenic acid metabolism	KEGG PATHWAY	oas00592	3	29	0.774700748	1
Toll-like receptor signaling pathway	KEGG PATHWAY	oas04620	12	104	0.785451641	1
Apoptosis	KEGG PATHWAY	oas04210	10	88	0.785455184	1
Vasopressin-regulated water reabsorption	KEGG PATHWAY	oas04962	5	47	0.786792183	1
Purine metabolism	KEGG PATHWAY	oas00230	21	175	0.789208933	1
Pentose phosphate pathway	KEGG PATHWAY	oas00030	3	30	0.79258939	1
Synthesis and degradation of ketone bodies	KEGG PATHWAY	oas00072	1	11	0.794842488	1
Natural killer cell mediated cytotoxicity	KEGG PATHWAY	oas04650	12	105	0.795077398	1
NF-kappa B signaling pathway	KEGG PATHWAY	oas04064	10	89	0.795868625	1
Maturity onset diabetes of the young	KEGG PATHWAY	oas04950	2	21	0.796121889	1
Neurotrophin signaling pathway	KEGG PATHWAY	oas04722	14	123	0.812901302	1
Fc epsilon RI signaling pathway	KEGG PATHWAY	oas04664	7	66	0.813704191	1
Graft-versus-host disease	KEGG PATHWAY	oas05332	5	49	0.81382154	1
Ras signaling pathway	KEGG PATHWAY	oas04014	28	233	0.81509741	1
Steroid biosynthesis	KEGG PATHWAY	oas00100	2	22	0.815403989	1
Vitamin digestion and absorption	KEGG PATHWAY	oas04977	2	22	0.815403989	1
Bile secretion	KEGG PATHWAY	oas04976	9	83	0.817603415	1
Intestinal immune network for IgA production	KEGG PATHWAY	oas04672	6	58	0.818888435	1
Chronic myeloid leukemia	KEGG PATHWAY	oas05220	8	75	0.820508463	1
Hepatitis B	KEGG PATHWAY	oas05161	17	148	0.821593362	1
T cell receptor signaling pathway	KEGG PATHWAY	oas04660	12	108	0.822071272	1
Pyruvate metabolism	KEGG PATHWAY	oas00620	4	41	0.82392152	1
Epstein-Barr virus infection	KEGG PATHWAY	oas05169	23	196	0.826604788	1
Peroxisome	KEGG PATHWAY	oas04146	9	84	0.827237953	1
Type I diabetes mellitus	KEGG PATHWAY	oas04940	6	59	0.830201691	1
Glycerophospholipid metabolism	KEGG PATHWAY	oas00564	11	101	0.831847688	1
Non-homologous end-joining	KEGG PATHWAY	oas03450	1	13	0.842454879	1
Fatty acid biosynthesis	KEGG PATHWAY	oas00061	1	13	0.842454879	1
B cell receptor signaling pathway	KEGG PATHWAY	oas04662	7	69	0.844801354	1
Carbohydrate digestion and absorption	KEGG PATHWAY	oas04973	4	43	0.849076356	1
Endometrial cancer	KEGG PATHWAY	oas05213	5	52	0.849134824	1
ErbB signaling pathway	KEGG PATHWAY	oas04012	9	87	0.853787691	1
Colorectal cancer	KEGG PATHWAY	oas05210	7	70	0.854191086	1
Protein export	KEGG PATHWAY	oas03060	2	25	0.863800595	1
Allograft rejection	KEGG PATHWAY	oas05330	5	54	0.869444458	1
Oocyte meiosis	KEGG PATHWAY	oas04114	12	115	0.874548481	1
ABC transporters	KEGG PATHWAY	oas02010	5	55	0.878700998	1
Ubiquitin mediated proteolysis	KEGG PATHWAY	oas04120	16	149	0.880059985	1
Chemokine signaling pathway	KEGG PATHWAY	oas04062	20	182	0.882328192	1
Porphyrin and chlorophyll metabolism	KEGG PATHWAY	oas00860	3	37	0.887156685	1
Ovarian steroidogenesis	KEGG PATHWAY	oas04913	5	56	0.887391708	1
Glyoxylate and dicarboxylate metabolism	KEGG PATHWAY	oas00630	2	27	0.889281023	1
Steroid hormone biosynthesis	KEGG PATHWAY	oas00140	6	66	0.89429854	1
Osteoclast differentiation	KEGG PATHWAY	oas04380	13	127	0.896020969	1
Drug metabolism - other enzymes	KEGG PATHWAY	oas00983	3	38	0.896939523	1
Acute myeloid leukemia	KEGG PATHWAY	oas05221	5	58	0.903175628	1
Viral carcinogenesis	KEGG PATHWAY	oas05203	24	220	0.906917547	1
Ether lipid metabolism	KEGG PATHWAY	oas00565	4	49	0.906976735	1
Nitrogen metabolism	KEGG PATHWAY	oas00910	1	18	0.918593176	1
Notch signaling pathway	KEGG PATHWAY	oas04330	4	52	0.927752117	1
Cell cycle	KEGG PATHWAY	oas04110	13	134	0.928586157	1
Nicotine addiction	KEGG PATHWAY	oas05033	3	42	0.928860732	1
Cytokine-cytokine receptor interaction	KEGG PATHWAY	oas04060	25	235	0.930143217	1
Hedgehog signaling pathway	KEGG PATHWAY	oas04340	4	53	0.933685498	1
Autoimmune thyroid disease	KEGG PATHWAY	oas05320	5	63	0.934462611	1
beta-Alanine metabolism	KEGG PATHWAY	oas00410	2	32	0.934874514	1
Primary immunodeficiency	KEGG PATHWAY	oas05340	2	33	0.941544793	1
Terpenoid backbone biosynthesis	KEGG PATHWAY	oas00900	1	21	0.945224257	1
Inflammatory bowel disease (IBD)	KEGG PATHWAY	oas05321	6	75	0.945409231	1
RNA degradation	KEGG PATHWAY	oas03018	6	76	0.949433967	1
Synaptic vesicle cycle	KEGG PATHWAY	oas04721	5	67	0.952610782	1
Arachidonic acid metabolism	KEGG PATHWAY	oas00590	6	77	0.953189518	1
Taste transduction	KEGG PATHWAY	oas04742	2	36	0.957869185	1
Insulin signaling pathway	KEGG PATHWAY	oas04910	13	144	0.959827667	1
AMPK signaling pathway	KEGG PATHWAY	oas04152	11	126	0.959854816	1
Glycosaminoglycan biosynthesis - heparan sulfate / heparin	KEGG PATHWAY	oas00534	1	24	0.963145019	1
Alcoholism	KEGG PATHWAY	oas05034	17	181	0.963570755	1
Glycosylphosphatidylinositol(GPI)-anchor biosynthesis	KEGG PATHWAY	oas00563	1	25	0.967705555	1
Tuberculosis	KEGG PATHWAY	oas05152	18	193	0.969501685	1
Glycosphingolipid biosynthesis - lacto and neolacto series	KEGG PATHWAY	oas00601	1	26	0.9717019	1
Influenza A	KEGG PATHWAY	oas05164	16	180	0.976625076	1
Staphylococcus aureus infection	KEGG PATHWAY	oas05150	4	65	0.977414546	1
Phototransduction	KEGG PATHWAY	oas04744	1	29	0.980961505	1
Pentose and glucuronate interconversions	KEGG PATHWAY	oas00040	1	29	0.980961505	1
Other types of O-glycan biosynthesis	KEGG PATHWAY	oas00514	1	31	0.985382538	1
Cytosolic DNA-sensing pathway	KEGG PATHWAY	oas04623	3	58	0.985390869	1
Regulation of autophagy	KEGG PATHWAY	oas04140	1	32	0.987191791	1
Circadian rhythm	KEGG PATHWAY	oas04710	1	32	0.987191791	1
N-Glycan biosynthesis	KEGG PATHWAY	oas00510	2	48	0.989075893	1
Aminoacyl-tRNA biosynthesis	KEGG PATHWAY	oas00970	2	48	0.989075893	1
Neuroactive ligand-receptor interaction	KEGG PATHWAY	oas04080	26	286	0.991019136	1
RIG-I-like receptor signaling pathway	KEGG PATHWAY	oas04622	4	76	0.992112591	1
Fanconi anemia pathway	KEGG PATHWAY	oas03460	2	51	0.99226597	1
Lysine degradation	KEGG PATHWAY	oas00310	2	54	0.994538369	1
Asthma	KEGG PATHWAY	oas05310	1	39	0.994921418	1
Progesterone-mediated oocyte maturation	KEGG PATHWAY	oas04914	5	93	0.995298093	1
Prolactin signaling pathway	KEGG PATHWAY	oas04917	4	82	0.995647631	1
Herpes simplex infection	KEGG PATHWAY	oas05168	16	213	0.997154581	1
Pyrimidine metabolism	KEGG PATHWAY	oas00240	5	99	0.997347483	1
Measles	KEGG PATHWAY	oas05162	8	136	0.997989147	1
Ribosome biogenesis in eukaryotes	KEGG PATHWAY	oas03008	3	80	0.99860844	1
Hepatitis C	KEGG PATHWAY	oas05160	7	132	0.998936347	1
Systemic lupus erythematosus	KEGG PATHWAY	oas05322	8	145	0.999084201	1
mRNA surveillance pathway	KEGG PATHWAY	oas03015	4	99	0.999241671	1
Spliceosome	KEGG PATHWAY	oas03040	8	151	0.999464601	1
Jak-STAT signaling pathway	KEGG PATHWAY	oas04630	9	167	0.99964642	1
RNA transport	KEGG PATHWAY	oas03013	8	167	0.999877476	1
Ribosome	KEGG PATHWAY	oas03010	10	240	0.999998832	1
Olfactory transduction	KEGG PATHWAY	oas04740	4	832	1	1
--------------------
#Term	Database	ID	Input number	Background number	P-Value	Corrected P-Value
--------------------
#Term	Database	ID	Input number	Background number	P-Value	Corrected P-Value
--------------------
