# Supplementary material for: Integrative Analysis of lncRNA-miRNA-mRNA Regulatory Network Reveals the Key lncRNAs Implicated Potentially in the Differentiation of Adipocyte in Goats
Source: Front Physiol. 2022 May 5;13:900179. doi: 10.3389/fphys.2022.900179 (PMC9117728; doi:10.3389/fphys.2022.900179)
Supplement: Supplementary file 3 [file DataSheet8.zip]

Archive with 1 entries (1 files):
- Supplement 8 DEmiRNA_lncRNA.xls
