# Supplementary material for: Integrative Analysis of lncRNA-miRNA-mRNA Regulatory Network Reveals the Key lncRNAs Implicated Potentially in the Differentiation of Adipocyte in Goats
Source: Front Physiol. 2022 May 5;13:900179. doi: 10.3389/fphys.2022.900179 (PMC9117728; doi:10.3389/fphys.2022.900179)
Supplement: Supplementary file 3 [file DataSheet8.zip › Supplement 8 DEmiRNA_lncRNA.xls]

Results of lncRNA correlation analysis with differential miRNAs with targeting relationships. miRNA id, target lncRNA id, pearson correlation coefficient, p-value.
miRNA_ID	lncRNA_ID			Pearson_correlation	Pvalue
chi-novel-miR-99	XR_001919439.1			-0.340473681	0.141857719
chi-novel-miR-99	XR_001918148.1			-0.277028047	0.23702561
chi-novel-miR-99	XR_001919467.1			-0.56653047	0.009204496
chi-novel-miR-99	XR_001918823.1			-0.110574261	0.642583293
chi-novel-miR-99	XR_001918029.1			-0.349277039	0.131185215
chi-novel-miR-99	XR_001919429.1			-0.078203206	0.743124544
chi-novel-miR-99	XR_001296334.2			-0.018888189	0.937002287
chi-novel-miR-99	XR_001917791.1			0.234161895	0.320378462
chi-novel-miR-99	XR_001917044.1			0.506262856	0.022745213
chi-novel-miR-99	XR_001919286.1			-0.312063294	0.180418485
chi-novel-miR-99	XR_001918547.1			0.171770668	0.468986981
chi-novel-miR-99	XR_001919157.1			0.210666316	0.372644774
chi-novel-miR-99	XR_001919489.1			-0.344288875	0.137160198
chi-novel-miR-99	XR_001918822.1			-0.5749978	0.007996885
chi-novel-miR-99	XR_311067.3			0.059513053	0.803180063
chi-novel-miR-99	XR_001918221.1			0.022561736	0.924780444
chi-novel-miR-99	XR_001919018.1			-0.050934261	0.831127467
chi-novel-miR-99	XR_001919740.1			0.062895157	0.792223051
chi-novel-miR-99	XR_001296723.2			0.274619397	0.24129535
chi-novel-miR-99	XR_001297297.2			0.115589745	0.627477644
chi-novel-miR-99	XR_311079.3			-0.097380482	0.682957756
chi-novel-miR-99	XR_310445.3			-0.264681548	0.259432222
chi-novel-miR-99	XR_001919828.1			-0.107588403	0.651641162
chi-novel-miR-99	XR_001296859.2			-0.308753684	0.185331125
chi-novel-miR-99	XR_001917503.1			-0.201327841	0.394682174
chi-novel-miR-99	XR_001296394.2			0.193818241	0.412913455
chi-novel-miR-99	XR_001297366.2			0.018180153	0.939359552
chi-novel-miR-99	XR_001917018.1			0.106691725	0.654370587
chi-novel-miR-99	XR_001917466.1			-0.558130046	0.010545306
chi-novel-miR-99	XR_001296948.2			-0.264335254	0.260079346
chi-novel-miR-99	XR_310214.3			0.225697971	0.338676286
chi-novel-miR-99	XR_310034.3			-0.150915677	0.525355354
chi-novel-miR-99	XR_001295714.2			0.037828036	0.874192674
chi-novel-miR-99	XR_001918832.1			0.108562079	0.648682188
chi-novel-miR-99	XR_001918476.1			0.464901881	0.038888174
chi-novel-miR-99	XR_001919822.1			0.352617583	0.127288352
chi-novel-miR-99	XR_001917956.1			0.148549854	0.53194326
chi-novel-miR-99	XR_001295746.2			-0.093389261	0.695342697
chi-novel-miR-99	XR_001917682.1			-0.067718526	0.776661893
chi-novel-miR-99	XR_001295577.2			0.316769758	0.173585777
chi-novel-miR-99	XR_001919747.1			0.12090401	0.61162646
chi-novel-miR-99	XR_001917294.1			0.137142032	0.564235314
chi-novel-miR-99	XR_001917680.1			-0.264292613	0.260159101
chi-novel-miR-99	XR_001918356.1			0.152525582	0.520894317
chi-novel-miR-99	XR_001918496.1			0.140561991	0.554464591
chi-novel-miR-99	XR_001917190.1			-0.173623698	0.464131497
chi-novel-miR-99	XR_001296369.2			0.113711449	0.633118413
chi-novel-miR-99	XR_001917242.1			0.198865621	0.400610109
chi-novel-miR-99	XR_001918026.1			-0.162849468	0.492717817
chi-novel-miR-99	XR_001295465.2			-0.097315512	0.68315875
chi-novel-miR-99	XR_001919209.1			0.299931836	0.198864749
chi-novel-miR-99	XR_001295590.2			0.228808305	0.331882293
chi-novel-miR-99	XR_001296907.2			0.237576168	0.313167933
chi-novel-miR-99	XR_001297224.2			0.268521897	0.252324045
chi-novel-miR-99	XR_001917318.1			0.300713096	0.197640315
chi-novel-miR-99	XR_001918332.1			0.27818737	0.234988019
chi-novel-miR-99	XR_001918247.1			-0.039895582	0.867373207
chi-novel-miR-99	XR_001918070.1			0.093511091	0.694963535
chi-novel-miR-99	XR_001918639.1			-0.247955832	0.291853072
chi-novel-miR-99	XR_001919382.1			0.294195219	0.208010634
chi-novel-miR-99	XR_001919155.1			-0.118519169	0.618719867
chi-novel-miR-99	XR_310691.3			0.12373352	0.603253456
chi-novel-miR-99	XR_309799.3			-0.218390692	0.354955492
chi-novel-miR-99	XR_001919765.1			-0.283007704	0.226637707
chi-novel-miR-99	XR_310238.3			-0.51219613	0.020950621
chi-novel-miR-99	XR_001919085.1			0.037815226	0.874234952
chi-novel-miR-99	XR_001919879.1			0.028466996	0.905168798
chi-novel-miR-99	XR_001919517.1			0.102342086	0.667670051
chi-novel-miR-99	XR_001917053.1			0.336147525	0.147319615
chi-novel-miR-99	XR_310686.3			0.132234379	0.578387039
chi-novel-miR-99	XR_001917054.1			0.14764701	0.534467372
chi-novel-miR-99	XR_001296335.2			-0.524989354	0.017463813
chi-novel-miR-99	XR_001297445.2			0.229559967	0.330252581
chi-novel-miR-99	XR_001297489.2			-0.138162467	0.561312048
chi-novel-miR-99	XR_001296093.2			0.369286516	0.109067572
chi-novel-miR-99	XR_001918826.1			-0.389326641	0.089750772
chi-novel-miR-99	XR_001919296.1			-0.523709198	0.017790246
chi-novel-miR-99	XR_001918510.1			0.38750199	0.09139719
chi-novel-miR-99	XR_001919158.1			0.462182462	0.040199039
chi-novel-miR-99	XR_001295839.2			0.446985117	0.04816563
chi-novel-miR-99	XR_310424.3			0.222792241	0.345096438
chi-novel-miR-99	XR_001919992.1			-0.458064656	0.042248796
chi-novel-miR-99	XR_001919005.1			-0.312943631	0.179126777
chi-novel-miR-99	XR_001918514.1			0.315786414	0.174998543
chi-novel-miR-99	XR_001919490.1			0.404668149	0.076759107
chi-novel-miR-99	XR_001296837.2			0.108265118	0.649584109
chi-novel-miR-99	XR_311060.3			0.593307341	0.005824217
chi-novel-miR-99	XR_001919924.1			0.206181292	0.383140346
chi-novel-miR-99	XR_001918689.1			-0.110713876	0.642160931
chi-novel-miR-99	XR_001295912.2			-0.618864804	0.00362356
chi-novel-miR-99	XR_001917502.1			-0.368610413	0.109767698
chi-novel-miR-99	XR_001919440.1			-0.244320806	0.299213753
chi-novel-miR-99	XR_001917422.1			0.364460686	0.114136066
chi-novel-miR-99	XR_001296631.2			-0.148630542	0.531717949
chi-novel-miR-99	XR_001919761.1			0.177892236	0.453044723
chi-novel-miR-99	XR_001917266.1			0.10587325	0.656865662
chi-novel-miR-99	XR_001919154.1			-0.052410998	0.82630176
chi-novel-miR-99	XR_001295612.2			-0.333820235	0.150317845
chi-novel-miR-99	XR_001296983.2			-0.142146928	0.549962289
chi-novel-miR-99	XR_001296137.2			-0.501210873	0.024367462
chi-novel-miR-99	XR_001295918.2			0.260994959	0.266373773
chi-novel-miR-99	XR_001918393.1			-0.177450397	0.45418594
chi-novel-miR-99	XR_001297444.2			0.243496987	0.300897516
chi-novel-miR-99	XR_001917386.1			-0.080529919	0.735739817
chi-novel-miR-99	XR_001918351.1			0.344162652	0.137313836
chi-novel-miR-99	XR_001918491.1			-0.030971393	0.89686687
chi-novel-miR-99	XR_001917681.1			0.15640584	0.510215989
chi-novel-miR-99	XR_001919876.1			0.018260596	0.93909171
chi-novel-miR-99	XR_001919430.1			0.047448201	0.84254209
chi-novel-miR-99	XR_001919734.1			0.184528707	0.436082829
chi-novel-miR-99	XR_001917347.1			0.415565898	0.068419834
chi-novel-miR-99	XR_001918495.1			-0.210158709	0.3738244
chi-novel-miR-99	XR_001295688.2			-0.167034631	0.481512498
chi-novel-miR-99	XR_001297263.2			-0.364835395	0.113736561
chi-novel-miR-99	XR_001917319.1			-0.28161181	0.229035656
chi-novel-miR-99	XR_001919736.1			0.135274645	0.56960213
chi-novel-miR-99	XR_001295584.2			-0.010456214	0.965102414
chi-novel-miR-99	XR_001297051.2			0.074051159	0.75635612
chi-novel-miR-99	XR_001919204.1			-0.216556003	0.359112478
chi-novel-miR-99	XR_001918770.1			0.136082243	0.567278386
chi-novel-miR-99	XR_001297093.2			0.131290989	0.581124761
chi-novel-miR-99	XR_001297571.2			-0.197164505	0.404734017
chi-novel-miR-99	XR_001917938.1			0.013083714	0.95634034
chi-novel-miR-99	XR_001918379.1			-0.356010624	0.123415185
chi-novel-miR-99	XR_001919329.1			-0.210572374	0.372862927
chi-novel-miR-99	XR_310213.3			0.191055755	0.41973278
chi-novel-miR-99	XR_001919580.1			-0.174924928	0.460737246
chi-novel-miR-99	XR_001295753.2			-0.204832519	0.386328687
chi-novel-miR-99	XR_001919514.1			-0.038065701	0.873408333
chi-novel-miR-99	XR_001917831.1			-0.382511248	0.096013587
chi-novel-miR-99	XR_001296312.2			0.203406608	0.389715405
chi-novel-miR-99	XR_001919960.1			-0.063473984	0.790351517
chi-novel-miR-99	XR_310358.3			-0.21318592	0.366820741
chi-novel-miR-99	XR_001919881.1			0.036532593	0.878469872
chi-novel-miR-99	XR_001919356.1			-0.203081813	0.390489136
chi-novel-miR-99	XR_001296716.2			-0.309412169	0.184346574
chi-novel-miR-99	XR_311035.3			0.049838219	0.834712907
chi-novel-miR-99	XR_001918894.1			0.212068177	0.36939796
chi-novel-miR-99	XR_001919864.1			0.075667611	0.751196887
chi-novel-miR-99	XR_001918997.1			-0.293267164	0.209515972
chi-novel-miR-99	XR_001918965.1			-0.272770438	0.244606287
chi-novel-miR-99	XR_001295743.2			0.128697882	0.588678345
chi-novel-miR-99	XR_001917646.1			-0.23322471	0.322374881
chi-novel-miR-99	XR_001919156.1			0.613207092	0.004038737
chi-novel-miR-99	XR_001918975.1			-0.0587038	0.805807133
chi-novel-miR-99	XR_001295781.2			0.271899271	0.246176334
chi-novel-miR-99	XR_001919851.1			0.131519525	0.580461041
chi-novel-miR-99	XR_001917084.1			0.149406	0.529554817
chi-novel-miR-99	XR_001917627.1			-0.339596905	0.142953016
chi-novel-miR-99	XR_309798.3			-0.052037699	0.827521073
chi-novel-miR-99	XR_001918104.1			0.051575704	0.82903062
chi-novel-miR-99	XR_001919803.1			-0.246201538	0.295391395
chi-novel-miR-99	XR_001917605.1			0.004998105	0.983315085
chi-novel-miR-99	XR_001918837.1			0.184821142	0.435343195
chi-novel-miR-99	LNC_003902			0.481802709	0.031468342
chi-novel-miR-99	LNC_003903			0.380768314	0.097665248
chi-novel-miR-99	LNC_003901			-0.338687503	0.144095319
chi-novel-miR-99	LNC_008014			-0.350966452	0.129204036
chi-novel-miR-99	LNC_000108			0.359555341	0.119459417
chi-novel-miR-99	LNC_000102			-0.361281533	0.117566265
chi-novel-miR-99	LNC_009711			-0.211219157	0.371362428
chi-novel-miR-99	LNC_009713			0.173835725	0.463577559
chi-novel-miR-99	LNC_009712			0.04121891	0.863013123
chi-novel-miR-99	LNC_008447			0.13060097	0.5831307
chi-novel-miR-99	LNC_011259			0.05620118	0.813943932
chi-novel-miR-99	LNC_011258			0.258655247	0.270839241
chi-novel-miR-99	LNC_011250			0.276002533	0.238837503
chi-novel-miR-99	LNC_010028			0.367298051	0.111135938
chi-novel-miR-99	LNC_008997			-0.28105457	0.229997506
chi-novel-miR-99	LNC_007212			0.000462975	0.998454374
chi-novel-miR-99	LNC_007370			0.098879135	0.678327238
chi-novel-miR-99	LNC_001433			0.051021357	0.830842688
chi-novel-miR-99	LNC_001434			0.327659464	0.158459197
chi-novel-miR-99	LNC_000817			-0.112356327	0.637200185
chi-novel-miR-99	LNC_006112			-0.266452111	0.256139478
chi-novel-miR-99	LNC_011646			0.407749585	0.074328164
chi-novel-miR-99	LNC_011645			-0.227065373	0.33567945
chi-novel-miR-99	LNC_004487			0.264667998	0.259457523
chi-novel-miR-99	LNC_006114			-0.043171664	0.856586207
chi-novel-miR-99	LNC_006115			-0.172554481	0.466930033
chi-novel-miR-99	LNC_007592			0.420618971	0.064792487
chi-novel-miR-99	LNC_007034			0.492036792	0.0275463
chi-novel-miR-99	LNC_007035			0.042488087	0.858835032
chi-novel-miR-99	LNC_009629			0.04112616	0.863318594
chi-novel-miR-99	LNC_009999			-0.148155216	0.533045885
chi-novel-miR-99	LNC_009998			0.276775857	0.237470359
chi-novel-miR-99	LNC_003286			0.222361255	0.34605469
chi-novel-miR-99	LNC_007031			-0.070064381	0.769122807
chi-novel-miR-99	LNC_000749			0.415309064	0.068608188
chi-novel-miR-99	LNC_011701			-0.120046998	0.614171747
chi-novel-miR-99	LNC_002526			0.326742407	0.159696627
chi-novel-miR-99	LNC_002525			0.339899222	0.142574684
chi-novel-miR-99	LNC_002524			0.012657209	0.957762327
chi-novel-miR-99	LNC_003132			0.103849232	0.663050746
chi-novel-miR-99	LNC_003131			-0.007079904	0.976367109
chi-novel-miR-99	LNC_009199			0.210460655	0.373122455
chi-novel-miR-99	LNC_008712			-0.036495074	0.878593796
chi-novel-miR-99	LNC_008710			0.31386387	0.177783253
chi-novel-miR-99	LNC_011616			0.167667839	0.479828269
chi-novel-miR-99	LNC_005428			0.257862057	0.272363658
chi-novel-miR-99	LNC_010086			0.016082662	0.946345521
chi-novel-miR-99	LNC_004248			-0.109713405	0.645189868
chi-novel-miR-99	LNC_011006			-0.602924438	0.004894078
chi-novel-miR-99	LNC_011002			-0.271182685	0.247472617
chi-novel-miR-99	LNC_011003			-0.079146697	0.740127364
chi-novel-miR-99	LNC_001192			-0.19691263	0.405346586
chi-novel-miR-99	LNC_001191			-0.133966634	0.573374519
chi-novel-miR-99	LNC_006900			-0.306472216	0.188769774
chi-novel-miR-99	LNC_007296			0.490875948	0.027970757
chi-novel-miR-99	LNC_007749			0.210685723	0.372599717
chi-novel-miR-99	LNC_003456			0.396868413	0.083176393
chi-novel-miR-99	LNC_003457			-0.435919331	0.054689715
chi-novel-miR-99	LNC_003458			-0.135980963	0.567569577
chi-novel-miR-99	LNC_010837			0.301802893	0.19594076
chi-novel-miR-99	LNC_010838			-0.163514557	0.490928625
chi-novel-miR-99	LNC_011787			0.177657392	0.453651112
chi-novel-miR-99	LNC_011786			0.064069832	0.788426099
chi-novel-miR-99	LNC_011785			0.15786543	0.506226533
chi-novel-miR-99	LNC_011789			0.157856671	0.506250429
chi-novel-miR-99	LNC_001601			-0.225187609	0.339798816
chi-novel-miR-99	LNC_008967			0.033634507	0.888050131
chi-novel-miR-99	LNC_008961			-0.271935447	0.246111008
chi-novel-miR-99	LNC_008962			-0.401029688	0.079705116
chi-novel-miR-99	LNC_009387			-0.290253257	0.214454254
chi-novel-miR-99	LNC_009384			0.409200766	0.073203435
chi-novel-miR-99	LNC_010919			0.642603749	0.002246299
chi-novel-miR-99	LNC_005071			-0.185005515	0.434877214
chi-novel-miR-99	LNC_000552			0.461204418	0.040678766
chi-novel-miR-99	LNC_005133			0.221041918	0.348997712
chi-novel-miR-99	LNC_012314			0.034487546	0.885228613
chi-novel-miR-99	LNC_011271			0.024096868	0.919677733
chi-novel-miR-99	LNC_011279			-0.373787018	0.104489152
chi-novel-miR-99	LNC_011278			-0.279101031	0.233390204
chi-novel-miR-99	LNC_010003			-0.118557876	0.618604476
chi-novel-miR-99	LNC_010002			-0.237272985	0.313804237
chi-novel-miR-99	LNC_001388			-0.084927495	0.721843636
chi-novel-miR-99	LNC_010005			-0.159914162	0.500652208
chi-novel-miR-99	LNC_010004			0.111363254	0.640197835
chi-novel-miR-99	LNC_009078			-0.074045998	0.756372607
chi-novel-miR-99	LNC_004710			0.620627083	0.003501717
chi-novel-miR-99	LNC_004711			-0.000694038	0.997682976
chi-novel-miR-99	LNC_004716			0.139372809	0.557853456
chi-novel-miR-99	LNC_007356			0.140910933	0.553471946
chi-novel-miR-99	LNC_007351			-0.15319952	0.519032152
chi-novel-miR-99	LNC_007350			-0.259799593	0.268649374
chi-novel-miR-99	LNC_000835			-0.172554481	0.466930033
chi-novel-miR-99	LNC_009606			-0.176256553	0.457276884
chi-novel-miR-99	LNC_001430			0.140587358	0.554392404
chi-novel-miR-99	LNC_000768			0.016630654	0.94451998
chi-novel-miR-99	LNC_000762			0.066410197	0.780874998
chi-novel-miR-99	LNC_002541			0.041472895	0.862176729
chi-novel-miR-99	LNC_002540			-0.289526962	0.215655653
chi-novel-miR-99	LNC_003156			0.25969417	0.268850649
chi-novel-miR-99	LNC_003151			0.161744954	0.495696167
chi-novel-miR-99	LNC_003150			0.087766135	0.71291768
chi-novel-miR-99	LNC_002406			-0.095734171	0.688057101
chi-novel-miR-99	LNC_010643			0.171889289	0.468675392
chi-novel-miR-99	LNC_010642			0.129130031	0.587416646
chi-novel-miR-99	LNC_010644			0.105940188	0.656661473
chi-novel-miR-99	LNC_008785			0.186318267	0.431567009
chi-novel-miR-99	LNC_012112			0.129085804	0.587545718
chi-novel-miR-99	LNC_012111			-0.227985983	0.333670634
chi-novel-miR-99	LNC_001011			-0.18845478	0.426208283
chi-novel-miR-99	LNC_008732			0.089489223	0.707516909
chi-novel-miR-99	LNC_008733			0.162687981	0.493152721
chi-novel-miR-99	LNC_011067			0.395671807	0.084194976
chi-novel-miR-99	LNC_010259			-0.467783237	0.037535673
chi-novel-miR-99	LNC_010251			-0.222311249	0.346165973
chi-novel-miR-99	LNC_001175			-0.202206901	0.392577596
chi-novel-miR-99	LNC_001174			-0.189681327	0.423148008
chi-novel-miR-99	LNC_001177			0.28848712	0.217383398
chi-novel-miR-99	LNC_001179			0.136270467	0.566737398
chi-novel-miR-99	LNC_010754			0.010097576	0.966298705
chi-novel-miR-99	LNC_003715			-0.260883959	0.26658457
chi-novel-miR-99	LNC_003714			0.086873751	0.715719927
chi-novel-miR-99	LNC_005387			-0.125583315	0.597805222
chi-novel-miR-99	LNC_007720			0.16628161	0.483519228
chi-novel-miR-99	LNC_012081			0.276199286	0.238489187
chi-novel-miR-99	LNC_012082			-0.168964593	0.476388305
chi-novel-miR-99	LNC_003436			0.22472412	0.340820135
chi-novel-miR-99	LNC_003434			0.212523016	0.368347985
chi-novel-miR-99	LNC_003433			-0.02813347	0.906275149
chi-novel-miR-99	LNC_005657			0.380295495	0.09811686
chi-novel-miR-99	LNC_002390			-0.33261549	0.151886487
chi-novel-miR-99	LNC_002393			0.293628674	0.208928735
chi-novel-miR-99	LNC_002394			0.056100948	0.814270205
chi-novel-miR-99	LNC_002399			0.010249322	0.965792524
chi-novel-miR-99	LNC_003384			-0.012358022	0.958759907
chi-novel-miR-99	LNC_003385			-0.182824246	0.440406941
chi-novel-miR-99	LNC_003386			-0.06022619	0.800866695
chi-novel-miR-99	LNC_003389			-0.509810531	0.021658118
chi-novel-miR-99	LNC_010815			-0.31338215	0.178485694
chi-novel-miR-99	LNC_010817			0.039034958	0.870210769
chi-novel-miR-99	LNC_010810			-0.478631738	0.032768304
chi-novel-miR-99	LNC_006093			0.211037574	0.371783344
chi-novel-miR-99	LNC_004521			-0.149248564	0.52999365
chi-novel-miR-99	LNC_009011			0.143975533	0.544788355
chi-novel-miR-99	LNC_009016			-0.024773786	0.917428635
chi-novel-miR-99	LNC_009017			-0.215697833	0.361066449
chi-novel-miR-99	LNC_007598			0.157655484	0.506799447
chi-novel-miR-99	LNC_009018			0.356645562	0.122699844
chi-novel-miR-99	LNC_009019			0.404382037	0.076987786
chi-novel-miR-99	LNC_006676			-0.044314212	0.852829848
chi-novel-miR-99	LNC_008947			0.599720146	0.005189279
chi-novel-miR-99	LNC_008945			0.045571601	0.848699449
chi-novel-miR-99	LNC_008943			0.049251638	0.836633063
chi-novel-miR-99	LNC_011856			-0.219150244	0.35324268
chi-novel-miR-99	LNC_008948			-0.166170535	0.483815583
chi-novel-miR-99	LNC_000532			0.095567026	0.688575553
chi-novel-miR-99	LNC_008577			0.150672633	0.526030376
chi-novel-miR-99	LNC_010129			0.217586026	0.356775253
chi-novel-miR-99	LNC_010550			-0.164125637	0.489287544
chi-novel-miR-99	LNC_006640			0.477150835	0.033389608
chi-novel-miR-99	LNC_011214			0.295317859	0.20619927
chi-novel-miR-99	LNC_001817			-0.152124585	0.522003809
chi-novel-miR-99	LNC_001818			-0.20325457	0.390077487
chi-novel-miR-99	LNC_004730			-0.225479074	0.339157477
chi-novel-miR-99	LNC_007417			0.112739304	0.636045591
chi-novel-miR-99	LNC_007410			0.074631979	0.754501161
chi-novel-miR-99	LNC_000855			-0.150457489	0.526628246
chi-novel-miR-99	LNC_000857			-0.255255753	0.277410363
chi-novel-miR-99	LNC_000856			0.125518774	0.59799497
chi-novel-miR-99	LNC_007413			0.089383817	0.707846905
chi-novel-miR-99	LNC_007418			-0.035006449	0.883512934
chi-novel-miR-99	LNC_007419			0.06569851	0.783169265
chi-novel-miR-99	LNC_009959			-0.186235621	0.431775012
chi-novel-miR-99	LNC_009958			-0.250630298	0.28650912
chi-novel-miR-99	LNC_009952			-0.346237197	0.134804054
chi-novel-miR-99	LNC_009954			-0.3415735	0.140492132
chi-novel-miR-99	LNC_006469			0.115127096	0.628865208
chi-novel-miR-99	LNC_002567			-0.172554481	0.466930033
chi-novel-miR-99	LNC_002561			-0.117444878	0.621925896
chi-novel-miR-99	LNC_009489			-0.172554481	0.466930033
chi-novel-miR-99	LNC_009488			0.114959052	0.629369499
chi-novel-miR-99	LNC_003178			0.036719334	0.877853101
chi-novel-miR-99	LNC_003170			-0.095543287	0.688649195
chi-novel-miR-99	LNC_005375			0.322641868	0.165311321
chi-novel-miR-99	LNC_001301			0.033387575	0.888867132
chi-novel-miR-99	LNC_010662			-0.55679977	0.010771469
chi-novel-miR-99	LNC_010665			-0.114877282	0.629614944
chi-novel-miR-99	LNC_001305			0.034298576	0.885853539
chi-novel-miR-99	LNC_008538			0.001911809	0.993617546
chi-novel-miR-99	LNC_008536			0.329204809	0.156389019
chi-novel-miR-99	LNC_008532			0.032649174	0.89131084
chi-novel-miR-99	LNC_008533			-0.018423474	0.938549409
chi-novel-miR-99	LNC_008531			0.128038617	0.590605333
chi-novel-miR-99	LNC_001037			-0.273525283	0.243251082
chi-novel-miR-99	LNC_008288			-0.234593539	0.319461452
chi-novel-miR-99	LNC_007672			0.013859494	0.953754179
chi-novel-miR-99	LNC_007673			0.278607537	0.234252353
chi-novel-miR-99	LNC_011044			-0.062227488	0.794383199
chi-novel-miR-99	LNC_011045			-0.205516738	0.384709428
chi-novel-miR-99	LNC_004284			0.710325498	0.000449119
chi-novel-miR-99	LNC_001159			0.252931864	0.281958952
chi-novel-miR-99	LNC_004283			0.408859687	0.073466635
chi-novel-miR-99	LNC_003883			-0.103826901	0.663119106
chi-novel-miR-99	LNC_011559			0.096221757	0.686545472
chi-novel-miR-99	LNC_003770			0.047566403	0.842154543
chi-novel-miR-99	LNC_002829			0.181069234	0.444882661
chi-novel-miR-99	LNC_002821			0.084015689	0.724718185
chi-novel-miR-99	LNC_002826			-0.437517194	0.053708267
chi-novel-miR-99	LNC_002827			0.010388873	0.965327035
chi-novel-miR-99	LNC_002825			0.279298627	0.233045575
chi-novel-miR-99	LNC_007256			-0.067175327	0.778410391
chi-novel-miR-99	LNC_007257			-0.208316628	0.378122902
chi-novel-miR-99	LNC_007255			0.469188571	0.036889415
chi-novel-miR-99	LNC_007259			0.239537959	0.309069412
chi-novel-miR-99	LNC_003413			-0.649911324	0.001923419
chi-novel-miR-99	LNC_003414			0.031213915	0.896063459
chi-novel-miR-99	LNC_003415			0.173064174	0.465594912
chi-novel-miR-99	LNC_012495			0.490929294	0.027951139
chi-novel-miR-99	LNC_012493			0.195960132	0.407667668
chi-novel-miR-99	LNC_010877			0.103344281	0.664597096
chi-novel-miR-99	LNC_006074			-0.271586775	0.246741095
chi-novel-miR-99	LNC_005040			0.10492527	0.659759896
chi-novel-miR-99	LNC_005045			0.331609677	0.153204799
chi-novel-miR-99	LNC_005046			0.035070477	0.883301266
chi-novel-miR-99	LNC_007416			-0.108145968	0.649946119
chi-novel-miR-99	LNC_010411			0.214339507	0.364171649
chi-novel-miR-99	LNC_012293			-0.166159718	0.483844448
chi-novel-miR-99	LNC_007387			-0.374943959	0.103335053
chi-novel-miR-99	LNC_003961			0.401205393	0.079560951
chi-novel-miR-99	LNC_008075			0.221721246	0.347480538
chi-novel-miR-99	LNC_008071			0.074137186	0.756081294
chi-novel-miR-99	LNC_008070			-0.356178648	0.123225595
chi-novel-miR-99	LNC_002610			0.393186615	0.086339851
chi-novel-miR-99	LNC_009728			-0.236426857	0.315584151
chi-novel-miR-99	LNC_004349			0.231050542	0.32703483
chi-novel-miR-99	LNC_011180			0.215136713	0.362347352
chi-novel-miR-99	LNC_010590			-0.166311465	0.483439588
chi-novel-miR-99	LNC_008028			-0.172554481	0.466930033
chi-novel-miR-99	LNC_008029			-0.186224964	0.431801838
chi-novel-miR-99	LNC_008981			0.287805039	0.218521633
chi-novel-miR-99	LNC_008024			0.010397392	0.965298617
chi-novel-miR-99	LNC_008025			-0.240287956	0.307511139
chi-novel-miR-99	LNC_011237			0.400653355	0.080014548
chi-novel-miR-99	LNC_011235			0.419295738	0.065728037
chi-novel-miR-99	LNC_011234			0.412263778	0.070871264
chi-novel-miR-99	LNC_011233			0.000867575	0.997103633
chi-novel-miR-99	LNC_011232			0.049952948	0.834337448
chi-novel-miR-99	LNC_010048			-0.024900712	0.917006983
chi-novel-miR-99	LNC_001832			0.140465328	0.554739714
chi-novel-miR-99	LNC_001833			-0.040472819	0.865470875
chi-novel-miR-99	LNC_006828			0.308032847	0.18641297
chi-novel-miR-99	LNC_006829			0.031771147	0.894217866
chi-novel-miR-99	LNC_004756			0.245099852	0.297626797
chi-novel-miR-99	LNC_004757			-0.309431149	0.184318249
chi-novel-miR-99	LNC_004750			-0.173132002	0.465417388
chi-novel-miR-99	LNC_011912			0.196509407	0.406328293
chi-novel-miR-99	LNC_006556			0.381347593	0.097114021
chi-novel-miR-99	LNC_006557			-0.131617675	0.580176088
chi-novel-miR-99	LNC_006555			0.162395192	0.49394172
chi-novel-miR-99	LNC_006009			-0.151783164	0.522949335
chi-novel-miR-99	LNC_007537			0.198629028	0.40118228
chi-novel-miR-99	LNC_007535			0.080009289	0.737390326
chi-novel-miR-99	LNC_007060			0.018057362	0.939768411
chi-novel-miR-99	LNC_006445			0.33386309	0.150262254
chi-novel-miR-99	LNC_000879			-0.413604385	0.069868219
chi-novel-miR-99	LNC_000878			0.251793497	0.28420386
chi-novel-miR-99	LNC_002588			-0.043425995	0.855749784
chi-novel-miR-99	LNC_012350			-0.533888865	0.015324671
chi-novel-miR-99	LNC_009854			-0.097948599	0.681201101
chi-novel-miR-99	LNC_009855			-0.235254942	0.318059375
chi-novel-miR-99	LNC_009850			0.282853726	0.226901412
chi-novel-miR-99	LNC_000597			0.137794857	0.562364376
chi-novel-miR-99	LNC_010603			-0.114937169	0.629435181
chi-novel-miR-99	LNC_010602			-0.120296533	0.613430199
chi-novel-miR-99	LNC_001584			-0.236373558	0.315696475
chi-novel-miR-99	LNC_001585			-0.205868407	0.383878653
chi-novel-miR-99	LNC_001586			-0.250401104	0.2869647
chi-novel-miR-99	LNC_001587			0.172230905	0.467778634
chi-novel-miR-99	LNC_001580			-0.240585205	0.306894862
chi-novel-miR-99	LNC_001581			0.093264641	0.695730618
chi-novel-miR-99	LNC_001582			0.194727141	0.410682986
chi-novel-miR-99	LNC_001583			-0.091779579	0.700358922
chi-novel-miR-99	LNC_008511			-0.462170295	0.04020498
chi-novel-miR-99	LNC_008514			0.615321353	0.003879209
chi-novel-miR-99	LNC_008515			-0.185959945	0.43246922
chi-novel-miR-99	LNC_008516			-0.172554481	0.466930033
chi-novel-miR-99	LNC_008517			0.220696733	0.349770099
chi-novel-miR-99	LNC_005458			0.218047974	0.355729897
chi-novel-miR-99	LNC_005459			0.325505505	0.161376189
chi-novel-miR-99	LNC_005454			-0.120431425	0.613029488
chi-novel-miR-99	LNC_001135			-0.030038277	0.899958933
chi-novel-miR-99	LNC_001136			-0.040889228	0.864099003
chi-novel-miR-99	LNC_001133			0.208117551	0.378589106
chi-novel-miR-99	LNC_008632			0.223159284	0.344281576
chi-novel-miR-99	LNC_009997			0.315691148	0.175135826
chi-novel-miR-99	LNC_003759			-0.093828236	0.693976829
chi-novel-miR-99	LNC_003755			0.215140575	0.362338528
chi-novel-miR-99	LNC_003751			-0.026681313	0.91109407
chi-novel-miR-99	LNC_007275			-0.202356464	0.392220143
chi-novel-miR-99	LNC_007278			0.203518287	0.389449562
chi-novel-miR-99	LNC_007279			0.255014145	0.277881127
chi-novel-miR-99	LNC_010850			0.620534675	0.00350802
chi-novel-miR-99	LNC_010856			-0.199467828	0.399155765
chi-novel-miR-99	LNC_006586			-0.157064885	0.508412781
chi-novel-miR-99	LNC_006588			0.18271066	0.440695897
chi-novel-miR-99	LNC_011720			-0.194334684	0.411645285
chi-novel-miR-99	LNC_011725			-0.124104785	0.602158328
chi-novel-miR-99	LNC_011724			0.351782333	0.128254891
chi-novel-miR-99	LNC_007180			-0.213957835	0.365046907
chi-novel-miR-99	LNC_007181			-0.136821196	0.5651558
chi-novel-miR-99	LNC_006638			0.02800148	0.906713025
chi-novel-miR-99	LNC_009964			-0.057357647	0.810181565
chi-novel-miR-99	LNC_002249			-0.224254225	0.341857404
chi-novel-miR-99	LNC_002246			0.328606766	0.157187936
chi-novel-miR-99	LNC_002244			0.458460192	0.042048473
chi-novel-miR-99	LNC_003031			0.658970409	0.001577945
chi-novel-miR-99	LNC_003036			-0.326820138	0.159591482
chi-novel-miR-99	LNC_003037			-0.002110151	0.992955408
chi-novel-miR-99	LNC_008893			-0.270894306	0.247995516
chi-novel-miR-99	LNC_008897			-0.129317863	0.58686861
chi-novel-miR-99	LNC_008896			0.050934935	0.831125263
chi-novel-miR-99	LNC_010015			0.493739311	0.026932973
chi-novel-miR-99	LNC_007861			0.226293269	0.337369691
chi-novel-miR-99	LNC_007860			0.359096124	0.119966702
chi-novel-miR-99	LNC_007864			0.130904691	0.582247394
chi-novel-miR-99	LNC_004988			0.055751467	0.815408061
chi-novel-miR-99	LNC_008091			-0.214153716	0.364597559
chi-novel-miR-99	LNC_008096			0.093412098	0.69527162
chi-novel-miR-99	LNC_008099			0.230496194	0.328229339
chi-novel-miR-99	LNC_000462			0.206147876	0.383219157
chi-novel-miR-99	LNC_002632			-0.132685093	0.577081026
chi-novel-miR-99	LNC_004360			0.09272867	0.697399827
chi-novel-miR-99	LNC_004366			0.566171171	0.009258849
chi-novel-miR-99	LNC_007743			-0.088312629	0.711203334
chi-novel-miR-99	LNC_010719			-0.334875992	0.1489525
chi-novel-miR-99	LNC_001853			-0.235646102	0.317231911
chi-novel-miR-99	LNC_004774			0.215044089	0.362559041
chi-novel-miR-99	LNC_008334			-0.298500907	0.201120491
chi-novel-miR-99	LNC_000093			-0.132079493	0.578836138
chi-novel-miR-99	LNC_000096			0.119313755	0.616352824
chi-novel-miR-99	LNC_003203			-0.255681929	0.276581186
chi-novel-miR-99	LNC_003204			-0.264501315	0.259768897
chi-novel-miR-99	LNC_003207			0.216193737	0.35993658
chi-novel-miR-99	LNC_003206			-0.018575125	0.938044509
chi-novel-miR-99	LNC_000893			-0.093418343	0.695252182
chi-novel-miR-99	LNC_000892			0.079065829	0.740384115
chi-novel-miR-99	LNC_000894			-0.317398928	0.172685946
chi-novel-miR-99	LNC_012377			-0.093963836	0.693555094
chi-novel-miR-99	LNC_012373			-0.06638281	0.780963256
chi-novel-miR-99	LNC_012371			0.302935543	0.194184773
chi-novel-miR-99	LNC_001422			0.138163406	0.56130936
chi-novel-miR-99	LNC_001429			0.076718165	0.747849263
chi-novel-miR-99	LNC_010628			0.319502703	0.169700311
chi-novel-miR-99	LNC_010625			-0.060886651	0.798725628
chi-novel-miR-99	LNC_005910			0.197274674	0.404466242
chi-novel-miR-99	LNC_009065			-0.323485531	0.164145196
chi-novel-miR-99	LNC_001117			-0.302472109	0.19490197
chi-novel-miR-99	LNC_001116			-0.035363238	0.882333548
chi-novel-miR-99	LNC_001112			-0.024754588	0.917492411
chi-novel-miR-99	LNC_001118			0.54365188	0.013225522
chi-novel-miR-99	LNC_008132			-0.173153563	0.465360962
chi-novel-miR-99	LNC_008130			-0.321014615	0.167576597
chi-novel-miR-99	LNC_008135			0.394015805	0.085619777
chi-novel-miR-99	LNC_000301			0.410020395	0.072573831
chi-novel-miR-99	LNC_002799			0.045487146	0.848976757
chi-novel-miR-99	LNC_002793			-0.247207254	0.293359719
chi-novel-miR-99	LNC_000242			-0.032769567	0.890912341
chi-novel-miR-99	LNC_000249			0.379397911	0.098978373
chi-novel-miR-99	LNC_002866			-0.045928321	0.847528345
chi-novel-miR-99	LNC_002867			-0.296796981	0.203828749
chi-novel-miR-99	LNC_002864			-0.15466346	0.514997975
chi-novel-miR-99	LNC_002865			0.010105719	0.966271542
chi-novel-miR-99	LNC_011370			-0.279885589	0.232023794
chi-novel-miR-99	LNC_010361			-0.137962644	0.561883958
chi-novel-miR-99	LNC_010366			-0.149258601	0.529965669
chi-novel-miR-99	LNC_010367			-0.371058416	0.107248025
chi-novel-miR-99	LNC_004094			0.19071699	0.420573177
chi-novel-miR-99	LNC_004093			0.08811232	0.711831548
chi-novel-miR-99	LNC_004092			-0.27800167	0.235313635
chi-novel-miR-99	LNC_007210			-0.011151495	0.962783404
chi-novel-miR-99	LNC_007211			-0.270303352	0.24906926
chi-novel-miR-99	LNC_000936			0.077787011	0.744447802
chi-novel-miR-99	LNC_011703			0.127855882	0.591139923
chi-novel-miR-99	LNC_011702			0.111522742	0.63971605
chi-novel-miR-99	LNC_011700			-0.051042519	0.830773499
chi-novel-miR-99	LNC_011704			0.163974043	0.489694403
chi-novel-miR-99	LNC_004545			-0.079003845	0.74058093
chi-novel-miR-99	LNC_004541			0.047157667	0.843494803
chi-novel-miR-99	LNC_001683			0.619089196	0.003607853
chi-novel-miR-99	LNC_002269			-0.100003209	0.674861346
chi-novel-miR-99	LNC_002260			0.245234756	0.297352512
chi-novel-miR-99	LNC_002261			0.3628857	0.11582631
chi-novel-miR-99	LNC_009077			-0.482292928	0.031271031
chi-novel-miR-99	LNC_008300			-0.197597173	0.403682934
chi-novel-miR-99	LNC_008308			-0.071154587	0.765625851
chi-novel-miR-99	LNC_011176			-0.128868085	0.588181286
chi-novel-miR-99	LNC_011177			0.166853523	0.481994754
chi-novel-miR-99	LNC_002657			-0.02546023	0.915148501
chi-novel-miR-99	LNC_002652			0.300484245	0.19799846
chi-novel-miR-99	LNC_004841			-0.147712917	0.534282927
chi-novel-miR-99	LNC_008568			0.21984188	0.351687184
chi-novel-miR-99	LNC_010565			0.27858516	0.234291494
chi-novel-miR-99	LNC_011145			0.387623278	0.091287067
chi-novel-miR-99	LNC_009326			-0.102289964	0.667830009
chi-novel-miR-99	LNC_004309			0.321599598	0.166759811
chi-novel-miR-99	LNC_010569			0.069329065	0.771483847
chi-novel-miR-99	LNC_006651			0.292281017	0.211123414
chi-novel-miR-99	LNC_001876			-0.581497913	0.007160436
chi-novel-miR-99	LNC_001878			0.680642851	0.000956378
chi-novel-miR-99	LNC_001879			0.291843777	0.211838725
chi-novel-miR-99	LNC_006654			-0.254506651	0.278871576
chi-novel-miR-99	LNC_007402			-0.120551406	0.61267316
chi-novel-miR-99	LNC_012302			0.100403175	0.673629635
chi-novel-miR-99	LNC_012303			-0.172554481	0.466930033
chi-novel-miR-99	LNC_012300			-0.24504722	0.297733849
chi-novel-miR-99	LNC_012306			-0.01203875	0.959824516
chi-novel-miR-99	LNC_007404			0.048647644	0.838611149
chi-novel-miR-99	LNC_003658			-0.335834015	0.147721055
chi-novel-miR-99	LNC_012304			-0.296645127	0.204071281
chi-novel-miR-99	LNC_003653			-0.638398951	0.002451774
chi-novel-miR-99	LNC_003229			0.135736721	0.568272069
chi-novel-miR-99	LNC_003228			0.042934488	0.857366348
chi-novel-miR-99	LNC_000228			0.009831468	0.967186394
chi-novel-miR-99	LNC_000229			0.689718131	0.000766015
chi-novel-miR-99	LNC_000226			-0.5069804	0.022521922
chi-novel-miR-99	LNC_000227			0.020109167	0.93293847
chi-novel-miR-99	LNC_000225			0.724668485	0.000301467
chi-novel-miR-99	LNC_008709			-0.162641253	0.493278601
chi-novel-miR-99	LNC_009795			0.127948704	0.590868348
chi-novel-miR-99	LNC_006776			0.039468508	0.868781119
chi-novel-miR-99	LNC_011917			-0.043272541	0.856254433
chi-novel-miR-99	LNC_011910			-0.418428619	0.066346597
chi-novel-miR-99	LNC_011911			0.316328249	0.174219125
chi-novel-miR-99	LNC_009244			-0.254620722	0.278648758
chi-novel-miR-99	LNC_009241			-0.110186442	0.643757068
chi-novel-miR-99	LNC_009240			0.027498806	0.908380876
chi-novel-miR-99	LNC_001092			-0.184715363	0.435610658
chi-novel-miR-99	LNC_001090			0.212279497	0.368909927
chi-novel-miR-99	LNC_001091			-0.146846399	0.536710275
chi-novel-miR-99	LNC_001098			-0.237559129	0.313203673
chi-novel-miR-99	LNC_001099			0.296422878	0.204426588
chi-novel-miR-99	LNC_007911			0.013785546	0.954000675
chi-novel-miR-99	LNC_007912			-0.00535533	0.982122758
chi-novel-miR-99	LNC_007665			-0.589121708	0.006272088
chi-novel-miR-99	LNC_008287			0.37158118	0.106715426
chi-novel-miR-99	LNC_011791			0.081952038	0.731237086
chi-novel-miR-99	LNC_007333			-0.320551042	0.168225808
chi-novel-miR-99	LNC_007332			-0.637122912	0.002517145
chi-novel-miR-99	LNC_008112			-0.171433893	0.469872178
chi-novel-miR-99	LNC_000326			0.025599357	0.914686446
chi-novel-miR-99	LNC_000325			0.266555768	0.25594753
chi-novel-miR-99	LNC_000329			-0.018843101	0.937152381
chi-novel-miR-99	LNC_003793			0.166797626	0.482143645
chi-novel-miR-99	LNC_003797			-0.081586876	0.732392467
chi-novel-miR-99	LNC_003794			-0.111161034	0.640808908
chi-novel-miR-99	LNC_005309			-0.530289617	0.016162894
chi-novel-miR-99	LNC_002848			-0.213342297	0.366460995
chi-novel-miR-99	LNC_007960			0.035955159	0.880377451
chi-novel-miR-99	LNC_010344			-0.316805074	0.173535184
chi-novel-miR-99	LNC_010345			0.368990082	0.10937414
chi-novel-miR-99	LNC_010343			-0.248475496	0.290809955
chi-novel-miR-99	LNC_012485			0.46915012	0.036906982
chi-novel-miR-99	LNC_012486			-0.172554481	0.466930033
chi-novel-miR-99	LNC_007234			0.53417376	0.015259843
chi-novel-miR-99	LNC_007235			0.085842075	0.718963943
chi-novel-miR-99	LNC_000918			0.145628126	0.540131533
chi-novel-miR-99	LNC_011767			-0.20802942	0.378795599
chi-novel-miR-99	LNC_005074			0.228607178	0.332319168
chi-novel-miR-99	LNC_005070			-0.301369705	0.196615148
chi-novel-miR-99	LNC_005072			0.38906696	0.089983746
chi-novel-miR-99	LNC_005073			-0.250242822	0.287279586
chi-novel-miR-99	LNC_012238			0.331021618	0.153979237
chi-novel-miR-99	LNC_012239			-0.164627353	0.487942186
chi-novel-miR-99	LNC_003076			0.162022958	0.494945696
chi-novel-miR-99	LNC_003077			-0.361125078	0.117736961
chi-novel-miR-99	LNC_003072			0.04605084	0.847126188
chi-novel-miR-99	LNC_003070			0.141078165	0.552996499
chi-novel-miR-99	LNC_010988			0.487303581	0.029309336
chi-novel-miR-99	LNC_006450			0.242213093	0.303533076
chi-novel-miR-99	LNC_002671			0.101138184	0.67136823
chi-novel-miR-99	LNC_011169			-0.143844257	0.545159053
chi-novel-miR-99	LNC_011168			0.090918762	0.703046393
chi-novel-miR-99	LNC_011163			0.29543435	0.206011915
chi-novel-miR-99	LNC_011167			-0.052948101	0.824548082
chi-novel-miR-99	LNC_011165			-0.595087446	0.005641887
chi-novel-miR-99	LNC_004326			0.031282655	0.895835761
chi-novel-miR-99	LNC_004324			0.053091222	0.824080915
chi-novel-miR-99	LNC_004322			-0.199203025	0.399794914
chi-novel-miR-99	LNC_008033			-0.176996559	0.455359688
chi-novel-miR-99	LNC_008032			-0.225392173	0.33934862
chi-novel-miR-99	LNC_005801			0.19722371	0.404590102
chi-novel-miR-99	LNC_008031			0.207103086	0.380969834
chi-novel-miR-99	LNC_008030			-0.044053121	0.853687971
chi-novel-miR-99	LNC_011295			0.300007557	0.198745853
chi-novel-miR-99	LNC_011294			0.13387408	0.573641859
chi-novel-miR-99	LNC_011297			0.016484111	0.945008136
chi-novel-miR-99	LNC_008034			0.00557115	0.981402419
chi-novel-miR-99	LNC_011291			-0.224586976	0.341122683
chi-novel-miR-99	LNC_009288			0.378856683	0.099500509
chi-novel-miR-99	LNC_010223			-0.144220581	0.544096687
chi-novel-miR-99	LNC_008467			0.135542675	0.568830453
chi-novel-miR-99	LNC_009441			0.091801273	0.700291237
chi-novel-miR-99	LNC_008468			-0.028719418	0.904331592
chi-novel-miR-99	LNC_008469			0.621501539	0.003442532
chi-novel-miR-99	LNC_003674			-0.424665275	0.061993868
chi-novel-miR-99	LNC_003672			0.074696981	0.754293643
chi-novel-miR-99	LNC_003673			0.126278122	0.595764087
chi-novel-miR-99	LNC_006541			-0.039785149	0.867737228
chi-novel-miR-99	LNC_005534			0.165584432	0.485380831
chi-novel-miR-99	LNC_005533			-0.440113743	0.052142107
chi-novel-miR-99	LNC_007013			0.016260684	0.945752443
chi-novel-miR-99	LNC_002077			-0.385530182	0.0932012
chi-novel-miR-99	LNC_002076			-0.090042213	0.705786474
chi-novel-miR-99	LNC_002070			-0.384005845	0.094613598
chi-novel-miR-99	LNC_003242			0.481146314	0.031734064
chi-novel-miR-99	LNC_006436			-0.295775558	0.205463791
chi-novel-miR-99	LNC_010400			0.056484396	0.813022171
chi-novel-miR-99	LNC_004661			0.056473725	0.813056898
chi-novel-miR-99	LNC_004664			0.029720339	0.901012805
chi-novel-miR-99	LNC_004665			-0.066880252	0.779360634
chi-novel-miR-99	LNC_001528			0.116331949	0.625254157
chi-novel-miR-99	LNC_011933			0.119605129	0.615485741
chi-novel-miR-99	LNC_005954			0.025556825	0.914827696
chi-novel-miR-99	LNC_005952			0.262477882	0.26356765
chi-novel-miR-99	LNC_005959			-0.034059753	0.886643421
chi-novel-miR-99	LNC_005448			-0.132795738	0.576760609
chi-novel-miR-99	LNC_000690			-0.107905366	0.650677369
chi-novel-miR-99	LNC_000695			-0.109701708	0.645225314
chi-novel-miR-99	LNC_009345			-0.092016015	0.699621364
chi-novel-miR-99	LNC_003801			0.078148622	0.74329805
chi-novel-miR-99	LNC_008176			0.111762942	0.638990705
chi-novel-miR-99	LNC_008175			-0.31980389	0.169275784
chi-novel-miR-99	LNC_005322			-0.225248866	0.339663967
chi-novel-miR-99	LNC_005323			0.334643367	0.149252595
chi-novel-miR-99	LNC_005328			-0.024836796	0.91721931
chi-novel-miR-99	LNC_012477			-0.078937478	0.740791678
chi-novel-miR-99	LNC_010320			0.030925906	0.897017567
chi-novel-miR-99	LNC_010321			-0.125715057	0.597417978
chi-novel-miR-99	LNC_004057			0.121063582	0.611153011
chi-novel-miR-99	LNC_007494			0.236102919	0.316267189
chi-novel-miR-99	LNC_004589			-0.140102573	0.555772725
chi-novel-miR-99	LNC_004588			0.079437778	0.739203414
chi-novel-miR-99	LNC_011743			-0.152151341	0.521929744
chi-novel-miR-99	LNC_011742			0.056015598	0.814548059
chi-novel-miR-99	LNC_004587			-0.00779492	0.973981104
chi-novel-miR-99	LNC_004586			-0.403846106	0.077417501
chi-novel-miR-99	LNC_004585			0.273913208	0.242556504
chi-novel-miR-99	LNC_005933			-0.148325839	0.532569031
chi-novel-miR-99	LNC_003584			-0.100691458	0.672742349
chi-novel-miR-99	LNC_003585			0.162644429	0.493270045
chi-novel-miR-99	LNC_003583			-0.132439998	0.57779107
chi-novel-miR-99	LNC_006563			0.111629783	0.639392773
chi-novel-miR-99	LNC_005934			0.390964396	0.088291656
chi-novel-miR-99	LNC_003051			-0.316852096	0.173467837
chi-novel-miR-99	LNC_003052			0.024140305	0.919533392
chi-novel-miR-99	LNC_003053			-0.059250162	0.80403326
chi-novel-miR-99	LNC_003056			0.357062556	0.122231657
chi-novel-miR-99	LNC_006869			-0.034221963	0.886106915
chi-novel-miR-99	LNC_006698			-0.468241134	0.037324146
chi-novel-miR-99	LNC_006696			0.242580894	0.30277663
chi-novel-miR-99	LNC_006691			-0.032705682	0.891123797
chi-novel-miR-99	LNC_006693			-0.306864479	0.188175515
chi-novel-miR-99	LNC_005112			0.317832126	0.172068248
chi-novel-miR-99	LNC_000598			-0.093855139	0.693893151
chi-novel-miR-99	LNC_000471			0.111935957	0.63846844
chi-novel-miR-99	LNC_006866			-0.142913045	0.547791913
chi-novel-miR-99	LNC_005114			-0.30076481	0.197559445
chi-novel-miR-99	LNC_006864			-0.225499796	0.339111909
chi-novel-miR-99	LNC_005893			0.493062184	0.027175604
chi-novel-miR-99	LNC_001758			0.211981319	0.369598662
chi-novel-miR-99	LNC_001750			0.514033492	0.020418348
chi-novel-miR-99	LNC_001757			-0.0121834	0.959342175
chi-novel-miR-99	LNC_008346			0.288315316	0.217669731
chi-novel-miR-99	LNC_012233			0.159492608	0.501796765
chi-novel-miR-99	LNC_011107			-0.270642361	0.24845293
chi-novel-miR-99	LNC_004878			0.121856324	0.608803149
chi-novel-miR-99	LNC_010511			-0.150439981	0.526676913
chi-novel-miR-99	LNC_010510			-0.262241785	0.264013162
chi-novel-miR-99	LNC_010512			0.158632637	0.504135579
chi-novel-miR-99	LNC_012092			0.315488377	0.175428275
chi-novel-miR-99	LNC_012234			0.227453478	0.334831721
chi-novel-miR-99	LNC_007012			-0.196851073	0.405496372
chi-novel-miR-99	LNC_007014			0.059252619	0.804025285
chi-novel-miR-99	LNC_011900			0.065417135	0.78407681
chi-novel-miR-99	LNC_001962			0.305180664	0.190735341
chi-novel-miR-99	LNC_001963			-0.172554481	0.466930033
chi-novel-miR-99	LNC_001961			-0.330496295	0.154673349
chi-novel-miR-99	LNC_001965			0.412004605	0.071066415
chi-novel-miR-99	LNC_007017			0.163392296	0.491257285
chi-novel-miR-99	LNC_005515			0.305995	0.189494437
chi-novel-miR-99	LNC_005512			0.260492048	0.267329677
chi-novel-miR-99	LNC_005511			-0.513472824	0.020579616
chi-novel-miR-99	LNC_005510			-0.368884233	0.109483759
chi-novel-miR-99	LNC_006903			0.222699689	0.345302087
chi-novel-miR-99	LNC_003267			-0.32720372	0.159073323
chi-novel-miR-99	LNC_003265			-0.228917923	0.331644329
chi-novel-miR-99	LNC_005407			0.148793687	0.531262518
chi-novel-miR-99	LNC_011482			0.277728413	0.23579331
chi-novel-miR-99	LNC_006403			0.034642085	0.884717599
chi-novel-miR-99	LNC_010428			-0.196315741	0.406800262
chi-novel-miR-99	LNC_009753			0.021860957	0.927110755
chi-novel-miR-99	LNC_009754			-0.417923395	0.066709012
chi-novel-miR-99	LNC_010687			0.288938066	0.216633017
chi-novel-miR-99	LNC_010680			-0.236538465	0.315349027
chi-novel-miR-99	LNC_010683			0.414121366	0.069484269
chi-novel-miR-99	LNC_001500			0.164087067	0.489391046
chi-novel-miR-99	LNC_001502			0.21680053	0.358556827
chi-novel-miR-99	LNC_007318			0.399541816	0.080933694
chi-novel-miR-99	LNC_010427			-0.040538412	0.865254753
chi-novel-miR-99	LNC_007502			-0.042589355	0.858501815
chi-novel-miR-99	LNC_010426			-0.10350536	0.664103668
chi-novel-miR-99	LNC_009289			-0.205187802	0.385487406
chi-novel-miR-99	LNC_009285			-0.041887168	0.860812796
chi-novel-miR-99	LNC_000368			0.590763671	0.00609314
chi-novel-miR-99	LNC_000367			-0.358871308	0.120215611
chi-novel-miR-99	LNC_002732			0.564724354	0.009480368
chi-novel-miR-99	LNC_011089			-0.03575156	0.881050203
chi-novel-miR-99	LNC_002881			-0.060341904	0.800491479
chi-novel-miR-99	LNC_002882			0.255014145	0.277881127
chi-novel-miR-99	LNC_002883			0.239058221	0.310068662
chi-novel-miR-99	LNC_002888			-0.300962843	0.197249964
chi-novel-miR-99	LNC_011311			0.127004179	0.593634256
chi-novel-miR-99	LNC_011312			0.239731191	0.308667477
chi-novel-miR-99	LNC_011315			-0.626248653	0.003135531
chi-novel-miR-99	LNC_010305			0.411041821	0.071794892
chi-novel-miR-99	LNC_001280			-0.286682292	0.220403738
chi-novel-miR-99	LNC_001286			-0.125761256	0.597282206
chi-novel-miR-99	LNC_001284			0.000951616	0.996823065
chi-novel-miR-99	LNC_004078			-0.179822071	0.448077586
chi-novel-miR-99	LNC_006713			0.221303646	0.348412729
chi-novel-miR-99	LNC_000959			-0.375853739	0.102434031
chi-novel-miR-99	LNC_005708			0.125766746	0.597266072
chi-novel-miR-99	LNC_005852			0.215308628	0.361954636
chi-novel-miR-99	LNC_005851			-0.173401733	0.464711758
chi-novel-miR-99	LNC_005856			0.251797831	0.284195293
chi-novel-miR-99	LNC_005854			0.210789725	0.372358304
chi-novel-miR-99	LNC_005855			-0.21626424	0.359776111
chi-novel-miR-99	LNC_007639			-0.046952299	0.844168367
chi-novel-miR-99	LNC_012278			-0.186371034	0.431434232
chi-novel-miR-99	LNC_012279			-0.066050072	0.782035718
chi-novel-miR-99	LNC_009971			-0.060234367	0.800840178
chi-novel-miR-99	LNC_009973			-0.039144174	0.869850588
chi-novel-miR-99	LNC_009972			-0.186188897	0.431892631
chi-novel-miR-99	LNC_009974			0.10841842	0.649118446
chi-novel-miR-99	LNC_008102			-0.080762647	0.735002378
chi-novel-miR-99	LNC_008100			-0.021868432	0.927085895
chi-novel-miR-99	LNC_009146			0.07593169	0.750354988
chi-novel-miR-99	LNC_004325			-0.309687188	0.183936422
chi-novel-miR-99	LNC_001775			-0.103638983	0.663694447
chi-novel-miR-99	LNC_004323			0.018553734	0.938115725
chi-novel-miR-99	LNC_004321			-0.092341965	0.698604998
chi-novel-miR-99	LNC_004320			-0.130587626	0.58316952
chi-novel-miR-99	LNC_008558			0.240732735	0.306589269
chi-novel-miR-99	LNC_011129			-0.176812096	0.455837204
chi-novel-miR-99	LNC_004815			-0.184767764	0.435478152
chi-novel-miR-99	LNC_004814			0.401581457	0.079253042
chi-novel-miR-99	LNC_004819			0.484012971	0.030586371
chi-novel-miR-99	LNC_010149			0.543612345	0.013233527
chi-novel-miR-99	LNC_001369			-0.054992964	0.817878851
chi-novel-miR-99	LNC_007477			-0.12511995	0.599168061
chi-novel-miR-99	LNC_007472			-0.046444559	0.845834093
chi-novel-miR-99	LNC_012313			0.020117322	0.932911333
chi-novel-miR-99	LNC_012312			-0.07378588	0.757203765
chi-novel-miR-99	LNC_003630			0.360129739	0.118827057
chi-novel-miR-99	LNC_003636			0.224171945	0.342039223
chi-novel-miR-99	LNC_005283			-0.172554481	0.466930033
chi-novel-miR-99	LNC_005282			-0.030217885	0.899363657
chi-novel-miR-99	LNC_002945			0.216913392	0.358300531
chi-novel-miR-99	LNC_001940			0.227004041	0.335813531
chi-novel-miR-99	LNC_011298			-0.330559538	0.154589671
chi-novel-miR-99	LNC_000019			-0.126697278	0.594534138
chi-novel-miR-99	LNC_011290			0.214800909	0.363115156
chi-novel-miR-99	LNC_011292			0.224128532	0.342135176
chi-novel-miR-99	LNC_000239			-0.123977042	0.602535041
chi-novel-miR-99	LNC_012172			-0.020675687	0.931053446
chi-novel-miR-99	LNC_000238			0.244401131	0.299049889
chi-novel-miR-99	LNC_000231			-0.172554481	0.466930033
chi-novel-miR-99	LNC_011469			0.169244977	0.475646143
chi-novel-miR-99	LNC_000230			-0.381951078	0.096542179
chi-novel-miR-99	LNC_000232			0.369419127	0.108930628
chi-novel-miR-99	LNC_006718			-0.086857698	0.715770369
chi-novel-miR-99	LNC_001564			0.280629773	0.230732505
chi-novel-miR-99	LNC_001563			-0.239308917	0.309546243
chi-novel-miR-99	LNC_007920			0.108836808	0.647848205
chi-novel-miR-99	LNC_007032			0.329004591	0.156656173
chi-novel-miR-99	LNC_012175			0.246926447	0.293926122
chi-novel-miR-99	LNC_007033			0.255014145	0.277881127
chi-novel-miR-99	LNC_009773			-0.024582128	0.918065368
chi-novel-miR-99	LNC_009774			-0.383960262	0.094656073
chi-novel-miR-99	LNC_010443			0.089853374	0.706377239
chi-novel-miR-99	LNC_009809			-0.32404278	0.163378069
chi-novel-miR-99	LNC_009808			0.34343894	0.138197075
chi-novel-miR-99	LNC_009555			-0.227508204	0.334712286
chi-novel-miR-99	LNC_003843			-0.11281682	0.635811995
chi-novel-miR-99	LNC_003841			0.074704819	0.754268623
chi-novel-miR-99	LNC_008601			0.150249447	0.527206682
chi-novel-miR-99	LNC_007567			-0.139306185	0.55804359
chi-novel-miR-99	LNC_010498			-0.088177587	0.711626835
chi-novel-miR-99	LNC_010445			0.215374796	0.361803547
chi-novel-miR-99	LNC_010506			0.08048995	0.735866488
chi-novel-miR-99	LNC_005061			-0.133455799	0.574850733
chi-novel-miR-99	LNC_002152			-0.185264909	0.434222073
chi-novel-miR-99	LNC_002153			-0.174338788	0.462264617
chi-novel-miR-99	LNC_002151			-0.560530183	0.010147008
chi-novel-miR-99	LNC_002154			0.675444506	0.001082379
chi-novel-miR-99	LNC_005067			-0.250713125	0.286344592
chi-novel-miR-99	LNC_007380			0.288273717	0.217739099
chi-novel-miR-99	LNC_006525			0.497364543	0.025662853
chi-novel-miR-99	LNC_005725			0.115919032	0.626490788
chi-novel-miR-99	LNC_005726			-0.033966818	0.886950821
chi-novel-miR-99	LNC_005069			0.010573352	0.964711699
chi-novel-miR-99	LNC_005874			0.127085204	0.593396773
chi-novel-miR-99	LNC_005875			-0.256713827	0.274579906
chi-novel-miR-99	LNC_005068			0.167442904	0.480426222
chi-novel-miR-99	LNC_005870			-0.046491214	0.845681009
chi-novel-miR-99	LNC_005871			-0.091167063	0.702270847
chi-novel-miR-99	LNC_005872			0.057964756	0.808208037
chi-novel-miR-99	LNC_005873			0.068578234	0.773896701
chi-novel-miR-99	LNC_005879			-0.039859989	0.867490531
chi-novel-miR-99	LNC_012163			-0.045551775	0.848764547
chi-novel-miR-99	LNC_012161			0.231350077	0.326390467
chi-novel-miR-99	LNC_011698			-0.088659349	0.71011637
chi-novel-miR-99	LNC_011691			0.017817007	0.940568766
chi-novel-miR-99	LNC_011690			0.186237365	0.431770623
chi-novel-miR-99	LNC_011693			0.055414308	0.816506136
chi-novel-miR-99	LNC_011694			0.214556591	0.363674363
chi-novel-miR-99	LNC_009125			0.104326997	0.661588859
chi-novel-miR-99	LNC_009129			0.247462271	0.292845919
chi-novel-miR-99	LNC_001717			0.094617897	0.691522093
chi-novel-miR-99	LNC_008833			-0.19544201	0.40893328
chi-novel-miR-99	LNC_001718			-0.036322863	0.879162649
chi-novel-miR-99	LNC_004838			-0.102234242	0.668001032
chi-novel-miR-99	LNC_004837			0.081984829	0.731133361
chi-novel-miR-99	LNC_010505			0.117726861	0.62108373
chi-novel-miR-99	LNC_006732			0.044625631	0.851806519
chi-novel-miR-99	LNC_000446			-0.132429576	0.577821271
chi-novel-miR-99	LNC_007393			0.032197707	0.892805422
chi-novel-miR-99	LNC_012417			-0.049157419	0.836941568
chi-novel-miR-99	LNC_009220			0.523160784	0.017931573
chi-novel-miR-99	LNC_007392			0.081871702	0.731491222
chi-novel-miR-99	LNC_005262			0.066990061	0.779006976
chi-novel-miR-99	LNC_006265			0.204054074	0.388175553
chi-novel-miR-99	LNC_002965			0.153993216	0.516843115
chi-novel-miR-99	LNC_001926			0.074393164	0.755263705
chi-novel-miR-99	LNC_001927			-0.159186233	0.502629393
chi-novel-miR-99	LNC_001923			-0.005360503	0.98210549
chi-novel-miR-99	LNC_001921			0.462648206	0.039972138
chi-novel-miR-99	LNC_000039			0.069654903	0.770437369
chi-novel-miR-99	LNC_000036			0.250936389	0.285901385
chi-novel-miR-99	LNC_000034			-0.254051366	0.279761996
chi-novel-miR-99	LNC_010201			0.227391394	0.334967243
chi-novel-miR-99	LNC_007002			-0.118951656	0.617431053
chi-novel-miR-99	LNC_010200			-0.482919934	0.031020076
chi-novel-miR-99	LNC_011506			0.083659643	0.725841616
chi-novel-miR-99	LNC_011753			-0.029249979	0.902572199
chi-novel-miR-99	LNC_010110			-0.031927996	0.893698466
chi-novel-miR-99	LNC_010113			0.120041803	0.61418719
chi-novel-miR-99	LNC_010112			0.118226227	0.619593446
chi-novel-miR-99	LNC_010114			0.235971569	0.316544398
chi-novel-miR-99	LNC_010116			0.043581947	0.855236971
chi-novel-miR-99	LNC_011756			0.250093982	0.287575881
chi-novel-miR-99	LNC_007394			0.038721357	0.871245124
chi-novel-miR-99	LNC_011446			0.056279761	0.813688158
chi-novel-miR-99	LNC_004605			0.21674503	0.3586829
chi-novel-miR-99	LNC_001541			0.335877754	0.147665002
chi-novel-miR-99	LNC_001543			0.185149394	0.43451376
chi-novel-miR-99	LNC_001544			-0.129861303	0.585284238
chi-novel-miR-99	LNC_001548			0.17182614	0.468841257
chi-novel-miR-99	LNC_011992			-0.397622753	0.082538981
chi-novel-miR-99	LNC_011991			0.425089379	0.061705914
chi-novel-miR-99	LNC_005470			0.326906464	0.159474768
chi-novel-miR-99	LNC_005471			0.097086432	0.683867597
chi-novel-miR-99	LNC_005475			-0.328982544	0.15668561
chi-novel-miR-99	LNC_005476			-0.01902458	0.936548254
chi-novel-miR-99	LNC_005479			0.266566368	0.255927909
chi-novel-miR-99	LNC_002365			-0.172790356	0.466311929
chi-novel-miR-99	LNC_002366			0.26479921	0.259212577
chi-novel-miR-99	LNC_008442			0.13589893	0.567805479
chi-novel-miR-99	LNC_008448			0.376152301	0.102139591
chi-novel-miR-99	LNC_000631			-0.132855689	0.576587029
chi-novel-miR-99	LNC_000638			-0.080477094	0.735907233
chi-novel-miR-99	LNC_009824			-0.071210814	0.765445616
chi-novel-miR-99	LNC_010473			-0.283610731	0.22560687
chi-novel-miR-99	LNC_007549			-0.421403759	0.064242389
chi-novel-miR-99	LNC_006431			0.390894711	0.088353382
chi-novel-miR-99	LNC_006493			-0.509033197	0.021892707
chi-novel-miR-99	LNC_000198			0.039559959	0.868479607
chi-novel-miR-99	LNC_000195			-0.226894295	0.336053533
chi-novel-miR-99	LNC_000196			-0.160960995	0.497815446
chi-novel-miR-99	LNC_000197			0.191385541	0.418915525
chi-novel-miR-99	LNC_002175			0.186540448	0.431008086
chi-novel-miR-99	LNC_002170			0.062836594	0.792412463
chi-novel-miR-99	LNC_002171			-0.334486328	0.149455418
chi-novel-miR-99	LNC_002172			0.384360446	0.094283647
chi-novel-miR-99	LNC_003566			-0.018251555	0.939121811
chi-novel-miR-99	LNC_003569			-0.247524313	0.292721001
chi-novel-miR-99	LNC_006490			-0.219610766	0.352206521
chi-novel-miR-99	LNC_000991			-0.224416573	0.341498821
chi-novel-miR-99	LNC_002289			0.287441522	0.219129852
chi-novel-miR-99	LNC_009303			0.381615637	0.096859727
chi-novel-miR-99	LNC_007541			0.601632182	0.005011416
chi-novel-miR-99	LNC_007153			-0.25852137	0.27109616
chi-novel-miR-99	LNC_010904			0.451979111	0.045424731
chi-novel-miR-99	LNC_001485			-0.102479753	0.667247631
chi-novel-miR-99	LNC_000401			-0.427234175	0.060265115
chi-novel-miR-99	LNC_006201			-0.127695741	0.591608582
chi-novel-miR-99	LNC_005818			0.248709108	0.290341774
chi-novel-miR-99	LNC_005816			0.041950133	0.860605524
chi-novel-miR-99	LNC_005817			-0.529262126	0.016408811
chi-novel-miR-99	LNC_005812			-0.172554481	0.466930033
chi-novel-miR-99	LNC_005810			0.088000869	0.71218116
chi-novel-miR-99	LNC_005811			0.388344468	0.090634273
chi-novel-miR-99	LNC_007155			-0.030248162	0.899263316
chi-novel-miR-99	LNC_001739			0.473519369	0.034952131
chi-novel-miR-99	LNC_001737			-0.266965477	0.255189747
chi-novel-miR-99	LNC_006209			0.307211657	0.18765061
chi-novel-miR-99	LNC_007154			-0.112884968	0.635606657
chi-novel-miR-99	LNC_008850			-0.369225928	0.109130181
chi-novel-miR-99	LNC_007998			0.046640143	0.845192373
chi-novel-miR-99	LNC_012086			-0.27372336	0.242896267
chi-novel-miR-99	LNC_005109			-0.055654749	0.815723024
chi-novel-miR-99	LNC_006758			-0.140858919	0.553619862
chi-novel-miR-99	LNC_006689			0.200028757	0.397803726
chi-novel-miR-99	LNC_007612			0.143653353	0.545698337
chi-novel-miR-99	LNC_005246			0.041894315	0.860789267
chi-novel-miR-99	LNC_006682			-0.050832823	0.831459161
chi-novel-miR-99	LNC_007613			0.369860423	0.108475809
chi-novel-miR-99	LNC_006683			-0.263925587	0.260846214
chi-novel-miR-99	LNC_002904			0.135819757	0.568033197
chi-novel-miR-99	LNC_002903			0.378010018	0.100321328
chi-novel-miR-99	LNC_000056			0.050622551	0.832146826
chi-novel-miR-99	LNC_010289			-0.082880723	0.728301222
chi-novel-miR-99	LNC_010288			-0.023436376	0.921872818
chi-novel-miR-99	LNC_010282			-0.052595945	0.825697805
chi-novel-miR-99	LNC_011524			-0.383031828	0.095524252
chi-novel-miR-99	LNC_010131			-0.238471597	0.311293189
chi-novel-miR-99	LNC_010130			0.626939326	0.003092823
chi-novel-miR-99	LNC_010134			-0.111626701	0.639402081
chi-novel-miR-99	LNC_007087			0.090803974	0.703405021
chi-novel-miR-99	LNC_007080			0.114487971	0.630784029
chi-novel-miR-99	LNC_007088			0.187387831	0.42887992
chi-novel-miR-99	LNC_002341			0.15888531	0.503447855
chi-novel-miR-99	LNC_012193			-0.206450148	0.382506567
chi-novel-miR-99	LNC_012192			-0.288520414	0.217327938
chi-novel-miR-99	LNC_003352			-0.133640164	0.574317763
chi-novel-miR-99	LNC_003351			0.237089112	0.314190517
chi-novel-miR-99	LNC_003350			-0.332631687	0.151865322
chi-novel-miR-99	LNC_003357			0.027020969	0.909966662
chi-novel-miR-99	LNC_003355			0.223837111	0.342779706
chi-novel-miR-99	LNC_003359			0.139435473	0.557674652
chi-novel-miR-99	LNC_003358			-0.222491485	0.345764974
chi-novel-miR-99	LNC_009738			-0.101624004	0.669874993
chi-novel-miR-99	LNC_000619			0.021041336	0.929836979
chi-novel-miR-99	LNC_000611			-0.047368144	0.842804591
chi-novel-miR-99	LNC_000077			0.238714521	0.310785753
chi-novel-miR-99	LNC_009599			-0.042194427	0.859801437
chi-novel-miR-99	LNC_000074			-0.028093829	0.906406657
chi-novel-miR-99	LNC_009842			0.146014117	0.539046484
chi-novel-miR-99	LNC_002757			0.242421911	0.303103465
chi-novel-miR-99	LNC_002758			-0.215599457	0.36129083
chi-novel-miR-99	LNC_012498			-0.089892544	0.706254686
chi-novel-miR-99	LNC_010600			-0.137454908	0.563338298
chi-novel-miR-99	LNC_004973			-0.202955031	0.390791387
chi-novel-miR-99	LNC_004970			-0.211796638	0.370025606
chi-novel-miR-99	LNC_010454			0.066033744	0.782088357
chi-novel-miR-99	LNC_010455			0.163281882	0.491554193
chi-novel-miR-99	LNC_010453			-0.094805635	0.690938926
chi-novel-miR-99	LNC_006655			-0.152868618	0.519946079
chi-novel-miR-99	LNC_008642			-0.345433724	0.135772221
chi-novel-miR-99	LNC_008644			-0.002534448	0.991538965
chi-novel-miR-99	LNC_001225			0.243163147	0.301581474
chi-novel-miR-99	LNC_001224			0.232009131	0.324975359
chi-novel-miR-99	LNC_001226			0.165252839	0.486267492
chi-novel-miR-99	LNC_001229			-0.339117272	0.143554691
chi-novel-miR-99	LNC_002111			0.2657778	0.257390362
chi-novel-miR-99	LNC_003508			0.23292809	0.323008289
chi-novel-miR-99	LNC_003504			-0.542167044	0.013528891
chi-novel-miR-99	LNC_003501			-0.369058822	0.109302995
chi-novel-miR-99	LNC_005762			-0.21255275	0.368279404
chi-novel-miR-99	LNC_005763			0.372974396	0.105305348
chi-novel-miR-99	LNC_005764			-0.071466627	0.764625747
chi-novel-miR-99	LNC_005765			0.075647061	0.751262416
chi-novel-miR-99	LNC_005766			-0.313917241	0.177705543
chi-novel-miR-99	LNC_007690			-0.088217832	0.711500618
chi-novel-miR-99	LNC_006111			-0.051646829	0.828798187
chi-novel-miR-99	LNC_009946			-0.279321992	0.233004846
chi-novel-miR-99	LNC_009941			-0.395697481	0.084173025
chi-novel-miR-99	LNC_009698			-0.03852765	0.87188413
chi-novel-miR-99	LNC_009693			-0.245836081	0.296131791
chi-novel-miR-99	LNC_010924			-0.353658401	0.12609119
chi-novel-miR-99	LNC_010920			-0.034922506	0.883790443
chi-novel-miR-99	LNC_011540			-0.491198685	0.027852237
chi-novel-miR-99	LNC_009948			-0.036424005	0.878828547
chi-novel-miR-99	LNC_009949			-0.206948135	0.381334207
chi-novel-miR-99	LNC_006125			-0.273589604	0.243135827
chi-novel-miR-99	LNC_010504			0.010728571	0.964193974
chi-novel-miR-99	LNC_008871			-0.003265554	0.989098354
chi-novel-miR-99	LNC_007526			0.239031884	0.310123575
chi-novel-miR-99	LNC_012381			0.044746049	0.851410885
chi-novel-miR-99	LNC_012385			0.253291466	0.281252093
chi-novel-miR-99	LNC_005166			0.270162721	0.249325218
chi-novel-miR-99	LNC_005167			-0.120716643	0.612182567
chi-novel-miR-99	LNC_005162			0.167175631	0.481137206
chi-novel-miR-99	LNC_005160			0.253243329	0.281346651
chi-novel-miR-99	LNC_005168			0.223138139	0.34432849
chi-novel-miR-99	LNC_007467			-0.04594923	0.847459713
chi-novel-miR-99	LNC_003696			-0.041029728	0.863636209
chi-novel-miR-99	LNC_003697			0.008224114	0.97254899
chi-novel-miR-99	LNC_003690			0.046809797	0.844635804
chi-novel-miR-99	LNC_005227			0.011957966	0.960093902
chi-novel-miR-99	LNC_005220			-0.287009273	0.219854514
chi-novel-miR-99	LNC_009659			-0.104947706	0.659691344
chi-novel-miR-99	LNC_002929			-0.174991577	0.460563734
chi-novel-miR-99	LNC_009497			0.02355801	0.921468538
chi-novel-miR-99	LNC_005590			-0.226680338	0.336521721
chi-novel-miR-99	LNC_011093			-0.105289223	0.658648173
chi-novel-miR-99	LNC_011092			0.252716591	0.282382634
chi-novel-miR-99	LNC_011091			-0.337140455	0.14605323
chi-novel-miR-99	LNC_010154			0.263117414	0.262363243
chi-novel-miR-99	LNC_000206			0.504952939	0.023157368
chi-novel-miR-99	LNC_007937			-0.101745207	0.669502646
chi-novel-miR-99	LNC_012019			0.231456382	0.326161965
chi-novel-miR-99	LNC_007936			0.533111336	0.015502723
chi-novel-miR-99	LNC_007938			-0.59804955	0.00534891
chi-novel-miR-99	LNC_010970			-0.637734871	0.002485615
chi-novel-miR-99	LNC_009869			0.002634647	0.991204471
chi-novel-miR-99	LNC_009861			-0.166005653	0.484255665
chi-novel-miR-99	LNC_006868			0.57641075	0.007808595
chi-novel-miR-99	LNC_010715			-0.169187438	0.475798398
chi-novel-miR-99	LNC_001677			0.242551365	0.302837319
chi-novel-miR-99	LNC_008409			-0.086620448	0.716515985
chi-novel-miR-99	LNC_008406			0.303486354	0.193334655
chi-novel-miR-99	LNC_010401			0.332951672	0.151447619
chi-novel-miR-99	LNC_011390			-0.045200393	0.849918441
chi-novel-miR-99	LNC_011391			0.032246532	0.89264377
chi-novel-miR-99	LNC_002134			0.196885684	0.405412149
chi-novel-miR-99	LNC_002135			-0.012037116	0.959829965
chi-novel-miR-99	LNC_005783			-0.233588093	0.321599913
chi-novel-miR-99	LNC_006334			0.278217135	0.234935855
chi-novel-miR-99	LNC_004781			0.446932089	0.048195399
chi-novel-miR-99	LNC_005707			0.346828198	0.134095028
chi-novel-miR-99	LNC_010947			-0.252155988	0.283487818
chi-novel-miR-99	LNC_010943			0.421355599	0.064276044
chi-novel-miR-99	LNC_010940			-0.507025139	0.022508057
chi-novel-miR-99	LNC_012174			-0.193445379	0.413830362
chi-novel-miR-99	LNC_004433			-0.172554481	0.466930033
chi-novel-miR-99	LNC_004432			-0.124834345	0.600008715
chi-novel-miR-99	LNC_009417			-0.181531933	0.443700366
chi-novel-miR-99	LNC_009413			0.163934113	0.489801599
chi-novel-miR-99	LNC_009418			0.24309198	0.3017274
chi-novel-miR-99	LNC_009419			0.039614391	0.868300153
chi-novel-miR-99	LNC_006145			0.130747478	0.582704543
chi-novel-miR-99	LNC_006146			-0.178855239	0.450562541
chi-novel-miR-99	LNC_006141			0.192526695	0.416094198
chi-novel-miR-99	LNC_005823			-0.313451308	0.178384732
chi-novel-miR-99	LNC_011070			0.207840497	0.37923846
chi-novel-miR-99	LNC_000792			-0.181256412	0.444404183
chi-novel-miR-99	LNC_000793			0.647950016	0.002005999
chi-novel-miR-99	LNC_000791			0.353444672	0.126336367
chi-novel-miR-99	LNC_008237			-0.139846169	0.556503398
chi-novel-miR-99	LNC_008236			0.176475401	0.456709466
chi-novel-miR-99	LNC_005141			0.281674698	0.22892727
chi-novel-miR-99	LNC_005142			-0.120915635	0.611591965
chi-novel-miR-99	LNC_002496			-0.172554481	0.466930033
chi-novel-miR-99	LNC_002495			0.443719707	0.05002524
chi-novel-miR-99	LNC_004890			0.430002238	0.058443444
chi-novel-miR-99	LNC_005206			-0.176175148	0.45748804
chi-novel-miR-99	LNC_005205			0.31796585	0.171877875
chi-novel-miR-99	LNC_007561			-0.000632082	0.997889815
chi-novel-miR-99	LNC_007562			0.157945932	0.506006936
chi-novel-miR-99	LNC_004238			-0.312169197	0.180262762
chi-novel-miR-99	LNC_007566			-0.346011819	0.135075136
chi-novel-miR-99	LNC_004230			-0.384555151	0.094102836
chi-novel-miR-99	LNC_004237			0.30213084	0.195431242
chi-novel-miR-99	LNC_007568			-0.285623204	0.222188838
chi-novel-miR-99	LNC_011568			0.316881648	0.17342552
chi-novel-miR-99	LNC_011563			0.354653591	0.124954023
chi-novel-miR-99	LNC_011562			-0.138493966	0.560363837
chi-novel-miR-99	LNC_011561			0.147579233	0.53465708
chi-novel-miR-99	LNC_011560			0.100600982	0.673020775
chi-novel-miR-99	LNC_004150			0.233999568	0.320723726
chi-novel-miR-99	LNC_004152			-0.001453597	0.995147236
chi-novel-miR-99	LNC_011748			-0.00350497	0.988299144
chi-novel-miR-99	LNC_005464			-0.128841019	0.588260316
chi-novel-miR-99	LNC_007159			-0.302968719	0.194133498
chi-novel-miR-99	LNC_007158			-0.085368429	0.720454836
chi-novel-miR-99	LNC_002303			0.159052535	0.50299295
chi-novel-miR-99	LNC_006790			0.415124964	0.06874344
chi-novel-miR-99	LNC_000657			0.638277363	0.002457941
chi-novel-miR-99	LNC_000655			0.15553649	0.512599276
chi-novel-miR-99	LNC_000654			0.083830656	0.725301952
chi-novel-miR-99	LNC_000653			-0.182332796	0.441657875
chi-novel-miR-99	LNC_009881			-0.260893636	0.26656619
chi-novel-miR-99	LNC_009883			0.282482471	0.227538055
chi-novel-miR-99	LNC_009882			0.390517084	0.088688431
chi-novel-miR-99	LNC_010889			0.13801041	0.561747223
chi-novel-miR-99	LNC_012101			0.330893661	0.154148108
chi-novel-miR-99	LNC_010775			-0.299014353	0.200309133
chi-novel-miR-99	LNC_010774			-0.238963716	0.310265736
chi-novel-miR-99	LNC_001652			0.072615832	0.760945595
chi-novel-miR-99	LNC_001653			0.158568838	0.504309299
chi-novel-miR-99	LNC_008429			0.255014145	0.277881127
chi-novel-miR-99	LNC_008939			-0.357671159	0.12155063
chi-novel-miR-99	LNC_011826			0.086550585	0.716735594
chi-novel-miR-99	LNC_011825			-0.025347974	0.915521334
chi-novel-miR-99	LNC_010711			-0.096819087	0.684695171
chi-novel-miR-99	LNC_009339			0.193932913	0.412631686
chi-novel-miR-99	LNC_004939			-0.024704086	0.91766019
chi-novel-miR-99	LNC_008684			0.132607511	0.577305739
chi-novel-miR-99	LNC_008685			-0.109237746	0.646631822
chi-novel-miR-99	LNC_008687			0.235124978	0.318334588
chi-novel-miR-99	LNC_008688			0.193932913	0.412631686
chi-novel-miR-99	LNC_008689			-0.317709843	0.172242458
chi-novel-miR-99	LNC_001266			0.159593577	0.501522511
chi-novel-miR-99	LNC_006202			0.1765578	0.456495918
chi-novel-miR-99	LNC_002680			-0.105022438	0.659463024
chi-novel-miR-99	LNC_002681			-0.155163079	0.513624593
chi-novel-miR-99	LNC_002684			0.193755381	0.413067956
chi-novel-miR-99	LNC_001888			0.063712497	0.789580647
chi-novel-miR-99	LNC_001881			-0.160499374	0.499065407
chi-novel-miR-99	LNC_001882			0.272824772	0.244508578
chi-novel-miR-99	LNC_001884			-0.002333255	0.99221061
chi-novel-miR-99	LNC_001887			0.00414341	0.986167982
chi-novel-miR-99	LNC_000132			0.23883812	0.310527763
chi-novel-miR-99	LNC_000133			-0.250184089	0.287396483
chi-novel-miR-99	LNC_000134			-0.191391911	0.418899748
chi-novel-miR-99	LNC_006206			-0.242525792	0.302889884
chi-novel-miR-99	LNC_006564			0.225318192	0.339511393
chi-novel-miR-99	LNC_009311			0.112418034	0.637014099
chi-novel-miR-99	LNC_010065			-0.068966785	0.772647812
chi-novel-miR-99	LNC_010064			0.544516539	0.013051405
chi-novel-miR-99	LNC_010699			0.006953703	0.976788261
chi-novel-miR-99	LNC_000415			-0.087279053	0.714446769
chi-novel-miR-99	LNC_001469			-0.312789531	0.179352432
chi-novel-miR-99	LNC_001468			0.056670421	0.812416859
chi-novel-miR-99	LNC_001460			-0.326744708	0.159693513
chi-novel-miR-99	LNC_005176			-0.365571237	0.112954955
chi-novel-miR-99	LNC_010068			-0.018742536	0.937487169
chi-novel-miR-99	LNC_004454			-0.312103067	0.180359991
chi-novel-miR-99	LNC_006168			-0.364127237	0.114492428
chi-novel-miR-99	LNC_002484			0.019677801	0.93437402
chi-novel-miR-99	LNC_001791			0.271900151	0.246174745
chi-novel-miR-99	LNC_002519			-0.389041304	0.090006787
chi-novel-miR-99	LNC_002512			0.116176434	0.625719792
chi-novel-miR-99	LNC_002510			-0.122338155	0.607376698
chi-novel-miR-99	LNC_002511			0.276294862	0.238320104
chi-novel-miR-99	LNC_002516			0.309263204	0.184568994
chi-novel-miR-99	LNC_002517			-0.379995459	0.098404228
chi-novel-miR-99	LNC_002515			0.106329401	0.655474677
chi-novel-miR-99	LNC_010001			0.181120823	0.44475076
chi-novel-miR-99	LNC_011968			-0.344939389	0.136370317
chi-novel-miR-99	LNC_006928			0.333395093	0.150870109
chi-novel-miR-99	LNC_009566			-0.209834989	0.374577793
chi-novel-miR-99	LNC_006922			-0.173445424	0.464597513
chi-novel-miR-99	LNC_004215			0.126215328	0.595948435
chi-novel-miR-99	LNC_011583			-0.307548614	0.187142104
chi-novel-miR-99	LNC_011584			-0.107484031	0.651958647
chi-novel-miR-99	LNC_004138			-0.245345115	0.297128249
chi-novel-miR-99	LNC_004139			0.357100708	0.122188886
chi-novel-miR-99	LNC_004136			0.544769686	0.013000781
chi-novel-miR-99	LNC_004137			0.435193949	0.055139743
chi-novel-miR-99	LNC_004130			0.225458093	0.33920362
chi-novel-miR-99	LNC_010195			-0.070485789	0.767770582
chi-novel-miR-99	LNC_010197			0.147285283	0.53548021
chi-novel-miR-99	LNC_010198			0.004736894	0.984186967
chi-novel-miR-99	LNC_007800			-0.230387184	0.328464536
chi-novel-miR-99	LNC_004680			0.052473293	0.826098319
chi-novel-miR-99	LNC_004681			-0.023815374	0.920613185
chi-novel-miR-99	LNC_004682			0.066208235	0.781525888
chi-novel-miR-99	LNC_004686			0.565027393	0.009433617
chi-novel-miR-99	LNC_007808			0.088108882	0.71184233
chi-novel-miR-99	LNC_007796			-0.235272625	0.31802194
chi-novel-miR-99	LNC_007795			-0.172373002	0.46740588
chi-novel-miR-99	LNC_007792			-0.051938684	0.827844552
chi-novel-miR-99	LNC_012053			0.27770267	0.23583853
chi-novel-miR-99	LNC_003480			0.228440644	0.332681161
chi-novel-miR-99	LNC_005629			-0.323286007	0.164420469
chi-novel-miR-99	LNC_007173			0.014428515	0.951857558
chi-novel-miR-99	LNC_007178			0.240933557	0.306173586
chi-novel-miR-99	LNC_012131			0.08596872	0.718565469
chi-novel-miR-99	LNC_009905			-0.006188185	0.979343037
chi-novel-miR-99	LNC_010755			-0.139250456	0.558202655
chi-novel-miR-99	LNC_001632			0.605903631	0.004632179
chi-novel-miR-99	LNC_001633			0.256918653	0.274183739
chi-novel-miR-99	LNC_004918			0.542992516	0.013359553
chi-novel-miR-99	LNC_004919			-0.055359097	0.816685982
chi-novel-miR-99	LNC_004914			0.326447691	0.160095714
chi-novel-miR-99	LNC_004917			-0.217645735	0.356640036
chi-novel-miR-99	LNC_009355			-0.226458155	0.337008314
chi-novel-miR-99	LNC_007269			-0.142593572	0.548696496
chi-novel-miR-99	LNC_001240			-0.574489098	0.008065575
chi-novel-miR-99	LNC_006270			0.260219524	0.267848573
chi-novel-miR-99	LNC_008008			0.345680102	0.135474822
chi-novel-miR-99	LNC_008009			-0.000940647	0.996859686
chi-novel-miR-99	LNC_008002			0.108271711	0.649564079
chi-novel-miR-99	LNC_008001			-0.222546209	0.345643275
chi-novel-miR-99	LNC_000116			0.23947805	0.30919409
chi-novel-miR-99	LNC_000117			-0.309318131	0.184486961
chi-novel-miR-99	LNC_000112			0.285575648	0.222269216
chi-novel-miR-99	LNC_011246			-0.046293842	0.846328667
chi-novel-miR-99	LNC_011245			0.242645615	0.302643641
chi-novel-miR-99	LNC_010038			0.545223107	0.012910502
chi-novel-miR-99	LNC_010039			0.115997606	0.626255393
chi-novel-miR-99	LNC_010032			0.196323582	0.406781148
chi-novel-miR-99	LNC_010033			-0.134426142	0.572048035
chi-novel-miR-99	LNC_010030			0.266838765	0.255423956
chi-novel-miR-99	LNC_010034			0.056313552	0.813578177
chi-novel-miR-99	LNC_010035			-0.260208421	0.267869727
chi-novel-miR-99	LNC_010784			0.079386839	0.739365081
chi-novel-miR-99	LNC_000808			-0.324459302	0.162806286
chi-novel-miR-99	LNC_001409			0.052957338	0.824517929
chi-novel-miR-99	LNC_011639			-0.013393991	0.955305939
chi-novel-miR-99	LNC_011631			0.178348797	0.451867038
chi-novel-miR-99	LNC_004474			0.451591365	0.045633142
chi-novel-miR-99	LNC_004470			-0.015543274	0.948142651
chi-novel-miR-99	LNC_006185			-0.159339931	0.502211609
chi-novel-miR-99	LNC_007582			-0.281662143	0.228948906
chi-novel-miR-99	LNC_007581			0.292127331	0.211374657
chi-novel-miR-99	LNC_003292			0.372658084	0.105624297
chi-novel-miR-99	LNC_003291			0.37323937	0.105038702
chi-novel-miR-99	LNC_003296			-0.034940311	0.88373158
chi-novel-miR-99	LNC_003295			-0.131334267	0.580999047
chi-novel-miR-99	LNC_008586			0.29570321	0.205579931
chi-novel-miR-99	LNC_002538			0.034957533	0.883674645
chi-novel-miR-99	LNC_002530			-0.314218275	0.177267663
chi-novel-miR-99	LNC_002531			-0.031288189	0.895817428
chi-novel-miR-99	LNC_009182			0.02753524	0.908259977
chi-novel-miR-99	LNC_003127			-0.486930751	0.029451885
chi-novel-miR-99	LNC_008763			0.160366513	0.499425445
chi-novel-miR-99	LNC_007450			-0.172554481	0.466930033
chi-novel-miR-99	LNC_008761			0.022310422	0.925616078
chi-novel-miR-99	LNC_008766			-0.176375404	0.456968688
chi-novel-miR-99	LNC_008765			0.241906521	0.304164469
chi-novel-miR-99	LNC_008769			-0.058243813	0.807301281
chi-novel-miR-99	LNC_007452			-0.246234958	0.295323743
chi-novel-miR-99	LNC_005183			0.428022871	0.059741752
chi-novel-miR-99	LNC_002985			0.095674533	0.688242071
chi-novel-miR-99	LNC_009485			-0.679489178	0.000983215
chi-novel-miR-99	LNC_010789			-0.080163578	0.736901081
chi-novel-miR-99	LNC_011033			0.425313982	0.061553825
chi-novel-miR-99	LNC_011039			0.000151926	0.999492799
chi-novel-miR-99	LNC_011038			0.071294557	0.765177197
chi-novel-miR-99	LNC_001189			-0.194608323	0.410974196
chi-novel-miR-99	LNC_001180			0.352670144	0.127227702
chi-novel-miR-99	LNC_001181			0.352012227	0.127988343
chi-novel-miR-99	LNC_001182			-0.343652513	0.13793601
chi-novel-miR-99	LNC_001183			-0.049712748	0.835123558
chi-novel-miR-99	LNC_001184			0.224322458	0.341706668
chi-novel-miR-99	LNC_001185			0.161957983	0.495121047
chi-novel-miR-99	LNC_001186			-0.224261426	0.341841494
chi-novel-miR-99	LNC_004113			0.394568009	0.085142706
chi-novel-miR-99	LNC_004117			-0.432599504	0.056772441
chi-novel-miR-99	LNC_004118			0.505638886	0.022940808
chi-novel-miR-99	LNC_005335			-0.307842944	0.186698687
chi-novel-miR-99	LNC_009914			0.267969701	0.2533384
chi-novel-miR-99	LNC_007779			0.225042079	0.340119304
chi-novel-miR-99	LNC_003465			0.185650797	0.433248415
chi-novel-miR-99	LNC_003467			0.18002989	0.447544379
chi-novel-miR-99	LNC_003466			-0.10379956	0.663202803
chi-novel-miR-99	LNC_005603			0.065181282	0.784837739
chi-novel-miR-99	LNC_005609			0.06462801	0.786623482
chi-novel-miR-99	LNC_011445			-0.16750272	0.480267174
chi-novel-miR-99	LNC_010666			-0.32073875	0.167962725
chi-novel-miR-99	LNC_001618			0.348429746	0.132186896
chi-novel-miR-99	LNC_001617			-0.198914193	0.400492698
chi-novel-miR-99	LNC_008976			0.192903316	0.415165317
chi-novel-miR-99	LNC_008977			-0.019936149	0.933514237
chi-novel-miR-99	LNC_011869			-0.237326542	0.313691777
chi-novel-miR-99	LNC_009377			0.456291894	0.043155698
chi-novel-miR-99	LNC_009376			0.169915277	0.473874247
chi-novel-miR-99	LNC_009375			-0.408548483	0.073707398
chi-novel-miR-99	LNC_008396			-0.097890881	0.681379497
chi-novel-miR-99	LNC_008395			-0.210538565	0.372941457
chi-novel-miR-99	LNC_000569			0.539110779	0.014170983
chi-novel-miR-99	LNC_000561			-0.25012149	0.287521106
chi-novel-miR-99	LNC_000562			-0.270181312	0.249291371
chi-novel-miR-99	LNC_003911			0.429298451	0.058902597
chi-novel-miR-99	LNC_003910			0.384404136	0.094243053
chi-novel-miR-99	LNC_003912			0.266090621	0.256809581
chi-novel-miR-99	LNC_003917			-0.104474232	0.661138578
chi-novel-miR-99	LNC_003919			0.302318994	0.195139316
chi-novel-miR-99	LNC_008027			0.057423314	0.809968046
chi-novel-miR-99	LNC_000173			0.036285045	0.879287581
chi-novel-miR-99	LNC_000524			0.179017202	0.450145766
chi-novel-miR-99	LNC_006321			0.10174662	0.669498305
chi-novel-miR-99	LNC_000523			-0.019159994	0.936097496
chi-novel-miR-99	LNC_006320			-0.053319795	0.823334941
chi-novel-miR-99	LNC_011260			-0.32220299	0.165920192
chi-novel-miR-99	LNC_006322			-0.222533615	0.34567128
chi-novel-miR-99	LNC_010011			-0.447108521	0.048096408
chi-novel-miR-99	LNC_006327			-0.187532889	0.428516174
chi-novel-miR-99	LNC_006326			0.335702413	0.147889793
chi-novel-miR-99	LNC_012063			-0.265843973	0.257267436
chi-novel-miR-99	LNC_007146			-0.612350829	0.004104872
chi-novel-miR-99	LNC_007344			-0.589749166	0.006203202
chi-novel-miR-99	LNC_001426			-0.172554481	0.466930033
chi-novel-miR-99	LNC_001425			0.545815175	0.012793379
chi-novel-miR-99	LNC_001424			0.468870182	0.037035067
chi-novel-miR-99	LNC_001420			0.564566895	0.009504734
chi-novel-miR-99	LNC_000827			-0.524228163	0.01765733
chi-novel-miR-99	LNC_011658			-0.038439953	0.872173454
chi-novel-miR-99	LNC_011653			-0.096922805	0.684374068
chi-novel-miR-99	LNC_004493			-0.308481628	0.185738932
chi-novel-miR-99	LNC_004495			-0.326627994	0.159851476
chi-novel-miR-99	LNC_004494			-0.224045004	0.342319841
chi-novel-miR-99	LNC_004496			0.303929346	0.192652759
chi-novel-miR-99	LNC_002089			0.414148421	0.06946422
chi-novel-miR-99	LNC_002084			0.141712031	0.551196053
chi-novel-miR-99	LNC_002085			-0.434748597	0.055417434
chi-novel-miR-99	LNC_002082			-0.119004668	0.61727315
chi-novel-miR-99	LNC_002083			-0.335668902	0.147932782
chi-novel-miR-99	LNC_009615			0.11903548	0.617181382
chi-novel-miR-99	LNC_008560			0.213156381	0.366888717
chi-novel-miR-99	LNC_008565			-0.120033119	0.614213001
chi-novel-miR-99	LNC_008566			-0.118839014	0.617766623
chi-novel-miR-99	LNC_008065			0.542904641	0.013377498
chi-novel-miR-99	LNC_002556			0.259531513	0.269161383
chi-novel-miR-99	LNC_002557			0.007929043	0.973533563
chi-novel-miR-99	LNC_002554			-0.352174993	0.127799863
chi-novel-miR-99	LNC_002555			0.351965008	0.128043058
chi-novel-miR-99	LNC_002551			0.137845111	0.562220468
chi-novel-miR-99	LNC_008705			-0.200347339	0.397036955
chi-novel-miR-99	LNC_008704			0.228738618	0.332033624
chi-novel-miR-99	LNC_000480			-0.048646511	0.838614859
chi-novel-miR-99	LNC_002436			-0.137317272	0.563732821
chi-novel-miR-99	LNC_002432			-0.102991181	0.665679196
chi-novel-miR-99	LNC_010849			-0.173991503	0.463170793
chi-novel-miR-99	LNC_011013			-0.178269534	0.452071381
chi-novel-miR-99	LNC_011012			-0.234817535	0.318986201
chi-novel-miR-99	LNC_004255			-0.047910297	0.84102723
chi-novel-miR-99	LNC_001162			-0.375581979	0.102702575
chi-novel-miR-99	LNC_001160			-0.140485743	0.554681604
chi-novel-miR-99	LNC_010898			-0.04865415	0.838589837
chi-novel-miR-99	LNC_003708			0.118395898	0.619087413
chi-novel-miR-99	LNC_007755			0.407904247	0.074207683
chi-novel-miR-99	LNC_007284			0.311098518	0.181841332
chi-novel-miR-99	LNC_003449			-0.102328532	0.667711648
chi-novel-miR-99	LNC_007280			0.397196088	0.082899064
chi-novel-miR-99	LNC_003443			-0.082936746	0.728124233
chi-novel-miR-99	LNC_005665			0.220950452	0.349202279
chi-novel-miR-99	LNC_005664			-0.048017291	0.840676555
chi-novel-miR-99	LNC_005666			0.303316984	0.193595793
chi-novel-miR-99	LNC_005663			0.038286553	0.872679577
chi-novel-miR-99	LNC_005662			-0.065954938	0.782342418
chi-novel-miR-99	LNC_007137			-0.316965075	0.173306095
chi-novel-miR-99	LNC_007136			-0.218123864	0.355558333
chi-novel-miR-99	LNC_007135			-0.43678089	0.054158841
chi-novel-miR-99	LNC_009967			-0.390361959	0.088826336
chi-novel-miR-99	LNC_006088			-0.246231452	0.295330841
chi-novel-miR-99	LNC_010825			0.103932176	0.662796866
chi-novel-miR-99	LNC_010827			-0.095425152	0.68901572
chi-novel-miR-99	LNC_004532			-0.087932219	0.712396537
chi-novel-miR-99	LNC_004533			-0.172526142	0.467004325
chi-novel-miR-99	LNC_006669			-0.181139117	0.444703989
chi-novel-miR-99	LNC_006664			0.250453463	0.286860584
chi-novel-miR-99	LNC_006665			-0.175841521	0.458353954
chi-novel-miR-99	LNC_006666			0.292254385	0.211166938
chi-novel-miR-99	LNC_006667			-0.065432343	0.784027753
chi-novel-miR-99	LNC_011847			-0.097096096	0.683837687
chi-novel-miR-99	LNC_009391			-0.052751751	0.825189086
chi-novel-miR-99	LNC_010769			0.315591496	0.175279509
chi-novel-miR-99	LNC_003938			-0.516277487	0.019782936
chi-novel-miR-99	LNC_008906			0.031261853	0.895904664
chi-novel-miR-99	LNC_003932			0.031834006	0.894009704
chi-novel-miR-99	LNC_002488			-0.232257725	0.324442532
chi-novel-miR-99	LNC_000153			-0.007477685	0.975039691
chi-novel-miR-99	LNC_000154			-0.180298546	0.44685557
chi-novel-miR-99	LNC_000158			0.156606712	0.509666061
chi-novel-miR-99	LNC_012305			-0.364521967	0.114070661
chi-novel-miR-99	LNC_011205			-0.299386192	0.199722909
chi-novel-miR-99	LNC_011200			0.396627373	0.083380836
chi-novel-miR-99	LNC_005149			0.567732382	0.009024561
chi-novel-miR-99	LNC_010072			-0.342053638	0.139898876
chi-novel-miR-99	LNC_010071			-0.27755198	0.236103354
chi-novel-miR-99	LNC_005140			0.001887618	0.993698303
chi-novel-miR-99	LNC_000422			0.273695287	0.242946534
chi-novel-miR-99	LNC_010688			-0.206836573	0.381596671
chi-novel-miR-99	LNC_004709			-0.400596364	0.080061486
chi-novel-miR-99	LNC_000846			0.318857902	0.170611615
chi-novel-miR-99	LNC_000844			0.522759813	0.018035471
chi-novel-miR-99	LNC_006854			-0.0570723	0.811109524
chi-novel-miR-99	LNC_011673			0.292180227	0.211288162
chi-novel-miR-99	LNC_011671			0.358605162	0.120510758
chi-novel-miR-99	LNC_006221			0.328941045	0.156741029
chi-novel-miR-99	LNC_007700			-0.078321235	0.742749406
chi-novel-miR-99	LNC_007702			0.172224835	0.467794561
chi-novel-miR-99	LNC_007602			-0.295365449	0.206122715
chi-novel-miR-99	LNC_007706			-0.224441187	0.341444474
chi-novel-miR-99	LNC_006413			-0.172541612	0.466963768
chi-novel-miR-99	LNC_006417			0.292592101	0.210615463
chi-novel-miR-99	LNC_006416			-0.468864183	0.037037815
chi-novel-miR-99	LNC_006415			0.379503129	0.0988771
chi-novel-miR-99	LNC_006414			-0.172554481	0.466930033
chi-novel-miR-99	LNC_000714			-0.337543745	0.145541053
chi-novel-miR-99	LNC_000712			-0.121539626	0.609741471
chi-novel-miR-99	LNC_000713			0.064260698	0.787809587
chi-novel-miR-99	LNC_002570			0.295508527	0.205892673
chi-novel-miR-99	LNC_002571			0.219106285	0.353341679
chi-novel-miR-99	LNC_002572			-0.0852742	0.720751557
chi-novel-miR-99	LNC_002574			0.104019882	0.662528448
chi-novel-miR-99	LNC_012320			0.271475924	0.246941631
chi-novel-miR-99	LNC_009498			-0.037582657	0.875002595
chi-novel-miR-99	LNC_003161			0.229431358	0.330531088
chi-novel-miR-99	LNC_003162			0.146673742	0.537194541
chi-novel-miR-99	LNC_002417			-0.268717542	0.251965277
chi-novel-miR-99	LNC_002416			-0.316219766	0.174374985
chi-novel-miR-99	LNC_002415			0.369018033	0.109345207
chi-novel-miR-99	LNC_002414			-0.345367237	0.135852557
chi-novel-miR-99	LNC_002410			-0.03056071	0.898227575
chi-novel-miR-99	LNC_010676			0.112300376	0.637368935
chi-novel-miR-99	LNC_001008			0.095470018	0.688876514
chi-novel-miR-99	LNC_001000			0.024315821	0.918950183
chi-novel-miR-99	LNC_008726			-0.136614362	0.565749564
chi-novel-miR-99	LNC_008724			0.035660069	0.881352539
chi-novel-miR-99	LNC_008723			0.099311867	0.676992241
chi-novel-miR-99	LNC_008722			-0.213229435	0.366720616
chi-novel-miR-99	LNC_006959			-0.063597351	0.789952773
chi-novel-miR-99	LNC_010245			-0.152321098	0.521459952
chi-novel-miR-99	LNC_010242			-0.262900334	0.26277167
chi-novel-miR-99	LNC_003892			0.063157967	0.791373164
chi-novel-miR-99	LNC_003893			0.076927607	0.747182387
chi-novel-miR-99	LNC_003764			-0.023119852	0.922924952
chi-novel-miR-99	LNC_003762			0.009356984	0.968769279
chi-novel-miR-99	LNC_003760			0.381226361	0.097229194
chi-novel-miR-99	LNC_003761			-0.133743737	0.574018446
chi-novel-miR-99	LNC_005399			0.155728151	0.512073391
chi-novel-miR-99	LNC_007737			0.155385128	0.51301477
chi-novel-miR-99	LNC_007730			-0.244328777	0.29919749
chi-novel-miR-99	LNC_003424			0.204997319	0.385938326
chi-novel-miR-99	LNC_003426			-0.134322104	0.572348251
chi-novel-miR-99	LNC_002389			-0.291906204	0.2117365
chi-novel-miR-99	LNC_002388			0.06879798	0.773190324
chi-novel-miR-99	LNC_003395			0.10146761	0.670355561
chi-novel-miR-99	LNC_003393			-0.445664418	0.048911255
chi-novel-miR-99	LNC_003392			0.573248111	0.008235171
chi-novel-miR-99	LNC_010808			-0.215695494	0.361071782
chi-novel-miR-99	LNC_009001			0.244466114	0.298917363
chi-novel-miR-99	LNC_009000			0.192772011	0.415489033
chi-novel-miR-99	LNC_009002			-0.176455992	0.456759773
chi-novel-miR-99	LNC_009004			-0.34665056	0.134307863
chi-novel-miR-99	LNC_006605			-0.275289886	0.24010186
chi-novel-miR-99	LNC_006491			-0.092161336	0.69916817
chi-novel-miR-99	LNC_006960			-0.478893971	0.032659234
chi-novel-miR-99	LNC_005005			0.253294061	0.281246995
chi-novel-miR-99	LNC_000520			0.148334451	0.532544969
chi-novel-miR-99	LNC_007897			0.399487798	0.080978561
chi-novel-miR-99	LNC_008069			0.075330739	0.752271253
chi-novel-miR-99	LNC_003955			0.141724526	0.551160588
chi-novel-miR-99	LNC_003950			-0.31870966	0.1708216
chi-novel-miR-99	LNC_003952			0.003528841	0.98821946
chi-novel-miR-99	LNC_002606			-0.243760946	0.300357397
chi-novel-miR-99	LNC_002607			-0.172554481	0.466930033
chi-novel-miR-99	LNC_011523			0.510432039	0.021471996
chi-novel-miR-99	LNC_004350			-0.242971268	0.301975016
chi-novel-miR-99	LNC_010586			-0.307524456	0.18717853
chi-novel-miR-99	LNC_009569			0.001386721	0.995370497
chi-novel-miR-99	LNC_008764			-0.172554481	0.466930033
chi-novel-miR-99	LNC_011221			-0.27296608	0.244254578
chi-novel-miR-99	LNC_011222			-0.063418688	0.790530256
chi-novel-miR-99	LNC_011223			0.070134066	0.768899158
chi-novel-miR-99	LNC_011224			0.131964051	0.579170966
chi-novel-miR-99	LNC_011225			0.219844231	0.351681904
chi-novel-miR-99	LNC_010052			-0.2596183	0.268995561
chi-novel-miR-99	LNC_010053			0.370295003	0.108029254
chi-novel-miR-99	LNC_010056			0.305207165	0.190694873
chi-novel-miR-99	LNC_010057			0.194907989	0.410239961
chi-novel-miR-99	LNC_001805			-0.127862495	0.591120574
chi-novel-miR-99	LNC_001807			-0.045915685	0.847569825
chi-novel-miR-99	LNC_011718			-0.019073467	0.93638552
chi-novel-miR-99	LNC_010526			-0.288494244	0.21737153
chi-novel-miR-99	LNC_010173			-0.064712743	0.78634993
chi-novel-miR-99	LNC_010527			0.341633635	0.140417733
chi-novel-miR-99	LNC_007070			-0.110288393	0.643448424
chi-novel-miR-99	LNC_007071			0.236862201	0.314667607
chi-novel-miR-99	LNC_006479			-0.056179817	0.81401347
chi-novel-miR-99	LNC_000862			0.45303042	0.044863345
chi-novel-miR-99	LNC_000863			-0.166773693	0.482207402
chi-novel-miR-99	LNC_000867			0.315369075	0.175600495
chi-novel-miR-99	LNC_007939			-0.224853737	0.340534338
chi-novel-miR-99	LNC_009424			0.218794143	0.354045104
chi-novel-miR-99	LNC_002599			-0.158362425	0.504871541
chi-novel-miR-99	LNC_012349			0.554585752	0.01115659
chi-novel-miR-99	LNC_012346			0.280829652	0.230386478
chi-novel-miR-99	LNC_006295			-0.158080703	0.505639404
chi-novel-miR-99	LNC_008524			-0.111682115	0.639234748
chi-novel-miR-99	LNC_008521			0.230119708	0.329042063
chi-novel-miR-99	LNC_007449			0.213745551	0.36553424
chi-novel-miR-99	LNC_007448			-0.227429046	0.334885049
chi-novel-miR-99	LNC_008296			0.012750496	0.957451295
chi-novel-miR-99	LNC_008295			0.107494872	0.651925666
chi-novel-miR-99	LNC_008294			-0.101718756	0.669583898
chi-novel-miR-99	LNC_008292			-0.349368267	0.131077686
chi-novel-miR-99	LNC_008299			0.332430439	0.152128438
chi-novel-miR-99	LNC_004299			0.206729742	0.381848098
chi-novel-miR-99	LNC_004298			0.21969672	0.352013321
chi-novel-miR-99	LNC_001124			-0.40289432	0.078185048
chi-novel-miR-99	LNC_001122			0.123337455	0.604422642
chi-novel-miR-99	LNC_001123			0.435651773	0.054855382
chi-novel-miR-99	LNC_012503			-0.11796655	0.620368234
chi-novel-miR-99	LNC_003744			0.082944006	0.728101298
chi-novel-miR-99	LNC_002839			0.00815829	0.972768624
chi-novel-miR-99	LNC_007242			0.282879839	0.226856678
chi-novel-miR-99	LNC_007249			0.172637873	0.466711459
chi-novel-miR-99	LNC_003405			-0.069261475	0.77170097
chi-novel-miR-99	LNC_003404			0.267108281	0.254925956
chi-novel-miR-99	LNC_003403			-0.165965331	0.484363315
chi-novel-miR-99	LNC_011128			0.329395572	0.156134774
chi-novel-miR-99	LNC_010867			0.047133367	0.843574495
chi-novel-miR-99	LNC_010863			0.35502459	0.124531971
chi-novel-miR-99	LNC_010862			-0.094866442	0.690750079
chi-novel-miR-99	LNC_006045			0.038897193	0.870665138
chi-novel-miR-99	LNC_006046			-0.028855132	0.90388151
chi-novel-miR-99	LNC_006598			-0.750654962	0.000137179
chi-novel-miR-99	LNC_011738			-0.195122222	0.409715487
chi-novel-miR-99	LNC_004578			-0.263895188	0.260903176
chi-novel-miR-99	LNC_011883			-0.00394303	0.986836855
chi-novel-miR-99	LNC_012287			-0.153247834	0.518898776
chi-novel-miR-99	LNC_009020			-0.055964678	0.814713839
chi-novel-miR-99	LNC_009025			0.212494144	0.368414583
chi-novel-miR-99	LNC_009024			0.057346231	0.810218685
chi-novel-miR-99	LNC_008882			-0.353409452	0.126376803
chi-novel-miR-99	LNC_008883			0.036487203	0.878619796
chi-novel-miR-99	LNC_008881			-0.343773473	0.137788306
chi-novel-miR-99	LNC_008886			-0.134572737	0.571625133
chi-novel-miR-99	LNC_008887			-0.132220371	0.578427649
chi-novel-miR-99	LNC_008884			-0.002142532	0.992847309
chi-novel-miR-99	LNC_008885			0.072843146	0.760218237
chi-novel-miR-99	LNC_005023			-0.086339958	0.71739781
chi-novel-miR-99	LNC_007874			0.340129595	0.142286859
chi-novel-miR-99	LNC_003972			0.180905164	0.445302287
chi-novel-miR-99	LNC_003971			0.053902416	0.821434155
chi-novel-miR-99	LNC_008239			-0.358365194	0.120777317
chi-novel-miR-99	LNC_006830			-0.132113339	0.578737986
chi-novel-miR-99	LNC_006838			-0.131540416	0.580400385
chi-novel-miR-99	LNC_006313			-0.159831387	0.50087685
chi-novel-miR-99	LNC_007151			-0.128026088	0.590641978
chi-novel-miR-99	LNC_004746			-0.10354697	0.663976229
chi-novel-miR-99	LNC_004742			-0.018943224	0.936819078
chi-novel-miR-99	LNC_006319			0.118483443	0.618826378
chi-novel-miR-99	LNC_007157			0.612359277	0.004104215
chi-novel-miR-99	LNC_008741			-0.165218775	0.486358623
chi-novel-miR-99	LNC_005568			-0.118116031	0.619922186
chi-novel-miR-99	LNC_000089			-0.070189593	0.768720957
chi-novel-miR-99	LNC_005566			0.161031344	0.497625091
chi-novel-miR-99	LNC_005567			-0.162209528	0.494442363
chi-novel-miR-99	LNC_002023			0.453290594	0.044725243
chi-novel-miR-99	LNC_000886			-0.143446721	0.546282323
chi-novel-miR-99	LNC_000885			0.184223283	0.436856021
chi-novel-miR-99	LNC_005905			-0.371364102	0.106936355
chi-novel-miR-99	LNC_005906			-0.079114026	0.740231089
chi-novel-miR-99	LNC_005900			-0.170768921	0.471622502
chi-novel-miR-99	LNC_005902			-0.056504655	0.812956245
chi-novel-miR-99	LNC_005908			0.034708882	0.884496735
chi-novel-miR-99	LNC_012368			0.318044992	0.171765275
chi-novel-miR-99	LNC_010632			-0.062701104	0.792850731
chi-novel-miR-99	LNC_010636			0.016217494	0.945896327
chi-novel-miR-99	LNC_010637			-0.033991481	0.886869244
chi-novel-miR-99	LNC_010000			0.243685209	0.300512311
chi-novel-miR-99	LNC_008505			0.041315894	0.862693729
chi-novel-miR-99	LNC_008504			0.665576856	0.001360235
chi-novel-miR-99	LNC_008503			0.100163	0.674369168
chi-novel-miR-99	LNC_008508			-0.071516148	0.764467065
chi-novel-miR-99	LNC_008623			-0.199577559	0.398891076
chi-novel-miR-99	LNC_010883			-0.135963393	0.567620101
chi-novel-miR-99	LNC_010881			-0.190220303	0.421806974
chi-novel-miR-99	LNC_010880			-0.080882793	0.734621761
chi-novel-miR-99	LNC_000312			0.340291301	0.142085068
chi-novel-miR-99	LNC_000313			-0.027603189	0.908034507
chi-novel-miR-99	LNC_000311			0.451932784	0.045449593
chi-novel-miR-99	LNC_000317			-0.083060704	0.727732666
chi-novel-miR-99	LNC_009980			-0.147495887	0.534890411
chi-novel-miR-99	LNC_009981			-0.105896923	0.656793447
chi-novel-miR-99	LNC_009982			-0.141493362	0.551816867
chi-novel-miR-99	LNC_005685			0.018556883	0.938105244
chi-novel-miR-99	LNC_004084			-0.217959367	0.355930271
chi-novel-miR-99	LNC_004085			-0.153996145	0.516835046
chi-novel-miR-99	LNC_004081			-0.030094012	0.899774207
chi-novel-miR-99	LNC_006027			-0.117227666	0.622574925
chi-novel-miR-99	LNC_006025			0.419752516	0.065403945
chi-novel-miR-99	LNC_006022			0.257696638	0.272682248
chi-novel-miR-99	LNC_006021			0.209734344	0.374812199
chi-novel-miR-99	LNC_011716			-0.035643641	0.881406831
chi-novel-miR-99	LNC_011712			0.650152947	0.001913446
chi-novel-miR-99	LNC_011713			-0.161759785	0.495656117
chi-novel-miR-99	LNC_007196			0.314755651	0.17648783
chi-novel-miR-99	LNC_011188			0.079335782	0.73952713
chi-novel-miR-99	LNC_008316			-0.224232457	0.3419055
chi-novel-miR-99	LNC_008317			0.196578894	0.406159023
chi-novel-miR-99	LNC_008314			0.268202284	0.252910841
chi-novel-miR-99	LNC_002641			-0.249071498	0.289616429
chi-novel-miR-99	LNC_011154			-0.178193714	0.452266893
chi-novel-miR-99	LNC_011158			0.489847972	0.028350912
chi-novel-miR-99	LNC_004316			-0.18575868	0.432976417
chi-novel-miR-99	LNC_004315			-0.156420875	0.510174818
chi-novel-miR-99	LNC_004312			-0.148284389	0.532684858
chi-novel-miR-99	LNC_004313			0.091696338	0.70061865
chi-novel-miR-99	LNC_004318			-0.082894557	0.728257517
chi-novel-miR-99	LNC_004319			-0.109317462	0.646390081
chi-novel-miR-99	LNC_008757			-0.282467904	0.227563059
chi-novel-miR-99	LNC_005702			0.011779677	0.960688444
chi-novel-miR-99	LNC_010094			-0.16719375	0.48108899
chi-novel-miR-99	LNC_010096			0.362778852	0.115941624
chi-novel-miR-99	LNC_001843			0.105489052	0.658038076
chi-novel-miR-99	LNC_001842			-0.161367257	0.496716647
chi-novel-miR-99	LNC_004764			-0.049665371	0.835278627
chi-novel-miR-99	LNC_000435			0.382155177	0.09634934
chi-novel-miR-99	LNC_006233			0.667337867	0.001306669
chi-novel-miR-99	LNC_006232			0.323843663	0.163651896
chi-novel-miR-99	LNC_007978			0.159069095	0.502947911
chi-novel-miR-99	LNC_006231			0.095047207	0.690188782
chi-novel-miR-99	LNC_007942			-0.12433293	0.601485769
chi-novel-miR-99	LNC_006237			-0.281418803	0.229368507
chi-novel-miR-99	LNC_006236			0.043484115	0.855558664
chi-novel-miR-99	LNC_007945			-0.002029319	0.993225252
chi-novel-miR-99	LNC_005540			-0.127126858	0.593274701
chi-novel-miR-99	LNC_005543			0.257547014	0.27297062
chi-novel-miR-99	LNC_012407			0.217175225	0.357706349
chi-novel-miR-99	LNC_003230			-0.076181938	0.749557428
chi-novel-miR-99	LNC_003231			-0.218595937	0.354492188
chi-novel-miR-99	LNC_003232			0.621050153	0.003472978
chi-novel-miR-99	LNC_003233			-0.037418069	0.875545915
chi-novel-miR-99	LNC_012272			0.074120709	0.756133929
chi-novel-miR-99	LNC_012271			0.116083042	0.625999485
chi-novel-miR-99	LNC_012281			-0.23709922	0.314169276
chi-novel-miR-99	LNC_009785			-0.2833619	0.22603186
chi-novel-miR-99	LNC_001066			-0.240286376	0.307514418
chi-novel-miR-99	LNC_008787			0.08051075	0.735800566
chi-novel-miR-99	LNC_008786			-0.172554481	0.466930033
chi-novel-miR-99	LNC_008780			-0.054942755	0.818042465
chi-novel-miR-99	LNC_008782			-0.338048068	0.144902334
chi-novel-miR-99	LNC_006945			0.366814612	0.111643048
chi-novel-miR-99	LNC_006944			-0.211032261	0.371795665
chi-novel-miR-99	LNC_007300			-0.012877213	0.957028807
chi-novel-miR-99	LNC_012289			-0.398941785	0.081433108
chi-novel-miR-99	LNC_003832			0.617195922	0.003742166
chi-novel-miR-99	LNC_003830			0.346120192	0.134944738
chi-novel-miR-99	LNC_003831			-0.263295167	0.262029104
chi-novel-miR-99	LNC_008126			0.095447488	0.688946417
chi-novel-miR-99	LNC_000339			-0.217571553	0.356808032
chi-novel-miR-99	LNC_000331			-0.502928722	0.02380589
chi-novel-miR-99	LNC_002784			0.193088866	0.414708096
chi-novel-miR-99	LNC_003781			-0.144913385	0.542143358
chi-novel-miR-99	LNC_003782			0.153501074	0.518199943
chi-novel-miR-99	LNC_000253			-0.06905211	0.77237363
chi-novel-miR-99	LNC_000250			-0.333488586	0.150748539
chi-novel-miR-99	LNC_000256			-0.189890262	0.422627885
chi-novel-miR-99	LNC_000255			-0.25877566	0.270608288
chi-novel-miR-99	LNC_002871			-0.162938069	0.492479281
chi-novel-miR-99	LNC_002873			0.192464226	0.416248378
chi-novel-miR-99	LNC_007206			-0.375734716	0.102551583
chi-novel-miR-99	LNC_007201			-0.062621063	0.793109667
chi-novel-miR-99	LNC_000921			-0.272482123	0.245125186
chi-novel-miR-99	LNC_000922			-0.308544148	0.185645162
chi-novel-miR-99	LNC_002272			-0.172488995	0.467101713
chi-novel-miR-99	LNC_008335			0.257804324	0.272474823
chi-novel-miR-99	LNC_008337			-0.0354991	0.881884512
chi-novel-miR-99	LNC_008338			-0.469041029	0.036956855
chi-novel-miR-99	LNC_007836			0.281568096	0.229111015
chi-novel-miR-99	LNC_007837			-0.166836724	0.482039499
chi-novel-miR-99	LNC_010390			0.208174867	0.378454849
chi-novel-miR-99	LNC_006591			0.050113578	0.833811835
chi-novel-miR-99	LNC_004848			0.073568988	0.757896998
chi-novel-miR-99	LNC_011170			0.100045548	0.674730925
chi-novel-miR-99	LNC_004840			0.166508821	0.482913296
chi-novel-miR-99	LNC_004845			-0.055622766	0.815827184
chi-novel-miR-99	LNC_010567			0.060681053	0.799391982
chi-novel-miR-99	LNC_008810			-0.130513956	0.583383865
chi-novel-miR-99	LNC_008812			0.010001372	0.96661962
chi-novel-miR-99	LNC_008815			-0.412962851	0.07034688
chi-novel-miR-99	LNC_011280			-0.451933719	0.045449092
chi-novel-miR-99	LNC_001867			-0.201707055	0.393773524
chi-novel-miR-99	LNC_001865			-0.179187824	0.449706924
chi-novel-miR-99	LNC_011004			-0.182266196	0.441827542
chi-novel-miR-99	LNC_008144			0.208071926	0.378695997
chi-novel-miR-99	LNC_006446			-0.034180329	0.886244615
chi-novel-miR-99	LNC_005413			0.238139515	0.311987672
chi-novel-miR-99	LNC_005410			-0.53539548	0.014984335
chi-novel-miR-99	LNC_008634			0.464869713	0.038903484
chi-novel-miR-99	LNC_005411			-0.172554481	0.466930033
chi-novel-miR-99	LNC_005416			0.070041197	0.769197221
chi-novel-miR-99	LNC_010537			0.603645474	0.004829598
chi-novel-miR-99	LNC_005414			0.038442221	0.872165971
chi-novel-miR-99	LNC_005415			-0.172554481	0.466930033
chi-novel-miR-99	LNC_005526			0.183354452	0.439059439
chi-novel-miR-99	LNC_005418			0.02596669	0.913466622
chi-novel-miR-99	LNC_007018			0.178749227	0.450835445
chi-novel-miR-99	LNC_005931			0.250064957	0.287633683
chi-novel-miR-99	LNC_002069			0.039680762	0.868081347
chi-novel-miR-99	LNC_002067			0.039432136	0.868901042
chi-novel-miR-99	LNC_002064			-0.038075575	0.873375747
chi-novel-miR-99	LNC_002065			-0.050439066	0.832746984
chi-novel-miR-99	LNC_005932			0.621970554	0.003411131
chi-novel-miR-99	LNC_005936			-0.282406084	0.227669191
chi-novel-miR-99	LNC_010538			0.079798175	0.738059918
chi-novel-miR-99	LNC_008076			-0.101262113	0.670987202
chi-novel-miR-99	LNC_005947			-0.411999658	0.071070143
chi-novel-miR-99	LNC_009504			0.506341146	0.022720765
chi-novel-miR-99	LNC_009505			-0.001645938	0.994505124
chi-novel-miR-99	LNC_001083			-0.14566401	0.540030617
chi-novel-miR-99	LNC_001082			0.129080765	0.587560423
chi-novel-miR-99	LNC_001086			0.216335039	0.359615011
chi-novel-miR-99	LNC_001089			0.16075035	0.498385634
chi-novel-miR-99	LNC_001088			0.028285296	0.905771501
chi-novel-miR-99	LNC_012509			0.391392855	0.08791283
chi-novel-miR-99	LNC_003817			0.140046998	0.555931059
chi-novel-miR-99	LNC_003819			0.065382921	0.784187185
chi-novel-miR-99	LNC_007320			0.320694968	0.168024062
chi-novel-miR-99	LNC_006887			0.297337098	0.202967664
chi-novel-miR-99	LNC_006888			0.030144892	0.899605572
chi-novel-miR-99	LNC_005319			-0.099135864	0.677535106
chi-novel-miR-99	LNC_005318			-0.13644076	0.566248138
chi-novel-miR-99	LNC_005317			-0.200456007	0.396775595
chi-novel-miR-99	LNC_005316			0.407369679	0.074624725
chi-novel-miR-99	LNC_005311			-0.236717774	0.314971497
chi-novel-miR-99	LNC_005313			-0.027131048	0.909601315
chi-novel-miR-99	LNC_002859			-0.056882571	0.811726663
chi-novel-miR-99	LNC_002854			0.343899247	0.137634842
chi-novel-miR-99	LNC_002853			0.281716283	0.228855617
chi-novel-miR-99	LNC_002852			0.241570957	0.304856483
chi-novel-miR-99	LNC_010271			-0.45871297	0.041920836
chi-novel-miR-99	LNC_011342			0.017015281	0.943238816
chi-novel-miR-99	LNC_006990			0.243271246	0.301359902
chi-novel-miR-99	LNC_000902			0.247718389	0.292330453
chi-novel-miR-99	LNC_011750			0.17008605	0.473423349
chi-novel-miR-99	LNC_007957			0.538783092	0.014241258
chi-novel-miR-99	LNC_011754			0.334115194	0.149935519
chi-novel-miR-99	LNC_011755			-0.040016219	0.866975581
chi-novel-miR-99	LNC_011757			-0.180133851	0.447277767
chi-novel-miR-99	LNC_011758			0.16512426	0.486611523
chi-novel-miR-99	LNC_010601			0.321128634	0.167417182
chi-novel-miR-99	LNC_004592			0.300034745	0.198703175
chi-novel-miR-99	LNC_007956			-0.039903514	0.867347064
chi-novel-miR-99	LNC_005885			0.390927984	0.088323905
chi-novel-miR-99	LNC_005886			0.108839138	0.647841134
chi-novel-miR-99	LNC_012228			-0.480098031	0.032162069
chi-novel-miR-99	LNC_002218			0.402621283	0.078406273
chi-novel-miR-99	LNC_003061			0.025200006	0.916012801
chi-novel-miR-99	LNC_003060			-0.069697351	0.770301069
chi-novel-miR-99	LNC_006684			0.097861479	0.681470381
chi-novel-miR-99	LNC_006685			-0.054575246	0.819240258
chi-novel-miR-99	LNC_007812			-0.072415252	0.761587565
chi-novel-miR-99	LNC_007816			-0.084585618	0.722921016
chi-novel-miR-99	LNC_007818			0.176520521	0.456592526
chi-novel-miR-99	LNC_010993			-0.092961472	0.696674631
chi-novel-miR-99	LNC_010992			-0.212734731	0.367859828
chi-novel-miR-99	LNC_010995			-0.050381344	0.832935805
chi-novel-miR-99	LNC_010994			-0.325387359	0.161537253
chi-novel-miR-99	LNC_010997			-0.125367644	0.598439387
chi-novel-miR-99	LNC_001749			-0.003275617	0.989064762
chi-novel-miR-99	LNC_008359			0.413238905	0.07014061
chi-novel-miR-99	LNC_008357			-0.044554986	0.852038641
chi-novel-miR-99	LNC_008355			0.272084199	0.245842512
chi-novel-miR-99	LNC_005026			-0.235075427	0.318439555
chi-novel-miR-99	LNC_004863			0.263561096	0.261529715
chi-novel-miR-99	LNC_005024			0.229556937	0.33025914
chi-novel-miR-99	LNC_005022			0.182493575	0.441248424
chi-novel-miR-99	LNC_001339			-0.346464798	0.134530688
chi-novel-miR-99	LNC_003661			0.053094925	0.824068829
chi-novel-miR-99	LNC_003667			0.408330686	0.073876248
chi-novel-miR-99	LNC_003665			0.17292442	0.465960801
chi-novel-miR-99	LNC_003664			0.108395044	0.649189445
chi-novel-miR-99	LNC_003668			0.066903439	0.779285954
chi-novel-miR-99	LNC_006423			-0.477720519	0.033149521
chi-novel-miR-99	LNC_005508			-0.226891206	0.336060291
chi-novel-miR-99	LNC_005509			-0.077067525	0.746736973
chi-novel-miR-99	LNC_003279			-0.412132795	0.070969841
chi-novel-miR-99	LNC_008084			-0.026068585	0.913128288
chi-novel-miR-99	LNC_004679			0.343170666	0.138525499
chi-novel-miR-99	LNC_009744			0.343669812	0.13791488
chi-novel-miR-99	LNC_001535			0.162920779	0.492525825
chi-novel-miR-99	LNC_001536			0.332480821	0.152062538
chi-novel-miR-99	LNC_011927			-0.139385307	0.557817793
chi-novel-miR-99	LNC_006165			0.50534424	0.023033633
chi-novel-miR-99	LNC_002625			-0.244523028	0.298801322
chi-novel-miR-99	LNC_006161			-0.178042909	0.452655893
chi-novel-miR-99	LNC_010576			-0.162534711	0.493565672
chi-novel-miR-99	LNC_008167			0.369315211	0.109037929
chi-novel-miR-99	LNC_000376			0.208940328	0.376664393
chi-novel-miR-99	LNC_000377			-0.237414622	0.313506881
chi-novel-miR-99	LNC_000216			0.153193561	0.519048602
chi-novel-miR-99	LNC_000215			0.216477492	0.359290987
chi-novel-miR-99	LNC_000212			-0.122067945	0.608176483
chi-novel-miR-99	LNC_000211			0.379335958	0.09903804
chi-novel-miR-99	LNC_000219			-0.084467986	0.723291833
chi-novel-miR-99	LNC_006707			-0.172560279	0.466914836
chi-novel-miR-99	LNC_011327			0.21501096	0.362634772
chi-novel-miR-99	LNC_011329			0.088041544	0.71205356
chi-novel-miR-99	LNC_001291			0.295802431	0.205420664
chi-novel-miR-99	LNC_001292			-0.606282552	0.004599714
chi-novel-miR-99	LNC_000965			-0.181185544	0.444585311
chi-novel-miR-99	LNC_000967			0.303405075	0.193459944
chi-novel-miR-99	LNC_012165			0.225892012	0.338250067
chi-novel-miR-99	LNC_002180			0.059888119	0.801963176
chi-novel-miR-99	LNC_006515			0.146855785	0.536683956
chi-novel-miR-99	LNC_003599			-0.001730533	0.994222714
chi-novel-miR-99	LNC_003598			0.055845001	0.815103494
chi-novel-miR-99	LNC_007609			-0.032236391	0.892677344
chi-novel-miR-99	LNC_002236			0.262968148	0.262644037
chi-novel-miR-99	LNC_003043			-0.461250369	0.040656129
chi-novel-miR-99	LNC_003042			0.056672553	0.812409923
chi-novel-miR-99	LNC_000586			-0.208028321	0.378798173
chi-novel-miR-99	LNC_000585			0.014565055	0.95140249
chi-novel-miR-99	LNC_000584			0.204807484	0.386388006
chi-novel-miR-99	LNC_000580			0.009803215	0.967280641
chi-novel-miR-99	LNC_008920			-0.102350319	0.667644788
chi-novel-miR-99	LNC_011461			-0.27490006	0.240795299
chi-novel-miR-99	LNC_001767			0.471079631	0.036033482
chi-novel-miR-99	LNC_006502			0.012347161	0.958796119
chi-novel-miR-99	LNC_011136			0.236238482	0.31598124
chi-novel-miR-99	LNC_004805			-0.060413114	0.800260589
chi-novel-miR-99	LNC_004803			0.34798314	0.132717052
chi-novel-miR-99	LNC_010528			-0.364686774	0.113894896
chi-novel-miR-99	LNC_008740			-0.029902973	0.900407408
chi-novel-miR-99	LNC_008742			0.120085053	0.614058634
chi-novel-miR-99	LNC_008745			0.135487336	0.568989743
chi-novel-miR-99	LNC_006537			-0.355547088	0.123939295
chi-novel-miR-99	LNC_008744			0.536807143	0.014670988
chi-novel-miR-99	LNC_001355			-0.287653774	0.218774586
chi-novel-miR-99	LNC_001354			-0.206186741	0.383127494
chi-novel-miR-99	LNC_005712			0.159983618	0.500463752
chi-novel-miR-99	LNC_005715			0.205435082	0.384902473
chi-novel-miR-99	LNC_009344			0.233060907	0.322724579
chi-novel-miR-99	LNC_005714			-0.202864461	0.391007388
chi-novel-miR-99	LNC_005716			-0.244781788	0.298274088
chi-novel-miR-99	LNC_005298			0.165223493	0.486346003
chi-novel-miR-99	LNC_002954			-0.120520493	0.61276496
chi-novel-miR-99	LNC_007950			0.561160885	0.010044398
chi-novel-miR-99	LNC_001971			0.234101425	0.320507054
chi-novel-miR-99	LNC_000002			-0.070789191	0.766797417
chi-novel-miR-99	LNC_012269			-0.104019094	0.662530859
chi-novel-miR-99	LNC_012268			0.076457706	0.748678821
chi-novel-miR-99	LNC_011497			0.383400149	0.095179141
chi-novel-miR-99	LNC_011495			-0.171550539	0.469565486
chi-novel-miR-99	LNC_011492			-0.59601332	0.005548926
chi-novel-miR-99	LNC_004652			-0.172554481	0.466930033
chi-novel-miR-99	LNC_004651			0.127283535	0.592815639
chi-novel-miR-99	LNC_004655			-0.095411539	0.689057962
chi-novel-miR-99	LNC_009764			-0.015525931	0.948200441
chi-novel-miR-99	LNC_009761			-0.029141542	0.902931749
chi-novel-miR-99	LNC_001512			-0.130697552	0.582849749
chi-novel-miR-99	LNC_001511			0.414504144	0.06920101
chi-novel-miR-99	LNC_001510			-0.490176338	0.02822904
chi-novel-miR-99	LNC_006972			0.211894357	0.369799665
chi-novel-miR-99	LNC_008493			-0.156877319	0.508925669
chi-novel-miR-99	LNC_006979			0.06459542	0.786728701
chi-novel-miR-99	LNC_011547			0.159721066	0.501176324
chi-novel-miR-99	LNC_007898			-0.451392389	0.045740375
chi-novel-miR-99	LNC_008238			-0.028868697	0.903836522
chi-novel-miR-99	LNC_010434			0.074595812	0.75461663
chi-novel-miR-99	LNC_003853			-0.022938114	0.923529112
chi-novel-miR-99	LNC_005807			-0.46314186	0.039732724
chi-novel-miR-99	LNC_008143			-0.20470104	0.386640277
chi-novel-miR-99	LNC_008140			-0.183419507	0.438894254
chi-novel-miR-99	LNC_002725			0.26417683	0.260375735
chi-novel-miR-99	LNC_002724			-0.092838703	0.697057033
chi-novel-miR-99	LNC_002727			-0.173418604	0.464667642
chi-novel-miR-99	LNC_002726			0.299357991	0.19976733
chi-novel-miR-99	LNC_007029			-0.229970574	0.329364329
chi-novel-miR-99	LNC_010430			0.100102503	0.674555494
chi-novel-miR-99	LNC_010431			0.026669831	0.911132184
chi-novel-miR-99	LNC_011300			0.013543324	0.954808119
chi-novel-miR-99	LNC_010313			-0.272071754	0.245864969
chi-novel-miR-99	LNC_010312			0.057039313	0.811216815
chi-novel-miR-99	LNC_010311			-0.05786353	0.808537014
chi-novel-miR-99	LNC_004007			-0.003847927	0.987154317
chi-novel-miR-99	LNC_010097			-0.273943969	0.242501481
chi-novel-miR-99	LNC_010090			-0.309174329	0.184701778
chi-novel-miR-99	LNC_009775			0.21900748	0.353564253
chi-novel-miR-99	LNC_000940			-0.33664364	0.146685914
chi-novel-miR-99	LNC_005840			-0.23121091	0.32668975
chi-novel-miR-99	LNC_005847			0.033332076	0.889050768
chi-novel-miR-99	LNC_007620			-0.508544456	0.022041232
chi-novel-miR-99	LNC_007626			0.179382821	0.449205663
chi-novel-miR-99	LNC_007625			0.098310869	0.680081764
chi-novel-miR-99	LNC_005563			0.426729669	0.060601711
chi-novel-miR-99	LNC_007629			-0.233612253	0.321548428
chi-novel-miR-99	LNC_007628			-0.007006933	0.976610623
chi-novel-miR-99	LNC_000080			0.138646487	0.559927808
chi-novel-miR-99	LNC_005565			-0.126082377	0.596338833
chi-novel-miR-99	LNC_006394			0.34009332	0.142332153
chi-novel-miR-99	LNC_006393			-0.188027353	0.427277493
chi-novel-miR-99	LNC_011680			-0.195677915	0.408356773
chi-novel-miR-99	LNC_011681			0.183758043	0.438035178
chi-novel-miR-99	LNC_009152			0.337982324	0.144985486
chi-novel-miR-99	LNC_001702			0.374246088	0.104030097
chi-novel-miR-99	LNC_008826			-0.063664606	0.789735414
chi-novel-miR-99	LNC_007501			0.286796295	0.220212147
chi-novel-miR-99	LNC_008820			0.321380664	0.167065178
chi-novel-miR-99	LNC_008829			0.350384782	0.129883751
chi-novel-miR-99	LNC_004398			-0.200685106	0.396224897
chi-novel-miR-99	LNC_004393			-0.039791412	0.867716583
chi-novel-miR-99	LNC_009901			0.282352809	0.227760678
chi-novel-miR-99	LNC_009902			0.268410142	0.252529123
chi-novel-miR-99	LNC_009805			0.347768394	0.132972507
chi-novel-miR-99	LNC_012462			-0.477733474	0.033144077
chi-novel-miR-99	LNC_003627			-0.092548756	0.697960444
chi-novel-miR-99	LNC_003626			0.203841243	0.388681349
chi-novel-miR-99	LNC_003625			0.341714064	0.14031827
chi-novel-miR-99	LNC_003620			-0.338784344	0.143973375
chi-novel-miR-99	LNC_004820			0.138642499	0.559939207
chi-novel-miR-99	LNC_002978			0.125117684	0.599174727
chi-novel-miR-99	LNC_001953			-0.005197634	0.982649102
chi-novel-miR-99	LNC_001952			-0.165358775	0.485984139
chi-novel-miR-99	LNC_001957			0.155567794	0.512513366
chi-novel-miR-99	LNC_004824			-0.009629228	0.967861055
chi-novel-miR-99	LNC_000025			0.091868913	0.700080216
chi-novel-miR-99	LNC_007182			0.080598702	0.735521841
chi-novel-miR-99	LNC_000028			-0.292147112	0.21134231
chi-novel-miR-99	LNC_000029			0.425348932	0.061530183
chi-novel-miR-99	LNC_007183			0.551767995	0.011662788
chi-novel-miR-99	LNC_005409			0.399358813	0.081085768
chi-novel-miR-99	LNC_005408			0.049324342	0.836395019
chi-novel-miR-99	LNC_011515			-0.009677403	0.967700344
chi-novel-miR-99	LNC_010109			0.106909063	0.653708636
chi-novel-miR-99	LNC_010102			-0.208758943	0.377088231
chi-novel-miR-99	LNC_010103			0.06448612	0.787081611
chi-novel-miR-99	LNC_010101			0.056225096	0.813866087
chi-novel-miR-99	LNC_010106			0.618844104	0.003625012
chi-novel-miR-99	LNC_010107			-0.185286899	0.434166558
chi-novel-miR-99	LNC_010104			-0.179312761	0.449385729
chi-novel-miR-99	LNC_011470			-0.250920233	0.285933444
chi-novel-miR-99	LNC_004636			0.198700261	0.401009964
chi-novel-miR-99	LNC_004632			-0.326297785	0.160298973
chi-novel-miR-99	LNC_001579			-0.046754097	0.844818526
chi-novel-miR-99	LNC_001578			-0.158357362	0.504885338
chi-novel-miR-99	LNC_006708			0.337218662	0.145953809
chi-novel-miR-99	LNC_001577			0.154980655	0.514125849
chi-novel-miR-99	LNC_001576			-0.261179811	0.266022958
chi-novel-miR-99	LNC_001573			0.332234911	0.152384378
chi-novel-miR-99	LNC_006278			0.235070891	0.318449166
chi-novel-miR-99	LNC_002376			-0.069297032	0.771586749
chi-novel-miR-99	LNC_002377			0.179004996	0.450177169
chi-novel-miR-99	LNC_002375			-0.345495752	0.135697306
chi-novel-miR-99	LNC_003368			0.036330323	0.879138006
chi-novel-miR-99	LNC_003363			0.027143296	0.909560667
chi-novel-miR-99	LNC_003364			0.211393321	0.370958965
chi-novel-miR-99	LNC_000622			0.136364064	0.566468467
chi-novel-miR-99	LNC_000623			-0.081437216	0.732866152
chi-novel-miR-99	LNC_000621			-0.092394019	0.69844273
chi-novel-miR-99	LNC_000629			0.228435615	0.332692097
chi-novel-miR-99	LNC_009839			-0.276845243	0.23734794
chi-novel-miR-99	LNC_009830			-0.401661621	0.07918752
chi-novel-miR-99	LNC_008613			-0.357238053	0.122034997
chi-novel-miR-99	LNC_011522			-0.468625491	0.037147307
chi-novel-miR-99	LNC_002700			-0.253100201	0.281627921
[truncated: 998,000+ more rows]
