# Supplementary material for: Integrative Analysis of lncRNA-miRNA-mRNA Regulatory Network Reveals the Key lncRNAs Implicated Potentially in the Differentiation of Adipocyte in Goats
Source: Front Physiol. 2022 May 5;13:900179. doi: 10.3389/fphys.2022.900179 (PMC9117728; doi:10.3389/fphys.2022.900179)
Supplement: Supplementary file 4 [file DataSheet9.zip › Supplement 9 DEmiRNA_mRNA.xls]

Results of mRNA correlation analysis with differential miRNAs with targeting relationships. miRNA id, target mRNA id, pearson correlation coefficient, p-value.
miRNA_ID	mRNA_ID	Pearson_correlation	Pvalue
chi-novel-miR-99	XM_013974243.2	0.441696337	0.051204789
chi-novel-miR-99	XM_018051752.1	-0.221770378	0.347370959
chi-novel-miR-99	XM_018060880.1	-0.260880976	0.266590236
chi-novel-miR-99	XM_018044954.1	-0.034445818	0.885366601
chi-novel-miR-99	XM_018061113.1	-0.332472342	0.152073626
chi-novel-miR-99	XM_005674851.3	0.008727647	0.970868926
chi-novel-miR-99	XM_018062166.1	0.009846125	0.967137499
chi-novel-miR-99	XM_005690256.2	0.461033174	0.040763215
chi-novel-miR-99	XM_018057695.1	0.239055336	0.310074676
chi-novel-miR-99	XM_018049324.1	-0.254911791	0.278080709
chi-novel-miR-99	XM_005677175.2	0.193479954	0.413745293
chi-novel-miR-99	XM_018053517.1	-0.134848643	0.570829559
chi-novel-miR-99	XM_018044469.1	0.315540257	0.175353419
chi-novel-miR-99	XM_018045862.1	-0.277938291	0.235424835
chi-novel-miR-99	XM_005695570.3	0.095675593	0.688238784
chi-novel-miR-99	XM_018061204.1	0.305324586	0.190515633
chi-novel-miR-99	XM_005698381.3	0.069944523	0.76950753
chi-novel-miR-99	XM_005685261.3	-0.05942309	0.803472009
chi-novel-miR-99	XM_013966560.2	-0.157185037	0.508084365
chi-novel-miR-99	NM_001287236.1	-0.292243543	0.211184659
chi-novel-miR-99	XM_005682287.3	-0.100976821	0.671864464
chi-novel-miR-99	XM_018063830.1	0.068950477	0.772700219
chi-novel-miR-99	XM_018040506.1	-0.024267677	0.919110152
chi-novel-miR-99	XM_018061092.1	-0.313823687	0.177841774
chi-novel-miR-99	XM_013975643.2	0.510434696	0.021471203
chi-novel-miR-99	XM_005679994.3	-0.235234441	0.318102779
chi-novel-miR-99	XM_018047987.1	NA	NA
chi-novel-miR-99	XM_013963596.2	0.087403002	0.714057558
chi-novel-miR-99	XM_005690018.3	0.26701357	0.255100889
chi-novel-miR-99	XM_018051544.1	NA	NA
chi-novel-miR-99	XM_018045127.1	-0.175488813	0.459270302
chi-novel-miR-99	XM_018047862.1	-0.172554481	0.466930033
chi-novel-miR-99	XM_005693315.3	0.151060442	0.524953482
chi-novel-miR-99	XM_005698856.3	0.389840194	0.08929134
chi-novel-miR-99	XM_018050032.1	-0.062572184	0.793267803
chi-novel-miR-99	XR_001917217.1	0.090997892	0.702799208
chi-novel-miR-99	XM_018048563.1	-0.020180306	0.932701746
chi-novel-miR-99	XM_018050149.1	-0.39940646	0.081046153
chi-novel-miR-99	XM_018039574.1	-0.441160836	0.051520495
chi-novel-miR-99	XM_018042829.1	0.047394078	0.842719552
chi-novel-miR-99	XM_018056212.1	0.619224406	0.003598416
chi-novel-miR-99	XM_018042363.1	-0.356822328	0.122501222
chi-novel-miR-99	XM_018042373.1	-0.44449707	0.049577638
chi-novel-miR-99	XM_005695357.3	6.92E-06	0.99997691
chi-novel-miR-99	XM_018063526.1	-0.600702354	0.005097273
chi-novel-miR-99	NM_001314348.1	0.127668148	0.59168935
chi-novel-miR-99	XM_018039038.1	0.079598186	0.738694394
chi-novel-miR-99	XM_018050610.1	0.219717742	0.351966079
chi-novel-miR-99	XM_018040089.1	0.022061263	0.926444616
chi-novel-miR-99	XM_005691456.3	0.083409179	0.726632229
chi-novel-miR-99	XM_018057755.1	-0.401780659	0.079090301
chi-novel-miR-99	XM_018055039.1	NA	NA
chi-novel-miR-99	XM_018061091.1	-0.058980581	0.804908394
chi-novel-miR-99	XM_018058094.1	-0.308582604	0.1855875
chi-novel-miR-99	XM_005679993.3	-0.27535498	0.239986194
chi-novel-miR-99	XM_018058930.1	NA	NA
chi-novel-miR-99	XM_018058416.1	-0.235798011	0.316910909
chi-novel-miR-99	XM_005680285.3	0.496115685	0.026094941
chi-novel-miR-99	XM_018050241.1	-0.23733226	0.313679772
chi-novel-miR-99	XM_018060389.1	-0.481494804	0.031592771
chi-novel-miR-99	XM_018061712.1	0.299997271	0.198762002
chi-novel-miR-99	XM_018054948.1	0.065915748	0.782468771
chi-novel-miR-99	XM_005693694.3	0.372895304	0.105385034
chi-novel-miR-99	XM_013965635.2	-0.50470651	0.023235563
chi-novel-miR-99	XM_018061025.1	-0.190846962	0.420250641
chi-novel-miR-99	XM_013976480.2	0.150130951	0.527536277
chi-novel-miR-99	XM_018038719.1	0.105279421	0.658678108
chi-novel-miR-99	XM_018043562.1	-0.196151065	0.407201817
chi-novel-miR-99	XM_018057465.1	NA	NA
chi-novel-miR-99	XM_005700443.1	-0.001905183	0.993639665
chi-novel-miR-99	XM_018063326.1	NA	NA
chi-novel-miR-99	XR_001918134.1	0.276246707	0.238405286
chi-novel-miR-99	XM_005679730.3	-0.133447272	0.574875387
chi-novel-miR-99	XM_018066256.1	0.148068986	0.533286952
chi-novel-miR-99	XM_018057471.1	-0.229052056	0.331353285
chi-novel-miR-99	XM_018061910.1	-0.25004755	0.287668352
chi-novel-miR-99	XM_018040309.1	0.169986126	0.473687155
chi-novel-miR-99	XM_018055084.1	-0.172554481	0.466930033
chi-novel-miR-99	XM_018066541.1	-0.584935981	0.006747865
chi-novel-miR-99	XM_005691341.3	-0.578174142	0.007578704
chi-novel-miR-99	XM_018065640.1	0.43161985	0.057398402
chi-novel-miR-99	XM_018058415.1	0.454742783	0.043960416
chi-novel-miR-99	XM_005678055.2	0.031728282	0.894359818
chi-novel-miR-99	XM_018043992.1	-0.120266605	0.613519118
chi-novel-miR-99	XM_018059686.1	0.243838163	0.300199506
chi-novel-miR-99	XM_005700792.3	NA	NA
chi-novel-miR-99	XM_018039710.1	-0.113127374	0.634876466
chi-novel-miR-99	XM_005679856.3	-0.228962806	0.331546925
chi-novel-miR-99	XM_005685279.3	0.386690493	0.092136498
chi-novel-miR-99	XM_018066334.1	0.134745701	0.571126336
chi-novel-miR-99	XM_018048077.1	-0.340645599	0.141643646
chi-novel-miR-99	XM_018063238.1	0.403368555	0.077801908
chi-novel-miR-99	XM_018062426.1	-0.280290361	0.231320865
chi-novel-miR-99	XM_018060991.1	-0.070895188	0.76645751
chi-novel-miR-99	XM_018063030.1	-0.121661983	0.609378879
chi-novel-miR-99	XM_018047005.1	-0.142798642	0.548115767
chi-novel-miR-99	XM_018048721.1	0.011798656	0.960625153
chi-novel-miR-99	XM_005697804.3	-0.499443114	0.024956237
chi-novel-miR-99	XM_018042113.1	0.272886042	0.244398425
chi-novel-miR-99	XM_018042614.1	0.243406042	0.301083748
chi-novel-miR-99	XM_018050566.1	0.235054673	0.318483526
chi-novel-miR-99	XM_018044051.1	0.158127688	0.505511303
chi-novel-miR-99	XM_018048079.1	0.114423356	0.630978147
chi-novel-miR-99	XM_018048873.1	0.380397732	0.09801908
chi-novel-miR-99	XM_018058254.1	0.247927154	0.291910704
chi-novel-miR-99	XM_018041709.1	0.071342495	0.765023554
chi-novel-miR-99	XM_005691063.3	-0.340295625	0.142079674
chi-novel-miR-99	XM_018052770.1	0.080890061	0.734598739
chi-novel-miR-99	XM_018053796.1	0.265479578	0.257944813
chi-novel-miR-99	XM_018046951.1	0.11029039	0.64344238
chi-novel-miR-99	XM_005695149.3	-0.29600961	0.205088366
chi-novel-miR-99	XM_018047544.1	0.342410489	0.139459094
chi-novel-miR-99	XM_005685664.3	0.168800062	0.47682408
chi-novel-miR-99	XM_018053697.1	0.194848599	0.41038542
chi-novel-miR-99	XM_018064324.1	-0.435367837	0.055031607
chi-novel-miR-99	XM_005700183.3	0.294080271	0.208196693
chi-novel-miR-99	XM_018038537.1	-0.222702793	0.34529519
chi-novel-miR-99	XM_018039032.1	-0.06204745	0.794965935
chi-novel-miR-99	XM_018045465.1	-0.025474169	0.915102208
chi-novel-miR-99	XM_018041775.1	NA	NA
chi-novel-miR-99	XM_018055935.1	-0.236179254	0.316106154
chi-novel-miR-99	XM_005677150.3	NA	NA
chi-novel-miR-99	XM_018041576.1	0.459520652	0.041515013
chi-novel-miR-99	XM_018040192.1	0.089471417	0.707572651
chi-novel-miR-99	XM_018060936.1	0.091018406	0.702735133
chi-novel-miR-99	XM_018051357.1	NA	NA
chi-novel-miR-99	XM_018055714.1	0.118440972	0.618953009
chi-novel-miR-99	XM_018050565.1	0.117438811	0.62194402
chi-novel-miR-99	XM_018049934.1	0.270124814	0.249394241
chi-novel-miR-99	XM_005674964.3	0.178466852	0.451562777
chi-novel-miR-99	XM_005700743.3	NA	NA
chi-novel-miR-99	XM_018056991.1	0.242015916	0.303939075
chi-novel-miR-99	XM_018057508.1	-0.250351901	0.287062562
chi-novel-miR-99	XM_018056985.1	NA	NA
chi-novel-miR-99	XM_013971738.2	-0.027601239	0.908040978
chi-novel-miR-99	XM_018048774.1	-0.06120485	0.797694588
chi-novel-miR-99	XM_005677520.2	-0.329920836	0.155436194
chi-novel-miR-99	XM_018050882.1	-0.241479826	0.305044582
chi-novel-miR-99	XM_018041677.1	NA	NA
chi-novel-miR-99	XM_018045238.1	-0.172554481	0.466930033
chi-novel-miR-99	XM_018065433.1	0.300663323	0.197718172
chi-novel-miR-99	XM_018059029.1	-0.222021744	0.346810646
chi-novel-miR-99	XM_018045130.1	0.338575162	0.144236874
chi-novel-miR-99	XM_018041776.1	-0.111192922	0.640712533
chi-novel-miR-99	XM_018053344.1	NA	NA
chi-novel-miR-99	XM_018042511.1	0.193340224	0.41408915
chi-novel-miR-99	XM_005680393.3	0.283257888	0.226209662
chi-novel-miR-99	XM_018038847.1	NA	NA
chi-novel-miR-99	XM_018046867.1	0.083725975	0.725632278
chi-novel-miR-99	XR_001919599.1	0.142192728	0.549832432
chi-novel-miR-99	XM_018057710.1	-0.369073163	0.109288156
chi-novel-miR-99	XM_018060475.1	-0.176095857	0.457693761
chi-novel-miR-99	XM_018056390.1	-0.145795551	0.539660765
chi-novel-miR-99	XM_005683995.3	-0.077224179	0.746238378
chi-novel-miR-99	XM_018043327.1	-0.204278944	0.387641544
chi-novel-miR-99	XM_018049299.1	-0.426359541	0.060849555
chi-novel-miR-99	XM_018050430.1	-0.366580866	0.111888835
chi-novel-miR-99	XM_005675671.3	-0.460028495	0.041261404
chi-novel-miR-99	XM_018040647.1	-0.096188644	0.686648092
chi-novel-miR-99	XM_018063531.1	-0.112372462	0.637151525
chi-novel-miR-99	XM_018041118.1	-0.250374404	0.287017802
chi-novel-miR-99	XM_018055825.1	NA	NA
chi-novel-miR-99	XM_018055341.1	NA	NA
chi-novel-miR-99	XM_018063240.1	0.290332148	0.214324023
chi-novel-miR-99	XM_005690371.3	-0.197059666	0.404988928
chi-novel-miR-99	XM_018058169.1	-0.032603734	0.891461253
chi-novel-miR-99	XR_001296444.2	0.24840391	0.290953512
chi-novel-miR-99	XM_005699570.2	-0.242702964	0.302525826
chi-novel-miR-99	XM_018060995.1	-0.2044678	0.387193373
chi-novel-miR-99	XM_018052111.1	0.192445356	0.416294956
chi-novel-miR-99	XM_018048725.1	-0.115655339	0.627281013
chi-novel-miR-99	XM_018044649.1	-0.369581082	0.10876355
chi-novel-miR-99	XM_005694568.3	-0.43882919	0.052912491
chi-novel-miR-99	XM_018067061.1	0.155177053	0.513586205
chi-novel-miR-99	XM_018064969.1	-0.2619218	0.264617726
chi-novel-miR-99	XM_018051237.1	-0.327346311	0.158881002
chi-novel-miR-99	XM_005675057.2	-0.172921418	0.465968662
chi-novel-miR-99	XM_018056954.1	0.497031234	0.025777617
chi-novel-miR-99	XM_018055711.1	0.072998753	0.759720441
chi-novel-miR-99	XM_018040378.1	0.191789981	0.417914434
chi-novel-miR-99	XM_013966589.2	NA	NA
chi-novel-miR-99	XM_018059056.1	0.079451473	0.739159952
chi-novel-miR-99	XM_018038492.1	-0.172554481	0.466930033
chi-novel-miR-99	XM_018066600.1	0.340874399	0.141359095
chi-novel-miR-99	XM_018054566.1	0.156897097	0.508871576
chi-novel-miR-99	XM_018066106.1	-0.013007789	0.956593468
chi-novel-miR-99	XM_018063746.1	NA	NA
chi-novel-miR-99	XM_018066945.1	-0.436603007	0.054268126
chi-novel-miR-99	XM_005675523.3	0.016384188	0.945341007
chi-novel-miR-99	XM_018062666.1	-0.12442682	0.601209075
chi-novel-miR-99	XM_018065386.1	-0.543355013	0.013285732
chi-novel-miR-99	XM_018066249.1	-0.144095776	0.544448909
chi-novel-miR-99	XM_018045036.1	0.018722077	0.937555279
chi-novel-miR-99	XM_013963396.2	-0.222749334	0.345191768
chi-novel-miR-99	XM_018049576.1	-0.188598235	0.425849752
chi-novel-miR-99	XM_018066846.1	NA	NA
chi-novel-miR-99	XM_018043439.1	NA	NA
chi-novel-miR-99	XM_018066450.1	0.036908354	0.877228871
chi-novel-miR-99	NM_001285666.1	-0.219427781	0.352618021
chi-novel-miR-99	XM_018058516.1	NA	NA
chi-novel-miR-99	XM_018063549.1	-0.11681023	0.623822978
chi-novel-miR-99	XM_018066525.1	-0.514307292	0.020339959
chi-novel-miR-99	XM_018040191.1	0.089655845	0.706995364
chi-novel-miR-99	XM_018043027.1	-0.06022748	0.800862513
chi-novel-miR-99	XM_018048927.1	0.10710938	0.653098748
chi-novel-miR-99	XM_018050569.1	0.211024214	0.371814326
chi-novel-miR-99	XM_005693991.3	-0.499613807	0.0248989
chi-novel-miR-99	XR_001917399.1	0.276746408	0.237522328
chi-novel-miR-99	XM_018040188.1	-0.220783891	0.34957498
chi-novel-miR-99	XM_018054733.1	-0.413823222	0.0697055
chi-novel-miR-99	XM_013962852.2	0.057275059	0.810450117
chi-novel-miR-99	XM_018056975.1	0.132773886	0.576823885
chi-novel-miR-99	XM_018061265.1	0.118334549	0.619270362
chi-novel-miR-99	XM_005700741.3	0.193932913	0.412631686
chi-novel-miR-99	XM_018051311.1	-0.316976726	0.173289421
chi-novel-miR-99	XM_018057284.1	0.237480993	0.313367598
chi-novel-miR-99	XM_005696599.3	0.345209575	0.13604319
chi-novel-miR-99	XM_018065385.1	-0.279009161	0.233550548
chi-novel-miR-99	XM_018064341.1	-0.143462813	0.546236833
chi-novel-miR-99	XM_013964723.2	-0.263659788	0.261344534
chi-novel-miR-99	XM_013974809.2	-0.172554481	0.466930033
chi-novel-miR-99	XM_018057370.1	0.195173684	0.409589557
chi-novel-miR-99	XM_018054118.1	0.477483487	0.033249251
chi-novel-miR-99	XM_005695077.2	0.007037766	0.97650773
chi-novel-miR-99	XM_018065271.1	-0.218710196	0.35423442
chi-novel-miR-99	XM_013973628.2	NA	NA
chi-novel-miR-99	XM_018066598.1	NA	NA
chi-novel-miR-99	XM_005674846.3	0.245324817	0.297169488
chi-novel-miR-99	XM_018058886.1	NA	NA
chi-novel-miR-99	XM_005699571.3	NA	NA
chi-novel-miR-99	XM_018045100.1	-0.047285703	0.843074924
chi-novel-miR-99	XM_018067077.1	0.018518479	0.938233102
chi-novel-miR-99	XM_018039962.1	-0.6921742	0.000720397
chi-novel-miR-99	XM_018042835.1	-0.006468733	0.978406735
chi-novel-miR-99	XM_005699565.2	-0.172554481	0.466930033
chi-novel-miR-99	XM_018040859.1	-0.552192747	0.011585315
chi-novel-miR-99	XM_005698843.3	0.026561801	0.911490801
chi-novel-miR-99	XM_018066411.1	NA	NA
chi-novel-miR-99	XM_018064267.1	0.127838182	0.591191715
chi-novel-miR-99	XM_018052930.1	0.388493585	0.090499727
chi-novel-miR-99	XM_018063588.1	-0.043917124	0.854135015
chi-novel-miR-99	XM_018065097.1	-0.104234654	0.661871323
chi-novel-miR-99	XM_018043085.1	-0.526970134	0.016968185
chi-novel-miR-99	XM_018059802.1	0.266664016	0.25574718
chi-novel-miR-99	XM_018038738.1	-0.246205995	0.295382372
chi-novel-miR-99	XM_005682516.3	-0.252309289	0.283185332
chi-novel-miR-99	XM_018051616.1	0.213992504	0.364967352
chi-novel-miR-99	XM_018043490.1	0.123089725	0.605154412
chi-novel-miR-99	XM_005677098.3	0.164692225	0.487768362
chi-novel-miR-99	XM_018053028.1	-0.022474789	0.92506954
chi-novel-miR-99	XM_005693260.3	-0.578493719	0.007537639
chi-novel-miR-99	XM_005690906.3	0.102852281	0.666105039
chi-novel-miR-99	XM_018044645.1	NA	NA
chi-novel-miR-99	XM_018048569.1	0.056853328	0.811821791
chi-novel-miR-99	XM_013973005.2	0.287451028	0.219113933
chi-novel-miR-99	XM_018050833.1	-0.156848755	0.509003798
chi-novel-miR-99	XM_005686394.3	0.18485077	0.435268296
chi-novel-miR-99	XM_013970050.2	NA	NA
chi-novel-miR-99	XM_018040215.1	-0.411728835	0.071274504
chi-novel-miR-99	XM_005684079.3	-0.126822933	0.594165627
chi-novel-miR-99	XM_018052134.1	-0.319516058	0.169681471
chi-novel-miR-99	XM_005701548.2	0.170600952	0.472065143
chi-novel-miR-99	XM_018043174.1	-0.22677365	0.336317486
chi-novel-miR-99	XM_005677099.2	NA	NA
chi-novel-miR-99	XM_018062173.1	-0.39187339	0.087489387
chi-novel-miR-99	XM_018040561.1	0.092883752	0.696916707
chi-novel-miR-99	XM_005677358.3	0.033219982	0.889421689
chi-novel-miR-99	XR_001917195.1	0.341964052	0.140009433
chi-novel-miR-99	XM_018065230.1	NA	NA
chi-novel-miR-99	XM_018042268.1	0.146666833	0.537213921
chi-novel-miR-99	XM_018045926.1	0.232840673	0.323195103
chi-novel-miR-99	XM_018047379.1	-0.004041107	0.98650947
chi-novel-miR-99	XM_018041964.1	0.058092581	0.807792656
chi-novel-miR-99	XM_018040783.1	-0.115836975	0.62673665
chi-novel-miR-99	XM_018061876.1	0.452563159	0.045112194
chi-novel-miR-99	XM_018063874.1	0.10396263	0.662703658
chi-novel-miR-99	XM_018048468.1	NA	NA
chi-novel-miR-99	XM_018048746.1	-0.563271066	0.0097072
chi-novel-miR-99	XM_005689997.2	0.114727623	0.630064262
chi-novel-miR-99	NM_001314316.1	NA	NA
chi-novel-miR-99	XM_018055754.1	-0.167396927	0.48054849
chi-novel-miR-99	XM_018056971.1	-0.03226384	0.892586465
chi-novel-miR-99	XM_018062310.1	-0.120315652	0.613373397
chi-novel-miR-99	XM_018040216.1	0.086943939	0.715499398
chi-novel-miR-99	XM_018042280.1	NA	NA
chi-novel-miR-99	XM_018066621.1	-0.482090442	0.031352413
chi-novel-miR-99	XM_018048681.1	-0.172554481	0.466930033
chi-novel-miR-99	XM_018050949.1	0.0994697	0.676505552
chi-novel-miR-99	XR_001919461.1	-0.163047237	0.492185454
chi-novel-miR-99	XM_018062132.1	NA	NA
chi-novel-miR-99	XM_005690341.3	0.394212264	0.085449823
chi-novel-miR-99	XM_013967150.2	0.0819728	0.731171412
chi-novel-miR-99	XM_018058814.1	0.069859716	0.769779777
chi-novel-miR-99	XM_005685273.3	-0.013578857	0.954689669
chi-novel-miR-99	XM_018043028.1	NA	NA
chi-novel-miR-99	XM_018054335.1	0.097578943	0.682343923
chi-novel-miR-99	XM_018041993.1	0.280733436	0.230553003
chi-novel-miR-99	XM_018049164.1	0.078184931	0.743182632
chi-novel-miR-99	XM_018047658.1	-0.498431435	0.025298213
chi-novel-miR-99	XM_018063649.1	0.064372955	0.787447046
chi-novel-miR-99	XM_018040342.1	0.055977124	0.814673316
chi-novel-miR-99	XM_018040504.1	0.020972756	0.930065123
chi-novel-miR-99	XM_018050937.1	0.106371282	0.655347022
chi-novel-miR-99	XM_005675496.3	0.05719997	0.810694305
chi-novel-miR-99	XM_018066254.1	-0.292760908	0.210340165
chi-novel-miR-99	XM_018062196.1	-0.071949042	0.763080289
chi-novel-miR-99	XM_018063617.1	-0.208798548	0.376995664
chi-novel-miR-99	XM_018062313.1	0.193932913	0.412631686
chi-novel-miR-99	XM_018047985.1	0.158518631	0.504446029
chi-novel-miR-99	XM_005687357.3	0.12197217	0.608460067
chi-novel-miR-99	XM_005677228.3	-0.095334407	0.689297311
chi-novel-miR-99	XM_005689510.3	-0.064122823	0.788254924
chi-novel-miR-99	XM_018038216.1	-0.233094269	0.322653336
chi-novel-miR-99	XM_018053031.1	0.055403583	0.816541072
chi-novel-miR-99	XM_018050030.1	-0.048718944	0.838377591
chi-novel-miR-99	XM_005689546.3	0.284484941	0.224117903
chi-novel-miR-99	XM_018039572.1	0.24696079	0.293856814
chi-novel-miR-99	XM_018062866.1	-0.355904356	0.1235352
chi-novel-miR-99	XM_018064748.1	0.189997593	0.422360825
chi-novel-miR-99	XM_018048571.1	0.221973976	0.346917083
chi-novel-miR-99	XM_005692844.3	0.239045073	0.310096074
chi-novel-miR-99	XM_018067229.1	-0.16053447	0.498970323
chi-novel-miR-99	XM_013976477.2	-0.109835006	0.644821431
chi-novel-miR-99	XM_013972174.2	-0.163011063	0.492282808
chi-novel-miR-99	XM_018048565.1	0.105535357	0.657896731
chi-novel-miR-99	XM_018056214.1	NA	NA
chi-novel-miR-99	XM_005681433.3	-0.252118761	0.283561302
chi-novel-miR-99	XM_018050998.1	0.342525487	0.139317578
chi-novel-miR-99	XM_013976451.2	-0.172433443	0.467247373
chi-novel-miR-99	XM_005684061.3	0.455862357	0.043377682
chi-novel-miR-99	XM_018047260.1	0.166377877	0.483262455
chi-novel-miR-99	XM_013970074.2	0.300882667	0.197375222
chi-novel-miR-99	XM_018058098.1	0.224473529	0.341373073
chi-novel-miR-99	XM_005676619.2	NA	NA
chi-novel-miR-99	XM_005695024.2	-0.23023183	0.328799898
chi-novel-miR-99	XM_018039062.1	0.128170174	0.590220588
chi-novel-miR-99	XM_005682254.3	-0.325758293	0.161031948
chi-novel-miR-99	XM_018044801.1	-0.178586487	0.451254551
chi-novel-miR-99	XM_018040310.1	0.311081454	0.181866567
chi-novel-miR-99	XM_005685225.3	-0.489539652	0.02846572
chi-novel-miR-99	XM_018049855.1	-0.405174791	0.076355406
chi-novel-miR-99	XM_018038252.1	NA	NA
chi-novel-miR-99	XM_018047355.1	-0.087034996	0.715213328
chi-novel-miR-99	XM_018039844.1	0.065890723	0.782549457
chi-novel-miR-99	NM_001285557.1	-0.041906075	0.860750557
chi-novel-miR-99	XM_018058410.1	0.234094646	0.320521473
chi-novel-miR-99	XM_018039055.1	-0.109925122	0.644548441
chi-novel-miR-99	XM_018041956.1	-0.174109715	0.462862238
chi-novel-miR-99	XM_005699580.3	-0.068167551	0.77521731
chi-novel-miR-99	XM_013965625.2	-0.523618252	0.017813622
chi-novel-miR-99	XR_001918261.1	0.054061846	0.820914185
chi-novel-miR-99	XM_018055610.1	-0.319642813	0.169502734
chi-novel-miR-99	XM_013966110.2	NA	NA
chi-novel-miR-99	XM_018040424.1	0.349867945	0.130489828
chi-novel-miR-99	XM_018047859.1	0.059839967	0.80211938
chi-novel-miR-99	XM_018062865.1	NA	NA
chi-novel-miR-99	XM_018064363.1	-0.306744094	0.188357759
chi-novel-miR-99	XM_013965252.2	-0.227110871	0.335580006
chi-novel-miR-99	XM_018041098.1	-0.249509085	0.288742059
chi-novel-miR-99	XM_018064373.1	-0.189015207	0.42480854
chi-novel-miR-99	XM_013964962.2	-0.517130522	0.019545565
chi-novel-miR-99	XM_005676783.3	-0.256519771	0.274955569
chi-novel-miR-99	XM_018063092.1	0.606144766	0.004611498
chi-novel-miR-99	XM_018057467.1	NA	NA
chi-novel-miR-99	XM_018063320.1	0.349709726	0.130675765
chi-novel-miR-99	XM_005680013.2	-0.186212949	0.431832084
chi-novel-miR-99	XM_005680457.2	0.280475193	0.231000345
chi-novel-miR-99	XM_018055086.1	NA	NA
chi-novel-miR-99	XM_018047460.1	0.053774977	0.821849842
chi-novel-miR-99	XM_018044403.1	-0.51844333	0.019184696
chi-novel-miR-99	XM_018052839.1	-0.058425662	0.806710513
chi-novel-miR-99	XM_018045626.1	-0.36400439	0.114623917
chi-novel-miR-99	XM_018051874.1	-0.105988269	0.656514821
chi-novel-miR-99	XR_001917424.1	-0.430983794	0.057807613
chi-novel-miR-99	XM_005693418.3	-0.468566456	0.037174426
chi-novel-miR-99	XM_018049513.1	-0.310362363	0.182932111
chi-novel-miR-99	XM_005697515.3	0.104689187	0.660481397
chi-novel-miR-99	XM_018054790.1	NA	NA
chi-novel-miR-99	XM_005679808.2	-0.009400119	0.968625375
chi-novel-miR-99	XR_001917414.1	NA	NA
chi-novel-miR-99	XM_018040423.1	-0.561738552	0.009951157
chi-novel-miR-99	XM_018042940.1	NA	NA
chi-novel-miR-99	XM_018042379.1	-0.259185464	0.269823211
chi-novel-miR-99	XM_018045160.1	-0.078155987	0.743274637
chi-novel-miR-99	XM_018050796.1	-0.079118048	0.740218319
chi-novel-miR-99	XM_018048075.1	-0.40998981	0.072597252
chi-novel-miR-99	XM_018042657.1	0.095896995	0.687552181
chi-novel-miR-99	XM_018054631.1	-0.137296319	0.563792895
chi-novel-miR-99	XM_018041273.1	-0.111466288	0.639886569
chi-novel-miR-99	XM_018048067.1	-0.251437737	0.284907695
chi-novel-miR-99	XM_018051231.1	-0.250715821	0.286339238
chi-novel-miR-99	XM_018050348.1	-0.159645001	0.50138286
chi-novel-miR-99	XM_018066473.1	0.209778321	0.374709766
chi-novel-miR-99	XM_018039183.1	-0.203238754	0.390115162
chi-novel-miR-99	XM_005675213.3	0.041630313	0.861658408
chi-novel-miR-99	XM_005677770.3	0.031843606	0.893977916
chi-novel-miR-99	XM_018065986.1	0.075193295	0.752709721
chi-novel-miR-99	XM_013964700.2	NA	NA
chi-novel-miR-99	XM_018045725.1	0.094074225	0.693211834
chi-novel-miR-99	XM_005700755.3	0.004391398	0.985340201
chi-novel-miR-99	XM_018049757.1	0.033346081	0.889004428
chi-novel-miR-99	XM_018064326.1	-0.254944491	0.278016937
chi-novel-miR-99	XM_018040020.1	0.167355478	0.48065873
chi-novel-miR-99	XM_018041060.1	-0.190068412	0.422184666
chi-novel-miR-99	XM_018062111.1	-0.210941606	0.37200591
chi-novel-miR-99	XM_018045851.1	-0.331983123	0.152714401
chi-novel-miR-99	XM_018047219.1	-0.034694945	0.884542819
chi-novel-miR-99	XM_018042138.1	0.246214736	0.295364677
chi-novel-miR-99	XM_018063572.1	0.143562851	0.545954079
chi-novel-miR-99	XM_018060930.1	-0.159963865	0.500517345
chi-novel-miR-99	XM_013976479.2	NA	NA
chi-novel-miR-99	XM_018066279.1	-0.119321329	0.616330279
chi-novel-miR-99	XM_018050567.1	-0.172554481	0.466930033
chi-novel-miR-99	XM_018066742.1	-0.330714839	0.154384322
chi-novel-miR-99	XM_018054658.1	-0.229973636	0.329357709
chi-novel-miR-99	XM_018039860.1	-0.287443689	0.219126223
chi-novel-miR-99	XM_018056987.1	0.108187432	0.649820134
chi-novel-miR-99	XM_018059405.1	0.543036229	0.013350633
chi-novel-miR-99	XM_018057912.1	-0.033354785	0.888975628
chi-novel-miR-99	XM_005689682.3	-0.168853651	0.476682122
chi-novel-miR-99	XM_018042887.1	-0.172554481	0.466930033
chi-novel-miR-99	XR_001918069.1	NA	NA
chi-novel-miR-99	XM_018056997.1	NA	NA
chi-novel-miR-99	XM_018038445.1	NA	NA
chi-novel-miR-99	XM_018059138.1	-0.259837212	0.268577575
chi-novel-miR-99	XM_018048776.1	-0.167918763	0.479161664
chi-novel-miR-99	XM_018039791.1	-0.172554481	0.466930033
chi-novel-miR-99	XM_018062809.1	0.221004948	0.349080387
chi-novel-miR-99	XM_013967266.2	0.59811673	0.005342413
chi-novel-miR-99	XM_005676796.3	-0.385098581	0.093599528
chi-novel-miR-99	XM_018060655.1	-0.137859429	0.562179469
chi-novel-miR-99	XM_018056392.1	-0.382839737	0.095704601
chi-novel-miR-99	XM_018040193.1	-0.172554481	0.466930033
chi-novel-miR-99	XM_018046489.1	0.238870091	0.310461051
chi-novel-miR-99	XM_018050414.1	-0.373889939	0.104386107
chi-novel-miR-99	XM_018063533.1	-0.022623907	0.924573734
chi-novel-miR-99	XM_018041748.1	0.163935601	0.489797605
chi-novel-miR-99	XM_018058467.1	0.269838886	0.24991526
chi-novel-miR-99	XM_005685557.3	0.246055695	0.29568673
chi-novel-miR-99	XM_005689969.3	0.524561303	0.017572426
chi-novel-miR-99	XM_005697643.3	-0.085781843	0.71915348
chi-novel-miR-99	XM_018061548.1	-0.15477766	0.514683901
chi-novel-miR-99	XM_018046899.1	0.17336397	0.464810516
chi-novel-miR-99	XM_013965510.2	-0.345337444	0.135888565
chi-novel-miR-99	XM_018055347.1	NA	NA
chi-novel-miR-99	XM_018051053.1	0.195486034	0.408825658
chi-novel-miR-99	XM_005695778.3	NA	NA
chi-novel-miR-99	XM_018046220.1	-0.252843757	0.28213231
chi-novel-miR-99	XM_005691708.3	0.338569169	0.144244427
chi-novel-miR-99	XM_018063799.1	-0.006535064	0.978185367
chi-novel-miR-99	XM_018047450.1	NA	NA
chi-novel-miR-99	XM_018054196.1	0.321529065	0.166858148
chi-novel-miR-99	XM_005688315.3	0.359384754	0.11964768
chi-novel-miR-99	XM_018063301.1	-0.290641726	0.213813483
chi-novel-miR-99	XM_018038846.1	-0.221326693	0.348361243
chi-novel-miR-99	XR_001919521.1	-0.42749963	0.060088579
chi-novel-miR-99	XM_018066338.1	0.101500381	0.670254853
chi-novel-miR-99	XM_013972164.2	-0.188957121	0.424953502
chi-novel-miR-99	XM_018059794.1	-0.31633297	0.174212345
chi-novel-miR-99	XM_018060628.1	-0.130325667	0.583931847
chi-novel-miR-99	XM_005679477.2	0.243705466	0.300470873
chi-novel-miR-99	XM_018055061.1	-0.312455901	0.17984164
chi-novel-miR-99	XM_013971541.2	NA	NA
chi-novel-miR-99	XM_018055467.1	-0.174259056	0.462472582
chi-novel-miR-99	XM_018045467.1	-0.292792621	0.210288474
chi-novel-miR-99	XM_018042370.1	-0.342760934	0.139028155
chi-novel-miR-99	XM_005683294.3	-0.499408241	0.024967964
chi-novel-miR-99	XM_018051811.1	0.138552703	0.560195901
chi-novel-miR-99	XM_018042794.1	-0.250130458	0.28750325
chi-novel-miR-99	XM_018042514.1	-0.009395335	0.968641332
chi-novel-miR-99	XM_018061269.1	0.191103657	0.419614018
chi-novel-miR-99	XM_018038634.1	-0.247465916	0.292838578
chi-novel-miR-99	XM_018040316.1	-0.030456243	0.898573749
chi-novel-miR-99	XM_018049625.1	-0.110201097	0.643712698
chi-novel-miR-99	XM_018051309.1	-0.009773907	0.967378412
chi-novel-miR-99	XM_018050384.1	-0.02047945	0.931706359
chi-novel-miR-99	XM_018056977.1	0.224473529	0.341373073
chi-novel-miR-99	XM_018042415.1	0.423029705	0.063113888
chi-novel-miR-99	XM_018058050.1	-0.322333567	0.165738877
chi-novel-miR-99	XM_018051313.1	-0.224023487	0.342367421
chi-novel-miR-99	XM_018040750.1	-0.182185617	0.442032865
chi-novel-miR-99	XM_005683391.3	-0.06769633	0.776733319
chi-novel-miR-99	XM_005678888.3	NA	NA
chi-novel-miR-99	XM_018044520.1	0.087102858	0.715000155
chi-novel-miR-99	XM_018055944.1	-0.037104975	0.876579617
chi-novel-miR-99	XM_013969588.1	0.053735284	0.821979324
chi-novel-miR-99	XM_018055608.1	-0.097439457	0.682775328
chi-novel-miR-99	XM_005690001.2	-0.143113004	0.547226075
chi-novel-miR-99	XM_018061346.1	-0.168319194	0.47809884
chi-novel-miR-99	XM_013963941.2	-0.025230282	0.91591224
chi-novel-miR-99	XM_018045988.1	-0.110157768	0.643843887
chi-novel-miR-99	XM_005688711.3	-0.172554481	0.466930033
chi-novel-miR-99	XM_018065273.1	NA	NA
chi-novel-miR-99	XM_018058884.1	-0.172554481	0.466930033
chi-novel-miR-99	XM_018047241.1	-0.102033303	0.66861788
chi-novel-miR-99	XM_013969243.2	0.422994094	0.063138443
chi-novel-miR-99	XM_018052018.1	NA	NA
chi-novel-miR-99	XM_018039938.1	-0.022018198	0.926587831
chi-novel-miR-99	XM_018053446.1	-0.06168599	0.796136197
chi-novel-miR-99	XM_013966926.2	-0.282502999	0.227502822
chi-novel-miR-99	XM_018044884.1	NA	NA
chi-novel-miR-99	XR_001918610.1	NA	NA
chi-novel-miR-99	XM_018048743.1	-0.03599876	0.880233392
chi-novel-miR-99	XM_018059504.1	-0.367305802	0.111127822
chi-novel-miR-99	XM_018066042.1	-0.167756206	0.479593462
chi-novel-miR-99	XM_018052535.1	-0.173729337	0.463855466
chi-novel-miR-99	XR_001917281.1	NA	NA
chi-novel-miR-99	XM_018061345.1	0.146779372	0.536898247
chi-novel-miR-99	XM_018052960.1	NA	NA
chi-novel-miR-99	XM_005699935.3	0.238365342	0.3115153
chi-novel-miR-99	XM_018038713.1	0.560519372	0.010148774
chi-novel-miR-99	XM_018065151.1	0.255014145	0.277881127
chi-novel-miR-99	XM_018051465.1	0.255468712	0.276995833
chi-novel-miR-99	XM_018051524.1	NA	NA
chi-novel-miR-99	XM_018048035.1	-0.100500631	0.673329635
chi-novel-miR-99	XM_018049052.1	0.356085693	0.123330456
chi-novel-miR-99	XM_018055766.1	-0.087796201	0.712823329
chi-novel-miR-99	XM_005679877.3	0.447374829	0.047947285
chi-novel-miR-99	XM_018051030.1	-0.250402777	0.286961373
chi-novel-miR-99	XM_013968690.2	0.148105845	0.533183901
chi-novel-miR-99	XM_018042937.1	0.193932913	0.412631686
chi-novel-miR-99	XM_018043030.1	NA	NA
chi-novel-miR-99	XM_018043701.1	-0.325609806	0.161234093
chi-novel-miR-99	XM_018046318.1	NA	NA
chi-novel-miR-99	XM_018039280.1	-0.109650234	0.6453813
chi-novel-miR-99	XR_001918307.1	-0.134818072	0.570917686
chi-novel-miR-99	XM_005699619.3	0.307472584	0.18725676
chi-novel-miR-99	XM_018064420.1	NA	NA
chi-novel-miR-99	XM_018048931.1	-0.192844715	0.415309773
chi-novel-miR-99	XM_005681451.3	0.211228583	0.371340588
chi-novel-miR-99	XM_018063876.1	0.575762827	0.007894482
chi-novel-miR-99	XM_005680351.3	-0.259831432	0.268588605
chi-novel-miR-99	XM_005679937.3	-0.16737678	0.480602071
chi-novel-miR-99	XM_005681445.3	-0.017097239	0.942965839
chi-novel-miR-99	XM_018052381.1	-0.186154527	0.431979162
chi-novel-miR-99	XM_018054994.1	0.043393232	0.855857522
chi-novel-miR-99	XM_005683699.3	-0.229728164	0.329888555
chi-novel-miR-99	XR_001919540.1	-0.043413343	0.855791389
chi-novel-miR-99	XM_018044886.1	NA	NA
chi-novel-miR-99	XM_013970207.2	-0.068353	0.7746209
chi-novel-miR-99	XM_018056085.1	0.193932913	0.412631686
chi-novel-miR-99	XM_018060633.1	-0.467482648	0.037675037
chi-novel-miR-99	XM_018062956.1	0.193932913	0.412631686
chi-novel-miR-99	XM_018066605.1	-0.222092024	0.346654081
chi-novel-miR-99	XM_018066784.1	0.10929401	0.646461197
chi-novel-miR-99	XM_018064966.1	-0.041422154	0.862343812
chi-novel-miR-99	XM_018058054.1	-0.461262826	0.040649994
chi-novel-miR-99	XM_018048683.1	NA	NA
chi-novel-miR-99	XM_018059612.1	-0.094420467	0.692135547
chi-novel-miR-99	XM_018064408.1	-0.141454444	0.551927391
chi-novel-miR-99	XM_005695921.3	-0.429913322	0.058501303
chi-novel-miR-99	XM_013964526.2	-0.161315131	0.496857564
chi-novel-miR-99	XM_018040985.1	-0.01540462	0.948604658
chi-novel-miR-99	XM_018066258.1	0.077818812	0.744346668
chi-novel-miR-99	XM_018041041.1	0.51886765	0.019069201
chi-novel-miR-99	XM_018062130.1	0.610918566	0.004217497
chi-novel-miR-99	XM_005676612.2	-0.297527131	0.202665279
chi-novel-miR-99	XM_018043319.1	-0.081171682	0.733706821
chi-novel-miR-99	XM_018060772.1	0.081891104	0.731429842
chi-novel-miR-99	XM_018043895.1	-0.221296081	0.348429627
chi-novel-miR-99	XM_018050102.1	-0.250366747	0.287033031
chi-novel-miR-99	XM_018049029.1	-0.243977848	0.299914008
chi-novel-miR-99	XM_013965051.2	-0.021881486	0.927042481
chi-novel-miR-99	XM_005690629.3	0.508952561	0.021917156
chi-novel-miR-99	XM_018041991.1	-0.24943836	0.288883268
chi-novel-miR-99	XM_005693869.3	-0.709095041	0.000464242
chi-novel-miR-99	XM_018040508.1	-0.193516107	0.41365635
chi-novel-miR-99	XM_018061173.1	-0.243284546	0.301332647
chi-novel-miR-99	XM_005685271.3	-0.496043939	0.026119937
chi-novel-miR-99	XM_005696193.3	0.194971378	0.410084738
chi-novel-miR-99	XM_018042505.1	-0.288522057	0.217325202
chi-novel-miR-99	XM_005685246.3	-0.023218616	0.922596647
chi-novel-miR-99	XM_018062198.1	-0.209130798	0.376219615
chi-novel-miR-99	XM_018055710.1	-0.285140359	0.223005807
chi-novel-miR-99	XM_018044344.1	-0.165600902	0.485336812
chi-novel-miR-99	XM_018063611.1	-0.06996964	0.769426905
chi-novel-miR-99	XM_005693071.3	-0.400081778	0.08048622
chi-novel-miR-99	XM_018056149.1	-0.376722718	0.10157876
chi-novel-miR-99	XM_018067225.1	-0.143298059	0.54670265
chi-novel-miR-99	XM_018062890.1	-0.172554481	0.466930033
chi-novel-miR-99	XM_018066255.1	-0.331211151	0.153729337
chi-novel-miR-99	XM_018056155.1	-0.056477849	0.813043476
chi-novel-miR-99	XM_018050036.1	NA	NA
chi-novel-miR-99	XM_018054808.1	0.018590772	0.937992417
chi-novel-miR-99	XM_018062868.1	NA	NA
chi-novel-miR-99	XM_005677593.3	-0.01019844	0.965962251
chi-novel-miR-99	XM_005689930.2	0.467591456	0.037624543
chi-novel-miR-99	XM_018045029.1	-0.217089143	0.357901634
chi-novel-miR-99	XM_018042825.1	0.143752618	0.545417896
chi-novel-miR-99	XM_018045290.1	-0.256477166	0.275038089
chi-novel-miR-99	XM_005677609.3	-0.086323211	0.717450472
chi-novel-miR-99	XM_018060692.1	0.112427053	0.6369869
chi-novel-miR-99	XM_018044122.1	0.420889837	0.064602224
chi-novel-miR-99	XM_018047197.1	-0.172554481	0.466930033
chi-novel-miR-99	XM_018047567.1	0.018927558	0.936871228
chi-novel-miR-99	XM_018053705.1	-0.131102669	0.581671928
chi-novel-miR-99	XM_018059195.1	-0.204352453	0.387467068
chi-novel-miR-99	XR_001918566.1	-0.292369951	0.210978117
chi-novel-miR-99	XM_005695000.3	-0.094406189	0.692179917
chi-novel-miR-99	XM_018048690.1	0.317109431	0.173099585
chi-novel-miR-99	XM_005685677.3	-0.09270023	0.697488437
chi-novel-miR-99	XM_018055758.1	-0.300038644	0.198697056
chi-novel-miR-99	XM_013965623.2	-0.209920639	0.374378378
chi-novel-miR-99	XM_005683066.2	-0.187037657	0.42975869
chi-novel-miR-99	XM_018067007.1	-0.076150251	0.749658406
chi-novel-miR-99	XM_018058412.1	0.182078833	0.44230504
chi-novel-miR-99	XM_018067078.1	NA	NA
chi-novel-miR-99	XM_018061021.1	-0.018990529	0.936661605
chi-novel-miR-99	XM_018066825.1	0.131519574	0.580460896
chi-novel-miR-99	XM_018048426.1	0.440576319	0.051866794
chi-novel-miR-99	XM_005679468.3	-0.19365814	0.413307026
chi-novel-miR-99	XM_018052198.1	0.019272995	0.93572136
chi-novel-miR-99	XM_018054990.1	0.055793704	0.815270525
chi-novel-miR-99	XM_018060325.1	0.044194348	0.853223782
chi-novel-miR-99	XM_018046417.1	NA	NA
chi-novel-miR-99	XM_018042681.1	-0.242325694	0.303301371
chi-novel-miR-99	XM_018048679.1	-0.396839537	0.083200865
chi-novel-miR-99	XM_018042817.1	-0.11380767	0.632828972
chi-novel-miR-99	XM_018047120.1	0.245876489	0.296049872
chi-novel-miR-99	XM_013970408.2	0.438725675	0.052974947
chi-novel-miR-99	XM_018065221.1	-0.292614254	0.210579322
chi-novel-miR-99	XM_018042156.1	0.197286959	0.404436387
chi-novel-miR-99	XM_013971822.2	-0.439582596	0.052459606
chi-novel-miR-99	XM_018042535.1	-0.134058727	0.573108562
chi-novel-miR-99	XM_005685275.3	-0.03459749	0.884865058
chi-novel-miR-99	XM_018058730.1	-0.176576203	0.456448231
chi-novel-miR-99	XM_018042942.1	-0.191422487	0.41882402
chi-novel-miR-99	XR_001917312.1	-0.137217269	0.564019551
chi-novel-miR-99	XM_013967840.2	0.285906778	0.221709947
chi-novel-miR-99	XM_018048073.1	-0.336088512	0.147395121
chi-novel-miR-99	XM_018054633.1	-0.343776556	0.137784543
chi-novel-miR-99	XM_013963023.2	-0.050357426	0.833014048
chi-novel-miR-99	XM_018056982.1	-0.159083963	0.502907478
chi-novel-miR-99	XM_018066471.1	0.356775278	0.122554066
chi-novel-miR-99	XM_005699905.3	0.033856302	0.887316394
chi-novel-miR-99	XM_018053888.1	-0.192147897	0.417029578
chi-novel-miR-99	XM_018038523.1	-0.381196926	0.097257172
chi-novel-miR-99	XM_018060227.1	0.06392909	0.788880786
chi-novel-miR-99	XM_018040022.1	-0.181276169	0.444353696
chi-novel-miR-99	XM_018056119.1	-0.478630378	0.032768871
chi-novel-miR-99	XM_018050236.1	-0.639926686	0.002375378
chi-novel-miR-99	XM_018051557.1	0.047589062	0.842080259
chi-novel-miR-99	XM_018064417.1	-0.258962863	0.270249479
chi-novel-miR-99	XM_013972276.2	0.065265126	0.784567212
chi-novel-miR-99	XM_018053343.1	-0.061030236	0.798260338
chi-novel-miR-99	XM_018053508.1	0.012763622	0.957407531
chi-novel-miR-99	XM_018044476.1	-0.314440355	0.176945099
chi-novel-miR-99	XM_018061462.1	-0.087164888	0.714805319
chi-novel-miR-99	XM_018060932.1	-0.139646844	0.55707171
chi-novel-miR-99	XM_018040525.1	-0.172554481	0.466930033
chi-novel-miR-99	XM_018046378.1	-0.172554481	0.466930033
chi-novel-miR-99	XM_005676275.3	0.171300016	0.470224303
chi-novel-miR-99	XM_018055804.1	-0.062616365	0.793124865
chi-novel-miR-99	XM_013966140.2	0.014441631	0.951813844
chi-novel-miR-99	XR_001919756.1	NA	NA
chi-novel-miR-99	XM_005692420.3	-0.031796794	0.894132935
chi-novel-miR-99	XM_018057391.1	-0.326292065	0.160306732
chi-novel-miR-99	XM_018056981.1	-0.138778949	0.559549247
chi-novel-miR-99	XM_018039939.1	0.221119069	0.348825212
chi-novel-miR-99	XM_005682375.3	-0.301631705	0.196207081
chi-novel-miR-99	XM_018055783.1	-0.321069334	0.167500078
chi-novel-miR-99	XR_001919766.1	0.03642886	0.87881251
chi-novel-miR-99	XM_018058072.1	0.160208117	0.499854845
chi-novel-miR-99	XM_005695985.3	-0.640637721	0.002340505
chi-novel-miR-99	XM_018050233.1	-0.371683368	0.106611538
chi-novel-miR-99	XM_018065012.1	0.215482852	0.361556893
chi-novel-miR-99	XR_001919959.1	-0.307904017	0.186606768
chi-novel-miR-99	XM_018039567.1	-0.103027116	0.665569039
chi-novel-miR-99	XM_018060647.1	0.348886922	0.131645747
chi-novel-miR-99	XM_018038853.1	-0.089506466	0.707462928
chi-novel-miR-99	XM_005677518.3	NA	NA
chi-novel-miR-99	XM_018056211.1	0.14213636	0.549992256
chi-novel-miR-99	XM_018058764.1	0.348936277	0.13158742
chi-novel-miR-99	XM_018043906.1	0.489816671	0.028362551
chi-novel-miR-99	XM_018051296.1	-0.263644883	0.261372496
chi-novel-miR-99	XM_005697518.3	-0.259619766	0.268992761
chi-novel-miR-99	XM_005680025.2	0.461161327	0.040700004
chi-novel-miR-99	XM_018063521.1	-0.015494592	0.948304864
chi-novel-miR-99	XM_005679276.3	0.444839416	0.049381493
chi-novel-miR-99	XM_013975799.2	-0.244746455	0.298346047
chi-novel-miR-99	XM_005697645.3	-0.202906482	0.390907164
chi-novel-miR-99	XM_018059414.1	0.215351275	0.361857251
chi-novel-miR-99	XM_005690298.3	0.253226833	0.28137906
chi-novel-miR-99	XM_005677062.3	-0.172554481	0.466930033
chi-novel-miR-99	XM_005681119.3	-0.676228352	0.001062529
chi-novel-miR-99	XM_018049302.1	0.207794123	0.37934721
chi-novel-miR-99	XM_005700113.3	-0.207812427	0.379304284
chi-novel-miR-99	XM_018058401.1	-0.159208769	0.502568124
chi-novel-miR-99	XM_018051045.1	-0.207992649	0.378881773
chi-novel-miR-99	XR_001918040.1	0.405979038	0.075717819
chi-novel-miR-99	XM_018040798.1	0.014737465	0.95082789
chi-novel-miR-99	XM_005693091.3	0.347704547	0.133048525
chi-novel-miR-99	XM_018049120.1	0.011363784	0.962075404
chi-novel-miR-99	XM_018063325.1	-0.207802055	0.379328607
chi-novel-miR-99	XM_018042826.1	-0.052594692	0.825701895
chi-novel-miR-99	XM_005677307.2	-0.172554481	0.466930033
chi-novel-miR-99	XM_005676044.3	-0.06744547	0.7775407
chi-novel-miR-99	XR_001917019.1	0.235659735	0.317203095
chi-novel-miR-99	XM_018050330.1	0.188351487	0.426466541
chi-novel-miR-99	XM_018063331.1	-0.172554481	0.466930033
chi-novel-miR-99	XM_018054811.1	-0.52113049	0.018462614
chi-novel-miR-99	XM_018051001.1	-0.179557576	0.448756683
chi-novel-miR-99	XM_018066592.1	-0.082241233	0.730322463
chi-novel-miR-99	XM_005699221.3	-0.258374831	0.271377555
chi-novel-miR-99	XM_018063742.1	-0.094022799	0.693371739
chi-novel-miR-99	XM_018063848.1	NA	NA
chi-novel-miR-99	XM_018057684.1	-0.159931144	0.500606128
chi-novel-miR-99	XM_018041062.1	-0.082329046	0.730044809
chi-novel-miR-99	XM_005679555.3	-0.150150147	0.527482879
chi-novel-miR-99	XM_018050484.1	-0.053392229	0.823098578
chi-novel-miR-99	XM_018065785.1	-0.182329524	0.44166621
chi-novel-miR-99	XM_018055465.1	0.096176441	0.686685914
chi-novel-miR-99	XM_005697626.3	-0.14697981	0.536336228
chi-novel-miR-99	XM_018056202.1	-0.338735478	0.144034898
chi-novel-miR-99	XM_005693787.2	0.134152782	0.572836997
chi-novel-miR-99	XM_018039703.1	-0.449103869	0.0469877
chi-novel-miR-99	XM_005684359.3	0.022323774	0.925571679
chi-novel-miR-99	XM_018042518.1	0.248017154	0.291729861
chi-novel-miR-99	XM_018048042.1	0.244148465	0.299565516
chi-novel-miR-99	XM_018047030.1	NA	NA
chi-novel-miR-99	XM_018047006.1	0.112594016	0.636483509
chi-novel-miR-99	XM_018051726.1	-0.521561183	0.018348926
chi-novel-miR-99	XM_018050378.1	-0.063708338	0.789594087
chi-novel-miR-99	XM_005691435.2	-0.325751566	0.161041102
chi-novel-miR-99	XM_005693425.3	-0.403302282	0.077855367
chi-novel-miR-99	XM_018040144.1	-0.227703739	0.334285748
chi-novel-miR-99	XM_013966923.2	-0.001810568	0.993955524
chi-novel-miR-99	XM_018062492.1	-0.61068597	0.004236025
chi-novel-miR-99	XM_018041528.1	-0.064078087	0.788399434
chi-novel-miR-99	XR_001918367.1	-0.060020007	0.801535374
chi-novel-miR-99	XM_018063618.1	-0.251217564	0.285343822
chi-novel-miR-99	XM_018041266.1	-0.016542773	0.944812721
chi-novel-miR-99	XM_018046473.1	0.255014145	0.277881127
chi-novel-miR-99	XM_018059987.1	-0.226006202	0.337999392
chi-novel-miR-99	XM_018060353.1	NA	NA
chi-novel-miR-99	XM_018044966.1	0.238785238	0.310638129
chi-novel-miR-99	XM_018050238.1	-0.225380617	0.339374042
chi-novel-miR-99	XM_018061340.1	-0.209413424	0.375560185
chi-novel-miR-99	XM_018051653.1	-0.039435925	0.868888549
chi-novel-miR-99	XM_018049758.1	-0.722128427	0.000324081
chi-novel-miR-99	XM_018065129.1	-0.199099784	0.400044253
chi-novel-miR-99	XM_018051468.1	0.099539023	0.676291827
chi-novel-miR-99	XM_013969529.2	NA	NA
chi-novel-miR-99	XM_013963449.2	0.362272337	0.116489395
chi-novel-miR-99	XM_005679323.3	-0.181534726	0.443693236
chi-novel-miR-99	XM_005680918.3	-0.047323666	0.842950438
chi-novel-miR-99	XM_018047208.1	-0.172554481	0.466930033
chi-novel-miR-99	XM_018063519.1	-0.305933446	0.189588044
chi-novel-miR-99	XM_018064898.1	-0.342595687	0.13923124
chi-novel-miR-99	XM_018041319.1	0.323417229	0.164239393
chi-novel-miR-99	XM_018060921.1	0.183071029	0.439779479
chi-novel-miR-99	XM_018052784.1	0.137839551	0.562236386
chi-novel-miR-99	XM_005685248.3	0.119361029	0.61621211
chi-novel-miR-99	XM_018059373.1	0.027646898	0.907889475
chi-novel-miR-99	XM_018050572.1	-0.265285672	0.258305726
chi-novel-miR-99	XM_018064901.1	-0.14966686	0.528828069
chi-novel-miR-99	XM_018049941.1	-0.172554481	0.466930033
chi-novel-miR-99	XR_001919608.1	-0.20359585	0.389264986
chi-novel-miR-99	XM_018056992.1	NA	NA
chi-novel-miR-99	XM_018058646.1	0.216440323	0.359375516
chi-novel-miR-99	XM_018048751.1	-0.316182264	0.174428887
chi-novel-miR-99	XM_005693252.3	-0.357565262	0.121668934
chi-novel-miR-99	XM_018043494.1	-0.179626802	0.448578892
chi-novel-miR-99	XM_018050645.1	0.339475442	0.143105218
chi-novel-miR-99	XM_005678304.3	-0.237499612	0.313328531
chi-novel-miR-99	XM_018062818.1	0.025799333	0.914022352
chi-novel-miR-99	XM_018059506.1	0.050151826	0.833686691
chi-novel-miR-99	XM_018043537.1	-0.031180243	0.896174999
chi-novel-miR-99	XM_018054008.1	NA	NA
chi-novel-miR-99	XM_018064378.1	-0.085154005	0.721130097
chi-novel-miR-99	XM_018056828.1	0.290226059	0.214499164
chi-novel-miR-99	XM_018044755.1	0.014125357	0.952867993
chi-novel-miR-99	XM_018065934.1	0.255898082	0.276161226
chi-novel-miR-99	XM_005691031.3	0.593673897	0.005786281
chi-novel-miR-99	XM_018048310.1	-0.00510293	0.982965201
chi-novel-miR-99	XM_018040338.1	0.015402705	0.948611039
chi-novel-miR-99	XM_018039090.1	-0.136510871	0.566046761
chi-novel-miR-99	XM_018067182.1	-0.253546792	0.280750873
chi-novel-miR-99	XM_018049002.1	0.050411129	0.832838372
chi-novel-miR-99	XM_018055589.1	-0.175349109	0.45963352
chi-novel-miR-99	XM_018055342.1	-0.400253862	0.080343997
chi-novel-miR-99	XM_018050089.1	0.191189815	0.419400458
chi-novel-miR-99	XM_018047211.1	-0.13269872	0.577041558
chi-novel-miR-99	XM_018065781.1	0.054999054	0.817859008
chi-novel-miR-99	XM_018055913.1	-0.027067446	0.909812407
chi-novel-miR-99	XM_018042791.1	0.23922522	0.309720598
chi-novel-miR-99	XM_018046231.1	-0.21807574	0.355667122
chi-novel-miR-99	XM_018055903.1	0.219667316	0.352079407
chi-novel-miR-99	XM_018040797.1	-0.055556214	0.816043932
chi-novel-miR-99	XM_005699367.3	0.210893704	0.372117031
chi-novel-miR-99	XM_018054456.1	-0.265329727	0.258223701
chi-novel-miR-99	XM_018052065.1	0.250177023	0.287410548
chi-novel-miR-99	XM_018063802.1	NA	NA
chi-novel-miR-99	XM_018064153.1	0.258540982	0.271058514
chi-novel-miR-99	XM_013973454.2	NA	NA
chi-novel-miR-99	XM_018044681.1	0.224473529	0.341373073
chi-novel-miR-99	XR_001917928.1	0.007270299	0.975731741
chi-novel-miR-99	XM_018066377.1	-0.108314276	0.649434774
chi-novel-miR-99	XM_018042369.1	0.021510368	0.928276791
chi-novel-miR-99	XM_018057439.1	0.373317728	0.104959944
chi-novel-miR-99	XM_018048685.1	-0.14399872	0.544722888
chi-novel-miR-99	XM_018044341.1	-0.231369515	0.326348678
chi-novel-miR-99	XM_018066786.1	0.124131409	0.602079825
chi-novel-miR-99	XM_018064964.1	0.381809237	0.096676362
chi-novel-miR-99	XM_018066946.1	-0.064287122	0.787724246
chi-novel-miR-99	XM_018054565.1	-0.475463593	0.034108651
chi-novel-miR-99	XM_018050235.1	-0.349440395	0.130992714
chi-novel-miR-99	XM_018065391.1	0.481255661	0.031689677
chi-novel-miR-99	XM_018040226.1	-0.084997854	0.72162197
chi-novel-miR-99	XM_018062519.1	-0.006171	0.979400392
chi-novel-miR-99	XM_018060746.1	0.640125446	0.002365586
chi-novel-miR-99	XM_018061339.1	-0.129271574	0.587003647
chi-novel-miR-99	XM_018063224.1	0.166250952	0.483601017
chi-novel-miR-99	XM_018038625.1	-0.267346591	0.25448613
chi-novel-miR-99	XM_005687359.2	0.193932913	0.412631686
chi-novel-miR-99	XM_018043557.1	NA	NA
chi-novel-miR-99	XM_018061266.1	0.372260994	0.106025687
chi-novel-miR-99	XM_018064029.1	0.260972286	0.266416822
chi-novel-miR-99	XM_005696331.3	-0.117066987	0.623055208
chi-novel-miR-99	XM_018061337.1	-0.222556791	0.345619744
chi-novel-miR-99	XM_018056988.1	NA	NA
chi-novel-miR-99	XM_005683063.3	-0.165149196	0.486544793
chi-novel-miR-99	XM_018051306.1	-0.011359761	0.96208882
chi-novel-miR-99	XM_018066304.1	NA	NA
chi-novel-miR-99	XM_005693681.2	-0.008410568	0.971926864
chi-novel-miR-99	XM_005693693.3	NA	NA
chi-novel-miR-99	XM_018057825.1	-0.435387548	0.05501936
chi-novel-miR-99	XM_018051467.1	-0.094683635	0.691317872
chi-novel-miR-99	XM_018043330.1	-0.575351556	0.007949399
chi-novel-miR-99	XM_005699556.3	-0.172554481	0.466930033
chi-novel-miR-99	XM_013967506.2	-0.154393481	0.515740833
chi-novel-miR-99	XM_018053707.1	-0.031185549	0.896157423
chi-novel-miR-99	XM_005674833.3	-0.315342562	0.175638783
chi-novel-miR-99	XM_013973627.2	0.621501539	0.003442532
chi-novel-miR-99	XM_018038698.1	0.075030024	0.753230674
chi-novel-miR-99	XM_013977231.2	NA	NA
chi-novel-miR-99	XM_018046372.1	-0.165103786	0.486666315
chi-novel-miR-99	XM_005699566.2	NA	NA
chi-novel-miR-99	XM_013964961.2	0.368781215	0.109590521
chi-novel-miR-99	XM_018042193.1	-0.185219306	0.434337214
chi-novel-miR-99	XM_018048997.1	-0.082393272	0.729841755
chi-novel-miR-99	XM_018042376.1	0.062939059	0.792081063
chi-novel-miR-99	XM_018063587.1	-0.142317136	0.549479763
chi-novel-miR-99	XM_018051732.1	0.163392296	0.491257285
chi-novel-miR-99	XM_005709623.2	-0.264226976	0.260281896
chi-novel-miR-99	XM_005676346.3	0.459697477	0.041426573
chi-novel-miR-99	XM_013970631.2	0.197794311	0.403204522
chi-novel-miR-99	XM_005693263.3	-0.039384471	0.869058204
chi-novel-miR-99	XM_013967472.2	0.219344234	0.352805994
chi-novel-miR-99	XM_018048566.1	-0.017621523	0.941219746
chi-novel-miR-99	XM_005680353.3	0.031895855	0.893804896
chi-novel-miR-99	XM_018048734.1	-0.315508118	0.175399789
chi-novel-miR-99	XM_005691401.3	-0.597063242	0.005445039
chi-novel-miR-99	XM_018055435.1	0.222788156	0.345105512
chi-novel-miR-99	XM_018051716.1	-0.176693169	0.456145207
chi-novel-miR-99	XM_018052237.1	-0.070032878	0.769223923
chi-novel-miR-99	XM_018057466.1	NA	NA
chi-novel-miR-99	XM_018040013.1	-0.316616997	0.173804736
chi-novel-miR-99	XM_018040307.1	0.168130561	0.478599364
chi-novel-miR-99	XM_018053027.1	-0.098279038	0.680180088
chi-novel-miR-99	XM_005680007.2	0.627689015	0.003047015
chi-novel-miR-99	XM_018053314.1	0.39432387	0.085353385
chi-novel-miR-99	XM_005701575.2	-0.269163693	0.251148354
chi-novel-miR-99	XM_005699878.3	-0.281290318	0.229590262
chi-novel-miR-99	XM_013970987.2	-0.276195473	0.238495935
chi-novel-miR-99	XM_018044956.1	0.288069588	0.218079698
chi-novel-miR-99	XM_018054587.1	-0.231669623	0.325703888
chi-novel-miR-99	XM_005700958.2	0.268261479	0.252802096
chi-novel-miR-99	XM_018067039.1	NA	NA
chi-novel-miR-99	XM_018039853.1	0.117184236	0.622704726
chi-novel-miR-99	XM_018054597.1	0.219315785	0.352870015
chi-novel-miR-99	XM_018065227.1	0.134100582	0.572987708
chi-novel-miR-99	XM_005678501.1	-0.084373998	0.723588157
chi-novel-miR-99	XM_018066936.1	-0.168752318	0.476950569
chi-novel-miR-99	XM_005680669.3	NA	NA
chi-novel-miR-99	XM_018054589.1	-0.034438858	0.885389619
chi-novel-miR-99	XM_018042537.1	0.621501539	0.003442532
chi-novel-miR-99	XM_018052379.1	0.485913932	0.029843428
chi-novel-miR-99	XM_018061401.1	0.162453827	0.493783664
chi-novel-miR-99	XM_013973422.2	-0.38236577	0.096150661
chi-novel-miR-99	XM_005683388.3	0.055324123	0.816799911
chi-novel-miR-99	XM_018065480.1	-0.136486754	0.566116029
chi-novel-miR-99	XM_018059677.1	NA	NA
chi-novel-miR-99	XM_018040304.1	-0.292543488	0.210694788
chi-novel-miR-99	XM_018061686.1	-0.492843694	0.02725426
chi-novel-miR-99	XM_018049743.1	-0.172554481	0.466930033
chi-novel-miR-99	XM_018058539.1	0.28880796	0.21684934
chi-novel-miR-99	XM_018042871.1	-0.526105595	0.017183105
chi-novel-miR-99	XM_018051670.1	0.384309893	0.094330634
chi-novel-miR-99	XM_018064949.1	0.352608566	0.127298758
chi-novel-miR-99	XM_018060881.1	-0.510078534	0.021577703
chi-novel-miR-99	XM_018054548.1	0.170677874	0.471862407
chi-novel-miR-99	XM_018063419.1	-0.756376717	0.000113895
chi-novel-miR-99	XM_005678994.3	0.102700758	0.666569694
chi-novel-miR-99	XM_018046785.1	0.025673493	0.914440244
chi-novel-miR-99	XM_018064415.1	-0.203516724	0.389453279
chi-novel-miR-99	XM_018045932.1	0.18583614	0.432781175
chi-novel-miR-99	XM_018065262.1	0.184899348	0.435145508
chi-novel-miR-99	XM_018062853.1	-0.341341554	0.140779356
chi-novel-miR-99	XM_018066269.1	0.01170668	0.960931874
chi-novel-miR-99	XM_018059203.1	-0.262045615	0.264383694
chi-novel-miR-99	XM_018047752.1	0.220421792	0.350386017
chi-novel-miR-99	XM_018054337.1	-0.216692298	0.358802708
chi-novel-miR-99	XM_018063797.1	-0.213140795	0.366924589
chi-novel-miR-99	XM_018047831.1	-0.320410845	0.168422486
chi-novel-miR-99	XM_018050150.1	-0.465774581	0.038474603
chi-novel-miR-99	XR_001917218.1	0.229159641	0.331119955
chi-novel-miR-99	XM_005686165.3	-0.198322619	0.401923959
chi-novel-miR-99	XM_018041522.1	-0.046160567	0.846766053
chi-novel-miR-99	XM_018038201.1	0.144962767	0.542004249
chi-novel-miR-99	XM_018050033.1	NA	NA
chi-novel-miR-99	XM_018051260.1	0.326279223	0.160324153
chi-novel-miR-99	XM_018058762.1	-0.107869473	0.650786482
chi-novel-miR-99	XM_018044290.1	0.627883548	0.003035221
chi-novel-miR-99	XM_018066379.1	NA	NA
chi-novel-miR-99	XM_018038851.1	0.155265753	0.513342573
chi-novel-miR-99	XM_018052316.1	0.095912262	0.687504845
chi-novel-miR-99	XM_005677586.2	0.064342864	0.787544224
chi-novel-miR-99	XM_018056213.1	0.019127815	0.936204611
chi-novel-miR-99	XM_018059422.1	NA	NA
chi-novel-miR-99	XM_018044155.1	-0.428290522	0.059564929
chi-novel-miR-99	XM_018055426.1	-0.129427786	0.586547989
chi-novel-miR-99	XM_018063186.1	0.368814818	0.109555689
chi-novel-miR-99	XM_018059418.1	-0.202106175	0.392818431
chi-novel-miR-99	XM_018042834.1	0.099836023	0.675376439
chi-novel-miR-99	XM_013966022.2	-0.639933078	0.002375062
chi-novel-miR-99	XM_018051937.1	0.277361113	0.23643906
chi-novel-miR-99	XM_005699866.3	-0.201567037	0.394108891
chi-novel-miR-99	XM_018040302.1	0.110699049	0.64220578
chi-novel-miR-99	XM_005681519.3	-0.39987962	0.080653535
chi-novel-miR-99	XM_013965149.1	-0.063826403	0.789212571
chi-novel-miR-99	XM_018060005.1	-0.317988829	0.171845177
chi-novel-miR-99	XM_018055038.1	-0.05604004	0.814468489
chi-novel-miR-99	XM_018043433.1	-0.180634255	0.445995619
chi-novel-miR-99	XM_018051047.1	0.043101557	0.856816797
chi-novel-miR-99	XM_018049300.1	0.237676161	0.312958244
chi-novel-miR-99	XM_013965626.2	-0.205856947	0.38390571
chi-novel-miR-99	XM_018058407.1	0.049824843	0.834756683
chi-novel-miR-99	XM_018041963.1	0.285590989	0.222243285
chi-novel-miR-99	NM_001285739.1	-0.077076304	0.746709029
chi-novel-miR-99	XM_018056759.1	-0.065314112	0.78440917
chi-novel-miR-99	XM_018044194.1	-0.147718023	0.534268638
chi-novel-miR-99	XM_018057921.1	0.265358873	0.258169442
chi-novel-miR-99	XM_018050797.1	-0.358810752	0.120282721
chi-novel-miR-99	XM_018061024.1	-0.141088568	0.552966927
chi-novel-miR-99	XM_005680344.2	0.105562229	0.657814709
chi-novel-miR-99	XM_018063327.1	NA	NA
chi-novel-miR-99	XM_018062468.1	0.138010008	0.561748374
chi-novel-miR-99	XM_005699690.2	0.621501539	0.003442532
chi-novel-miR-99	XM_018057470.1	0.281486661	0.229251447
chi-novel-miR-99	XR_001919110.1	-0.279502018	0.232691184
chi-novel-miR-99	XM_018040308.1	NA	NA
chi-novel-miR-99	XM_013969389.2	-0.675606202	0.001078259
chi-novel-miR-99	XM_018054493.1	0.262842061	0.262881378
chi-novel-miR-99	XM_018066288.1	-0.259190544	0.269813488
chi-novel-miR-99	XM_018053794.1	0.139545893	0.557359639
chi-novel-miR-99	XM_018047125.1	0.095452046	0.688932276
chi-novel-miR-99	XM_018043310.1	0.2281798	0.333248621
chi-novel-miR-99	XM_018057686.1	0.203501169	0.389490303
chi-novel-miR-99	XM_018059697.1	-0.204272381	0.387657122
chi-novel-miR-99	XM_018059687.1	0.17867113	0.451036544
chi-novel-miR-99	XM_005692029.2	NA	NA
chi-novel-miR-99	XM_018056200.1	NA	NA
chi-novel-miR-99	XM_018059733.1	-0.239071398	0.310041188
chi-novel-miR-99	XM_018057756.1	0.136402695	0.566357485
chi-novel-miR-99	XM_018055338.1	0.111468136	0.639880989
chi-novel-miR-99	XM_018048076.1	-0.211637001	0.37039488
chi-novel-miR-99	XM_018040946.1	-0.239103283	0.309974718
chi-novel-miR-99	XM_018047004.1	-0.171011698	0.470983088
chi-novel-miR-99	XM_018048720.1	-0.308565194	0.185613604
chi-novel-miR-99	XM_018038633.1	NA	NA
chi-novel-miR-99	XM_018050380.1	-0.164040792	0.489515236
chi-novel-miR-99	XM_018048078.1	0.600613092	0.005105578
chi-novel-miR-99	XM_018048872.1	-0.0597026	0.802565031
chi-novel-miR-99	XM_018055273.1	0.319675229	0.169457044
chi-novel-miR-99	XM_018052189.1	0.205107918	0.385676475
chi-novel-miR-99	XM_013963599.2	0.163392296	0.491257285
chi-novel-miR-99	XM_018059989.1	-0.358744707	0.120355943
chi-novel-miR-99	XM_018046475.1	-0.172554481	0.466930033
chi-novel-miR-99	XM_018061000.1	-0.169577484	0.474766766
chi-novel-miR-99	XM_018062663.1	-0.644930411	0.002138925
chi-novel-miR-99	XM_005679858.3	-0.22134594	0.34831825
chi-novel-miR-99	XM_018054547.1	-0.033116057	0.8897656
chi-novel-miR-99	XM_018041774.1	0.196063514	0.407415393
chi-novel-miR-99	XM_018039052.1	-0.163305112	0.491491719
chi-novel-miR-99	XM_018055470.1	-0.262515394	0.263496909
chi-novel-miR-99	XM_005677151.3	NA	NA
chi-novel-miR-99	XM_018043652.1	-0.495496106	0.026311426
chi-novel-miR-99	XM_018065939.1	-0.126629937	0.594731668
chi-novel-miR-99	XM_018044451.1	0.122670476	0.606393661
chi-novel-miR-99	XM_018045616.1	-0.399379091	0.081068907
chi-novel-miR-99	XM_005682490.2	-0.13308655	0.575918812
chi-novel-miR-99	XM_005699797.2	-0.516644871	0.019680426
chi-novel-miR-99	XM_018063058.1	NA	NA
chi-novel-miR-99	XM_018058975.1	-0.374400048	0.10387647
chi-novel-miR-99	XM_018043010.1	-0.470479885	0.036303248
chi-novel-miR-99	XM_018043434.1	NA	NA
chi-novel-miR-99	XM_018050570.1	-0.232474171	0.323979034
chi-novel-miR-99	XM_018047719.1	-0.32475702	0.162398438
chi-novel-miR-99	XM_018053947.1	0.252194829	0.283411158
chi-novel-miR-99	XM_018056990.1	-0.362343065	0.116412795
chi-novel-miR-99	XM_018042890.1	0.143052139	0.547398283
chi-novel-miR-99	XM_018048775.1	-0.248087101	0.29158936
chi-novel-miR-99	XR_001297381.2	NA	NA
chi-novel-miR-99	XM_018045239.1	0.308116111	0.186287789
chi-novel-miR-99	XM_018043521.1	0.19364787	0.41333228
chi-novel-miR-99	XM_018056738.1	-0.057961066	0.808220029
chi-novel-miR-99	XM_018051273.1	-0.055880027	0.814989448
chi-novel-miR-99	XM_005675916.3	0.115981521	0.626303578
chi-novel-miR-99	XM_018051528.1	0.627410124	0.00306399
chi-novel-miR-99	XM_005687443.3	-0.339350044	0.14326247
chi-novel-miR-99	XM_013965656.2	-0.106155889	0.656003654
chi-novel-miR-99	XM_018041488.1	0.369065294	0.109296298
chi-novel-miR-99	XM_018049064.1	0.411456748	0.071480262
chi-novel-miR-99	XM_018060474.1	-0.07290567	0.760018207
chi-novel-miR-99	XM_018043595.1	0.203281971	0.390012217
chi-novel-miR-99	XM_018039568.1	0.168303212	0.478141239
chi-novel-miR-99	XM_018062798.1	-0.140834168	0.553690254
chi-novel-miR-99	XM_018063530.1	0.080230377	0.736689292
chi-novel-miR-99	XM_018055469.1	0.593499067	0.005804349
chi-novel-miR-99	XM_013971946.2	NA	NA
chi-novel-miR-99	XM_018055340.1	0.301188497	0.196897713
chi-novel-miR-99	XM_018042944.1	-0.023918856	0.920269286
chi-novel-miR-99	XM_018040503.1	-0.359208026	0.119842945
chi-novel-miR-99	XM_018055818.1	NA	NA
chi-novel-miR-99	XM_018051361.1	-0.393506629	0.086061422
chi-novel-miR-99	XM_018058699.1	-0.172554481	0.466930033
chi-novel-miR-99	XM_018060113.1	-0.172554481	0.466930033
chi-novel-miR-99	XM_013971361.2	0.25582391	0.276305289
chi-novel-miR-99	XR_001918365.1	-0.100652843	0.672861176
chi-novel-miR-99	XM_018059206.1	0.025744473	0.914204529
chi-novel-miR-99	XM_018058558.1	-0.121027833	0.611259065
chi-novel-miR-99	XM_018048716.1	-0.004517644	0.9849188
chi-novel-miR-99	XM_018040646.1	-0.204479215	0.387166295
chi-novel-miR-99	XM_018064968.1	0.255111662	0.277691058
chi-novel-miR-99	XM_018044012.1	0.163392296	0.491257285
chi-novel-miR-99	XM_018051236.1	NA	NA
chi-novel-miR-99	XM_005675056.2	0.182988233	0.439989941
chi-novel-miR-99	XM_018059618.1	0.493913403	0.026870868
chi-novel-miR-99	XM_013963581.2	0.386871844	0.091970901
chi-novel-miR-99	XM_018055824.1	NA	NA
chi-novel-miR-99	XM_018062461.1	0.407859275	0.074242701
chi-novel-miR-99	XM_005684054.3	-0.276160509	0.238557809
chi-novel-miR-99	XM_018044343.1	-0.222354262	0.346070251
chi-novel-miR-99	XM_005696178.3	0.577540645	0.007660646
chi-novel-miR-99	XM_013970049.2	-0.172554481	0.466930033
chi-novel-miR-99	XM_005688958.3	-0.228288158	0.33301282
chi-novel-miR-99	XM_018064053.1	0.004008113	0.986619606
chi-novel-miR-99	XM_018051517.1	0.013869051	0.953722323
chi-novel-miR-99	XM_013976717.2	NA	NA
chi-novel-miR-99	XM_018042734.1	-0.478247621	0.032928583
chi-novel-miR-99	XM_018065397.1	-0.61234488	0.004105334
chi-novel-miR-99	XR_001917132.1	-0.172554481	0.466930033
chi-novel-miR-99	XM_013962450.2	-0.115869949	0.626637847
chi-novel-miR-99	XM_018057066.1	-0.155023617	0.514007779
chi-novel-miR-99	XM_018048538.1	-0.172554481	0.466930033
chi-novel-miR-99	XM_005681727.3	0.381563427	0.096909221
chi-novel-miR-99	XM_018064857.1	-0.177659577	0.453645469
chi-novel-miR-99	XM_018038629.1	-0.088464394	0.710727484
chi-novel-miR-99	XM_018045102.1	-0.186759671	0.430456982
chi-novel-miR-99	XM_018038627.1	0.095138387	0.689905715
chi-novel-miR-99	XM_018043444.1	0.314181963	0.177320443
chi-novel-miR-99	XM_018054748.1	0.255014145	0.277881127
chi-novel-miR-99	XM_018043559.1	NA	NA
chi-novel-miR-99	XM_018056974.1	-0.312378597	0.179955121
chi-novel-miR-99	XM_018061264.1	0.037869126	0.87405706
chi-novel-miR-99	XM_005692113.3	-0.37767298	0.100649445
chi-novel-miR-99	XM_005680133.2	0.108669194	0.648356976
chi-novel-miR-99	XM_018048853.1	NA	NA
chi-novel-miR-99	XM_018063609.1	0.230338842	0.32856887
chi-novel-miR-99	XM_013973592.1	-0.185131563	0.434558795
chi-novel-miR-99	XM_018042416.1	NA	NA
chi-novel-miR-99	XM_005692564.3	-0.164652652	0.487874393
chi-novel-miR-99	XM_018043086.1	0.255014145	0.277881127
chi-novel-miR-99	XM_018064340.1	-0.061599548	0.796416124
chi-novel-miR-99	XM_013967933.2	-0.003904526	0.986965384
chi-novel-miR-99	XM_018065390.1	-0.11202931	0.63818671
chi-novel-miR-99	XM_013972796.2	-0.197772006	0.403258635
chi-novel-miR-99	XM_013972280.2	0.067881096	0.776138799
chi-novel-miR-99	XM_018064672.1	-0.301516914	0.196385798
chi-novel-miR-99	XM_018039092.1	-0.19461125	0.410967022
chi-novel-miR-99	XM_005695891.3	-0.153421382	0.518419809
chi-novel-miR-99	XM_018064754.1	-0.421481752	0.064187912
chi-novel-miR-99	XM_018066233.1	-0.446630469	0.048364991
chi-novel-miR-99	XM_018046346.1	-0.136978672	0.564703915
chi-novel-miR-99	XM_013962491.2	-0.369452516	0.108896168
chi-novel-miR-99	XM_005699564.2	-0.281633762	0.228997818
chi-novel-miR-99	XM_018038521.1	-0.192855383	0.415283474
chi-novel-miR-99	XM_005692977.2	0.169336382	0.475404325
chi-novel-miR-99	XM_005693142.3	0.253638258	0.280571455
chi-novel-miR-99	XM_005678733.2	-0.087100559	0.715007376
chi-novel-miR-99	XM_018067180.1	-0.124916327	0.599767359
chi-novel-miR-99	XM_018047728.1	-0.316881785	0.173425324
chi-novel-miR-99	XM_018064594.1	-0.247104874	0.293566148
chi-novel-miR-99	XM_018065232.1	0.163392296	0.491257285
chi-novel-miR-99	XM_018051853.1	-0.289428643	0.215818626
chi-novel-miR-99	XM_018046196.1	-0.112492497	0.63678957
chi-novel-miR-99	XM_005695341.3	-0.022807153	0.923964494
chi-novel-miR-99	XM_018063589.1	-0.263579392	0.261495379
chi-novel-miR-99	XM_013973931.2	0.462569727	0.040010302
chi-novel-miR-99	XM_018061874.1	-0.097346993	0.683061356
chi-novel-miR-99	XM_018056164.1	0.262327956	0.263850504
chi-novel-miR-99	XM_018065741.1	-0.128069626	0.590514635
chi-novel-miR-99	XM_005691403.3	0.241568939	0.304860647
chi-novel-miR-99	XM_013967930.2	-0.029284031	0.902459294
chi-novel-miR-99	XM_013966476.2	0.007286088	0.975679054
chi-novel-miR-99	XM_018048568.1	-0.010769855	0.964056276
chi-novel-miR-99	XM_013962903.2	0.417762563	0.066824694
chi-novel-miR-99	XM_013963334.2	0.069690888	0.770321821
chi-novel-miR-99	XM_018064462.1	-0.074973109	0.7534123
chi-novel-miR-99	XM_005696691.3	0.163392296	0.491257285
chi-novel-miR-99	XM_018040001.1	-0.405463386	0.076126157
chi-novel-miR-99	XM_018043145.1	-0.323524045	0.164092097
chi-novel-miR-99	XM_005676441.1	NA	NA
chi-novel-miR-99	XM_018040214.1	-0.199942062	0.398012527
chi-novel-miR-99	XM_018064266.1	0.19964091	0.398738308
chi-novel-miR-99	XM_018040301.1	0.495889617	0.026173767
chi-novel-miR-99	XM_005690189.2	-0.113150142	0.634807901
chi-novel-miR-99	XM_018064719.1	-0.367752691	0.110660556
chi-novel-miR-99	XM_005680264.3	-0.216118756	0.360107286
chi-novel-miR-99	XM_018041195.1	NA	NA
chi-novel-miR-99	XR_310249.3	0.049639659	0.835362785
chi-novel-miR-99	XM_018040329.1	0.268970107	0.25150261
chi-novel-miR-99	XM_005679506.3	0.164657881	0.487860384
chi-novel-miR-99	XM_018052008.1	-0.149149854	0.53026888
chi-novel-miR-99	XM_018054591.1	-0.410303094	0.072357615
chi-novel-miR-99	XM_013969745.2	0.472689409	0.035317111
chi-novel-miR-99	XM_018061782.1	-0.278955744	0.233643811
chi-novel-miR-99	XM_018054585.1	-0.203002579	0.390678015
chi-novel-miR-99	XM_018065231.1	NA	NA
chi-novel-miR-99	XM_018040343.1	-0.164190683	0.489113019
chi-novel-miR-99	XM_005693764.3	-0.153142331	0.519190048
chi-novel-miR-99	XM_018047378.1	0.344542242	0.136852167
chi-novel-miR-99	XM_018055841.1	-0.196367915	0.406673083
chi-novel-miR-99	XM_018063463.1	-0.172554481	0.466930033
chi-novel-miR-99	XM_018055974.1	-0.123246661	0.604690796
chi-novel-miR-99	XM_018064401.1	-0.114769563	0.629938336
chi-novel-miR-99	XM_018045140.1	-0.134567568	0.571640044
chi-novel-miR-99	XM_013966986.2	0.312741797	0.179422369
chi-novel-miR-99	XR_001918048.1	-0.278116311	0.235112584
chi-novel-miR-99	XR_001918209.1	0.109774388	0.645005087
chi-novel-miR-99	XM_018063875.1	0.137234377	0.563970495
chi-novel-miR-99	XM_013973420.2	0.247119014	0.293537632
chi-novel-miR-99	XM_005689996.2	-0.228534787	0.332476495
chi-novel-miR-99	XM_005680342.3	0.229183717	0.331067752
chi-novel-miR-99	XM_018043050.1	0.046639485	0.845194532
chi-novel-miR-99	XR_001919931.1	0.109583774	0.645582723
chi-novel-miR-99	XM_005701408.3	0.163392296	0.491257285
chi-novel-miR-99	XM_018044059.1	-0.172554481	0.466930033
chi-novel-miR-99	XM_018060634.1	NA	NA
chi-novel-miR-99	XM_018062733.1	NA	NA
chi-novel-miR-99	XM_018049818.1	-0.397959267	0.082255798
chi-novel-miR-99	XM_005690536.3	0.091010972	0.702758352
chi-novel-miR-99	XM_018062311.1	-0.026387402	0.91206977
chi-novel-miR-99	XM_018047983.1	-0.172554481	0.466930033
chi-novel-miR-99	XM_018042281.1	-0.064210112	0.787972972
chi-novel-miR-99	XM_018040306.1	-0.108051061	0.650234529
chi-novel-miR-99	XM_018066612.1	0.01215187	0.959447312
chi-novel-miR-99	XM_018045310.1	-0.172554481	0.466930033
chi-novel-miR-99	XM_005685495.3	0.366817344	0.111640177
chi-novel-miR-99	XM_018038418.1	-0.161192713	0.497188583
chi-novel-miR-99	XM_018057642.1	-0.408755879	0.073546881
chi-novel-miR-99	XM_018055083.1	0.234821864	0.318977019
chi-novel-miR-99	XM_018065801.1	0.226165966	0.337648855
chi-novel-miR-99	XM_018061114.1	0.116883688	0.623603279
chi-novel-miR-99	XM_005693218.3	0.113288963	0.634389899
chi-novel-miR-99	XM_013965046.2	-0.231870833	0.325272007
chi-novel-miR-99	XM_013963600.2	0.360225935	0.118721389
chi-novel-miR-99	XM_005685262.3	0.020917258	0.930249755
chi-novel-miR-99	XM_018041992.1	-0.035460048	0.882013581
chi-novel-miR-99	XM_018042819.1	NA	NA
chi-novel-miR-99	XM_005693941.3	-0.448584211	0.047274536
chi-novel-miR-99	XM_018047659.1	-0.623005098	0.003342709
chi-novel-miR-99	XM_018051305.1	0.009109093	0.969596289
chi-novel-miR-99	XM_018050137.1	0.33524113	0.14848231
chi-novel-miR-99	XM_018045537.1	-0.229413033	0.330570782
chi-novel-miR-99	XM_018065603.1	-0.172554481	0.466930033
chi-novel-miR-99	XM_018052108.1	0.163392296	0.491257285
chi-novel-miR-99	XM_018042195.1	0.343922503	0.137606479
chi-novel-miR-99	XM_005677176.3	0.139411997	0.557741635
chi-novel-miR-99	XM_018056156.1	-0.00694075	0.976831487
chi-novel-miR-99	XM_005682829.2	-0.243624104	0.300637333
chi-novel-miR-99	XM_018050031.1	NA	NA
chi-novel-miR-99	XM_005681375.3	-0.100255364	0.674084733
chi-novel-miR-99	XM_018044703.1	-0.155942515	0.511485515
chi-novel-miR-99	XM_018052106.1	0.193932913	0.412631686
chi-novel-miR-99	XM_013966874.2	0.150348617	0.526930914
chi-novel-miR-99	XM_018054549.1	0.247547974	0.292673368
chi-novel-miR-99	XM_018067228.1	-0.257524994	0.273013075
chi-novel-miR-99	XR_001919964.1	-0.512327769	0.020912123
chi-novel-miR-99	XM_018048564.1	-0.381067905	0.097379881
chi-novel-miR-99	XM_018047978.1	-0.076735724	0.747793346
chi-novel-miR-99	XM_018056215.1	-0.153595654	0.517939056
chi-novel-miR-99	XM_005677580.2	0.109607781	0.645509962
chi-novel-miR-99	XM_018056827.1	-0.127544354	0.592051766
chi-novel-miR-99	XM_018042836.1	0.13363249	0.574339944
chi-novel-miR-99	XM_013970075.2	-0.360954799	0.117922941
chi-novel-miR-99	XM_018047215.1	0.582088187	0.00708817
chi-novel-miR-99	XM_005709610.3	0.032456745	0.891947833
chi-novel-miR-99	XM_013967399.2	0.421510311	0.064167973
chi-novel-miR-99	XM_018042913.1	0.131273218	0.581176386
chi-novel-miR-99	XM_018053770.1	-0.056829741	0.811898525
chi-novel-miR-99	XM_005692721.3	0.4699371	0.036548746
chi-novel-miR-99	XM_018055042.1	-0.408852608	0.073472105
chi-novel-miR-99	XM_005699864.3	0.172995777	0.465773963
chi-novel-miR-99	XM_018040527.1	-0.427199795	0.060288008
chi-novel-miR-99	XM_018042903.1	-0.209408676	0.375571257
chi-novel-miR-99	XM_018063143.1	0.621501539	0.003442532
chi-novel-miR-99	XM_005685223.3	0.16885542	0.476677435
chi-novel-miR-99	XM_005682223.3	NA	NA
chi-novel-miR-99	NM_001285722.1	0.42557948	0.061374409
chi-novel-miR-99	XM_018065988.1	0.345843356	0.135278013
chi-novel-miR-99	XM_005695088.3	-0.13406167	0.573100064
chi-novel-miR-99	XM_018058097.1	NA	NA
chi-novel-miR-99	XM_018052837.1	-0.239341002	0.30947942
chi-novel-miR-99	XM_018064749.1	0.215569689	0.361358742
chi-novel-miR-99	XM_018058411.1	NA	NA
chi-novel-miR-99	XM_018058726.1	0.415074917	0.068780242
chi-novel-miR-99	XM_018038714.1	0.303263242	0.193678703
chi-novel-miR-99	XM_018039851.1	0.421858415	0.063925311
chi-novel-miR-99	XM_018050242.1	-0.160452286	0.499192996
chi-novel-miR-99	XM_013965624.2	-0.513191015	0.020661056
chi-novel-miR-99	XM_018046202.1	-0.016434377	0.945173812
chi-novel-miR-99	XM_018047698.1	0.51405836	0.020411218
chi-novel-miR-99	XM_018064876.1	0.163392296	0.491257285
chi-novel-miR-99	XM_018058405.1	0.157146018	0.508191005
chi-novel-miR-99	XM_018060704.1	-0.348022185	0.132670644
chi-novel-miR-99	XM_018040425.1	0.108653349	0.64840508
chi-novel-miR-99	XM_005681811.2	0.199986265	0.39790606
chi-novel-miR-99	XM_018064362.1	0.009183924	0.969346635
chi-novel-miR-99	XM_005699692.3	-0.172554481	0.466930033
chi-novel-miR-99	XM_018053556.1	NA	NA
chi-novel-miR-99	XM_018055715.1	0.321597903	0.166762175
chi-novel-miR-99	XM_018064130.1	-0.281924708	0.228496712
chi-novel-miR-99	XM_018051314.1	0.100454324	0.673472176
chi-novel-miR-99	XM_018039175.1	-0.417596041	0.066944628
chi-novel-miR-99	XM_018046410.1	-0.261712981	0.26501273
chi-novel-miR-99	XM_018051124.1	NA	NA
chi-novel-miR-99	XM_005696765.3	-0.138715196	0.559731432
chi-novel-miR-99	XM_013962849.2	-0.172554481	0.466930033
chi-novel-miR-99	XM_018067215.1	-0.252492919	0.282823266
chi-novel-miR-99	XM_005697806.3	NA	NA
chi-novel-miR-99	XM_018046063.1	-0.427284799	0.060231418
chi-novel-miR-99	XM_018042325.1	-0.548625691	0.01224905
chi-novel-miR-99	XM_005695780.3	-0.185282658	0.434177264
chi-novel-miR-99	XM_018059685.1	0.222106854	0.34662105
chi-novel-miR-99	XM_018059106.1	NA	NA
chi-novel-miR-99	XM_018065405.1	-0.084028778	0.724676897
chi-novel-miR-99	XM_013966367.2	-0.249564415	0.288631616
chi-novel-miR-99	XM_013970828.2	-0.067808197	0.776373351
chi-novel-miR-99	XM_013963486.2	-0.116251238	0.625495802
chi-novel-miR-99	XM_018045161.1	0.545742149	0.012807779
chi-novel-miR-99	XM_018048074.1	-0.063734266	0.789510299
chi-novel-miR-99	XM_018045153.1	-0.24459565	0.298653294
chi-novel-miR-99	XM_005677610.3	0.056970381	0.811441025
chi-novel-miR-99	XM_018064012.1	0.284358565	0.224332752
chi-novel-miR-99	XM_018051230.1	-0.172554481	0.466930033
chi-novel-miR-99	XM_018067009.1	-0.043258209	0.856301568
chi-novel-miR-99	XM_013974117.2	NA	NA
chi-novel-miR-99	XM_005677771.3	-0.358574463	0.120544835
chi-novel-miR-99	XM_018056995.1	-0.187103686	0.429592916
chi-novel-miR-99	XM_018050652.1	-0.4462506	0.048579231
chi-novel-miR-99	XM_018055509.1	-0.490064545	0.028270485
chi-novel-miR-99	XM_005676819.3	-0.05031649	0.833147966
chi-novel-miR-99	XM_018040021.1	-0.525262533	0.017394778
chi-novel-miR-99	XM_018053032.1	0.209214945	0.376023212
chi-novel-miR-99	XM_005690124.3	-0.068275457	0.774870265
chi-novel-miR-99	XM_018045462.1	NA	NA
chi-novel-miR-99	XM_018050812.1	-0.493253324	0.02710694
chi-novel-miR-99	XM_018066210.1	-0.078969354	0.740690453
chi-novel-miR-99	XM_018041317.1	-0.133955934	0.573405423
chi-novel-miR-99	XM_018040189.1	-0.500430775	0.024625914
chi-novel-miR-99	XM_018049537.1	-0.403431689	0.077751007
chi-novel-miR-99	XM_018065960.1	0.036921897	0.877184151
chi-novel-miR-99	XM_018040195.1	0.414913955	0.068898707
chi-novel-miR-99	XM_018060931.1	-0.123783739	0.603105277
chi-novel-miR-99	XM_005685795.3	0.420360049	0.064974756
chi-novel-miR-99	XM_018055339.1	NA	NA
chi-novel-miR-99	XM_018047715.1	-0.324200369	0.163161575
chi-novel-miR-99	XM_018061499.1	0.157414478	0.507457504
chi-novel-miR-99	XM_018042792.1	-0.289495201	0.21570829
chi-novel-miR-99	XR_001919300.1	-0.202117125	0.392792245
chi-novel-miR-99	XM_018041727.1	0.145118802	0.541564809
chi-novel-miR-99	XM_005685674.3	-0.353040115	0.12680138
chi-novel-miR-99	XM_005678545.3	-0.34273329	0.139062114
chi-novel-miR-99	XM_018056257.1	0.08454988	0.723033666
chi-novel-miR-99	XM_018050520.1	0.247993556	0.291777273
chi-novel-miR-99	XM_005674963.3	-0.248967037	0.289825399
chi-novel-miR-99	XM_018056996.1	-0.23259215	0.32372656
chi-novel-miR-99	XM_018066847.1	NA	NA
chi-novel-miR-99	XM_018046222.1	-0.284020437	0.224908253
chi-novel-miR-99	XM_018038444.1	NA	NA
chi-novel-miR-99	XM_018041450.1	-0.053791533	0.821795835
chi-novel-miR-99	XM_018058075.1	-0.220940028	0.349225598
chi-novel-miR-99	XM_018048777.1	0.299482966	0.199570528
chi-novel-miR-99	XM_018047452.1	NA	NA
chi-novel-miR-99	XM_013966924.2	-0.23643594	0.315565013
chi-novel-miR-99	XM_013963896.2	-0.195744923	0.408193098
chi-novel-miR-99	XM_018051295.1	0.11143893	0.639969214
chi-novel-miR-99	XM_018055712.1	0.441097278	0.051558065
chi-novel-miR-99	XM_018041318.1	-0.290743204	0.213646306
chi-novel-miR-99	XM_013965741.2	NA	NA
chi-novel-miR-99	XM_018045724.1	-0.454981964	0.04383542
chi-novel-miR-99	XM_018060476.1	-0.006579719	0.978036338
chi-novel-miR-99	XM_018065938.1	-0.292407462	0.210916852
chi-novel-miR-99	XM_005699873.3	-0.427140893	0.060327244
chi-novel-miR-99	XM_005683996.3	-0.149017091	0.530639161
chi-novel-miR-99	XM_005686733.2	0.301398403	0.196570423
chi-novel-miR-99	XM_018060674.1	-0.151361532	0.524118107
chi-novel-miR-99	XM_005696787.3	0.362453723	0.116293022
chi-novel-miR-99	XM_018061549.1	0.143270537	0.546780479
chi-novel-miR-99	XM_018046898.1	-0.334032484	0.15004266
chi-novel-miR-99	XM_013974153.2	0.40708696	0.074845993
chi-novel-miR-99	XM_018042367.1	-0.326595108	0.159896004
chi-novel-miR-99	XM_018046221.1	-0.21892129	0.353758476
chi-novel-miR-99	XM_005701339.3	-0.430960359	0.057822732
chi-novel-miR-99	XM_005691508.3	0.082613066	0.729146997
chi-novel-miR-99	XM_005683026.3	-0.333962151	0.150133808
chi-novel-miR-99	XM_005690372.3	-0.13647851	0.566139708
chi-novel-miR-99	XM_018063798.1	-0.172554481	0.466930033
chi-novel-miR-99	XM_018047451.1	NA	NA
chi-novel-miR-99	XM_018066396.1	0.193932913	0.412631686
chi-novel-miR-99	XM_005692462.3	0.100885982	0.672143874
chi-novel-miR-99	XM_018048722.1	0.018066853	0.939736811
chi-novel-miR-99	XM_018050350.1	NA	NA
chi-novel-miR-99	XM_018047861.1	0.336220546	0.147226224
chi-novel-miR-99	XM_018042176.1	0.040384419	0.865762159
chi-novel-miR-99	XM_018043084.1	-0.25088073	0.286011835
chi-novel-miR-99	XR_001919520.1	-0.300601963	0.19781418
chi-novel-miR-99	XM_018052380.1	-0.430594519	0.058059146
chi-novel-miR-99	XM_018048874.1	0.052365282	0.82645106
chi-novel-miR-99	XM_018062520.1	-0.008036079	0.973176406
chi-novel-miR-99	XM_018067230.1	0.317512414	0.17252398
chi-novel-miR-99	XM_018062892.1	NA	NA
chi-novel-miR-99	XM_018065034.1	-0.072698008	0.760682624
chi-novel-miR-99	XM_013971550.2	-0.180128683	0.447291018
chi-novel-miR-99	XM_018059075.1	-0.385562918	0.093171038
chi-novel-miR-99	XM_018048536.1	-0.156714815	0.509370226
chi-novel-miR-99	XM_018065269.1	-0.279113478	0.233368486
chi-novel-miR-99	XM_018050929.1	-0.412475068	0.070712465
chi-novel-miR-99	XM_018061268.1	0.269703336	0.250162502
chi-novel-miR-99	XM_018045104.1	-0.215387522	0.361774494
chi-novel-miR-99	XM_018064753.1	-0.237008862	0.314359198
chi-novel-miR-99	XM_018039345.1	0.010475571	0.965037848
chi-novel-miR-99	XM_018048707.1	-0.137944099	0.561937046
chi-novel-miR-99	XM_018058324.1	-0.089624643	0.70709302
chi-novel-miR-99	XM_018053444.1	-0.217895185	0.356075452
chi-novel-miR-99	XM_018041176.1	-0.463441779	0.039587812
chi-novel-miR-99	XM_018051308.1	-0.237334077	0.313675957
chi-novel-miR-99	XM_005683441.3	0.1597697	0.501044294
chi-novel-miR-99	XM_018056976.1	0.041902685	0.860761716
chi-novel-miR-99	XM_018048459.1	-0.24930833	0.289142997
chi-novel-miR-99	XM_018058045.1	-0.485691289	0.029929703
chi-novel-miR-99	XM_013969589.2	0.621501539	0.003442532
chi-novel-miR-99	XM_018050038.1	-0.347495202	0.133297991
chi-novel-miR-99	XR_001919438.1	0.499990686	0.024772672
chi-novel-miR-99	XM_018041908.1	0.078245047	0.742991551
chi-novel-miR-99	XR_001917133.1	NA	NA
chi-novel-miR-99	XM_018043334.1	-0.407246523	0.074721052
chi-novel-miR-99	XM_018045995.1	-0.37935465	0.099020035
chi-novel-miR-99	XM_018045989.1	-0.215313998	0.361942372
chi-novel-miR-99	XM_018046047.1	0.149336908	0.529747381
chi-novel-miR-99	XM_018039127.1	0.099225996	0.677257084
chi-novel-miR-99	XM_018066583.1	0.618891924	0.003621658
chi-novel-miR-99	XR_001917883.1	-0.22475607	0.340749675
chi-novel-miR-99	XM_018045103.1	0.128921004	0.588026778
chi-novel-miR-99	XM_005695184.2	0.066785099	0.779667124
chi-novel-miR-99	XM_018053119.1	0.190082396	0.422149884
chi-novel-miR-99	XM_005689118.2	0.166209305	0.48371213
chi-novel-miR-99	XM_018042814.1	0.060995371	0.798373312
chi-novel-miR-99	XM_018058038.1	-0.264018174	0.260672772
chi-novel-miR-99	XM_005699702.2	-0.172554481	0.466930033
chi-novel-miR-99	XM_018063608.1	-0.173688227	0.463962875
chi-novel-miR-99	XM_005685369.3	-0.098397899	0.679812955
chi-novel-miR-99	XM_018042656.1	-0.298754888	0.200718871
chi-novel-miR-99	XM_018043493.1	0.354374519	0.125272168
chi-novel-miR-99	XM_013967932.2	0.122590305	0.606630755
chi-novel-miR-99	XM_018052542.1	0.058909898	0.805137886
chi-novel-miR-99	XM_018051226.1	NA	NA
chi-novel-miR-99	XM_018048034.1	0.146303609	0.538233355
chi-novel-miR-99	XM_018065987.1	-0.140898371	0.553507666
chi-novel-miR-99	XM_018040303.1	-0.149724545	0.528667425
chi-novel-miR-99	XM_013970630.2	-0.036770805	0.877683115
chi-novel-miR-99	XM_018061084.1	NA	NA
chi-novel-miR-99	XM_005679876.3	-0.476299826	0.033750783
chi-novel-miR-99	XM_018048677.1	-0.157167369	0.508132651
chi-novel-miR-99	XM_013962539.2	-0.094559332	0.691704048
chi-novel-miR-99	XM_018058992.1	0.395808852	0.084077854
chi-novel-miR-99	XM_005691477.3	0.067460693	0.7774917
chi-novel-miR-99	XM_018055843.1	0.143211403	0.546947727
chi-novel-miR-99	XM_018046590.1	-0.056259308	0.813754729
chi-novel-miR-99	XM_018047380.1	0.179161059	0.449775751
chi-novel-miR-99	XM_018046319.1	NA	NA
chi-novel-miR-99	XM_018063461.1	0.227226334	0.335327713
chi-novel-miR-99	XM_018039281.1	0.299399354	0.199702181
chi-novel-miR-99	XR_001919034.1	0.074702295	0.754276681
chi-novel-miR-99	XM_018056745.1	-0.270826221	0.248119074
chi-novel-miR-99	XR_001918364.1	-0.055893952	0.814944111
chi-novel-miR-99	XM_018063877.1	0.072132698	0.762492158
chi-novel-miR-99	XM_018040311.1	-0.130934817	0.582159811
chi-novel-miR-99	XM_005685224.3	-0.544165182	0.013121933
chi-novel-miR-99	XM_018044055.1	-0.30415589	0.192304666
chi-novel-miR-99	XM_018049917.1	0.12744181	0.592352043
chi-novel-miR-99	XM_018038578.1	-0.166941548	0.48176033
chi-novel-miR-99	XM_018056972.1	0.12657481	0.594893392
chi-novel-miR-99	XM_018046969.1	-0.137040362	0.564526937
chi-novel-miR-99	XM_018048851.1	-0.172554481	0.466930033
chi-novel-miR-99	XM_018048674.1	-0.15426715	0.516088614
chi-novel-miR-99	XM_018051908.1	-0.509480847	0.021757367
chi-novel-miR-99	XR_001296063.2	0.179161513	0.449774583
chi-novel-miR-99	XM_018038486.1	-0.08735553	0.714206618
chi-novel-miR-99	XM_018050034.1	0.397322062	0.082792628
chi-novel-miR-99	XM_018062131.1	-0.680969127	0.000948902
chi-novel-miR-99	XM_018063093.1	0.11162843	0.63939686
chi-novel-miR-99	XM_018050103.1	-0.250435744	0.286895816
chi-novel-miR-99	NM_001314340.1	0.575686233	0.007904686
chi-novel-miR-99	XM_018044619.1	-0.15649821	0.509963073
chi-novel-miR-99	XM_018044947.1	-0.495887756	0.026174417
chi-novel-miR-99	XM_018039530.1	-0.135184629	0.569861397
chi-novel-miR-99	XM_018050113.1	-0.246944396	0.293889898
chi-novel-miR-99	XM_018041990.1	-0.190463369	0.421202942
chi-novel-miR-99	XM_018041885.1	0.255014145	0.277881127
chi-novel-miR-99	XM_018047657.1	-0.191608181	0.418364276
chi-novel-miR-99	XM_018060567.1	0.228273492	0.333044731
chi-novel-miR-99	XM_018063065.1	-0.031013348	0.896727879
chi-novel-miR-99	XM_018042007.1	0.190310846	0.421581916
chi-novel-miR-99	XM_018052340.1	-0.166011143	0.484241007
chi-novel-miR-99	XM_005692148.2	-0.252346528	0.283111883
chi-novel-miR-99	XM_018063146.1	0.494104967	0.026802662
chi-novel-miR-99	XM_018049641.1	-0.22070063	0.349761373
chi-novel-miR-99	XM_018061501.1	-0.217798278	0.356294721
chi-novel-miR-99	XM_018041477.1	0.148995856	0.530698398
chi-novel-miR-99	XM_005695486.3	0.010699913	0.964289561
chi-novel-miR-99	XM_018064101.1	0.614308192	0.003954991
chi-novel-miR-99	NM_001285622.1	NA	NA
chi-novel-miR-99	XM_005695774.3	-0.19619891	0.407085126
chi-novel-miR-99	XM_018065995.1	-0.321091172	0.167469547
chi-novel-miR-99	XM_018039207.1	-0.360036756	0.118929261
chi-novel-miR-99	XM_013973091.2	0.150107081	0.527602683
chi-novel-miR-99	XM_018050037.1	-0.221892903	0.347097775
chi-novel-miR-99	XM_018056166.1	0.11998694	0.614350275
chi-novel-miR-99	XM_018049890.1	-0.037164415	0.876383357
chi-novel-miR-99	XM_018046600.1	-0.242737384	0.302455131
chi-novel-miR-99	XM_018057848.1	-0.107719488	0.651242505
chi-novel-miR-99	XM_013972273.2	0.23938315	0.309391651
chi-novel-miR-99	XM_018065910.1	0.300573899	0.197858102
chi-novel-miR-99	XM_018063212.1	-0.08365355	0.725860846
chi-novel-miR-99	XM_018043364.1	-0.070597196	0.767413204
chi-novel-miR-99	XM_018058499.1	NA	NA
chi-novel-miR-99	XM_018059535.1	-0.636732201	0.002537449
chi-novel-miR-99	XM_018060001.1	0.051785443	0.828345235
chi-novel-miR-99	XM_005700754.3	0.231965931	0.325068006
chi-novel-miR-99	XM_018042818.1	NA	NA
chi-novel-miR-99	XM_018063145.1	-0.245217918	0.297386739
chi-novel-miR-99	XM_018056388.1	0.443479951	0.050163912
chi-novel-miR-99	XM_018058409.1	-0.239528246	0.309089624
chi-novel-miR-99	XM_018042952.1	-0.187916029	0.427556205
chi-novel-miR-99	XM_018038502.1	-0.521096287	0.018471666
chi-novel-miR-99	XM_018066508.1	-0.034871949	0.883957591
chi-novel-miR-99	XM_018055759.1	-0.199749794	0.39847581
chi-novel-miR-99	XM_013965622.2	-0.449128737	0.046974007
chi-novel-miR-99	XM_018051870.1	-0.036543838	0.87843273
chi-novel-miR-99	XM_018039843.1	0.034101407	0.886505647
chi-novel-miR-99	XM_018043151.1	-0.712718489	0.000420903
chi-novel-miR-99	XM_018058413.1	NA	NA
chi-novel-miR-99	XM_018041095.1	0.576490586	0.007798065
chi-novel-miR-99	XM_005676571.3	-0.250400148	0.286966602
chi-novel-miR-99	XM_018042824.1	-0.203228873	0.390138701
chi-novel-miR-99	XM_018041100.1	-0.268253495	0.252816762
chi-novel-miR-99	XM_018054071.1	-0.035281486	0.882603762
chi-novel-miR-99	XM_018058922.1	-0.074514526	0.754876165
chi-novel-miR-99	XM_018043488.1	-0.188307371	0.426576866
chi-novel-miR-99	XM_005683534.3	-0.250523104	0.28672214
chi-novel-miR-99	XM_005696656.2	-0.310396553	0.182881353
chi-novel-miR-99	XM_018055994.1	-0.267366115	0.254450118
chi-novel-miR-99	XM_018038577.1	-0.364388084	0.114213589
chi-novel-miR-99	XM_005700389.2	0.015013176	0.949909065
chi-novel-miR-99	XM_018060952.1	-0.059004301	0.804831384
chi-novel-miR-99	XM_018051387.1	0.276983708	0.237103766
chi-novel-miR-99	XM_018042694.1	0.256985502	0.274054522
chi-novel-miR-99	XM_018048678.1	0.163392296	0.491257285
chi-novel-miR-99	XM_018066285.1	0.364880673	0.113688355
chi-novel-miR-99	XM_018047121.1	NA	NA
chi-novel-miR-99	XM_005694709.2	-0.425873475	0.061176198
chi-novel-miR-99	XM_018064732.1	0.264019086	0.260671065
chi-novel-miR-99	XM_005693927.3	-0.242491867	0.302959624
chi-novel-miR-99	XM_018042242.1	-0.472524706	0.035389893
chi-novel-miR-99	XM_005676572.3	-0.151426135	0.523938947
chi-novel-miR-99	XM_005675949.3	0.116867679	0.623651156
chi-novel-miR-99	XM_005692933.3	-0.175970951	0.458017925
chi-novel-miR-99	XM_018045501.1	0.163392296	0.491257285
chi-novel-miR-99	XM_018066549.1	0.198101825	0.402458868
chi-novel-miR-99	XM_005688611.3	-0.096792379	0.684777864
chi-novel-miR-99	XM_005683815.3	-0.216356886	0.359565306
chi-novel-miR-99	XM_018058502.1	-0.172554481	0.466930033
chi-novel-miR-99	XM_005697608.3	0.280073541	0.231697225
chi-novel-miR-99	XM_018060603.1	-0.072039628	0.762790186
chi-novel-miR-99	XM_018056983.1	-0.500490814	0.024605946
chi-novel-miR-99	XM_018066470.1	0.217445636	0.357093295
chi-novel-miR-99	XM_005697807.3	0.291132999	0.213004948
chi-novel-miR-99	XM_018053889.1	0.542065262	0.01354989
chi-novel-miR-99	XM_018058070.1	-0.053872376	0.821532138
chi-novel-miR-99	XM_018064043.1	0.264431767	0.259898888
chi-novel-miR-99	XM_018048772.1	0.388517215	0.090478419
chi-novel-miR-99	XM_018041778.1	-0.001832137	0.99388352
chi-novel-miR-99	XM_018040023.1	0.120954037	0.611478014
chi-novel-miR-99	XM_018054717.1	0.295585304	0.205769299
chi-novel-miR-99	XM_018046786.1	0.095691632	0.688189034
chi-novel-miR-99	XM_018066329.1	0.107003494	0.653421103
chi-novel-miR-99	XM_018060929.1	-0.232453867	0.324022496
chi-novel-miR-99	XM_018060079.1	-0.188930432	0.425020118
chi-novel-miR-99	XM_005700685.3	-0.132351673	0.57804704
chi-novel-miR-99	XM_018043904.1	-0.128232519	0.590038293
chi-novel-miR-99	XM_005685149.3	0.087585843	0.713483545
chi-novel-miR-99	XM_018049539.1	NA	NA
chi-novel-miR-99	XM_018046853.1	-0.153799376	0.517377327
chi-novel-miR-99	XM_018061082.1	-0.012213094	0.959243161
chi-novel-miR-99	XM_018060933.1	-0.060452747	0.800132092
chi-novel-miR-99	XM_018040524.1	-0.123166554	0.604927428
chi-novel-miR-99	XM_013970803.2	NA	NA
chi-novel-miR-99	XM_018055918.1	-0.272986076	0.244218651
chi-novel-miR-99	XM_018066143.1	-0.266910907	0.255290594
chi-novel-miR-99	XM_018046762.1	0.215364157	0.361827838
chi-novel-miR-99	XM_018042538.1	0.479534067	0.032394191
chi-novel-miR-99	XM_018066499.1	NA	NA
chi-novel-miR-99	XM_018048771.1	0.372603373	0.105679534
chi-novel-miR-99	XM_018056171.1	0.052149041	0.827157355
chi-novel-miR-99	XM_018042515.1	-0.080530337	0.735738489
chi-novel-miR-99	XM_018064348.1	-0.264198655	0.260334892
chi-novel-miR-99	XM_018056869.1	-0.091806454	0.700275074
chi-novel-miR-99	XM_005684689.3	-0.371924761	0.106366424
chi-novel-miR-99	NM_001285602.1	0.303994298	0.192552916
chi-novel-miR-99	XM_005697519.3	NA	NA
chi-novel-miR-99	XM_018063534.1	0.049490771	0.835850158
chi-novel-miR-99	XM_005699784.3	0.174475513	0.461908107
chi-novel-miR-99	XM_018043034.1	-0.576911308	0.007742766
chi-novel-miR-99	XM_018063740.1	0.015121594	0.949547774
chi-novel-miR-99	XM_005688820.3	-0.107454372	0.652048876
chi-novel-miR-99	XM_005690299.3	0.097076667	0.68389782
chi-novel-miR-99	XM_018066144.1	-0.13693634	0.564825373
chi-novel-miR-99	XM_018051538.1	NA	NA
chi-novel-miR-99	XM_018051050.1	0.143699877	0.545566891
chi-novel-miR-99	XM_018041113.1	0.238523896	0.311183903
chi-novel-miR-99	XM_018064619.1	0.311640454	0.181041155
chi-novel-miR-99	XM_005695085.3	0.379350852	0.099023693
chi-novel-miR-99	XM_018059976.1	-0.172554481	0.466930033
chi-novel-miR-99	XM_018067064.1	-0.664847811	0.001382945
chi-novel-miR-99	XM_018040642.1	-0.585265187	0.006709405
chi-novel-miR-99	XM_018063330.1	0.419435107	0.065629025
chi-novel-miR-99	XM_018063265.1	NA	NA
chi-novel-miR-99	XM_013969034.2	0.413280014	0.070109932
chi-novel-miR-99	XR_001917234.1	0.40449459	0.076897766
chi-novel-miR-99	XM_018048970.1	-0.155398412	0.512978299
chi-novel-miR-99	XM_005685982.3	-0.290511269	0.214028529
chi-novel-miR-99	XM_005694561.3	0.179946854	0.447757386
chi-novel-miR-99	XM_018039917.1	-0.259697746	0.268843821
chi-novel-miR-99	XM_013972167.2	-0.074366212	0.755349777
chi-novel-miR-99	XM_013968517.2	-0.172554481	0.466930033
chi-novel-miR-99	XM_018041998.1	-0.273422663	0.243435037
chi-novel-miR-99	XM_005681004.3	-0.551652122	0.011683996
chi-novel-miR-99	XM_018054410.1	-0.063103395	0.791549623
chi-novel-miR-99	XM_013975455.2	NA	NA
chi-novel-miR-99	XM_005692203.3	0.182364065	0.441578228
chi-novel-miR-99	XM_018063743.1	0.322008373	0.166190684
chi-novel-miR-99	XM_005690174.3	0.009280168	0.969025548
chi-novel-miR-99	XM_018058924.1	0.122910428	0.605684267
chi-novel-miR-99	XM_018049856.1	-0.081900418	0.731400378
chi-novel-miR-99	XM_013970164.2	-0.031443106	0.895304299
chi-novel-miR-99	XM_018057300.1	-0.017151094	0.942786468
chi-novel-miR-99	XM_018065277.1	-0.268500638	0.252363048
chi-novel-miR-99	XM_018047545.1	-0.331162226	0.153793818
chi-novel-miR-99	XM_013976822.2	0.44266156	0.050639477
chi-novel-miR-99	XM_018050139.1	0.239852646	0.308415005
chi-novel-miR-99	XM_018066790.1	0.154507705	0.515426479
chi-novel-miR-99	XM_018048043.1	-0.513323451	0.020622751
chi-novel-miR-99	XM_018045878.1	0.135416486	0.569193705
chi-novel-miR-99	XM_018055739.1	-0.365434304	0.113100111
chi-novel-miR-99	XM_018043448.1	-0.301347508	0.196649746
chi-novel-miR-99	XM_018048715.1	0.006107035	0.979613871
chi-novel-miR-99	XM_018043711.1	-0.172554481	0.466930033
chi-novel-miR-99	XM_005684379.2	0.010649943	0.96445623
chi-novel-miR-99	XM_018048709.1	-0.257868698	0.272350873
chi-novel-miR-99	XM_018055274.1	-0.102836357	0.666153865
chi-novel-miR-99	XM_018055718.1	-0.247417358	0.292936368
chi-novel-miR-99	XM_018059808.1	NA	NA
chi-novel-miR-99	XM_018066290.1	0.131303693	0.581087857
chi-novel-miR-99	XM_018063619.1	-0.336687117	0.146630471
chi-novel-miR-99	XM_018051680.1	-0.178834379	0.450616232
chi-novel-miR-99	XM_018058053.1	-0.204347083	0.387479812
chi-novel-miR-99	XM_018048857.1	NA	NA
chi-novel-miR-99	XM_018050647.1	-0.362367647	0.116386181
chi-novel-miR-99	XM_018050239.1	-0.472026816	0.035610617
chi-novel-miR-99	XM_018039131.1	-0.258635006	0.270878075
chi-novel-miR-99	XM_018048039.1	0.239100463	0.309980598
chi-novel-miR-99	XM_018065971.1	-0.015763335	0.947409424
chi-novel-miR-99	XM_018045993.1	0.327573139	0.158575396
chi-novel-miR-99	XM_018060237.1	-0.417735324	0.066844301
chi-novel-miR-99	XM_018063518.1	-0.312300822	0.180069342
chi-novel-miR-99	XM_018064750.1	0.25903239	0.270116293
chi-novel-miR-99	XM_018057708.1	-0.267304916	0.254563012
chi-novel-miR-99	XM_018039354.1	0.216966439	0.358180106
chi-novel-miR-99	XM_018062889.1	NA	NA
chi-novel-miR-99	XM_018062704.1	-0.123424535	0.604165502
chi-novel-miR-99	XM_018064900.1	-0.257654788	0.272762887
chi-novel-miR-99	XM_018066041.1	NA	NA
chi-novel-miR-99	XM_018043495.1	-0.442567591	0.050694302
chi-novel-miR-99	XM_018050644.1	0.230408409	0.328418734
chi-novel-miR-99	XM_018058883.1	0.154541709	0.515332915
chi-novel-miR-99	XR_001918613.1	-0.250662393	0.28644536
chi-novel-miR-99	XM_018051252.1	-0.085630073	0.719631141
chi-novel-miR-99	XM_018046089.1	-0.149999182	0.527902906
chi-novel-miR-99	XM_018057873.1	-0.019010795	0.936594142
chi-novel-miR-99	XM_018063269.1	0.369185114	0.109172371
chi-novel-miR-99	XM_018062631.1	0.249464874	0.288830326
chi-novel-miR-99	XM_018040218.1	-0.069624793	0.770534055
chi-novel-miR-99	XM_018065972.1	0.076776781	0.747662607
chi-novel-miR-99	XM_013965659.2	-0.053112942	0.824010023
chi-novel-miR-99	XM_018066400.1	0.065421238	0.784063576
chi-novel-miR-99	XM_018040339.1	-0.051559645	0.829083105
chi-novel-miR-99	XM_018040754.1	-0.290231183	0.214490703
chi-novel-miR-99	XM_018050282.1	-0.4062757	0.075483637
chi-novel-miR-99	XM_018055588.1	-0.032186921	0.892841131
chi-novel-miR-99	XM_018040224.1	0.162149089	0.494605388
chi-novel-miR-99	XM_018065528.1	0.283239944	0.226240344
chi-novel-miR-99	XM_013967883.2	-0.172554481	0.466930033
chi-novel-miR-99	XM_018040764.1	-0.032130016	0.893029542
chi-novel-miR-99	XM_018066547.1	0.233780823	0.321189339
chi-novel-miR-99	XM_005675264.3	-0.276451876	0.238042503
chi-novel-miR-99	XM_018046230.1	-0.342414468	0.139454195
chi-novel-miR-99	XM_005680479.3	-0.192647585	0.415795917
chi-novel-miR-99	XM_018056737.1	-0.308837322	0.185205875
chi-novel-miR-99	XM_018049644.1	-0.269132797	0.251204872
chi-novel-miR-99	XM_005684360.3	0.17765828	0.45364882
chi-novel-miR-99	XM_018047743.1	0.354034655	0.125660396
chi-novel-miR-99	XM_018041144.1	0.226471453	0.336979178
chi-novel-miR-99	XM_018044338.1	-0.085134371	0.721191937
chi-novel-miR-99	XM_013968877.2	-0.156392517	0.510252475
chi-novel-miR-99	XM_018049901.1	0.105500673	0.6580026
chi-novel-miR-99	XM_018047864.1	0.114712759	0.630108897
chi-novel-miR-99	XM_018040651.1	-0.530038542	0.016222711
chi-novel-miR-99	XM_018050377.1	0.471575767	0.035811501
chi-novel-miR-99	XM_018065152.1	NA	NA
chi-novel-miR-99	XM_018044340.1	-0.368548852	0.109831607
chi-novel-miR-99	XM_018056117.1	0.34112678	0.141045682
chi-novel-miR-99	XM_018044168.1	0.031619651	0.894719582
chi-novel-miR-99	XM_018062945.1	NA	NA
chi-novel-miR-99	XM_005679855.3	0.070896558	0.766453116
chi-novel-miR-99	XM_018060179.1	0.392701136	0.086763511
chi-novel-miR-99	XM_018042513.1	-0.112595358	0.636479464
chi-novel-miR-99	XM_018045441.1	-0.410248475	0.072399353
chi-novel-miR-99	XM_018049841.1	-0.315990586	0.174704568
chi-novel-miR-99	XM_018054870.1	-0.207673814	0.379629428
chi-novel-miR-99	XM_018050101.1	-0.239083841	0.310015249
chi-novel-miR-99	XM_018042244.1	0.395983654	0.08392864
chi-novel-miR-99	XR_001918907.1	-0.167758717	0.479586789
chi-novel-miR-99	XM_018050136.1	0.323086482	0.164696061
chi-novel-miR-99	XM_018061338.1	0.043034937	0.857035927
chi-novel-miR-99	XM_018061257.1	0.015627383	0.947862402
chi-novel-miR-99	XM_018041143.1	-0.341684707	0.140354568
chi-novel-miR-99	XM_013969493.2	-0.028126455	0.906298421
chi-novel-miR-99	XM_018043556.1	NA	NA
chi-novel-miR-99	XM_005697676.3	0.404831323	0.076628914
chi-novel-miR-99	XM_018054656.1	0.284549829	0.224007643
chi-novel-miR-99	XM_018067074.1	-0.105752303	0.657234659
chi-novel-miR-99	XM_018055716.1	-0.280262833	0.231368626
chi-novel-miR-99	XM_018056989.1	-0.39478723	0.084953857
chi-novel-miR-99	XM_018067226.1	-0.158035191	0.505763506
chi-novel-miR-99	XM_018042938.1	0.282608748	0.22732138
chi-novel-miR-99	XM_018045897.1	NA	NA
chi-novel-miR-99	XM_018052528.1	-0.121018043	0.61128811
chi-novel-miR-99	XM_018041055.1	-0.064624306	0.78663544
chi-novel-miR-99	XM_005700184.3	NA	NA
chi-novel-miR-99	XM_018052221.1	0.233357423	0.322091721
chi-novel-miR-99	XM_018050140.1	-0.400930802	0.079786336
chi-novel-miR-99	XM_018042685.1	-0.039446006	0.868855311
chi-novel-miR-99	XM_018053706.1	0.11610789	0.625925064
chi-novel-miR-99	XM_018041629.1	0.040828586	0.864298767
chi-novel-miR-99	XM_005699547.2	0.401505786	0.079314927
chi-novel-miR-99	XR_001917112.1	0.259842918	0.268566685
chi-novel-miR-99	XM_018048984.1	-0.314167844	0.177340967
chi-novel-miR-99	XM_018065259.1	-0.314842837	0.176361527
chi-novel-miR-99	XM_005683237.3	-0.026333514	0.912248676
chi-novel-miR-99	XM_018042029.1	NA	NA
chi-novel-miR-99	XM_018064759.1	0.098770948	0.678661142
chi-novel-miR-99	XM_005678687.3	-0.022307788	0.925624836
chi-novel-miR-99	XM_018065225.1	-0.00201956	0.993257833
chi-novel-miR-99	XM_018042822.1	NA	NA
chi-novel-miR-99	XM_018063159.1	0.288518478	0.217331162
chi-novel-miR-99	XM_018064604.1	-0.411948298	0.071108866
chi-novel-miR-99	XR_001917460.1	NA	NA
chi-novel-miR-99	XM_018051733.1	-0.564111736	0.009575455
chi-novel-miR-99	XM_018056177.1	0.128605835	0.588947234
chi-novel-miR-99	XM_018058037.1	-0.379059581	0.099304534
chi-novel-miR-99	XM_018042946.1	-0.075893249	0.750477524
chi-novel-miR-99	XM_018066253.1	0.434859111	0.055348426
chi-novel-miR-99	XM_018065731.1	-0.194750883	0.410624811
chi-novel-miR-99	XM_018063072.1	0.287573459	0.218908973
chi-novel-miR-99	XM_018055992.1	0.001920973	0.99358695
chi-novel-miR-99	XM_018056863.1	0.056462773	0.813092539
chi-novel-miR-99	XM_018042674.1	0.121591569	0.609587534
chi-novel-miR-99	XM_018062955.1	NA	NA
chi-novel-miR-99	XM_018064293.1	-0.04529354	0.849612528
chi-novel-miR-99	XM_005680277.3	0.401843321	0.079039159
chi-novel-miR-99	XR_001919474.1	-0.307418055	0.187339022
chi-novel-miR-99	XM_018057446.1	-0.275270308	0.240136655
chi-novel-miR-99	XM_018051554.1	-0.110903865	0.641586351
chi-novel-miR-99	XM_018061781.1	-0.30656038	0.1886361
chi-novel-miR-99	XM_018065547.1	-0.043798876	0.854523747
chi-novel-miR-99	XM_018061795.1	0.055890908	0.814954021
chi-novel-miR-99	XM_018054596.1	-0.19612894	0.407255784
chi-novel-miR-99	XM_018065226.1	-0.15996939	0.500502354
chi-novel-miR-99	XM_018040749.1	-0.116249961	0.625499625
chi-novel-miR-99	XM_018042240.1	0.211967608	0.369630348
chi-novel-miR-99	XM_005676570.3	0.038223987	0.872886017
chi-novel-miR-99	XM_018052378.1	0.206284757	0.382896375
chi-novel-miR-99	XM_018066844.1	-0.372332551	0.105953273
chi-novel-miR-99	XM_018062062.1	0.015734125	0.947506747
chi-novel-miR-99	XM_018057580.1	0.158506128	0.504480082
chi-novel-miR-99	XM_018044011.1	0.298088779	0.201773326
chi-novel-miR-99	XM_005683389.3	-0.125742142	0.597338378
chi-novel-miR-99	XM_018039604.1	NA	NA
chi-novel-miR-99	XM_018058500.1	-0.210730832	0.372494998
chi-novel-miR-99	XM_018059676.1	0.36648449	0.111990289
chi-novel-miR-99	XM_018051649.1	-0.620668231	0.003498913
chi-novel-miR-99	XM_018057500.1	0.279120417	0.233356378
chi-novel-miR-99	XM_018050503.1	-0.00155496	0.994808845
chi-novel-miR-99	XM_018047990.1	0.138042891	0.561654251
chi-novel-miR-99	XM_018062433.1	0.022003309	0.926637344
chi-novel-miR-99	XM_018047134.1	-0.082221676	0.730384304
chi-novel-miR-99	XM_005677269.2	0.303178776	0.193809059
chi-novel-miR-99	XM_018062611.1	-0.301449605	0.196490642
chi-novel-miR-99	XM_018051561.1	0.051221355	0.830188833
chi-novel-miR-99	XM_018057953.1	-0.0781477	0.743300981
chi-novel-miR-99	XM_018049892.1	NA	NA
chi-novel-miR-99	XM_018046784.1	0.119555603	0.615633087
chi-novel-miR-99	XM_018044119.1	0.34926386	0.131200754
chi-novel-miR-99	XM_018066327.1	-0.09972555	0.675716879
chi-novel-miR-99	XM_018044626.1	-0.175602502	0.458974832
chi-novel-miR-99	XM_005693757.3	NA	NA
chi-novel-miR-99	XM_018063525.1	-0.051529982	0.829180047
chi-novel-miR-99	XM_018062517.1	-0.37598945	0.102300118
chi-novel-miR-99	XM_018041742.1	NA	NA
chi-novel-miR-99	XM_013969703.2	0.045204896	0.849903652
chi-novel-miR-99	XM_018054336.1	-0.329554306	0.155923436
chi-novel-miR-99	XM_018062900.1	0.193932913	0.412631686
chi-novel-miR-99	XM_018044837.1	-0.400687586	0.079986365
chi-novel-miR-99	XM_018042371.1	0.645820664	0.002098991
chi-novel-miR-99	XM_018059878.1	NA	NA
chi-novel-miR-99	XM_005700629.2	-0.003757238	0.987457045
chi-novel-miR-99	XM_018046226.1	0.640517362	0.002346378
chi-novel-miR-99	XM_018053969.1	-0.523930173	0.017733553
chi-novel-miR-99	XM_018041815.1	0.396498858	0.08348999
chi-novel-miR-99	XM_018044120.1	-0.271950491	0.246083846
chi-novel-miR-99	XM_018041523.1	-0.057997571	0.808101395
chi-novel-miR-99	XM_005697349.3	0.116180424	0.625707842
chi-novel-miR-99	XM_018051559.1	NA	NA
chi-novel-miR-99	XM_018039655.1	0.039553097	0.868502229
chi-novel-miR-99	XM_005682567.2	0.315839542	0.174922016
chi-novel-miR-99	XM_018056163.1	-0.416655531	0.067625048
chi-novel-miR-99	XM_018056173.1	-0.552346539	0.011557367
chi-novel-miR-99	XM_018039560.1	-0.173531623	0.464372155
chi-novel-miR-99	XM_018042827.1	-0.004475361	0.985059937
chi-novel-miR-99	XM_018051261.1	0.125432933	0.598247379
chi-novel-miR-99	XM_013972225.2	0.046332693	0.846201172
chi-novel-miR-99	XM_018042978.1	0.157394628	0.507511724
chi-novel-miR-99	XM_005677517.3	NA	NA
chi-novel-miR-99	XM_018058104.1	0.152759546	0.520247494
chi-novel-miR-99	XM_018048646.1	-0.012169026	0.959390104
chi-novel-miR-99	XM_013966004.2	-0.028896099	0.90374565
chi-novel-miR-99	XM_018047830.1	0.123370159	0.604326064
chi-novel-miR-99	XM_018051534.1	-0.251563091	0.284659572
chi-novel-miR-99	XM_018042976.1	-0.357721185	0.121494772
chi-novel-miR-99	XM_018052706.1	0.379226373	0.099143644
chi-novel-miR-99	XM_018063681.1	0.116667563	0.624249751
chi-novel-miR-99	XM_018059062.1	0.359375083	0.119658359
chi-novel-miR-99	XM_018049301.1	-0.06243024	0.793727069
chi-novel-miR-99	XM_018039761.1	-0.064332448	0.787577861
chi-novel-miR-99	XM_018040398.1	-0.332838307	0.151595513
chi-novel-miR-99	XM_013971492.2	0.494716551	0.026585818
chi-novel-miR-99	XM_005684832.2	-0.206213639	0.383064062
chi-novel-miR-99	XM_018048718.1	0.151274892	0.524358427
chi-novel-miR-99	XM_018050382.1	0.044420005	0.852482186
chi-novel-miR-99	XM_005689271.3	-0.290997028	0.213228526
chi-novel-miR-99	XM_005680940.3	0.423712039	0.062644792
chi-novel-miR-99	XM_013969972.2	-0.00064519	0.997846054
chi-novel-miR-99	XM_013968515.2	-0.141418536	0.552029373
chi-novel-miR-99	XM_018063097.1	-0.010285968	0.965670286
chi-novel-miR-99	XM_018066289.1	NA	NA
chi-novel-miR-99	XM_018058067.1	-0.191580873	0.418431868
chi-novel-miR-99	XM_018050504.1	0.204943712	0.386065282
chi-novel-miR-99	XM_005696445.3	-0.043696174	0.854861402
chi-novel-miR-99	XM_018059696.1	0.390788379	0.088447631
chi-novel-miR-99	XM_005699563.2	-0.249098457	0.289562513
chi-novel-miR-99	XM_018039722.1	-0.152464961	0.521061976
chi-novel-miR-99	XM_018046325.1	-0.172554481	0.466930033
chi-novel-miR-99	XM_018055877.1	-0.369149417	0.109209281
chi-novel-miR-99	XM_013971875.2	0.610315087	0.00426571
chi-novel-miR-99	XM_018058892.1	-0.013515117	0.954902152
chi-novel-miR-99	XM_018048041.1	0.308912262	0.185093699
chi-novel-miR-99	XM_013970801.2	NA	NA
chi-novel-miR-99	XM_005691212.3	-0.224443248	0.341439925
chi-novel-miR-99	XM_018039328.1	-0.173851105	0.463537391
chi-novel-miR-99	XM_018050381.1	-0.370847797	0.10746315
chi-novel-miR-99	XM_013975776.2	0.035183324	0.882928234
chi-novel-miR-99	XM_018040625.1	0.468347663	0.037275067
chi-novel-miR-99	XM_018055272.1	-0.466781967	0.038001458
chi-novel-miR-99	XM_013963598.2	0.450173711	0.046401387
chi-novel-miR-99	XM_005677092.2	-0.211733794	0.370170954
chi-novel-miR-99	XM_018040006.1	0.142739842	0.54828225
chi-novel-miR-99	XM_018044704.1	-0.172554481	0.466930033
chi-novel-miR-99	XM_018050641.1	0.371180802	0.107123165
chi-novel-miR-99	XM_018064734.1	NA	NA
chi-novel-miR-99	XM_005677224.3	-0.111098282	0.640998581
chi-novel-miR-99	XM_018039660.1	-0.284701303	0.223750387
chi-novel-miR-99	XM_005690123.3	-0.745081299	0.000163671
chi-novel-miR-99	XM_018064451.1	-0.150808736	0.525652317
chi-novel-miR-99	XM_018061343.1	0.210231148	0.373655931
chi-novel-miR-99	XM_018050811.1	0.368983614	0.109380837
chi-novel-miR-99	XM_018046808.1	-0.313270611	0.178648607
chi-novel-miR-99	XM_018053896.1	NA	NA
chi-novel-miR-99	XM_018038878.1	0.139325845	0.557987481
chi-novel-miR-99	XM_018041048.1	-0.019268096	0.935737667
chi-novel-miR-99	XM_005690990.2	-0.050544546	0.83240196
chi-novel-miR-99	XM_018042375.1	0.350500642	0.12974816
chi-novel-miR-99	XM_018043653.1	0.21091866	0.372059137
chi-novel-miR-99	XM_018042368.1	-0.222980403	0.344678564
chi-novel-miR-99	XM_018064439.1	0.164157195	0.489202867
chi-novel-miR-99	XR_001919069.1	NA	NA
chi-novel-miR-99	XM_018046806.1	-0.197430889	0.404086712
chi-novel-miR-99	XM_018060235.1	-0.067397748	0.777694319
chi-novel-miR-99	XM_005681847.3	-0.280504949	0.230948771
chi-novel-miR-99	XM_018038715.1	0.125422805	0.598277164
chi-novel-miR-99	XM_018060732.1	-0.097796149	0.681672334
chi-novel-miR-99	XM_018043065.1	0.103831485	0.663105072
chi-novel-miR-99	XM_013973631.2	-0.324085006	0.16332004
chi-novel-miR-99	XM_005683839.3	0.224473529	0.341373073
chi-novel-miR-99	XM_018065343.1	0.149795514	0.528469816
chi-novel-miR-99	XM_018065587.1	-0.115499191	0.627749136
chi-novel-miR-99	XM_018046198.1	-0.382936353	0.09561386
chi-novel-miR-99	XM_005692406.3	-0.307967074	0.186511894
chi-novel-miR-99	XM_018044413.1	-0.310234306	0.183122308
chi-novel-miR-99	XM_005709498.3	NA	NA
chi-novel-miR-99	XM_018045224.1	0.178720423	0.45090961
chi-novel-miR-99	XM_018058066.1	0.038168078	0.873070501
chi-novel-miR-99	XM_018063800.1	-0.172554481	0.466930033
chi-novel-miR-99	XM_018050646.1	NA	NA
chi-novel-miR-99	XM_018051363.1	0.243736589	0.300407212
chi-novel-miR-99	XM_005689549.3	-0.230037598	0.329219472
chi-novel-miR-99	XM_018058881.1	NA	NA
chi-novel-miR-99	XM_018051272.1	-0.000180918	0.999396011
chi-novel-miR-99	XM_018052530.1	NA	NA
chi-novel-miR-99	XM_005675183.3	NA	NA
chi-novel-miR-99	XM_018062633.1	-0.276292056	0.238325067
chi-novel-miR-99	XM_018061710.1	0.440403114	0.051969751
chi-novel-miR-99	XM_013976130.2	0.447977901	0.0476109
chi-novel-miR-99	XM_018048038.1	0.002928289	0.990224217
chi-novel-miR-99	XM_005693417.3	-0.01460296	0.951276158
chi-novel-miR-99	XM_018059660.1	-0.211509146	0.370690785
chi-novel-miR-99	XM_013965657.2	-0.223357276	0.343842487
chi-novel-miR-99	XR_001919615.1	-0.060863532	0.798800552
chi-novel-miR-99	XM_018042182.1	-0.104524485	0.660984919
chi-novel-miR-99	XM_018048972.1	0.047215751	0.843304317
chi-novel-miR-99	XM_018062799.1	0.001922589	0.993581555
chi-novel-miR-99	XM_018061899.1	0.399083925	0.081314597
chi-novel-miR-99	XM_005691473.2	-0.50076613	0.024514544
chi-novel-miR-99	XM_018040222.1	0.107631489	0.651510118
chi-novel-miR-99	XM_018043612.1	-0.351175699	0.128960137
chi-novel-miR-99	XM_018050834.1	-0.189653958	0.423216167
chi-novel-miR-99	XM_018059688.1	-0.248238973	0.29128444
chi-novel-miR-99	XM_018051529.1	NA	NA
chi-novel-miR-99	XM_018057392.1	0.344159918	0.137317165
chi-novel-miR-99	XM_018051360.1	-0.269711795	0.250147068
chi-novel-miR-99	XM_018052371.1	-0.12059506	0.612543536
chi-novel-miR-99	XM_018048717.1	0.02662636	0.911276488
chi-novel-miR-99	XM_018051182.1	-0.097988746	0.681077023
chi-novel-miR-99	XM_018052383.1	-0.10219612	0.668118043
chi-novel-miR-99	XM_005699215.3	0.359891835	0.119088676
chi-novel-miR-99	XM_005684253.3	-0.269928178	0.249752476
chi-novel-miR-99	XM_005701375.3	0.054140838	0.820656586
chi-novel-miR-99	XR_001919874.1	-0.069911287	0.76961422
chi-novel-miR-99	XM_018043454.1	-0.070644671	0.767260924
chi-novel-miR-99	XM_005684242.3	0.022441011	0.925181853
chi-novel-miR-99	XM_005682091.2	-0.197580772	0.40372275
chi-novel-miR-99	XM_013964200.2	-0.172554481	0.466930033
chi-novel-miR-99	XM_018057067.1	0.334216782	0.149803998
chi-novel-miR-99	NM_001314344.1	-0.2690097	0.251430131
chi-novel-miR-99	XM_018062826.1	-0.220960317	0.349180214
chi-novel-miR-99	XM_018048539.1	NA	NA
chi-novel-miR-99	XM_018064856.1	0.135283958	0.569575312
chi-novel-miR-99	XM_018038628.1	-0.045625866	0.848521278
chi-novel-miR-99	XM_018042270.1	-0.267591337	0.25403493
chi-novel-miR-99	XM_018064601.1	-0.451632029	0.045611251
chi-novel-miR-99	XM_005682906.3	-0.264191701	0.260347904
chi-novel-miR-99	XM_005677804.3	-0.129850305	0.585316284
chi-novel-miR-99	XM_018038626.1	-0.234103788	0.320502028
chi-novel-miR-99	XM_018062040.1	-0.070655436	0.767226397
chi-novel-miR-99	XM_013973884.2	-0.122646023	0.606465975
chi-novel-miR-99	XM_018043049.1	0.151908336	0.522602592
chi-novel-miR-99	XM_018040112.1	-0.454333689	0.044174847
chi-novel-miR-99	XM_005683442.3	-0.320564335	0.168207167
chi-novel-miR-99	XM_018043558.1	0.076448174	0.748709186
chi-novel-miR-99	XM_005686330.3	-0.144645375	0.542898621
chi-novel-miR-99	XM_005682880.3	0.621501539	0.003442532
chi-novel-miR-99	XM_018055709.1	-0.190069024	0.422183143
chi-novel-miR-99	XM_018043957.1	0.180691707	0.445848538
chi-novel-miR-99	XM_005692112.3	0.012889136	0.956989057
chi-novel-miR-99	XM_005697174.3	0.085875036	0.718860226
chi-novel-miR-99	XM_018058046.1	0.393177719	0.0863476
chi-novel-miR-99	XM_013973593.2	-0.076459873	0.748671919
chi-novel-miR-99	XM_005691915.3	-0.471381362	0.035898354
chi-novel-miR-99	XM_005696773.3	0.215258246	0.3620697
chi-novel-miR-99	XM_018063801.1	NA	NA
chi-novel-miR-99	XM_018060999.1	-0.230143434	0.328990809
chi-novel-miR-99	XM_018061065.1	-0.029846088	0.900595965
chi-novel-miR-99	XM_018064755.1	-0.052803217	0.825021059
chi-novel-miR-99	XM_013964277.2	-0.040352883	0.865866074
chi-novel-miR-99	XM_005686001.3	-0.298283316	0.201464992
chi-novel-miR-99	XM_018062873.1	-0.279629663	0.232468952
chi-novel-miR-99	XM_018066584.1	NA	NA
chi-novel-miR-99	XM_005679974.2	0.306077601	0.189368872
chi-novel-miR-99	XM_005693703.3	0.187207141	0.429333246
chi-novel-miR-99	XM_005697832.3	-0.134141898	0.572868419
chi-novel-miR-99	XM_018065783.1	0.237170716	0.314019049
chi-novel-miR-99	XM_005693682.3	-0.065904326	0.782505598
chi-novel-miR-99	XM_018046385.1	0.236533185	0.315360148
chi-novel-miR-99	XM_018046197.1	-0.582988661	0.00697908
chi-novel-miR-99	XM_018056271.1	0.485769923	0.02989921
chi-novel-miR-99	XM_018051731.1	0.356570141	0.12278466
chi-novel-miR-99	XM_018059404.1	0.238571407	0.31108464
chi-novel-miR-99	XM_013972226.2	0.211708559	0.370229325
chi-novel-miR-99	XM_018064602.1	0.048495635	0.839109126
chi-novel-miR-99	XM_018045142.1	NA	NA
chi-novel-miR-99	XM_018056165.1	-0.172723777	0.466486354
chi-novel-miR-99	XM_018056751.1	-0.030443698	0.898615318
chi-novel-miR-99	XM_005677776.3	0.189110115	0.424571736
chi-novel-miR-99	XM_018039093.1	-0.172554481	0.466930033
chi-novel-miR-99	XM_018054762.1	-0.064198299	0.788011127
chi-novel-miR-99	XM_005695754.2	-0.198109734	0.402439702
chi-novel-miR-99	XM_018047494.1	-0.238526038	0.311179426
chi-novel-miR-99	XM_018064463.1	0.058201819	0.807437719
chi-novel-miR-99	XM_005686388.3	0.193932913	0.412631686
chi-novel-miR-99	XM_018042125.1	-0.278387507	0.234637416
chi-novel-miR-99	XM_013964718.2	0.01120015	0.962621134
chi-novel-miR-99	XM_005680533.3	-0.02478445	0.917393207
chi-novel-miR-99	XM_018039967.1	-0.426229245	0.060936986
chi-novel-miR-99	XM_018062383.1	-0.146260237	0.538355142
chi-novel-miR-99	XM_005679338.3	0.119847327	0.614765373
chi-novel-miR-99	XM_018046118.1	-0.150888458	0.52543093
chi-novel-miR-99	XM_018064295.1	-0.106025052	0.656402636
chi-novel-miR-99	XM_018054590.1	-0.042678865	0.858207306
chi-novel-miR-99	XM_005699684.2	NA	NA
chi-novel-miR-99	XM_005676535.2	0.084354248	0.72365043
chi-novel-miR-99	XM_018064605.1	-0.234064984	0.320584563
chi-novel-miR-99	XM_018045141.1	-0.071057904	0.765935798
chi-novel-miR-99	XM_018042246.1	-0.404375775	0.076992797
chi-novel-miR-99	XM_005701417.3	NA	NA
chi-novel-miR-99	XM_013973421.2	-0.298695153	0.200813282
chi-novel-miR-99	NM_001285581.1	-0.078964411	0.740706152
chi-novel-miR-99	XR_001917282.1	NA	NA
chi-novel-miR-99	XM_018066011.1	0.247314738	0.293143096
chi-novel-miR-99	XM_018047992.1	-0.402922687	0.078162091
chi-novel-miR-99	XM_005700791.3	0.315787957	0.17499632
chi-novel-miR-99	XM_018058143.1	-0.230411831	0.328411351
chi-novel-miR-99	XM_018066770.1	-0.314716317	0.176544832
chi-novel-miR-99	XM_018048780.1	-0.135213412	0.569778488
chi-novel-miR-99	XM_018064418.1	0.191355118	0.418990882
chi-novel-miR-99	XM_018042934.1	NA	NA
chi-novel-miR-99	XM_018060673.1	0.278985895	0.233591166
chi-novel-miR-99	XM_018066270.1	0.033086486	0.889863458
chi-novel-miR-99	XM_005693755.3	NA	NA
chi-novel-miR-99	XM_005685949.3	-0.191704991	0.418124698
chi-novel-miR-99	XM_018044624.1	0.118481648	0.61883173
chi-novel-miR-99	XM_013973392.2	-0.208204239	0.378386058
chi-novel-miR-99	XM_018059628.1	-0.314367676	0.17705062
chi-novel-miR-99	XM_018062511.1	0.058273685	0.80720423
chi-novel-miR-99	XM_018039994.1	-0.172554481	0.466930033
chi-novel-miR-99	XM_018054698.1	0.260612221	0.267101063
chi-novel-miR-99	XM_018054338.1	-0.400230503	0.080363293
chi-novel-miR-99	XM_018052109.1	-0.11447379	0.630826631
chi-novel-miR-99	XM_005677275.3	-0.172554481	0.466930033
chi-novel-miR-99	XM_005684254.3	-0.748750867	0.000145782
chi-novel-miR-99	XM_018061403.1	-0.07039176	0.768072251
chi-novel-miR-99	XM_018044835.1	-0.142261792	0.549636639
chi-novel-miR-99	XM_018039653.1	-0.211705525	0.370236344
chi-novel-miR-99	XM_018045882.1	0.358118467	0.121051823
chi-novel-miR-99	XM_018038238.1	-0.4493953	0.046827424
chi-novel-miR-99	XM_018056161.1	-0.07012583	0.76892559
chi-novel-miR-99	XM_018052107.1	0.035947353	0.880403243
chi-novel-miR-99	XM_018066788.1	0.152542521	0.520847477
chi-novel-miR-99	XM_005679429.3	0.344575005	0.136812371
chi-novel-miR-99	XM_013974855.2	0.178848782	0.450579159
chi-novel-miR-99	XM_005677206.3	0.163975044	0.489691716
chi-novel-miR-99	XM_018044778.1	0.146980315	0.536334812
chi-novel-miR-99	XM_005701912.2	NA	NA
chi-novel-miR-99	XM_005692184.3	-0.28032816	0.231255293
chi-novel-miR-99	XM_018042902.1	0.048508006	0.839068599
chi-novel-miR-99	XM_018051536.1	0.223501965	0.343521813
chi-novel-miR-99	XM_018050151.1	-0.137548648	0.563069667
[truncated: 998,000+ more rows]
