# Supplementary material for: Integrative Analysis of lncRNA-miRNA-mRNA Regulatory Network Reveals the Key lncRNAs Implicated Potentially in the Differentiation of Adipocyte in Goats
Source: Front Physiol. 2022 May 5;13:900179. doi: 10.3389/fphys.2022.900179 (PMC9117728; doi:10.3389/fphys.2022.900179)
Supplement: Supplementary file 5 [file Table4.XLS]

Results of the analysis comparing the differential miRNA between SA and SPA. Gene_id(gene_id): gene number; log2.Fold_change. (log2FoldChange): log2(SA/SPA); qvalue(padj): corrected pvalue, smaller qvalue means more significant gene expression difference.
id	baseMean	baseMeanA	baseMeanB	foldChange	log2FoldChange	pval	padj	direction	microRNAseq	family
chi-let-7a-3p	1516.202654	1766.004892	1203.949856	0.681736422	-0.552714034	2.16E-05	0.000121851	down	CUAUACAAUCUACUGUCUUUCC	-
chi-let-7a-5p	101203.85	121044.173	76403.44627	0.63120301	-0.663824011	1.24E-07	8.99E-07	down	UGAGGUAGUAGGUUGUAUAGUU	-
chi-let-7b-3p	640.4006816	700.9063983	564.7685357	0.80576884	-0.311562079	0.023362323	0.053945727	down	CUAUACAACCUACUGCCUUCCU	-
chi-let-7b-5p	52840.6185	65221.1243	37364.98626	0.572896997	-0.803652319	2.23E-10	2.18E-09	down	UGAGGUAGUAGGUUGUGUGGUU	-
chi-let-7c-3p	158.6885857	215.536726	87.62841041	0.406559068	-1.298463122	1.85E-08	1.51E-07	down	CUGUACAACCUUCUAGCUUUCC	-
chi-let-7c-5p	26796.42359	32266.24209	19959.15046	0.618576852	-0.692975248	4.89E-08	3.71E-07	down	UGAGGUAGUAGGUUGUAUGGUU	-
chi-let-7d-5p	5033.004807	5645.1573	4267.814191	0.756013334	-0.403516415	0.001639901	0.005745309	down	AGAGGUAGUAGGUUGCAUAGUU	-
chi-let-7e-5p	13428.66243	14956.54624	11518.80766	0.770151576	-0.376785679	0.002305632	0.007808407	down	UGAGGUAGGAGGUUGUAUAGUU	-
chi-let-7f-5p	196439.9331	211859.7437	177165.1698	0.836238007	-0.25801448	0.029772868	0.066923084	down	UGAGGUAGUAGAUUGUAUAGUU	-
chi-let-7g-5p	126103.754	146801.769	100231.2354	0.682765856	-0.550537183	0.001117352	0.004025636	down	UGAGGUAGUAGUUUGUACAGUU	-
chi-let-7i-3p	238.1215888	210.1042458	273.1432676	1.300036877	0.378552548	0.016449484	0.040547111	up	CUGCGCAAGCUACUGCCUUGCU	-
chi-let-7i-5p	1047058.134	1207148.615	846945.0333	0.701607924	-0.511263054	4.05E-05	0.000214434	down	UGAGGUAGUAGUUUGUGCUGUU	-
chi-miR-1	224437.0567	11708.30438	490347.9971	41.88035956	5.388201923	3.33E-163	2.11E-161	up	UGGAAUGUAAAGAAGUAUGUAU	-
chi-miR-101-3p	15452.15545	11263.53949	20687.9254	1.836716195	0.877128722	3.58E-08	2.80E-07	up	UACAGUACUGUGAUAACUGA	-
chi-miR-103-3p	6501.572375	7186.156786	5645.841861	0.785655258	-0.348031692	0.007378945	0.021793629	down	AGCAGCAUUGUACAGGGCUAUGA	-
chi-miR-107-3p	3019.325204	3362.15764	2590.784659	0.770572036	-0.375998263	0.005117479	0.015948954	down	AGCAGCAUUGUACAGGGCUAU	-
chi-miR-10a-3p	83.78743743	96.79828347	67.52387988	0.697573112	-0.519583661	0.006509164	0.019566007	down	CAAAUUCGUAUCUAGGGGAAU	-
chi-miR-10b-3p	55.91744963	63.41240191	46.54875928	0.734063967	-0.446022309	0.048856189	0.103412268	down	ACAGAUUCGAUUCUAGGGGAAU	-
chi-miR-1197-3p	68.02155765	49.84613413	90.74083705	1.820418747	0.864270349	1.42E-05	8.37E-05	up	UAGGACACAUGGUCUACUUCU	-
chi-miR-125a-5p	9529.660814	10649.49407	8129.869245	0.76340427	-0.389480839	0.002092911	0.007176211	down	UCCCUGAGACCCUUUAACCUGU	-
chi-miR-125b-3p	3329.609426	3627.643319	2957.067059	0.815148238	-0.294865652	0.019277136	0.045547837	down	ACAAGUCAGGCUCUUGGGACC	-
chi-miR-126-3p	773.196091	883.7892742	634.9546119	0.718445709	-0.477048954	0.000368051	0.001545204	down	UCGUACCGUGAGUAAUAAUGC	-
chi-miR-127-5p	89.33799778	68.99112063	114.7715942	1.663570517	0.734283022	0.006381317	0.01929663	up	GAAGCUCAGAGGGCUCUGAUUC	-
chi-miR-128-3p	9517.274599	6239.914013	13613.97533	2.181756881	1.125490347	5.46E-19	1.16E-17	up	UCACAGUGAACCGGUCUCUUU	-
chi-miR-128-5p	36.81462672	28.60267013	47.07957246	1.645985226	0.718951386	0.003574534	0.011566008	up	CGGGGCCGUAGCACUGUCUGAGA	-
chi-miR-129-3p	173.0321399	33.47569639	347.4776943	10.37999898	3.375734397	5.57E-12	7.07E-11	up	AAGCCCUUACCCCAAAAAGCAU	-
chi-miR-129-5p	1669.679719	245.3637619	3450.074666	14.06106036	3.813633488	2.53E-159	1.43E-157	up	CUUUUUGCGGUCUGGGCUUGC	-
chi-miR-1306-3p	41.52086583	47.56578566	33.96471603	0.714057711	-0.485887416	0.049933292	0.104818647	down	ACGUUGGCUCUGGUGGUGAUGG	-
chi-miR-1307-5p	40.53991055	29.36610639	54.50716576	1.856125053	0.892293912	0.000752294	0.002873425	up	UCGACCGGACCUCGACC	-
chi-miR-130b-5p	2085.677488	2556.048302	1497.713971	0.58594901	-0.77115297	0.000922341	0.003445214	down	ACUCUUUCCCUGUUGCACUACU	-
chi-miR-133a-3p	17520.353	861.8850451	38343.43795	44.4878794	5.475340426	1.19E-306	3.02E-304	up	UUUGGUCCCCUUCAACCAGCUGU	-
chi-miR-133a-5p	3786.563267	166.5439675	8311.587391	49.90626507	5.641149033	1.89E-303	3.20E-301	up	AGCUGGUAAAAUGGAACCAAAU	-
chi-miR-133b	9365.376532	1224.16915	19541.88576	15.96338689	3.99669487	4.96E-186	3.60E-184	up	UUUGGUCCCCUUCAACCAGCU	-
chi-miR-136-3p	184.140414	147.3874938	230.0815641	1.561065719	0.642531275	0.000180232	0.000855683	up	AUCAUCGUCUCAAAUGAGUCU	-
chi-miR-1388-3p	93.13856137	106.960099	75.86163929	0.709251767	-0.495630254	0.008775169	0.024765476	down	AUCUCAGGUUCGUCAGCCCGCA	-
chi-miR-140-3p	10371.1569	8473.699822	12742.97824	1.503826959	0.58863857	3.55E-06	2.22E-05	up	ACCACAGGGUAGAACCACGGAC	-
chi-miR-145-3p	1445.288656	1633.386891	1210.165862	0.74089358	-0.432661762	0.001017776	0.003773942	down	AUUCCUGGAAAUACUGUUCUU	-
chi-miR-146a	524.1753155	291.1201864	815.4942269	2.801228719	1.486059784	4.99E-27	1.33E-25	up	UGAGAACUGAAUUCCAUAGGUU	-
chi-miR-146b-3p	19.38129463	13.15580481	27.16315689	2.064727873	1.04595165	0.000870807	0.003276814	up	UGCCCUAGGGACUCAGUUCUGGU	-
chi-miR-146b-5p	1009.651167	670.2130568	1433.948806	2.139541734	1.097301821	1.43E-16	2.50E-15	up	UGAGAACUGAAUUCCAUAGGCUGU	-
chi-miR-151-3p	22762.1157	24888.32029	20104.35996	0.807782917	-0.307960459	0.016926901	0.0413407	down	CUAGACUGAAGCUCCUUGAGG	-
chi-miR-155-5p	20677.16602	25850.14856	14210.93785	0.549742986	-0.863170803	1.15E-11	1.39E-10	down	UUAAUGCUAAUCGUGAUAGGGGU	-
chi-miR-15b-5p	923.0881548	1173.675396	609.8541028	0.519610537	-0.944497408	2.08E-09	1.82E-08	down	UAGCAGCACAUCAUGGUUUACA	-
chi-miR-16a-5p	14313.98924	17379.13447	10482.5577	0.603169146	-0.729365462	8.38E-09	6.98E-08	down	UAGCAGCACGUAAAUAUUGGAG	-
chi-miR-16b-5p	7510.314324	9772.48522	4682.600702	0.479161707	-1.061415477	2.17E-16	3.68E-15	down	UAGCAGCACGUAAAUAUUGGGG	-
chi-miR-181c-5p	3561.073713	3066.363561	4179.461402	1.363002566	0.446788278	0.00031837	0.0014187	up	AACAUUCAACCUGUCGGUGAG	-
chi-miR-188-5p	518.0400175	288.5745538	804.8718472	2.78912966	1.479815004	3.31E-12	4.42E-11	up	CAUCCCUUGCAUGGUGGAGGG	-
chi-miR-18a-3p	85.65947924	95.67456426	73.14062296	0.764473019	-0.387462511	0.036460193	0.07949261	down	ACUGCCCUAAGUGCUCCUUCUGG	-
chi-miR-190a-5p	60.16030975	34.06955133	92.77375776	2.723069549	1.44523383	5.40E-12	7.04E-11	up	UGAUAUGUUUGAUAUAUUAGGUU	-
chi-miR-190b	9.99827712	4.602356219	16.74317825	3.637957918	1.863128855	7.51E-05	0.000377604	up	UGAUAUGUUUGAUAUUGGGUUG	-
chi-miR-191-3p	152.8828048	125.3952336	187.2422688	1.493216795	0.578423641	0.00036383	0.001540212	up	CUGCGCUUGGAUUUCGUUCCC	-
chi-miR-191-5p	20747.54206	15843.3834	26877.74039	1.696464683	0.762531396	1.11E-09	1.04E-08	up	CAACGGAAUCCCAAAAGCAGCU	-
chi-miR-196a	20.58428854	27.95754236	11.36772126	0.406606601	-1.29829446	6.51E-05	0.000334128	down	UAGGUAGUUUCAUGUUGUUGG	-
chi-miR-196b	44.72778632	51.85898183	35.81379194	0.690599597	-0.534078603	0.030787164	0.068595963	down	UAGGUAGUUUCCUGUUGUUGG	-
chi-miR-199a-3p	61352.57358	55476.42317	68697.76159	1.238323556	0.308388319	0.01079055	0.029006388	up	ACAGUAGUCUGCACAUUGGUU	-
chi-miR-199a-5p	130932.6678	119191.9255	145608.5956	1.221631373	0.288809018	0.018187177	0.043375991	up	CCCAGUGUUCAGACUACCUGUUC	-
chi-miR-199b-3p	61113.3803	55301.76604	68377.89812	1.236450533	0.306204523	0.011330998	0.030136896	up	ACAGUAGUCUGCACAUUGGUU	-
chi-miR-199b-5p	22471.04907	13019.46799	34285.52542	2.633404486	1.396929133	1.39E-28	4.40E-27	up	CCCAGUGUUUAGACUAUCUGUUC	-
chi-miR-199c-3p	61113.3803	55301.76604	68377.89812	1.236450533	0.306204523	0.011330998	0.030136896	up	ACAGUAGUCUGCACAUUGGUU	-
chi-miR-199c-5p	22471.04907	13019.46799	34285.52542	2.633404486	1.396929133	1.39E-28	4.40E-27	up	CCCAGUGUUUAGACUAUCUGUUC	-
chi-miR-19b-3p	2030.738359	1734.733799	2400.74406	1.383926491	0.468767315	0.000260715	0.001193182	up	UGUGCAAAUCCAUGCAAAACUGA	-
chi-miR-200b	27.94240697	37.2496498	16.30835345	0.437812262	-1.191615733	0.026732832	0.061172427	down	UAAUACUGCCUGGUAAUGAUGA	-
chi-miR-206	283005.4456	88513.10881	526120.8666	5.943988112	2.571431231	9.02E-72	4.17E-70	up	UGGAAUGUAAGGAAGUGUGUGGU	-
chi-miR-208b	41.80456828	1.113864809	92.66794763	83.19496845	6.378424373	1.00E-64	4.24E-63	up	UAUAAGACGAACAAAAGGUUUG	-
chi-miR-20b	94.87321818	106.1844034	80.73423664	0.760321046	-0.395319369	0.027209552	0.061707378	down	CAAAGUGCUCACAGUGCAGGUAG	-
chi-miR-21-3p	287.2594412	219.3658298	372.1264554	1.696373841	0.762454141	0.001088479	0.003949624	up	CAACAGCAGUCGAUGGGCUGU	-
chi-miR-214-3p	6428.212803	7202.585887	5460.246447	0.758095291	-0.39954889	0.010791747	0.029006388	down	UACAGCAGGCACAGACAGGC	-
chi-miR-214-5p	1193.188088	1474.547325	841.4890411	0.570676184	-0.809255738	2.04E-09	1.82E-08	down	UGCCUGUCUACACUUGCUGUGC	-
chi-miR-217-5p	20.5267093	15.69220144	26.56984412	1.693187805	0.759742003	0.017030276	0.041394165	up	UACUGCAUCAGGAACUGAUUGGA	-
chi-miR-22-3p	5506.17634	6090.691483	4775.532411	0.784070647	-0.350944444	0.020144797	0.047377578	down	AAGCUGCCAGUUGAAGAAC	-
chi-miR-221-3p	55990.40615	61483.38632	49124.18094	0.798983008	-0.323763273	0.012127059	0.031755391	down	AGCUACAUUGUCUGCUGGGUUU	-
chi-miR-222-3p	34051.13158	40159.57746	26415.57423	0.657765243	-0.604355318	1.85E-06	1.19E-05	down	AGCUACAUCUGGCUACUGGGUCUC	-
chi-miR-2284a	340.6639247	305.2841754	384.8886115	1.2607552	0.334288175	0.015421228	0.038214554	up	UAAAAGUUCGUUGGGGUUUUU	-
chi-miR-24-3p	16511.76209	17998.10907	14653.82837	0.814187108	-0.296567717	0.021419508	0.049913349	down	UGGCUCAGUUCAGCAGGAAC	-
chi-miR-2404	29.21480362	34.96249072	22.03019474	0.63010942	-0.666325718	0.019239846	0.045547837	down	UUGCACUGCAUGGUAUCUG	-
chi-miR-25-5p	177.1643693	217.9126619	126.2290036	0.579264199	-0.787706592	1.15E-06	7.62E-06	down	AGGCGGAGACUUGGGCAAUUGCU	-
chi-miR-26a-5p	162132.903	182603.3723	136544.8162	0.747767221	-0.419338865	0.000723215	0.002848011	down	UUCAAGUAAUCCAGGAUAGGCU	-
chi-miR-26b-5p	12028.20978	13338.12243	10390.81898	0.779031609	-0.360246229	0.003906667	0.012403668	down	UUCAAGUAAUUCAGGAUAGGUU	-
chi-miR-27a-3p	6784.401141	7468.037678	5929.85547	0.794031274	-0.332732264	0.007664844	0.022377819	down	UUCACAGUGGCUAAGUUCCG	-
chi-miR-27a-5p	1049.341498	842.9799935	1307.293378	1.550800005	0.633012645	1.27E-06	8.28E-06	up	AGGGCUUAGCUGCUUGUGAGCA	-
chi-miR-27b-5p	286.1400863	332.4924813	228.1995926	0.686330084	-0.543025501	0.000245517	0.001144246	down	AGAGCUUAGCUGAUUGGUGAAC	-
chi-miR-28-3p	6374.410398	7109.912116	5455.033249	0.767243415	-0.382243737	0.002889917	0.009658405	down	CACUAGAUUGAGAGCUCCUGGA	-
chi-miR-28-5p	1848.23994	2199.528218	1409.129593	0.640650837	-0.642389812	8.13E-07	5.58E-06	down	AAGGAGCUCACAGUCUAUUGA	-
chi-miR-296-3p	3998.079308	3592.498362	4505.05549	1.25401741	0.326557377	0.012249346	0.031911117	up	AGGGUUGGGCGGAGGCUUUCCU	-
chi-miR-29a-3p	20746.12195	22306.21018	18796.01166	0.842635818	-0.247018853	0.04940184	0.10413334	down	UAGCACCAUCUGAAAUCGGUU	-
chi-miR-29a-5p	41.2662816	35.13638373	48.92865393	1.392535279	0.477713878	0.02787898	0.062944542	up	ACUGAUUUCUUUUGGUGUUCA	-
chi-miR-301a-3p	96.2719441	81.0339381	115.3194516	1.42310067	0.509037721	0.003425672	0.011155394	up	CAGUGCAAUAGUAUUGUCAAAGC	-
chi-miR-30a-3p	420.7476083	357.7739672	499.4646597	1.396034104	0.481334185	0.000529947	0.002153704	up	CUUUCAGUCGGAUGUUUGCAG	-
chi-miR-30a-5p	8197.053017	5390.347083	11705.43544	2.171555051	1.118728527	3.90E-07	2.79E-06	up	UGUAAACAUCCUCGACUGGAAGCU	-
chi-miR-30b-5p	2240.284389	1947.284253	2606.53456	1.338548574	0.420669493	0.000801058	0.003036846	up	UGUAAACAUCCUACACUCAGCU	-
chi-miR-30e-5p	5716.689848	4952.077838	6672.454861	1.347405085	0.430183649	0.01314002	0.033209603	up	UGUAAACAUCCUUGACUGGAAGCU	-
chi-miR-30f-3p	49.61088981	41.18752207	60.1400995	1.460153379	0.546119922	0.017120663	0.041415698	up	CUGGGAGGAGGCUGUUUACUCU	-
chi-miR-30f-5p	320.3395311	278.9046083	372.1331847	1.334266892	0.416047276	0.00504812	0.015829908	up	UGUAAACACCCUACACUCUCAGC	-
chi-miR-326-3p	12.96039273	9.220535689	17.63521404	1.912601896	0.935536611	0.033097435	0.072785701	up	CCUCUGGGCCCUUCCUCCAGC	-
chi-miR-328-3p	2552.442532	2181.406314	3016.237804	1.382703344	0.467491662	0.000233228	0.001097037	up	CUGGCCCUCUCUGCCCUUCCGU	-
chi-miR-330-3p	167.6851123	189.027179	141.0075289	0.745964308	-0.42282149	0.008469077	0.024235846	down	CAAAGCACACGGCCUGCAGAGA	-
chi-miR-330-5p	69.67255953	81.58295906	54.78456012	0.67151965	-0.574498478	0.004026505	0.012704748	down	UCUCUGGGCCUGUGUCUUAG	-
chi-miR-331-3p	161.6611283	123.0962283	209.8672534	1.704904011	0.769690515	1.01E-06	6.73E-06	up	CCCCUGGGCCUAUCCUAGAAC	-
chi-miR-331-5p	170.0750369	186.5040594	149.5387587	0.801798948	-0.31868757	0.04792889	0.101873959	down	UCUAGGUAUGGUCCCAGGGAU	-
chi-miR-335-3p	10930.47059	15937.19234	4672.068399	0.293155049	-1.770264191	1.54E-22	3.72E-21	down	UUUUUCAUUAUUGCUCCUGACC	-
chi-miR-33a-3p	35.16933647	23.72778127	49.47128047	2.084951809	1.060014038	1.88E-05	0.00010723	up	CAAUGUUUCCACAGUGCAUCA	-
chi-miR-340-3p	196.4848407	247.4756948	132.7462731	0.536401255	-0.898615483	2.07E-08	1.64E-07	down	UCCGUCUCAGUUACUUUAUAGC	-
chi-miR-3431-3p	328.9763037	362.375419	287.2274096	0.792623877	-0.335291667	0.02432672	0.055918432	down	AUCUAGAGGACUGACUGAAAUU	-
chi-miR-3432-3p	41.15495931	48.72199054	31.69617028	0.650551628	-0.62026454	0.008220848	0.023863949	down	CAGCAACUAAAGAUCCCUCAGG	-
chi-miR-345-5p	106.4761452	75.51134637	145.1821438	1.92265336	0.943098679	0.000578216	0.002312864	up	GCUGACUCCUAGUCCAGUGCU	-
chi-miR-34a	3287.829882	2959.035223	3698.823205	1.25000986	0.321939475	0.014974393	0.037472864	up	UGGCAGUGUCUUAGCUGGUUGU	-
chi-miR-34b-5p	125.7275061	94.32617011	164.979176	1.749028672	0.806553939	0.000483582	0.001981127	up	AGGCAGUGUAAUUAGCUGAUUGU	-
chi-miR-34c-5p	437.9340261	352.7240393	544.4465096	1.543548069	0.626250412	0.000569259	0.002295106	up	AGGCAGUGUAGUUAGCUGAUUGC	-
chi-miR-361-5p	791.4864494	870.734207	692.4267524	0.795221718	-0.330570936	0.012648115	0.032781848	down	UUAUCAGAAUCUCCAGGGGUAC	-
chi-miR-362-3p	35.06569391	21.66773167	51.81314671	2.391258462	1.257770074	9.22E-07	6.24E-06	up	AACACACCUAUUCAAGGAUUC	-
chi-miR-362-5p	2374.216829	1546.285159	3409.131415	2.204723621	1.140597814	7.81E-19	1.59E-17	up	AAUCCUUGGAACCUAGGUGUGAGU	-
chi-miR-365-3p	8376.335721	9445.803353	7039.501181	0.745251718	-0.424200298	0.005546858	0.017181731	down	UAAUGCCCCUAAAAAUCCUUAU	-
chi-miR-369-3p	833.8282809	917.1687889	729.6526459	0.795548927	-0.329977435	0.011622058	0.030590703	down	AAUAAUACAUGGUUGAUCUUU	-
chi-miR-369-5p	74.48215516	84.46742734	62.00056494	0.734017442	-0.44611375	0.01765747	0.042511824	down	AGAUCGACCGUGUUAUAUUCG	-
chi-miR-374a-3p	3128.634785	2560.041019	3839.376993	1.499732608	0.584705301	3.07E-06	1.95E-05	up	CUUAUCAGGUUGUAUUGUAAUU	-
chi-miR-374a-5p	3560.24666	3179.936002	4035.634982	1.269093145	0.34379796	0.007230088	0.021605204	up	UUAUAAUACAACCUGAUAAGU	-
chi-miR-374b-3p	281.0045524	222.8536925	353.6931273	1.587109118	0.666401321	1.20E-05	7.26E-05	up	CUUAUCAGGUUGUAUUAUCAUU	-
chi-miR-374b-5p	6167.818748	4883.107576	7773.707714	1.591959135	0.670803303	0.000105023	0.00050332	up	AUAUAAUACAACCUGCUAAGUG	-
chi-miR-376a	8.331392659	5.715531621	11.60121896	2.029770759	1.0213168	0.026961238	0.061418425	up	GUAGAUUCUCCUUCUAUGAGU	-
chi-miR-378-3p	52087.72438	20028.56917	92161.66839	4.601510353	2.202107475	5.36E-61	2.09E-59	up	ACUGGACUUGGAGUCAGAAGGC	-
chi-miR-378-5p	326.7072059	137.3417525	563.4140226	4.102277803	2.036425193	7.73E-17	1.40E-15	up	CUCCUGACUCCAGGUCCUGUGU	-
chi-miR-379-3p	376.6743993	416.0328365	327.4763528	0.787140639	-0.345306669	0.013002092	0.033209603	down	UAUGUAACAUGGUCCACUAAC	-
chi-miR-3955-5p	21.9978434	16.26793155	29.16023321	1.792497904	0.841971432	0.046789689	0.099870428	up	UUUGAUGGCUGAUCCUCUCACU	-
chi-miR-409-3p	1608.735531	1853.683844	1302.550139	0.702681929	-0.509056298	5.82E-05	0.000301598	down	GAAUGUUGCUCGGUGAACCCC	-
chi-miR-409-5p	1138.041803	996.2029957	1315.340312	1.3203537	0.400924455	0.00301181	0.009999998	up	AGGUUACCCGAGCAACUUUGCAU	-
chi-miR-411a-3p	543.852175	644.1888857	418.4312866	0.64954751	-0.622493042	5.27E-06	3.27E-05	down	UAUGUAACACGGUCCACUAAC	-
chi-miR-411b-5p	271.9205892	238.7889874	313.3350916	1.312184012	0.391970048	0.007318764	0.021742293	up	UGGUCGACCAUAAAACGUACGU	-
chi-miR-412-5p	179.635925	161.6763686	202.0853706	1.249937591	0.321856063	0.043237735	0.093071057	up	UGGUCGACCAGUUGGAAAGUAAU	-
chi-miR-424-3p	504.4978591	334.2846905	717.2643198	2.145669067	1.101427582	1.74E-15	2.77E-14	up	CAAAACGUGAGGCGCUGCUAU	-
chi-miR-424-5p	629.9763149	373.6968556	950.325639	2.543038895	1.346553528	4.97E-14	7.66E-13	up	CAGCAGCAAUUCAUGUUUUGA	-
chi-miR-433	213.8659486	238.4285213	183.1627328	0.768208148	-0.380430829	0.013041613	0.033209603	down	AUCAUGAUGGGCUCCUCGGUGU	-
chi-miR-449a-5p	1176.756495	977.8461213	1425.394463	1.457687904	0.543681867	2.92E-05	0.000163141	up	UGGCAGUGUAUUGUUAGCUGG	-
chi-miR-449b-5p	53.65819836	44.44803265	65.17090549	1.466226998	0.552108476	0.008635984	0.024508827	up	AGGCAGUGUAUUGUUAGCUGGC	-
chi-miR-450-5p	3046.079571	2173.296046	4137.058977	1.903587403	0.928720813	5.64E-13	8.19E-12	up	UUUUGCGAUGUGUUCCUAAU	-
chi-miR-451-5p	156.2697007	206.1810599	93.8805018	0.455330387	-1.135014352	0.034414299	0.075355447	down	AAACCGUUACCAUUACUGA	-
chi-miR-454-3p	858.0971775	937.5543774	758.7756776	0.809313781	-0.305228934	0.017878707	0.042841429	down	UAGUGCAAUAUUGCUUAUAGGGU	-
chi-miR-483	396.1898688	285.8466995	534.1188306	1.868549931	0.901919116	6.31E-08	4.71E-07	up	CACUCCUCUCCUCCCGUCUUCU	-
chi-miR-487b-3p	101.8410319	124.9486529	72.95650553	0.583891893	-0.776226814	0.001236023	0.004421827	down	AAUCGUACAGGGUCAUCCACUU	-
chi-miR-490	11.41650737	5.730027004	18.52460784	3.232900617	1.692829158	5.52E-05	0.000289328	up	CAACCUGGAGGACUCCAUGCUGU	-
chi-miR-491-5p	130.018571	106.6290457	159.2554776	1.493546872	0.578742514	0.000451945	0.00186657	up	AGUGGGGAACCCUUCCAUGAGG	-
chi-miR-493-3p	1456.552772	1601.775096	1275.024867	0.796007424	-0.329146209	0.016522149	0.040547111	down	UGAAGGUCUACUGUGUGCCAGG	-
chi-miR-494	2914.417828	3258.785121	2483.958712	0.762234581	-0.391693033	0.001437601	0.005071536	down	UGAAACAUACACGGGAAACCUCU	-
chi-miR-497-5p	51.1414156	37.59238401	68.07770508	1.810944075	0.856741994	6.78E-05	0.00034425	up	AGCAGCACACUGUGGUUUGUAC	-
chi-miR-499-5p	3716.63105	149.5666225	8175.461585	54.66100288	5.772440025	1.16680192364375e-311	0.00E+00	up	UUAAGACUUGCAGUGAUGUUU	-
chi-miR-500-3p	2682.427006	1815.079064	3766.611935	2.075177886	1.053235011	3.14E-16	5.14E-15	up	AUGCACCUGGGCAAGGAUUCU	-
chi-miR-500-5p	1669.12868	1019.040629	2481.738745	2.43536781	1.284139677	5.49E-23	1.39E-21	up	UAAUCCUUGCUACCUGGGUGAGA	-
chi-miR-502a	17.37995512	12.5341958	23.43715427	1.869857041	0.902927974	0.006381563	0.01929663	up	AUGCACCUGGACAAGGAUUC	-
chi-miR-502b-3p	16.28677083	12.06912704	21.55882557	1.786278784	0.836957259	0.015174901	0.037788478	up	AUCCACCUGGGCAAGGAUUCUGAA	-
chi-miR-504	118.2248328	12.09591734	250.8859771	20.74137662	4.374439745	1.26E-94	6.43E-93	up	AGACCCUGGUCUGCACUCUGU	-
chi-miR-505-3p	96.76230987	113.5190439	75.81639228	0.667873774	-0.582352632	0.001778091	0.006186784	down	UCAACACUUGCUGGUUUCCUCU	-
chi-miR-532-3p	975.0055118	555.6210693	1499.236065	2.698306719	1.43205435	1.71E-27	4.83E-26	up	CCUCCCACACCCAAGGCUUGC	-
chi-miR-532-5p	43843.0946	24508.01006	68011.95027	2.775090679	1.472534914	2.30E-31	8.34E-30	up	CAUGCCUUGAGUGUAGGACCGU	-
chi-miR-542-3p	6269.389491	3314.572819	9962.910331	3.00579015	1.587744291	1.76E-18	3.43E-17	up	UGUGACAGAUUGAUAACUGA	-
chi-miR-542-5p	16.67510352	7.146303194	28.58610392	4.0001247	2.000044975	2.02E-08	1.63E-07	up	UCGGGGAUCAUCAUGUCACGAGA	-
chi-miR-543-3p	332.9947834	414.9449174	230.5571158	0.555633064	-0.847795643	0.000277814	0.001256648	down	AAACAUUCGCGGUGCACUUCU	-
chi-miR-592	19.17833182	14.31027165	25.26340704	1.765403736	0.819998156	0.008492088	0.024235846	up	UUGUGUCAAUAUGCGAUGAUGU	-
chi-miR-656	88.54582794	106.0058652	66.7207814	0.629406508	-0.667935999	0.000258011	0.001191544	down	AAUAUUAUACAGUCAACCUCU	-
chi-miR-660	12759.71483	7436.787178	19413.37439	2.610451788	1.384299514	1.15E-27	3.43E-26	up	UACCCAUUGCAUAUCGGAGCUGU	-
chi-miR-671-3p	117.9711628	132.7330621	99.51878865	0.749766389	-0.415486942	0.020415028	0.047791863	down	UCCGGUUCUCAGGGCUCCACC	-
chi-miR-671-5p	332.307383	401.6790862	245.592754	0.611415337	-0.709775353	0.003669731	0.011798883	down	AGGAAGCCCUGGAGGGGCUGGAGG	-
chi-miR-7-5p	21845.74088	25197.81059	17655.65374	0.700682056	-0.513168144	0.000698532	0.002772298	down	UGGAAGACUAGUGAUUUUGUUGUU	-
chi-miR-708-3p	276.1515779	207.612603	361.8252965	1.742790617	0.801399251	4.20E-08	3.24E-07	up	CAUCUAGACUGUGAGCUUCUAGA	-
chi-miR-758	479.804027	349.7205465	642.4083776	1.836919175	0.877288149	1.96E-10	1.95E-09	up	UUUGUGACCUGGUCCACUAACC	-
chi-miR-874-3p	95.04297615	109.07751	77.49980889	0.710502182	-0.493089014	0.005865261	0.018057894	down	CUGCCCUGGCCCGAGGGACCGAC	-
chi-miR-877-3p	197.9331943	169.3065182	233.7165395	1.380434386	0.465122316	0.003874996	0.01238049	up	UCCUCUUCUCCCUCCUCCCAGG	-
chi-miR-9-3p	35.13319232	17.91798933	56.65219605	3.161749625	1.660723127	4.39E-11	5.19E-10	up	AUAAAGCUAGAUAACCGAAA	-
chi-miR-9-5p	712.8366213	479.2152162	1004.863378	2.096893721	1.068253741	7.93E-12	9.82E-11	up	UCUUUGGUUAUCUAGCUGUAUGA	-
chi-miR-92a-3p	23573.41269	26596.45749	19794.6067	0.744257265	-0.426126697	0.002734456	0.009199363	down	UAUUGCACUUGUCCCGGCCUGU	-
chi-miR-92a-5p	102.255298	117.0423955	83.77142617	0.715735745	-0.482501062	0.007501647	0.022027958	down	AGGUUGGGAUCAGUUGCAAUGCU	-
chi-miR-92b	19206.42891	22015.67597	15694.87009	0.712895217	-0.488238054	0.001290485	0.00458438	down	UAUUGCACUUGUCCCGGCCUGU	-
chi-miR-93-5p	13103.39001	14405.44073	11475.82661	0.796631413	-0.328015725	0.008959073	0.025144802	down	CAAAGUGCUGUUCGUGCAGGUAG	-
chi-miR-98-5p	7617.781197	8183.692833	6910.391652	0.84440995	-0.243984517	0.037135007	0.080617879	down	UGAGGUAGUAAGUUGUAUUGUU	-
chi-miR-99a-3p	494.8981972	332.8110904	697.5070807	2.0958048	1.067504353	2.25E-12	3.09E-11	up	CAAGCUCGCUUCUAUGGGUCUGU	-
chi-miR-99a-5p	131345.3598	158362.8731	97573.46815	0.616138532	-0.698673333	9.30E-08	6.85E-07	down	AACCCGUAGAUCCGAUCUUGU	-
chi-miR-99b-3p	1547.341311	1689.236262	1369.972622	0.811001192	-0.30222406	0.023103709	0.053592164	down	CAAGCUCGUGUCUGUGGGUC	-
chi-novel-miR-10	136.8694937	29.18178069	271.4791349	9.303035266	3.217701496	6.76E-13	9.54E-12	up	AGGAGUCUAACACGUGCA	-
chi-novel-miR-101	305.2867347	374.6921082	218.5300179	0.583225569	-0.777874126	0.000351313	0.00152616	down	UUCUUGACUGCUCACCUGGGCU	-
chi-novel-miR-111	40.76794828	50.27703484	28.88159008	0.574448954	-0.799749395	0.009140827	0.025513956	down	AUUGGGCAUGAUUGAAGCGACU	-
chi-novel-miR-122	159.0085066	107.4500267	223.4566066	2.079632864	1.056328859	4.86E-11	5.25E-10	up	UGAGACCUCCGGGUUCUGAGCU	-
chi-novel-miR-123	159.0085066	107.4500267	223.4566066	2.079632864	1.056328859	4.86E-11	5.25E-10	up	UGAGACCUCCGGGUUCUGAGCU	-
chi-novel-miR-124	159.0085066	107.4500267	223.4566066	2.079632864	1.056328859	4.86E-11	5.25E-10	up	UGAGACCUCCGGGUUCUGAGCU	-
chi-novel-miR-125	159.0085066	107.4500267	223.4566066	2.079632864	1.056328859	4.86E-11	5.25E-10	up	UGAGACCUCCGGGUUCUGAGCU	-
chi-novel-miR-136	624.999867	734.6318716	487.9598613	0.664223648	-0.590259009	1.74E-05	0.000100509	down	UGCGGGGCUAGGGCUAACAGC	-
chi-novel-miR-141	7.546829973	4.239267882	11.68128259	2.755495267	1.462311649	0.00315556	0.010342093	up	AUCAUGUAUGAUACUGCAAACA	-
chi-novel-miR-142	7.546829973	4.239267882	11.68128259	2.755495267	1.462311649	0.00315556	0.010342093	up	AUCAUGUAUGAUACUGCAAACA	-
chi-novel-miR-143	979.9830779	1076.135272	859.7928349	0.798963529	-0.323798446	0.013679028	0.034400724	down	UGGGUCUUUGCGGGCGAGAUGA	-
chi-novel-miR-15	16.9729263	10.56395524	24.98414013	2.365036537	1.241862472	0.000376621	0.001568225	up	AGUGCAGUUGGUGAUUUU	-
chi-novel-miR-154	16.20474837	19.72776608	11.80097624	0.598191209	-0.741321387	0.037443212	0.08094107	down	UGGAGGCCUGGAAACUGUAGGG	-
chi-novel-miR-182	291.2067275	341.2236816	228.685535	0.670192449	-0.577352662	9.44E-05	0.000456643	down	GCCUGCUGGGGUGGAACCUGGU	-
chi-novel-miR-183	291.2067275	341.2236816	228.685535	0.670192449	-0.577352662	9.44E-05	0.000456643	down	GCCUGCUGGGGUGGAACCUGGU	-
chi-novel-miR-184	291.2067275	341.2236816	228.685535	0.670192449	-0.577352662	9.44E-05	0.000456643	down	GCCUGCUGGGGUGGAACCUGGU	-
chi-novel-miR-185	291.2067275	341.2236816	228.685535	0.670192449	-0.577352662	9.44E-05	0.000456643	down	GCCUGCUGGGGUGGAACCUGGU	-
chi-novel-miR-193	38.1556012	44.36516133	30.39365102	0.68507924	-0.545657227	0.031403844	0.069361534	down	GUGAAAUGUUUAGGACCACUAG	-
chi-novel-miR-194	38.1556012	44.36516133	30.39365102	0.68507924	-0.545657227	0.031403844	0.069361534	down	GUGAAAUGUUUAGGACCACUAG	-
chi-novel-miR-202	10.56577769	16.69516808	2.904039711	0.173944922	-2.523297531	6.90E-07	4.80E-06	down	CGGGAACGUCGGGACUGGAGC	-
chi-novel-miR-204	10.56577769	16.69516808	2.904039711	0.173944922	-2.523297531	6.90E-07	4.80E-06	down	CGGGAACGUCGGGACUGGAGC	-
chi-novel-miR-220	281.266379	326.4913434	224.7351734	0.688334248	-0.538818802	0.000323006	0.001426845	down	AUAGCCAGUUGGGGAAGAAUGC	-
chi-novel-miR-228	8.610203787	4.446296687	13.81508766	3.107099825	1.635568593	0.0018009	0.006223517	up	ACUGCUUUAAAACCUUUGACA	-
chi-novel-miR-26	1172.010445	1006.00962	1379.511476	1.371270659	0.455513356	0.000357506	0.00152616	up	AACAUUCAACGCUGUCGGUGAGU	-
chi-novel-miR-261	290.2800185	205.2030286	396.6262559	1.932847963	0.95072816	9.03E-11	9.17E-10	up	UCCUGUACUGAGCUGCCCCGAG	-
chi-novel-miR-262	290.2800185	205.2030286	396.6262559	1.932847963	0.95072816	9.03E-11	9.17E-10	up	UCCUGUACUGAGCUGCCCCGAG	-
chi-novel-miR-263	290.2800185	205.2030286	396.6262559	1.932847963	0.95072816	9.03E-11	9.17E-10	up	UCCUGUACUGAGCUGCCCCGAG	-
chi-novel-miR-27	1172.010445	1006.00962	1379.511476	1.371270659	0.455513356	0.000357506	0.00152616	up	AACAUUCAACGCUGUCGGUGAGU	-
chi-novel-miR-278	20.58862693	8.639199807	35.52541084	4.112118209	2.039881738	3.53E-10	3.38E-09	up	GCCCUUUGAGGGUUUGGGUUU	-
chi-novel-miR-28	1172.010445	1006.00962	1379.511476	1.371270659	0.455513356	0.000357506	0.00152616	up	AACAUUCAACGCUGUCGGUGAGU	-
chi-novel-miR-294	65.77915005	82.22360419	45.22358237	0.550007298	-0.862477333	3.91E-05	0.000209095	down	UAUUGCACUCGUCCCGGCCUCC	-
chi-novel-miR-295	65.77915005	82.22360419	45.22358237	0.550007298	-0.862477333	3.91E-05	0.000209095	down	UAUUGCACUCGUCCCGGCCUCC	-
chi-novel-miR-296	65.77915005	82.22360419	45.22358237	0.550007298	-0.862477333	3.91E-05	0.000209095	down	UAUUGCACUCGUCCCGGCCUCC	-
chi-novel-miR-297	65.77915005	82.22360419	45.22358237	0.550007298	-0.862477333	3.91E-05	0.000209095	down	UAUUGCACUCGUCCCGGCCUCC	-
chi-novel-miR-299	13.55895726	17.43642776	8.712119132	0.499650459	-1.001008915	0.013078237	0.033209603	down	CGGACGUCUACGCGGUGAGCCU	-
chi-novel-miR-300	13.55895726	17.43642776	8.712119132	0.499650459	-1.001008915	0.013078237	0.033209603	down	CGGACGUCUACGCGGUGAGCCU	-
chi-novel-miR-302	55.58644834	70.89920398	36.4455038	0.514046728	-0.960028586	1.26E-05	7.53E-05	down	UUGCUCAGUCAUGUCCGACUCU	-
chi-novel-miR-310	47.73029144	66.46975452	24.3059626	0.365669511	-1.451387755	1.53E-09	1.39E-08	down	UGGAGCCGGAGCUGGUUAGCGGC	-
chi-novel-miR-311	47.73029144	66.46975452	24.3059626	0.365669511	-1.451387755	1.53E-09	1.39E-08	down	UGGAGCCGGAGCUGGUUAGCGGC	-
chi-novel-miR-316	211.8439379	304.4613788	96.07213668	0.31554786	-1.664069254	2.13E-19	4.69E-18	down	GUCAGGAUGGCCGAGCGGUCUAAGG	-
chi-novel-miR-317	211.8439379	304.4613788	96.07213668	0.31554786	-1.664069254	2.13E-19	4.69E-18	down	GUCAGGAUGGCCGAGCGGUCUAAGG	-
chi-novel-miR-319	648.7515922	765.1788747	503.217489	0.657646866	-0.604614981	1.57E-05	9.16E-05	down	UCUGGCUCCGUGUCUUCACUCCC	-
chi-novel-miR-320	250.0457996	66.81381234	479.0857838	7.170460223	2.842065719	3.76E-17	7.07E-16	up	CGUGGACGGUGUGAGGCC	-
chi-novel-miR-340	39.97525713	47.44891822	30.63318077	0.645603355	-0.63128002	0.008461089	0.024235846	down	UCACUCAGUCGUGCCCGAAUUACU	-
chi-novel-miR-379	248.6987667	219.5674776	285.1128781	1.298520534	0.376868828	0.01040021	0.028252978	up	UCCCUGUCCUCCAGGAGCUC	-
chi-novel-miR-380	248.6987667	219.5674776	285.1128781	1.298520534	0.376868828	0.01040021	0.028252978	up	UCCCUGUCCUCCAGGAGCUC	-
chi-novel-miR-381	248.6987667	219.5674776	285.1128781	1.298520534	0.376868828	0.01040021	0.028252978	up	UCCCUGUCCUCCAGGAGCUC	-
chi-novel-miR-384	10.14691898	2.95123635	19.14152226	6.485933347	2.697314198	6.15E-09	5.21E-08	up	UGGCCUCCGUGGGCCUCUCUGC	-
chi-novel-miR-385	10.14691898	2.95123635	19.14152226	6.485933347	2.697314198	6.15E-09	5.21E-08	up	UGGCCUCCGUGGGCCUCUCUGC	-
chi-novel-miR-389	25.55986547	31.52527062	18.10310904	0.574241194	-0.800271267	0.006295938	0.019267087	down	AUGGACUGUCGCCUGAGGAGC	-
chi-novel-miR-390	810.563824	937.1951988	652.2746056	0.695985859	-0.522870101	0.000746736	0.002873425	down	AGGCAAGAUGCUGGCAUAGCUGU	-
chi-novel-miR-391	810.563824	937.1951988	652.2746056	0.695985859	-0.522870101	0.000746736	0.002873425	down	AGGCAAGAUGCUGGCAUAGCUGU	-
chi-novel-miR-392	810.563824	937.1951988	652.2746056	0.695985859	-0.522870101	0.000746736	0.002873425	down	AGGCAAGAUGCUGGCAUAGCUGU	-
chi-novel-miR-393	53.26962096	45.8368714	62.56055792	1.364852269	0.448744803	0.043811079	0.093907292	up	AAAAACCCAGAUGAACUUUUUU	-
chi-novel-miR-398	42.03205223	49.65132673	32.50795912	0.654724884	-0.611039283	0.011513145	0.030461862	down	UGUUUGACAUGAGAGCUUCCAGA	-
chi-novel-miR-4	18.28381019	24.67574393	10.29389302	0.417166471	-1.261304886	0.00027953	0.001256648	down	UGUCAAGGUGGAGGGGUCUGU	-
chi-novel-miR-409	83.16629252	48.75114737	126.1852239	2.588353931	1.372034905	1.92E-13	2.87E-12	up	UGGUGCUCCCUGGAGCUGAGC	-
chi-novel-miR-58-0	68.27422788	57.27206123	82.02693618	1.432233002	0.518266216	0.009673422	0.026707056	up	UGCCAAGCCCACGUUCAAAGG	-
chi-novel-miR-58-1	19.93826021	13.51357234	27.96912004	2.069705872	1.04942576	0.001056785	0.003862206	up	UGCCAAGCCCACGUUCAAAGGCU	-
chi-novel-miR-59-0	68.27422788	57.27206123	82.02693618	1.432233002	0.518266216	0.009673422	0.026707056	up	UGCCAAGCCCACGUUCAAAGG	-
chi-novel-miR-59-1	19.93826021	13.51357234	27.96912004	2.069705872	1.04942576	0.001056785	0.003862206	up	UGCCAAGCCCACGUUCAAAGGCU	-
chi-novel-miR-71	480.0966109	522.3699951	427.2548807	0.817916199	-0.289975058	0.030317385	0.067846835	down	UGCGGGAUCUUUAGUUGUGGC	-
chi-novel-miR-73	42.91280308	31.3994534	57.30449018	1.825015533	0.867908743	0.002104833	0.007176211	up	UGGUCUAGUGGCUAGGAU	-
chi-novel-miR-74	535.172405	42.20741346	1151.378645	27.2790619	4.769722127	2.86E-187	2.42E-185	up	UCUACAGUGCACGUGUCUCCAGU	-
chi-novel-miR-75	535.172405	42.20741346	1151.378645	27.2790619	4.769722127	2.86E-187	2.42E-185	up	UCUACAGUGCACGUGUCUCCAGU	-
chi-novel-miR-76	535.172405	42.20741346	1151.378645	27.2790619	4.769722127	2.86E-187	2.42E-185	up	UCUACAGUGCACGUGUCUCCAGU	-
chi-novel-miR-86	7028.92979	8329.668614	5403.00626	0.648646004	-0.624496747	8.47E-06	5.18E-05	down	AUCCCACCGCUGCCACCA	-
