# Supplementary material for: Integrative Analysis of lncRNA-miRNA-mRNA Regulatory Network Reveals the Key lncRNAs Implicated Potentially in the Differentiation of Adipocyte in Goats
Source: Front Physiol. 2022 May 5;13:900179. doi: 10.3389/fphys.2022.900179 (PMC9117728; doi:10.3389/fphys.2022.900179)
Supplement: Supplementary file 6 [file Table2.XLS]

Results of the analysis comparing the differential lncRNA between SA and SPA. transcript_id: transcript number; gene_id: the gene number corresponding to the transcript; gene_name: the name of the gene; length: length of the transcript; sample_FPKM: FPKM information of the sample; log2(foldchange): log2(SA/SPA); pvalue(pval): statistical significance of difference test indicator; qvalue(padj): co…
transcript_id	gene_id	gene_name	feature_id	SA_FPKM	SPA_FPKM	log2(foldchange)	pvalue	qvalue	Status	Target_prediction_method	Target_gene_id	Target_official_symbol	Target_description	Target_GO_id	Target_GO_description	Target_KO_id	Target_KO_description
LNC_000244	XLOC_003388	.	transcript	15.5916738	10.2972582	0.598515564	0.031286057	0.235449665	Novel_lncRNA	co_location	102186725	BRWD1	bromodomain and WD repeat domain containing 1	GO:0005488,GO:0043229,GO:0043226,GO:0005622,GO:0044424,GO:0005623,GO:0044464,GO:0032991,GO:0034645,GO:0009059,GO:0044260,GO:0010467,GO:0044249,GO:0044237,GO:0009058,GO:1901576,GO:0044238,GO:0043170,GO:0003674,GO:0071704,GO:0008152,GO:0005575,GO:0008150,GO:0043228,GO:0043232,GO:0009987,GO:0005515,GO:0005737,GO:0044444,GO:0006412,GO:0003735,GO:0005840,GO:0044267,GO:0030529,GO:0005198,GO:0019538,GO:…	binding,intracellular organelle,organelle,intracellular,intracellular part,cell,cell part,macromolecular complex,cellular macromolecule biosynthetic process,macromolecule biosynthetic process,cellular macromolecule metabolic process,gene expression,cellular biosynthetic process,cellular metabolic process,biosynthetic process,organic substance biosynthetic process,primary metabolic process,macromo…	--	--
LNC_000244	XLOC_003388	.	transcript	15.5916738	10.2972582	0.598515564	0.031286057	0.235449665	Novel_lncRNA	co_location	102178573	SH3BGR	SH3 domain binding glutamate rich protein	GO:0003824,GO:0016491,GO:0045454,GO:0015035,GO:0015036,GO:0065008,GO:0009987,GO:0044763,GO:0044699,GO:0009055,GO:0016667,GO:0019725,GO:0003674,GO:0042592,GO:0008150,GO:0050789,GO:0050794,GO:0065007	catalytic activity,oxidoreductase activity,cell redox homeostasis,protein disulfide oxidoreductase activity,disulfide oxidoreductase activity,regulation of biological quality,cellular process,single-organism cellular process,single-organism process,electron carrier activity,oxidoreductase activity, acting on a sulfur group of donors,cellular homeostasis,molecular_function,homeostatic process,biol…	--	--
LNC_000244	XLOC_003388	.	transcript	15.5916738	10.2972582	0.598515564	0.031286057	0.235449665	Novel_lncRNA	co_location	102178310	WRB	tryptophan rich basic protein	GO:0051641,GO:0071840,GO:0033036,GO:0008104,GO:0034613,GO:0070727,GO:0006996,GO:0016043,GO:0051179,GO:0033365,GO:0016044,GO:0007029,GO:0051205,GO:0051668,GO:0061024,GO:0045048,GO:0071816,GO:0009987,GO:0008150,GO:0044699,GO:0044763	cellular localization,cellular component organization or biogenesis,macromolecule localization,protein localization,cellular protein localization,cellular macromolecule localization,organelle organization,cellular component organization,localization,protein localization to organelle,cellular membrane organization,endoplasmic reticulum organization,protein insertion into membrane,localization with…	--	--
LNC_000244	XLOC_003388	.	transcript	15.5916738	10.2972582	0.598515564	0.031286057	0.235449665	Novel_lncRNA	co_location	102177567	HMGN1	high mobility group nucleosome binding domain 1	GO:0003677,GO:0043231,GO:0043227,GO:0005488,GO:0003676,GO:0005634,GO:0044446,GO:0044422,GO:0000785,GO:0097159,GO:1901363,GO:0043229,GO:0043226,GO:0005622,GO:0044427,GO:0044424,GO:0005623,GO:0044464,GO:0005694,GO:0003674,GO:0031490,GO:0031492,GO:0031491,GO:0043566,GO:0005575,GO:0003682,GO:0043228,GO:0043232	DNA binding,intracellular membrane-bounded organelle,membrane-bounded organelle,binding,nucleic acid binding,nucleus,intracellular organelle part,organelle part,chromatin,organic cyclic compound binding,heterocyclic compound binding,intracellular organelle,organelle,intracellular,chromosomal part,intracellular part,cell,cell part,chromosome,molecular_function,chromatin DNA binding,nucleosomal DNA…	oas05168	Herpes simplex infection
LNC_000244	XLOC_003388	.	transcript	15.5916738	10.2972582	0.598515564	0.031286057	0.235449665	Novel_lncRNA	co_location	102178019	LCA5L	LCA5L%2C lebercilin like	--	--	--	--
LNC_000244	XLOC_003388	.	transcript	15.5916738	10.2972582	0.598515564	0.031286057	0.235449665	Novel_lncRNA	co_location	102177756	LOC102177756	histone-lysine N-methyltransferase SETMAR-like	GO:0003677,GO:0005488,GO:0003676,GO:0034641,GO:0097159,GO:1901363,GO:0090304,GO:0006807,GO:0046483,GO:0006725,GO:0006139,GO:1901360,GO:0006351,GO:0032774,GO:0044271,GO:0034654,GO:0016070,GO:0019438,GO:0018130,GO:0006259,GO:1901362,GO:0034645,GO:0009059,GO:0044260,GO:0010467,GO:0044249,GO:0006313,GO:0032196,GO:0044237,GO:0009058,GO:1901576,GO:0044238,GO:0043170,GO:0003674,GO:0071704,GO:0001071,GO:…	DNA binding,binding,nucleic acid binding,cellular nitrogen compound metabolic process,organic cyclic compound binding,heterocyclic compound binding,nucleic acid metabolic process,nitrogen compound metabolic process,heterocycle metabolic process,cellular aromatic compound metabolic process,nucleobase-containing compound metabolic process,organic cyclic compound metabolic process,transcription, DNA…	oas00310	Lysine degradation
LNC_000632	XLOC_008659	.	transcript	4.319935	0.8873054	2.283506951	0.002254477	0.053022514	Novel_lncRNA	co_location	102173429	PAQR7	progestin and adipoQ receptor family member 7	GO:0005575,GO:0044425,GO:0016021,GO:0016020,GO:0031224	cellular_component,membrane part,integral to membrane,membrane,intrinsic to membrane	--	--
LNC_000632	XLOC_008659	.	transcript	4.319935	0.8873054	2.283506951	0.002254477	0.053022514	Novel_lncRNA	co_location	102173981	MTFR1L	mitochondrial fission regulator 1 like	--	--	--	--
LNC_000632	XLOC_008659	.	transcript	4.319935	0.8873054	2.283506951	0.002254477	0.053022514	Novel_lncRNA	co_location	102173139	STMN1	stathmin 1	GO:0043231,GO:0043227,GO:0003824,GO:0008152,GO:0044424,GO:0044422,GO:0044237,GO:0044446,GO:0034641,GO:0043229,GO:0006807,GO:0043226,GO:1901360,GO:0006725,GO:0006139,GO:0044238,GO:0071704,GO:0005622,GO:0046483,GO:0051128,GO:0016043,GO:0071840,GO:0006996,GO:0005623,GO:0044464,GO:0033043,GO:0090304,GO:0016787,GO:0007017,GO:0003674,GO:0000226,GO:0044260,GO:0051493,GO:0046907,GO:0009987,GO:0032886,GO:…	intracellular membrane-bounded organelle,membrane-bounded organelle,catalytic activity,metabolic process,intracellular part,organelle part,cellular metabolic process,intracellular organelle part,cellular nitrogen compound metabolic process,intracellular organelle,nitrogen compound metabolic process,organelle,organic cyclic compound metabolic process,cellular aromatic compound metabolic process,nu…	oas05206,oas04010	MicroRNAs in cancer,MAPK signaling pathway
LNC_000632	XLOC_008659	.	transcript	4.319935	0.8873054	2.283506951	0.002254477	0.053022514	Novel_lncRNA	co_location	102182271	SEPN1	selenoprotein N%2C 1	GO:0005488,GO:0005509,GO:0005623,GO:0044464,GO:0046872,GO:0043169,GO:0043167,GO:0003674,GO:0005575,GO:0005886,GO:0071944,GO:0044425,GO:0016021,GO:0016020,GO:0031224	binding,calcium ion binding,cell,cell part,metal ion binding,cation binding,ion binding,molecular_function,cellular_component,plasma membrane,cell periphery,membrane part,integral to membrane,membrane,intrinsic to membrane	--	--
LNC_000632	XLOC_008659	.	transcript	4.319935	0.8873054	2.283506951	0.002254477	0.053022514	Novel_lncRNA	co_location	102173701	AUNIP	aurora kinase A and ninein interacting protein	--	--	--	--
LNC_000632	XLOC_008659	.	transcript	4.319935	0.8873054	2.283506951	0.002254477	0.053022514	Novel_lncRNA	co_location	102172852	PAFAH2	platelet activating factor acetylhydrolase 2	GO:0034641,GO:0006807,GO:0046483,GO:0006725,GO:1901360,GO:0044237,GO:0003847,GO:0044238,GO:0046700,GO:0044270,GO:1901565,GO:0015996,GO:0047746,GO:1901361,GO:0043170,GO:0003674,GO:0019439,GO:0071704,GO:0046149,GO:0015994,GO:0006787,GO:0033015,GO:0051187,GO:0008152,GO:1901564,GO:0016042,GO:0052689,GO:0016788,GO:1901575,GO:0006778,GO:0006629,GO:0051186,GO:0042440,GO:0044710,GO:0008150,GO:0009987,GO:…	cellular nitrogen compound metabolic process,nitrogen compound metabolic process,heterocycle metabolic process,cellular aromatic compound metabolic process,organic cyclic compound metabolic process,cellular metabolic process,1-alkyl-2-acetylglycerophosphocholine esterase activity,primary metabolic process,heterocycle catabolic process,cellular nitrogen compound catabolic process,organonitrogen co…	oas00565,oas01100	Ether lipid metabolism,Metabolic pathways
LNC_000632	XLOC_008659	.	transcript	4.319935	0.8873054	2.283506951	0.002254477	0.053022514	Novel_lncRNA	co_expression	102185465	CTSL	cathepsin L	GO:0003824,GO:0008152,GO:0044238,GO:0071704,GO:0016787,GO:0003674,GO:0008150,GO:0043170,GO:0008234,GO:0004197,GO:0070011,GO:0008233,GO:0019538,GO:0006508,GO:0004175	catalytic activity,metabolic process,primary metabolic process,organic substance metabolic process,hydrolase activity,molecular_function,biological_process,macromolecule metabolic process,cysteine-type peptidase activity,cysteine-type endopeptidase activity,peptidase activity, acting on L-amino acid peptides,peptidase activity,protein metabolic process,proteolysis,endopeptidase activity	--	--
LNC_000632	XLOC_008659	.	transcript	4.319935	0.8873054	2.283506951	0.002254477	0.053022514	Novel_lncRNA	co_expression	102175232	ABHD18	abhydrolase domain containing 18	GO:0003824,GO:0016787,GO:0003674	catalytic activity,hydrolase activity,molecular_function	--	--
LNC_000632	XLOC_008659	.	transcript	4.319935	0.8873054	2.283506951	0.002254477	0.053022514	Novel_lncRNA	co_expression	102181277	ACSL4	acyl-CoA synthetase long-chain family member 4	GO:0003824,GO:0008152,GO:0003674,GO:0008150	catalytic activity,metabolic process,molecular_function,biological_process	oas01212,oas00071,oas03320,oas04146,oas04920,oas01100,oas00061	Fatty acid metabolism,Fatty acid degradation,PPAR signaling pathway,Peroxisome,Adipocytokine signaling pathway,Metabolic pathways,Fatty acid biosynthesis
LNC_000632	XLOC_008659	.	transcript	4.319935	0.8873054	2.283506951	0.002254477	0.053022514	Novel_lncRNA	co_expression	102172971	PA2G4	proliferation-associated 2G4	GO:0009987,GO:0008150,GO:0000746,GO:0051704,GO:0044764	cellular process,biological_process,conjugation,multi-organism process,multi-organism cellular process	--	--
LNC_000632	XLOC_008659	.	transcript	4.319935	0.8873054	2.283506951	0.002254477	0.053022514	Novel_lncRNA	co_expression	102172383	SLC6A4	solute carrier family 6 member 4	GO:0003824,GO:0005623,GO:0044464,GO:0003674,GO:0016740,GO:0005335,GO:0016772,GO:0016779,GO:0008150,GO:0022890,GO:0008324,GO:0046873,GO:0015077,GO:0003968,GO:0022892,GO:0051179,GO:0034062,GO:0006836,GO:0051234,GO:0006810,GO:0044699,GO:0015081,GO:0015075,GO:0022891,GO:0015370,GO:0005326,GO:0005328,GO:0071944,GO:0015293,GO:0015294,GO:0005215,GO:0022857,GO:0044459,GO:0044765,GO:0005887,GO:0031226,GO:…	catalytic activity,cell,cell part,molecular_function,transferase activity,serotonin:sodium symporter activity,transferase activity, transferring phosphorus-containing groups,nucleotidyltransferase activity,biological_process,inorganic cation transmembrane transporter activity,cation transmembrane transporter activity,metal ion transmembrane transporter activity,monovalent inorganic cation transme…	oas04726	Serotonergic synapse
LNC_000632	XLOC_008659	.	transcript	4.319935	0.8873054	2.283506951	0.002254477	0.053022514	Novel_lncRNA	co_expression	102171613	ARG2	arginase 2	GO:0005488,GO:0043167,GO:0003674,GO:0043169,GO:0046872	binding,ion binding,molecular_function,cation binding,metal ion binding	oas01230,oas00330,oas01100,oas05146	Biosynthesis of amino acids,Arginine and proline metabolism,Metabolic pathways,Amoebiasis
LNC_000632	XLOC_008659	.	transcript	4.319935	0.8873054	2.283506951	0.002254477	0.053022514	Novel_lncRNA	co_expression	100860957	VEGFA	vascular endothelial growth factor A	GO:0005488,GO:0043168,GO:0043167,GO:0003674,GO:0008201,GO:0005515,GO:0005102,GO:0008083,GO:0097367,GO:0005539,GO:1901681,GO:0005575,GO:0016020	binding,anion binding,ion binding,molecular_function,heparin binding,protein binding,receptor binding,growth factor activity,carbohydrate derivative binding,glycosaminoglycan binding,sulfur compound binding,cellular_component,membrane	oas05200,oas05212,oas05205,oas05219,oas04066,oas05323,oas04150,oas04510,oas04151,oas05211,oas05206,oas04015,oas04370,oas04060,oas04014	Pathways in cancer,Pancreatic cancer,Proteoglycans in cancer,Bladder cancer,HIF-1 signaling pathway,Rheumatoid arthritis,mTOR signaling pathway,Focal adhesion,PI3K-Akt signaling pathway,Renal cell carcinoma,MicroRNAs in cancer,Rap1 signaling pathway,VEGF signaling pathway,Cytokine-cytokine receptor interaction,Ras signaling pathway
LNC_000632	XLOC_008659	.	transcript	4.319935	0.8873054	2.283506951	0.002254477	0.053022514	Novel_lncRNA	co_expression	102168968	IFIT3	interferon induced protein with tetratricopeptide repeats 3	GO:0005488,GO:0043167,GO:0042802,GO:0003674,GO:0005515,GO:0043169,GO:0046872	binding,ion binding,identical protein binding,molecular_function,protein binding,cation binding,metal ion binding	--	--
LNC_000632	XLOC_008659	.	transcript	4.319935	0.8873054	2.283506951	0.002254477	0.053022514	Novel_lncRNA	co_expression	102185621	LOC102185621	glutathione S-transferase Mu 1	GO:0005488,GO:0003674,GO:0005515,GO:0005198	binding,molecular_function,protein binding,structural molecule activity	oas00480,oas00980,oas05204,oas00982	Glutathione metabolism,Metabolism of xenobiotics by cytochrome P450,Chemical carcinogenesis,Drug metabolism - cytochrome P450
LNC_000632	XLOC_008659	.	transcript	4.319935	0.8873054	2.283506951	0.002254477	0.053022514	Novel_lncRNA	co_expression	102169341	PDZRN3	PDZ domain containing ring finger 3	GO:0005488,GO:0005634,GO:0043231,GO:0043227,GO:0008152,GO:0044424,GO:0044237,GO:0009056,GO:1901575,GO:0043229,GO:0043226,GO:0044238,GO:0071704,GO:0005622,GO:0043167,GO:0005623,GO:0044464,GO:0044248,GO:0003674,GO:0044260,GO:0032502,GO:0005515,GO:0009987,GO:0008150,GO:0044707,GO:0043170,GO:0032501,GO:0007275,GO:0030163,GO:0044267,GO:0044257,GO:0051603,GO:0043169,GO:0046872,GO:0044265,GO:0006511,GO:…	binding,nucleus,intracellular membrane-bounded organelle,membrane-bounded organelle,metabolic process,intracellular part,cellular metabolic process,catabolic process,organic substance catabolic process,intracellular organelle,organelle,primary metabolic process,organic substance metabolic process,intracellular,ion binding,cell,cell part,cellular catabolic process,molecular_function,cellular macro…	--	--
LNC_000632	XLOC_008659	.	transcript	4.319935	0.8873054	2.283506951	0.002254477	0.053022514	Novel_lncRNA	co_expression	102175716	MYO10	myosin X	GO:0005488,GO:0097159,GO:1901363,GO:0003824,GO:0036094,GO:0000166,GO:1901265,GO:0043168,GO:0001882,GO:0035639,GO:0032553,GO:0001883,GO:0032549,GO:0032550,GO:0032555,GO:0017076,GO:0005524,GO:0032559,GO:0044424,GO:0030554,GO:0043234,GO:0044422,GO:0044446,GO:0043229,GO:0043226,GO:0050662,GO:0005622,GO:0043167,GO:0048037,GO:0005623,GO:0044464,GO:0016787,GO:0016817,GO:0016462,GO:0003674,GO:0016887,GO:…	binding,organic cyclic compound binding,heterocyclic compound binding,catalytic activity,small molecule binding,nucleotide binding,nucleoside phosphate binding,anion binding,nucleoside binding,purine ribonucleoside triphosphate binding,ribonucleotide binding,purine nucleoside binding,ribonucleoside binding,purine ribonucleoside binding,purine ribonucleotide binding,purine nucleotide binding,ATP b…	oas04666	Fc gamma R-mediated phagocytosis
LNC_000632	XLOC_008659	.	transcript	4.319935	0.8873054	2.283506951	0.002254477	0.053022514	Novel_lncRNA	co_expression	102187139	RPS27A	ribosomal protein S27a	GO:0005488,GO:0008152,GO:0044424,GO:0044237,GO:0043229,GO:0043226,GO:0044238,GO:0071704,GO:0005622,GO:0005623,GO:0044464,GO:0003674,GO:0032991,GO:0044260,GO:1901576,GO:0009058,GO:0044249,GO:0005515,GO:0009987,GO:0008150,GO:0043170,GO:0034645,GO:0009059,GO:0043228,GO:0043232,GO:0044267,GO:0005737,GO:0010467,GO:0044444,GO:0019538,GO:0006412,GO:0005198,GO:0003735,GO:0005840,GO:0030529,GO:0005575	binding,metabolic process,intracellular part,cellular metabolic process,intracellular organelle,organelle,primary metabolic process,organic substance metabolic process,intracellular,cell,cell part,molecular_function,macromolecular complex,cellular macromolecule metabolic process,organic substance biosynthetic process,biosynthetic process,cellular biosynthetic process,protein binding,cellular proc…	oas03010	Ribosome
LNC_000632	XLOC_008659	.	transcript	4.319935	0.8873054	2.283506951	0.002254477	0.053022514	Novel_lncRNA	co_expression	102187810	LOC102187810	ATP-dependent 6-phosphofructokinase%2C liver type	GO:0003824,GO:0008152,GO:0019318,GO:0006096,GO:0005996,GO:0044237,GO:0009056,GO:0046365,GO:0006006,GO:0006007,GO:0019320,GO:0034641,GO:1901575,GO:0006807,GO:0044724,GO:1901360,GO:0006725,GO:0008443,GO:0006139,GO:0044238,GO:0071704,GO:0046483,GO:0003872,GO:0019200,GO:0071840,GO:0044085,GO:0090304,GO:0016787,GO:0044723,GO:0016773,GO:0016052,GO:0003674,GO:0034660,GO:0016740,GO:0044260,GO:0006091,GO:…	catalytic activity,metabolic process,hexose metabolic process,glycolysis,monosaccharide metabolic process,cellular metabolic process,catabolic process,monosaccharide catabolic process,glucose metabolic process,glucose catabolic process,hexose catabolic process,cellular nitrogen compound metabolic process,organic substance catabolic process,nitrogen compound metabolic process,single-organism carbo…	oas01230,oas01200,oas00010,oas00051,oas04152,oas00030,oas01100,oas00052	Biosynthesis of amino acids,Carbon metabolism,Glycolysis / Gluconeogenesis,Fructose and mannose metabolism,AMPK signaling pathway,Pentose phosphate pathway,Metabolic pathways,Galactose metabolism
LNC_000632	XLOC_008659	.	transcript	4.319935	0.8873054	2.283506951	0.002254477	0.053022514	Novel_lncRNA	co_expression	102190839	MVP	major vault protein	--	--	--	--
LNC_000632	XLOC_008659	.	transcript	4.319935	0.8873054	2.283506951	0.002254477	0.053022514	Novel_lncRNA	co_expression	102181201	JUNB	JunB proto-oncogene%2C AP-1 transcription factor subunit	GO:0005488,GO:0005634,GO:0051726,GO:0007049,GO:0043231,GO:0043227,GO:0097159,GO:1901363,GO:0003677,GO:0008152,GO:0044424,GO:0044237,GO:0003676,GO:0034641,GO:0043229,GO:0006807,GO:0043226,GO:1901360,GO:0006725,GO:0006139,GO:0044238,GO:0071704,GO:0005622,GO:0046483,GO:0051128,GO:0016043,GO:0071840,GO:0022402,GO:0006996,GO:0022607,GO:0044085,GO:0005623,GO:0044464,GO:0044772,GO:1901990,GO:0033043,GO:…	binding,nucleus,regulation of cell cycle,cell cycle,intracellular membrane-bounded organelle,membrane-bounded organelle,organic cyclic compound binding,heterocyclic compound binding,DNA binding,metabolic process,intracellular part,cellular metabolic process,nucleic acid binding,cellular nitrogen compound metabolic process,intracellular organelle,nitrogen compound metabolic process,organelle,organ…	oas04668,oas04380	TNF signaling pathway,Osteoclast differentiation
LNC_000632	XLOC_008659	.	transcript	4.319935	0.8873054	2.283506951	0.002254477	0.053022514	Novel_lncRNA	co_expression	102182634	ARRDC4	arrestin domain containing 4	GO:0003824,GO:0044710,GO:0008152,GO:0006629,GO:0044238,GO:0071704,GO:0003674,GO:0016740,GO:0016747,GO:0016746,GO:0008374,GO:0008150	catalytic activity,single-organism metabolic process,metabolic process,lipid metabolic process,primary metabolic process,organic substance metabolic process,molecular_function,transferase activity,transferase activity, transferring acyl groups other than amino-acyl groups,transferase activity, transferring acyl groups,O-acyltransferase activity,biological_process	--	--
LNC_000632	XLOC_008659	.	transcript	4.319935	0.8873054	2.283506951	0.002254477	0.053022514	Novel_lncRNA	co_expression	102183929	KCNA3	potassium voltage-gated channel subfamily A member 3	GO:0005488,GO:0005515,GO:0008233,GO:0008238,GO:0008242,GO:0003674,GO:0070011,GO:0004197,GO:0008150,GO:0003824,GO:0016787,GO:0008234,GO:0071840,GO:0016043,GO:0055085,GO:0006461,GO:0070271,GO:0071822,GO:0016740,GO:0044085,GO:0009987,GO:0004175,GO:0004970,GO:0008066,GO:0044699,GO:0022607,GO:0065003,GO:0043933,GO:0016788,GO:0044763,GO:0044765,GO:0051260,GO:0022892,GO:0051179,GO:0005215,GO:0016817,GO:…	binding,protein binding,peptidase activity,exopeptidase activity,omega peptidase activity,molecular_function,peptidase activity, acting on L-amino acid peptides,cysteine-type endopeptidase activity,biological_process,catalytic activity,hydrolase activity,cysteine-type peptidase activity,cellular component organization or biogenesis,cellular component organization,transmembrane transport,protein c…	--	--
LNC_000632	XLOC_008659	.	transcript	4.319935	0.8873054	2.283506951	0.002254477	0.053022514	Novel_lncRNA	co_expression	102169745	HMGB3	high mobility group box 3	GO:0005488,GO:0043167,GO:0003674,GO:0032502,GO:0008150,GO:0044707,GO:0032501,GO:0007275,GO:0043169,GO:0046872,GO:0044699,GO:0008270,GO:0046914	binding,ion binding,molecular_function,developmental process,biological_process,single-multicellular organism process,multicellular organismal process,multicellular organismal development,cation binding,metal ion binding,single-organism process,zinc ion binding,transition metal ion binding	--	--
LNC_000632	XLOC_008659	.	transcript	4.319935	0.8873054	2.283506951	0.002254477	0.053022514	Novel_lncRNA	co_expression	102169889	LOC102169889	tripartite motif-containing protein 5	GO:0005488,GO:0003824,GO:0008152,GO:0044237,GO:0044238,GO:0071704,GO:0005622,GO:0043167,GO:0005623,GO:0044464,GO:0003674,GO:0044260,GO:0006464,GO:0036211,GO:0005515,GO:0043412,GO:0009987,GO:0008150,GO:0051082,GO:0043170,GO:0016874,GO:0070647,GO:0044267,GO:0016879,GO:0043169,GO:0046872,GO:0019031,GO:0036338,GO:0044423,GO:0016567,GO:0016881,GO:0032446,GO:0019028,GO:0019012,GO:0019538,GO:0004842,GO:…	binding,catalytic activity,metabolic process,cellular metabolic process,primary metabolic process,organic substance metabolic process,intracellular,ion binding,cell,cell part,molecular_function,cellular macromolecule metabolic process,cellular protein modification process,protein modification process,protein binding,macromolecule modification,cellular process,biological_process,unfolded protein b…	--	--
LNC_000632	XLOC_008659	.	transcript	4.319935	0.8873054	2.283506951	0.002254477	0.053022514	Novel_lncRNA	co_expression	102171755	WBSCR22	Williams-Beuren syndrome chromosome region 22	GO:0003824,GO:0008152,GO:0044237,GO:0044238,GO:0071704,GO:0003674,GO:0016740,GO:0044260,GO:0010340,GO:0051998,GO:0008276,GO:0006464,GO:0036211,GO:0004719,GO:0043412,GO:0009987,GO:0008757,GO:0016741,GO:0008168,GO:0008171,GO:0008150,GO:0043170,GO:0044267,GO:0019538	catalytic activity,metabolic process,cellular metabolic process,primary metabolic process,organic substance metabolic process,molecular_function,transferase activity,cellular macromolecule metabolic process,carboxyl-O-methyltransferase activity,protein carboxyl O-methyltransferase activity,protein methyltransferase activity,cellular protein modification process,protein modification process,protei…	--	--
LNC_000632	XLOC_008659	.	transcript	4.319935	0.8873054	2.283506951	0.002254477	0.053022514	Novel_lncRNA	co_expression	100860804	SAT1	spermidine/spermine N1-acetyltransferase 1	GO:0003824,GO:0003674,GO:0016740,GO:0016747,GO:0016746,GO:0016407,GO:0016410,GO:0008080	catalytic activity,molecular_function,transferase activity,transferase activity, transferring acyl groups other than amino-acyl groups,transferase activity, transferring acyl groups,acetyltransferase activity,N-acyltransferase activity,N-acetyltransferase activity	oas00330,oas01100	Arginine and proline metabolism,Metabolic pathways
LNC_000632	XLOC_008659	.	transcript	4.319935	0.8873054	2.283506951	0.002254477	0.053022514	Novel_lncRNA	co_expression	102173139	STMN1	stathmin 1	GO:0043231,GO:0043227,GO:0003824,GO:0008152,GO:0044424,GO:0044422,GO:0044237,GO:0044446,GO:0034641,GO:0043229,GO:0006807,GO:0043226,GO:1901360,GO:0006725,GO:0006139,GO:0044238,GO:0071704,GO:0005622,GO:0046483,GO:0051128,GO:0016043,GO:0071840,GO:0006996,GO:0005623,GO:0044464,GO:0033043,GO:0090304,GO:0016787,GO:0007017,GO:0003674,GO:0000226,GO:0044260,GO:0051493,GO:0046907,GO:0009987,GO:0032886,GO:…	intracellular membrane-bounded organelle,membrane-bounded organelle,catalytic activity,metabolic process,intracellular part,organelle part,cellular metabolic process,intracellular organelle part,cellular nitrogen compound metabolic process,intracellular organelle,nitrogen compound metabolic process,organelle,organic cyclic compound metabolic process,cellular aromatic compound metabolic process,nu…	oas05206,oas04010	MicroRNAs in cancer,MAPK signaling pathway
LNC_000632	XLOC_008659	.	transcript	4.319935	0.8873054	2.283506951	0.002254477	0.053022514	Novel_lncRNA	co_expression	100860905	PTGS2	prostaglandin-endoperoxide synthase 2	GO:0005488,GO:0043167,GO:0003674,GO:0005515,GO:0043169,GO:0046872	binding,ion binding,molecular_function,protein binding,cation binding,metal ion binding	oas05200,oas04668,oas05222,oas05140,oas01100,oas04064,oas05206,oas00590,oas04370,oas05204,oas04921,oas04913,oas04726,oas04723	Pathways in cancer,TNF signaling pathway,Small cell lung cancer,Leishmaniasis,Metabolic pathways,NF-kappa B signaling pathway,MicroRNAs in cancer,Arachidonic acid metabolism,VEGF signaling pathway,Chemical carcinogenesis,Oxytocin signaling pathway,Ovarian steroidogenesis,Serotonergic synapse,Retrograde endocannabinoid signaling
LNC_000632	XLOC_008659	.	transcript	4.319935	0.8873054	2.283506951	0.002254477	0.053022514	Novel_lncRNA	co_expression	102175314	SULF1	sulfatase 1	GO:0003824,GO:0008152,GO:0016787,GO:0003674,GO:0008150,GO:0008484,GO:0016788	catalytic activity,metabolic process,hydrolase activity,molecular_function,biological_process,sulfuric ester hydrolase activity,hydrolase activity, acting on ester bonds	--	--
LNC_000632	XLOC_008659	.	transcript	4.319935	0.8873054	2.283506951	0.002254477	0.053022514	Novel_lncRNA	co_expression	102172999	ALG2	ALG2%2C alpha-1%2C3/1%2C6-mannosyltransferase	GO:0005634,GO:0044281,GO:0043231,GO:0043227,GO:0044710,GO:0005694,GO:0008152,GO:0044427,GO:0006260,GO:0044424,GO:0043234,GO:0044422,GO:0044237,GO:0044446,GO:0034641,GO:0043229,GO:0006807,GO:0043226,GO:1901360,GO:0006725,GO:0006139,GO:0044238,GO:0071704,GO:0005622,GO:0046483,GO:0006259,GO:0005623,GO:0044464,GO:0000808,GO:0090304,GO:0055086,GO:0006796,GO:0032991,GO:0006793,GO:0044260,GO:1901576,GO:…	nucleus,small molecule metabolic process,intracellular membrane-bounded organelle,membrane-bounded organelle,single-organism metabolic process,chromosome,metabolic process,chromosomal part,DNA replication,intracellular part,protein complex,organelle part,cellular metabolic process,intracellular organelle part,cellular nitrogen compound metabolic process,intracellular organelle,nitrogen compound m…	oas01100,oas00510	Metabolic pathways,N-Glycan biosynthesis
LNC_000632	XLOC_008659	.	transcript	4.319935	0.8873054	2.283506951	0.002254477	0.053022514	Novel_lncRNA	co_expression	102181781	EZR	ezrin	GO:0005488,GO:0044424,GO:0005622,GO:0005623,GO:0044464,GO:0003674,GO:0008092,GO:0005515,GO:0019898,GO:0005737,GO:0005575,GO:0044425,GO:0016020	binding,intracellular part,intracellular,cell,cell part,molecular_function,cytoskeletal protein binding,protein binding,extrinsic to membrane,cytoplasm,cellular_component,membrane part,membrane	oas05205,oas04810,oas05206,oas04670,oas04971	Proteoglycans in cancer,Regulation of actin cytoskeleton,MicroRNAs in cancer,Leukocyte transendothelial migration,Gastric acid secretion
LNC_000666	XLOC_008962	.	transcript	41.9043328	23.3236682	0.845304718	0.001753141	0.045437384	Novel_lncRNA	co_location	102188989	COPS7B	COP9 signalosome subunit 7B	GO:0005488,GO:0044238,GO:0003674,GO:0071704,GO:0008152,GO:0004620,GO:0016298,GO:0005575,GO:0016788,GO:0006629,GO:0044710,GO:0008150,GO:0005515,GO:0006820,GO:0015075,GO:0022891,GO:0006811,GO:0008509,GO:0003824,GO:0022892,GO:0051179,GO:0005215,GO:0044765,GO:0044699,GO:0006810,GO:0051234,GO:0022857,GO:0016787,GO:0044425,GO:0016021,GO:0016020,GO:0031224	binding,primary metabolic process,molecular_function,organic substance metabolic process,metabolic process,phospholipase activity,lipase activity,cellular_component,hydrolase activity, acting on ester bonds,lipid metabolic process,single-organism metabolic process,biological_process,protein binding,anion transport,ion transmembrane transporter activity,substrate-specific transmembrane transporter…	--	--
LNC_000666	XLOC_008962	.	transcript	41.9043328	23.3236682	0.845304718	0.001753141	0.045437384	Novel_lncRNA	co_location	102175998	PTMA	prothymosin%2C alpha	GO:0044424,GO:0043231,GO:0043227,GO:0005622,GO:0008152,GO:0044237,GO:0005623,GO:0044464,GO:0034641,GO:0006807,GO:0005634,GO:0043229,GO:0016070,GO:0043226,GO:0071704,GO:1901360,GO:0046483,GO:0044238,GO:0006139,GO:0006725,GO:1901576,GO:0009058,GO:0090304,GO:0044249,GO:1901362,GO:0018130,GO:0044271,GO:0010467,GO:0044260,GO:0019438,GO:0034654,GO:0032774,GO:0006351,GO:0009059,GO:0034645,GO:0043170,GO:…	intracellular part,intracellular membrane-bounded organelle,membrane-bounded organelle,intracellular,metabolic process,cellular metabolic process,cell,cell part,cellular nitrogen compound metabolic process,nitrogen compound metabolic process,nucleus,intracellular organelle,RNA metabolic process,organelle,organic substance metabolic process,organic cyclic compound metabolic process,heterocycle met…	--	--
LNC_000666	XLOC_008962	.	transcript	41.9043328	23.3236682	0.845304718	0.001753141	0.045437384	Novel_lncRNA	co_location	102188721	C2H2orf57	chromosome 2 C2orf57 homolog	--	--	--	--
LNC_000666	XLOC_008962	.	transcript	41.9043328	23.3236682	0.845304718	0.001753141	0.045437384	Novel_lncRNA	co_location	102179145	PDE6D	phosphodiesterase 6D	--	--	oas00230	Purine metabolism
LNC_001261	XLOC_016653	.	transcript	55.2076416	25.382922	1.121009815	0.044645964	0.28344869	Novel_lncRNA	co_location	102181091	NASP	nuclear autoantigenic sperm protein	GO:0005488,GO:0003674,GO:0005515	binding,molecular_function,protein binding	--	--
LNC_001261	XLOC_016653	.	transcript	55.2076416	25.382922	1.121009815	0.044645964	0.28344869	Novel_lncRNA	co_location	102183385	PRDX1	peroxiredoxin 1	GO:0003824,GO:0044710,GO:0008152,GO:0055114,GO:0016209,GO:0016491,GO:0003674,GO:0051920,GO:0090066,GO:0044057,GO:0051239,GO:0019229,GO:0042310,GO:0065008,GO:0008150,GO:0044707,GO:0016705,GO:0032501,GO:0003008,GO:0003013,GO:0003018,GO:0008015,GO:0035150,GO:0050880,GO:0005576,GO:0044699,GO:0050789,GO:0065007,GO:0005575	catalytic activity,single-organism metabolic process,metabolic process,oxidation-reduction process,antioxidant activity,oxidoreductase activity,molecular_function,peroxiredoxin activity,regulation of anatomical structure size,regulation of system process,regulation of multicellular organismal process,regulation of vasoconstriction,vasoconstriction,regulation of biological quality,biological_proce…	oas04146	Peroxisome
LNC_001261	XLOC_016653	.	transcript	55.2076416	25.382922	1.121009815	0.044645964	0.28344869	Novel_lncRNA	co_location	102184868	TESK2	testis-specific kinase 2	GO:0003677,GO:0005488,GO:0003676,GO:0034641,GO:0097159,GO:1901363,GO:0090304,GO:0006807,GO:0071103,GO:0046483,GO:0006725,GO:0006139,GO:1901360,GO:0006259,GO:0043167,GO:0044260,GO:0003918,GO:0061505,GO:0006265,GO:0016853,GO:0044237,GO:0003916,GO:0044238,GO:0008094,GO:0043170,GO:0003674,GO:0071704,GO:0008152,GO:0005524,GO:0032559,GO:0016301,GO:0035639,GO:0001883,GO:0032549,GO:0032550,GO:0032555,GO:…	DNA binding,binding,nucleic acid binding,cellular nitrogen compound metabolic process,organic cyclic compound binding,heterocyclic compound binding,nucleic acid metabolic process,nitrogen compound metabolic process,DNA conformation change,heterocycle metabolic process,cellular aromatic compound metabolic process,nucleobase-containing compound metabolic process,organic cyclic compound metabolic pr…	--	--
LNC_001261	XLOC_016653	.	transcript	55.2076416	25.382922	1.121009815	0.044645964	0.28344869	Novel_lncRNA	co_location	102182562	LOC102182562	thymosin beta-4	GO:0005488,GO:0008092,GO:0005515,GO:0006996,GO:0003779,GO:0071840,GO:0016043,GO:0007010,GO:0030029,GO:0030036,GO:0071822,GO:0043933,GO:0003785,GO:0009987,GO:0007015,GO:0044763,GO:0044699,GO:0003674,GO:0008150	binding,cytoskeletal protein binding,protein binding,organelle organization,actin binding,cellular component organization or biogenesis,cellular component organization,cytoskeleton organization,actin filament-based process,actin cytoskeleton organization,protein complex subunit organization,macromolecular complex subunit organization,actin monomer binding,cellular process,actin filament organizat…	oas04810	Regulation of actin cytoskeleton
LNC_001261	XLOC_016653	.	transcript	55.2076416	25.382922	1.121009815	0.044645964	0.28344869	Novel_lncRNA	co_location	102182848	LOC102182848	histone H3.3-like	GO:0003677,GO:0005488,GO:0051726,GO:0003676,GO:0097159,GO:1901363,GO:0006974,GO:0033554,GO:0007049,GO:0006950,GO:0003674,GO:0008150,GO:0009987,GO:0050896,GO:0044699,GO:0044763,GO:0065007,GO:0050794,GO:0050789,GO:0051716	DNA binding,binding,regulation of cell cycle,nucleic acid binding,organic cyclic compound binding,heterocyclic compound binding,response to DNA damage stimulus,cellular response to stress,cell cycle,response to stress,molecular_function,biological_process,cellular process,response to stimulus,single-organism process,single-organism cellular process,biological regulation,regulation of cellular pro…	oas05322,oas05034,oas05202	Systemic lupus erythematosus,Alcoholism,Transcriptional misregulation in cancer
LNC_001261	XLOC_016653	.	transcript	55.2076416	25.382922	1.121009815	0.044645964	0.28344869	Novel_lncRNA	co_location	102183931	MMACHC	methylmalonic aciduria (cobalamin deficiency) cblC type%2C with homocystinuria	--	--	oas04977	Vitamin digestion and absorption
LNC_001261	XLOC_016653	.	transcript	55.2076416	25.382922	1.121009815	0.044645964	0.28344869	Novel_lncRNA	co_location	102183655	LOC102183655	uncharacterized LOC102183655	GO:0034641,GO:0090304,GO:0006807,GO:0046483,GO:0006725,GO:0006139,GO:1901360,GO:0006259,GO:0034645,GO:0009059,GO:0044260,GO:0044249,GO:0044237,GO:0009058,GO:1901576,GO:0044238,GO:0043170,GO:0006260,GO:0071704,GO:0008152,GO:0005575,GO:0008150,GO:0009987,GO:0044425,GO:0016021,GO:0016020,GO:0031224	cellular nitrogen compound metabolic process,nucleic acid metabolic process,nitrogen compound metabolic process,heterocycle metabolic process,cellular aromatic compound metabolic process,nucleobase-containing compound metabolic process,organic cyclic compound metabolic process,DNA metabolic process,cellular macromolecule biosynthetic process,macromolecule biosynthetic process,cellular macromolecu…	--	--
LNC_001261	XLOC_016653	.	transcript	55.2076416	25.382922	1.121009815	0.044645964	0.28344869	Novel_lncRNA	co_location	102180819	CCDC17	coiled-coil domain containing 17	GO:0005488,GO:0046872,GO:0043169,GO:0043167,GO:0003674,GO:0043933,GO:0016043,GO:0065003,GO:0071840,GO:0070206,GO:0022607,GO:0044085,GO:0008150,GO:0051259,GO:0071822,GO:0006461,GO:0070271	binding,metal ion binding,cation binding,ion binding,molecular_function,macromolecular complex subunit organization,cellular component organization,macromolecular complex assembly,cellular component organization or biogenesis,protein trimerization,cellular component assembly,cellular component biogenesis,biological_process,protein oligomerization,protein complex subunit organization,protein compl…	--	--
LNC_001261	XLOC_016653	.	transcript	55.2076416	25.382922	1.121009815	0.044645964	0.28344869	Novel_lncRNA	co_location	102181747	AKR1A1	aldo-keto reductase family 1 member A1	--	--	oas01100,oas00010,oas00040,oas00561	Metabolic pathways,Glycolysis / Gluconeogenesis,Pentose and glucuronate interconversions,Glycerolipid metabolism
LNC_001261	XLOC_016653	.	transcript	55.2076416	25.382922	1.121009815	0.044645964	0.28344869	Novel_lncRNA	co_expression	102178213	SHOX2	short stature homeobox 2	GO:0005488,GO:0044237,GO:0006807,GO:0034641,GO:0097159,GO:1901363,GO:0008152,GO:0003677,GO:1901360,GO:0006725,GO:0046483,GO:0009987,GO:0006139,GO:0071704,GO:0016070,GO:0090304,GO:0044271,GO:0009058,GO:0019438,GO:0034654,GO:0018130,GO:1901362,GO:0044238,GO:0003676,GO:0044249,GO:1901576,GO:0006351,GO:0032774,GO:0003674,GO:0044260,GO:0034645,GO:0031323,GO:0019222,GO:0009059,GO:0008150,GO:0043170,GO:…	binding,cellular metabolic process,nitrogen compound metabolic process,cellular nitrogen compound metabolic process,organic cyclic compound binding,heterocyclic compound binding,metabolic process,DNA binding,organic cyclic compound metabolic process,cellular aromatic compound metabolic process,heterocycle metabolic process,cellular process,nucleobase-containing compound metabolic process,organic …	--	--
LNC_001261	XLOC_016653	.	transcript	55.2076416	25.382922	1.121009815	0.044645964	0.28344869	Novel_lncRNA	co_expression	102170291	NUDT1	nudix hydrolase 1	GO:0003824,GO:0016787,GO:0003674	catalytic activity,hydrolase activity,molecular_function	--	--
LNC_001261	XLOC_016653	.	transcript	55.2076416	25.382922	1.121009815	0.044645964	0.28344869	Novel_lncRNA	co_expression	102188162	SLC7A11	solute carrier family 7 member 11	GO:0051179,GO:0009987,GO:0051234,GO:0006810,GO:0044763,GO:0044765,GO:0006811,GO:0044699,GO:0034220,GO:0071702,GO:0022892,GO:0015075,GO:0003674,GO:0071705,GO:0022891,GO:0055085,GO:0022857,GO:0008150,GO:0005215,GO:0015171,GO:0003333,GO:0006865,GO:0005342,GO:0046943,GO:0008514,GO:0006820,GO:0008509,GO:0015849,GO:0046942,GO:0015711,GO:0005575,GO:0016020	localization,cellular process,establishment of localization,transport,single-organism cellular process,single-organism transport,ion transport,single-organism process,ion transmembrane transport,organic substance transport,substrate-specific transporter activity,ion transmembrane transporter activity,molecular_function,nitrogen compound transport,substrate-specific transmembrane transporter activ…	--	--
LNC_001261	XLOC_016653	.	transcript	55.2076416	25.382922	1.121009815	0.044645964	0.28344869	Novel_lncRNA	co_expression	102184138	CSRP1	cysteine and glycine rich protein 1	GO:0005488,GO:0044424,GO:0043234,GO:0044422,GO:0044446,GO:0043229,GO:0043226,GO:0005622,GO:0043167,GO:0005623,GO:0044464,GO:0003674,GO:0032991,GO:0005869,GO:0015630,GO:0005515,GO:0005875,GO:0044430,GO:0005856,GO:0043228,GO:0043232,GO:0043169,GO:0046872,GO:0015629,GO:0008270,GO:0046914,GO:0005575	binding,intracellular part,protein complex,organelle part,intracellular organelle part,intracellular organelle,organelle,intracellular,ion binding,cell,cell part,molecular_function,macromolecular complex,dynactin complex,microtubule cytoskeleton,protein binding,microtubule associated complex,cytoskeletal part,cytoskeleton,non-membrane-bounded organelle,intracellular non-membrane-bounded organelle…	--	--
LNC_001261	XLOC_016653	.	transcript	55.2076416	25.382922	1.121009815	0.044645964	0.28344869	Novel_lncRNA	co_expression	102183385	PRDX1	peroxiredoxin 1	GO:0003824,GO:0044710,GO:0008152,GO:0055114,GO:0016209,GO:0016491,GO:0003674,GO:0051920,GO:0090066,GO:0044057,GO:0051239,GO:0019229,GO:0042310,GO:0065008,GO:0008150,GO:0044707,GO:0016705,GO:0032501,GO:0003008,GO:0003013,GO:0003018,GO:0008015,GO:0035150,GO:0050880,GO:0005576,GO:0044699,GO:0050789,GO:0065007,GO:0005575	catalytic activity,single-organism metabolic process,metabolic process,oxidation-reduction process,antioxidant activity,oxidoreductase activity,molecular_function,peroxiredoxin activity,regulation of anatomical structure size,regulation of system process,regulation of multicellular organismal process,regulation of vasoconstriction,vasoconstriction,regulation of biological quality,biological_proce…	oas04146	Peroxisome
LNC_001261	XLOC_016653	.	transcript	55.2076416	25.382922	1.121009815	0.044645964	0.28344869	Novel_lncRNA	co_expression	102176822	RPA1	replication protein A1	GO:0005488,GO:0005634,GO:0043231,GO:0043227,GO:0097159,GO:1901363,GO:0003677,GO:0008152,GO:0006260,GO:0044424,GO:0044237,GO:0003676,GO:0034641,GO:0043229,GO:0006807,GO:0043226,GO:1901360,GO:0006725,GO:0006139,GO:0044238,GO:0071704,GO:0005622,GO:0046483,GO:0006259,GO:0005623,GO:0044464,GO:0090304,GO:0003674,GO:0044260,GO:1901576,GO:0009058,GO:0044249,GO:0009987,GO:0008150,GO:0043170,GO:0034645,GO:…	binding,nucleus,intracellular membrane-bounded organelle,membrane-bounded organelle,organic cyclic compound binding,heterocyclic compound binding,DNA binding,metabolic process,DNA replication,intracellular part,cellular metabolic process,nucleic acid binding,cellular nitrogen compound metabolic process,intracellular organelle,nitrogen compound metabolic process,organelle,organic cyclic compound m…	oas03030,oas03420,oas03430,oas03460,oas03440	DNA replication,Nucleotide excision repair,Mismatch repair,Fanconi anemia pathway,Homologous recombination
LNC_001261	XLOC_016653	.	transcript	55.2076416	25.382922	1.121009815	0.044645964	0.28344869	Novel_lncRNA	co_expression	102183611	LPAR6	lysophosphatidic acid receptor 6	GO:0003674,GO:0009987,GO:0008150,GO:0044763,GO:0044699,GO:0050794,GO:0050789,GO:0065007,GO:0050896,GO:0051716,GO:0005575,GO:0007154,GO:0023052,GO:0044700,GO:0007165,GO:0044425,GO:0016020,GO:0004872,GO:0004888,GO:0004930,GO:0007166,GO:0007186,GO:0038023,GO:0004871,GO:0060089,GO:0031224,GO:0016021	molecular_function,cellular process,biological_process,single-organism cellular process,single-organism process,regulation of cellular process,regulation of biological process,biological regulation,response to stimulus,cellular response to stimulus,cellular_component,cell communication,signaling,single organism signaling,signal transduction,membrane part,membrane,receptor activity,transmembrane s…	oas04151,oas04080	PI3K-Akt signaling pathway,Neuroactive ligand-receptor interaction
LNC_001261	XLOC_016653	.	transcript	55.2076416	25.382922	1.121009815	0.044645964	0.28344869	Novel_lncRNA	co_expression	102168666	ESM1	endothelial cell specific molecule 1	GO:0005488,GO:0051128,GO:0016043,GO:0071840,GO:0003674,GO:0005520,GO:0001558,GO:0016049,GO:0019838,GO:0040008,GO:0005515,GO:0009987,GO:0008150,GO:0040007,GO:0005576,GO:0044763,GO:0044699,GO:0050794,GO:0050789,GO:0065007,GO:0005575	binding,regulation of cellular component organization,cellular component organization,cellular component organization or biogenesis,molecular_function,insulin-like growth factor binding,regulation of cell growth,cell growth,growth factor binding,regulation of growth,protein binding,cellular process,biological_process,growth,extracellular region,single-organism cellular process,single-organism pro…	--	--
LNC_001261	XLOC_016653	.	transcript	55.2076416	25.382922	1.121009815	0.044645964	0.28344869	Novel_lncRNA	co_expression	102171169	PROCR	protein C receptor	GO:0008150,GO:0002376,GO:0006955,GO:0050896	biological_process,immune system process,immune response,response to stimulus	--	--
LNC_001261	XLOC_016653	.	transcript	55.2076416	25.382922	1.121009815	0.044645964	0.28344869	Novel_lncRNA	co_expression	102186892	FGF2	fibroblast growth factor 2	GO:0005488,GO:0030674,GO:0060090,GO:0003674,GO:0008092,GO:0005615,GO:0005515,GO:0005102,GO:0051015,GO:0008083,GO:0044421,GO:0005576,GO:0003779,GO:0005575	binding,protein binding, bridging,binding, bridging,molecular_function,cytoskeletal protein binding,extracellular space,protein binding,receptor binding,actin filament binding,growth factor activity,extracellular region part,extracellular region,actin binding,cellular_component	oas05200,oas05205,oas05218,oas04550,oas04810,oas04151,oas04015,oas04014,oas04010	Pathways in cancer,Proteoglycans in cancer,Melanoma,Signaling pathways regulating pluripotency of stem cells,Regulation of actin cytoskeleton,PI3K-Akt signaling pathway,Rap1 signaling pathway,Ras signaling pathway,MAPK signaling pathway
LNC_001261	XLOC_016653	.	transcript	55.2076416	25.382922	1.121009815	0.044645964	0.28344869	Novel_lncRNA	co_expression	102168942	ZMAT3	zinc finger matrin-type 3	GO:0005488,GO:0005634,GO:0043231,GO:0043227,GO:0097159,GO:1901363,GO:0036094,GO:0000166,GO:1901265,GO:0003677,GO:0043168,GO:0001882,GO:0035639,GO:0032553,GO:0001883,GO:0032549,GO:0032550,GO:0032555,GO:0017076,GO:0044424,GO:0003676,GO:0043229,GO:0043226,GO:0005622,GO:0043167,GO:0005623,GO:0044464,GO:0003674,GO:0003725,GO:0005525,GO:0032561,GO:0019001,GO:0003723,GO:0043169,GO:0046872,GO:0008270,GO:…	binding,nucleus,intracellular membrane-bounded organelle,membrane-bounded organelle,organic cyclic compound binding,heterocyclic compound binding,small molecule binding,nucleotide binding,nucleoside phosphate binding,DNA binding,anion binding,nucleoside binding,purine ribonucleoside triphosphate binding,ribonucleotide binding,purine nucleoside binding,ribonucleoside binding,purine ribonucleoside …	oas04115	p53 signaling pathway
LNC_001261	XLOC_016653	.	transcript	55.2076416	25.382922	1.121009815	0.044645964	0.28344869	Novel_lncRNA	co_expression	102178927	C16H1orf115	chromosome 16 C1orf115 homolog	--	--	--	--
LNC_001261	XLOC_016653	.	transcript	55.2076416	25.382922	1.121009815	0.044645964	0.28344869	Novel_lncRNA	co_expression	102177178	ACER3	alkaline ceramidase 3	GO:1901564,GO:0044710,GO:0003824,GO:0016787,GO:0044237,GO:0016810,GO:0006807,GO:0008152,GO:0006665,GO:0006672,GO:0009987,GO:0006643,GO:0044255,GO:0006629,GO:0016811,GO:0071704,GO:0044238,GO:0003674,GO:0008150,GO:0005575,GO:0016020,GO:0044425,GO:0031224,GO:0016021	organonitrogen compound metabolic process,single-organism metabolic process,catalytic activity,hydrolase activity,cellular metabolic process,hydrolase activity, acting on carbon-nitrogen (but not peptide) bonds,nitrogen compound metabolic process,metabolic process,sphingolipid metabolic process,ceramide metabolic process,cellular process,membrane lipid metabolic process,cellular lipid metabolic p…	oas00600	Sphingolipid metabolism
LNC_001261	XLOC_016653	.	transcript	55.2076416	25.382922	1.121009815	0.044645964	0.28344869	Novel_lncRNA	co_expression	102188605	UGGT2	UDP-glucose glycoprotein glucosyltransferase 2	GO:0003824,GO:0008152,GO:0044237,GO:0044238,GO:0071704,GO:0044723,GO:0003674,GO:0016740,GO:0044260,GO:1901576,GO:0009058,GO:0044249,GO:0006464,GO:0036211,GO:0005975,GO:0043412,GO:0009987,GO:0003980,GO:0008150,GO:0043170,GO:0034645,GO:0009059,GO:1901135,GO:0016757,GO:0044267,GO:0035251,GO:0046527,GO:0008194,GO:0016758,GO:0019538,GO:0009100,GO:0006486,GO:0043413,GO:0070085,GO:0009101,GO:1901137	catalytic activity,metabolic process,cellular metabolic process,primary metabolic process,organic substance metabolic process,single-organism carbohydrate metabolic process,molecular_function,transferase activity,cellular macromolecule metabolic process,organic substance biosynthetic process,biosynthetic process,cellular biosynthetic process,cellular protein modification process,protein modificat…	oas04141	Protein processing in endoplasmic reticulum
LNC_001261	XLOC_016653	.	transcript	55.2076416	25.382922	1.121009815	0.044645964	0.28344869	Novel_lncRNA	co_expression	102175894	COL8A1	collagen type VIII alpha 1 chain	GO:0005488,GO:0097159,GO:1901363,GO:0003824,GO:0036094,GO:0000166,GO:1901265,GO:0043168,GO:0001882,GO:0035639,GO:0032553,GO:0001883,GO:0032549,GO:0032550,GO:0032555,GO:0017076,GO:0005524,GO:0032559,GO:0030554,GO:0043167,GO:0016787,GO:0003674,GO:0008237,GO:0004222,GO:0043169,GO:0046872,GO:0070011,GO:0008233,GO:0008270,GO:0046914,GO:0004175,GO:0005575,GO:0044425,GO:0016020,GO:0031224,GO:0016021	binding,organic cyclic compound binding,heterocyclic compound binding,catalytic activity,small molecule binding,nucleotide binding,nucleoside phosphate binding,anion binding,nucleoside binding,purine ribonucleoside triphosphate binding,ribonucleotide binding,purine nucleoside binding,ribonucleoside binding,purine ribonucleoside binding,purine ribonucleotide binding,purine nucleotide binding,ATP b…	--	--
LNC_001261	XLOC_016653	.	transcript	55.2076416	25.382922	1.121009815	0.044645964	0.28344869	Novel_lncRNA	co_expression	100860896	TNFRSF11B	TNF receptor superfamily member 11b	GO:0005488,GO:0003674,GO:0005515,GO:0009987,GO:0008150,GO:0044763,GO:0044699,GO:0050794,GO:0050789,GO:0065007,GO:0050896,GO:0051716,GO:0007154,GO:0023052,GO:0044700,GO:0007165	binding,molecular_function,protein binding,cellular process,biological_process,single-organism cellular process,single-organism process,regulation of cellular process,regulation of biological process,biological regulation,response to stimulus,cellular response to stimulus,cell communication,signaling,single organism signaling,signal transduction	oas04380,oas04060	Osteoclast differentiation,Cytokine-cytokine receptor interaction
LNC_001261	XLOC_016653	.	transcript	55.2076416	25.382922	1.121009815	0.044645964	0.28344869	Novel_lncRNA	co_expression	102191760	ORC5	origin recognition complex subunit 5	GO:0005488,GO:0005634,GO:0043231,GO:0043227,GO:0097159,GO:1901363,GO:0003824,GO:0036094,GO:0000166,GO:1901265,GO:0043168,GO:0001882,GO:0035639,GO:0005694,GO:0032553,GO:0001883,GO:0032549,GO:0032550,GO:0032555,GO:0008152,GO:0017076,GO:0044427,GO:0006260,GO:0005524,GO:0032559,GO:0044424,GO:0030554,GO:0043234,GO:0044422,GO:0044237,GO:0044446,GO:0034641,GO:0043229,GO:0006807,GO:0043226,GO:1901360,GO:…	binding,nucleus,intracellular membrane-bounded organelle,membrane-bounded organelle,organic cyclic compound binding,heterocyclic compound binding,catalytic activity,small molecule binding,nucleotide binding,nucleoside phosphate binding,anion binding,nucleoside binding,purine ribonucleoside triphosphate binding,chromosome,ribonucleotide binding,purine nucleoside binding,ribonucleoside binding,puri…	oas04110	Cell cycle
LNC_001261	XLOC_016653	.	transcript	55.2076416	25.382922	1.121009815	0.044645964	0.28344869	Novel_lncRNA	co_expression	102170652	SYT4	synaptotagmin 4	GO:0005488,GO:0005515,GO:0003674	binding,protein binding,molecular_function	--	--
LNC_001261	XLOC_016653	.	transcript	55.2076416	25.382922	1.121009815	0.044645964	0.28344869	Novel_lncRNA	co_expression	102186457	SMC3	structural maintenance of chromosomes 3	GO:0005488,GO:0005515,GO:0006996,GO:0043231,GO:0043227,GO:0071840,GO:0016043,GO:0044424,GO:0035639,GO:0001883,GO:0032549,GO:0032550,GO:0017076,GO:0043168,GO:0032555,GO:0001882,GO:0032553,GO:0000166,GO:1901265,GO:0005694,GO:0030554,GO:0036094,GO:0005524,GO:0032559,GO:0005622,GO:0043229,GO:0043226,GO:0043167,GO:0005623,GO:0044464,GO:0046907,GO:0051649,GO:0051179,GO:0097159,GO:1901363,GO:0051641,GO:…	binding,protein binding,organelle organization,intracellular membrane-bounded organelle,membrane-bounded organelle,cellular component organization or biogenesis,cellular component organization,intracellular part,purine ribonucleoside triphosphate binding,purine nucleoside binding,ribonucleoside binding,purine ribonucleoside binding,purine nucleotide binding,anion binding,purine ribonucleotide bin…	oas04110,oas04114	Cell cycle,Oocyte meiosis
LNC_001261	XLOC_016653	.	transcript	55.2076416	25.382922	1.121009815	0.044645964	0.28344869	Novel_lncRNA	co_expression	102170831	XPC	XPC complex subunit%2C DNA damage recognition and repair factor	GO:0005488,GO:0097159,GO:1901363,GO:0003677,GO:0003676,GO:0003674	binding,organic cyclic compound binding,heterocyclic compound binding,DNA binding,nucleic acid binding,molecular_function	oas03420	Nucleotide excision repair
LNC_001261	XLOC_016653	.	transcript	55.2076416	25.382922	1.121009815	0.044645964	0.28344869	Novel_lncRNA	co_expression	102187310	LOC102187310	fibroblast growth factor receptor 3	GO:0005488,GO:0097159,GO:1901363,GO:0003824,GO:0036094,GO:0000166,GO:1901265,GO:0043168,GO:0001882,GO:0035639,GO:0032553,GO:0001883,GO:0032549,GO:0032550,GO:0032555,GO:0008152,GO:0017076,GO:0005524,GO:0032559,GO:0030554,GO:0044237,GO:0044238,GO:0071704,GO:0043167,GO:0016773,GO:0003674,GO:0006468,GO:0016740,GO:0006796,GO:0006793,GO:0044260,GO:0016310,GO:0004672,GO:0006464,GO:0036211,GO:0005515,GO:…	binding,organic cyclic compound binding,heterocyclic compound binding,catalytic activity,small molecule binding,nucleotide binding,nucleoside phosphate binding,anion binding,nucleoside binding,purine ribonucleoside triphosphate binding,ribonucleotide binding,purine nucleoside binding,ribonucleoside binding,purine ribonucleoside binding,purine ribonucleotide binding,metabolic process,purine nucleo…	oas05200,oas05215,oas04550,oas04810,oas04151,oas04015,oas04014,oas04144,oas04010	Pathways in cancer,Prostate cancer,Signaling pathways regulating pluripotency of stem cells,Regulation of actin cytoskeleton,PI3K-Akt signaling pathway,Rap1 signaling pathway,Ras signaling pathway,Endocytosis,MAPK signaling pathway
LNC_001261	XLOC_016653	.	transcript	55.2076416	25.382922	1.121009815	0.044645964	0.28344869	Novel_lncRNA	co_expression	102185924	AKAP5	A-kinase anchoring protein 5	GO:0046907,GO:0009987,GO:0008150,GO:0008104,GO:0051641,GO:0051649,GO:0033036,GO:0015031,GO:0045184,GO:0034613,GO:0070727,GO:0006605,GO:0006886,GO:0051179,GO:0044763,GO:0051234,GO:0006810,GO:0071702,GO:0044699,GO:0044765,GO:0050794,GO:0050789,GO:0065007,GO:0050896,GO:0051716,GO:0007154,GO:0023052,GO:0044700,GO:0007165	intracellular transport,cellular process,biological_process,protein localization,cellular localization,establishment of localization in cell,macromolecule localization,protein transport,establishment of protein localization,cellular protein localization,cellular macromolecule localization,protein targeting,intracellular protein transport,localization,single-organism cellular process,establishment…	--	--
LNC_001452	XLOC_019017	.	transcript	1.4719788	11.9295112	-3.018706133	0.023264672	0.202165335	Novel_lncRNA	co_location	102187280	CHTOP	chromatin target of PRMT1	GO:0003877,GO:0003674,GO:0070566,GO:0016772,GO:0016740,GO:0003824,GO:0016779	ATP adenylyltransferase activity,molecular_function,adenylyltransferase activity,transferase activity, transferring phosphorus-containing groups,transferase activity,catalytic activity,nucleotidyltransferase activity	--	--
LNC_001452	XLOC_019017	.	transcript	1.4719788	11.9295112	-3.018706133	0.023264672	0.202165335	Novel_lncRNA	co_location	102189260	S100A16	S100 calcium binding protein A16	GO:0005488,GO:0005509,GO:0043167,GO:0043169,GO:0046872,GO:0003674	binding,calcium ion binding,ion binding,cation binding,metal ion binding,molecular_function	--	--
LNC_001452	XLOC_019017	.	transcript	1.4719788	11.9295112	-3.018706133	0.023264672	0.202165335	Novel_lncRNA	co_location	102189811	S100A3	S100 calcium binding protein A3	GO:0005488,GO:0005509,GO:0046872,GO:0043169,GO:0043167,GO:0003674	binding,calcium ion binding,metal ion binding,cation binding,ion binding,molecular_function	--	--
LNC_001452	XLOC_019017	.	transcript	1.4719788	11.9295112	-3.018706133	0.023264672	0.202165335	Novel_lncRNA	co_location	102191570	LOC102191570	protein S100-A7	GO:0003677,GO:0005488,GO:0003676,GO:0005509,GO:0097159,GO:1901363,GO:0042162,GO:0046872,GO:0043169,GO:0043167,GO:0003674,GO:0043565,GO:0042803,GO:0003968,GO:0042802,GO:0016772,GO:0005515,GO:0016740,GO:0046983,GO:0034062,GO:0003824,GO:0016779	DNA binding,binding,nucleic acid binding,calcium ion binding,organic cyclic compound binding,heterocyclic compound binding,telomeric DNA binding,metal ion binding,cation binding,ion binding,molecular_function,sequence-specific DNA binding,protein homodimerization activity,RNA-directed RNA polymerase activity,identical protein binding,transferase activity, transferring phosphorus-containing groups…	--	--
LNC_001452	XLOC_019017	.	transcript	1.4719788	11.9295112	-3.018706133	0.023264672	0.202165335	Novel_lncRNA	co_location	102190367	S100A5	S100 calcium binding protein A5	GO:0005488,GO:0005509,GO:0005578,GO:0046872,GO:0043169,GO:0031012,GO:0043167,GO:0044421,GO:0003674,GO:0005576,GO:0005575,GO:0008150,GO:0009987,GO:0050896,GO:0044699,GO:0044763,GO:0065007,GO:0050794,GO:0050789,GO:0051716,GO:0007154,GO:0007165,GO:0044700,GO:0023052	binding,calcium ion binding,proteinaceous extracellular matrix,metal ion binding,cation binding,extracellular matrix,ion binding,extracellular region part,molecular_function,extracellular region,cellular_component,biological_process,cellular process,response to stimulus,single-organism process,single-organism cellular process,biological regulation,regulation of cellular process,regulation of biol…	--	--
LNC_001452	XLOC_019017	.	transcript	1.4719788	11.9295112	-3.018706133	0.023264672	0.202165335	Novel_lncRNA	co_location	102190087	S100A4	S100 calcium binding protein A4	GO:0005488,GO:0043167,GO:0003674,GO:0005509,GO:0005515,GO:0043169,GO:0046872	binding,ion binding,molecular_function,calcium ion binding,protein binding,cation binding,metal ion binding	--	--
LNC_001452	XLOC_019017	.	transcript	1.4719788	11.9295112	-3.018706133	0.023264672	0.202165335	Novel_lncRNA	co_location	102188274	S100A1	S100 calcium binding protein A1	GO:0005488,GO:0005515,GO:0005509,GO:0043167,GO:0043169,GO:0046872,GO:0003674	binding,protein binding,calcium ion binding,ion binding,cation binding,metal ion binding,molecular_function	--	--
LNC_001452	XLOC_019017	.	transcript	1.4719788	11.9295112	-3.018706133	0.023264672	0.202165335	Novel_lncRNA	co_location	102188551	S100A13	S100 calcium binding protein A13	GO:0005488,GO:0043167,GO:0003674,GO:0005509,GO:0043169,GO:0046872	binding,ion binding,molecular_function,calcium ion binding,cation binding,metal ion binding	--	--
LNC_001452	XLOC_019017	.	transcript	1.4719788	11.9295112	-3.018706133	0.023264672	0.202165335	Novel_lncRNA	co_location	102181741	S100A6	S100 calcium binding protein A6	GO:0005488,GO:0005509,GO:0005578,GO:0046872,GO:0043169,GO:0031012,GO:0043167,GO:0044421,GO:0003674,GO:0005576,GO:0005575,GO:0008150,GO:0009987,GO:0050896,GO:0044699,GO:0044763,GO:0065007,GO:0050794,GO:0050789,GO:0051716,GO:0007154,GO:0007165,GO:0044700,GO:0023052	binding,calcium ion binding,proteinaceous extracellular matrix,metal ion binding,cation binding,extracellular matrix,ion binding,extracellular region part,molecular_function,extracellular region,cellular_component,biological_process,cellular process,response to stimulus,single-organism process,single-organism cellular process,biological regulation,regulation of cellular process,regulation of biol…	--	--
LNC_001452	XLOC_019017	.	transcript	1.4719788	11.9295112	-3.018706133	0.023264672	0.202165335	Novel_lncRNA	co_location	102188993	S100A14	S100 calcium binding protein A14	--	--	--	--
LNC_001452	XLOC_019017	.	transcript	1.4719788	11.9295112	-3.018706133	0.023264672	0.202165335	Novel_lncRNA	co_location	102189534	S100A2	S100 calcium binding protein A2	GO:0005488,GO:0043167,GO:0003674,GO:0005509,GO:0005515,GO:0043169,GO:0046872	binding,ion binding,molecular_function,calcium ion binding,protein binding,cation binding,metal ion binding	--	--
LNC_001452	XLOC_019017	.	transcript	1.4719788	11.9295112	-3.018706133	0.023264672	0.202165335	Novel_lncRNA	co_expression	102185674	SIDT2	SID1 transmembrane family member 2	GO:0005623,GO:0044464,GO:0003674,GO:0071705,GO:0006403,GO:0050657,GO:0050658,GO:0051236,GO:0008150,GO:0015931,GO:0022884,GO:0015932,GO:0033036,GO:0033227,GO:0051032,GO:0051033,GO:0001772,GO:0097197,GO:0022892,GO:0051179,GO:0051234,GO:0006810,GO:0071702,GO:0044699,GO:0022891,GO:0071944,GO:0005215,GO:0022857,GO:0044459,GO:0044765,GO:0005886,GO:0005575,GO:0044425,GO:0016020,GO:0031224,GO:0016021	cell,cell part,molecular_function,nitrogen compound transport,RNA localization,nucleic acid transport,RNA transport,establishment of RNA localization,biological_process,nucleobase-containing compound transport,macromolecule transmembrane transporter activity,nucleobase-containing compound transmembrane transporter activity,macromolecule localization,dsRNA transport,nucleic acid transmembrane tran…	--	--
LNC_001452	XLOC_019017	.	transcript	1.4719788	11.9295112	-3.018706133	0.023264672	0.202165335	Novel_lncRNA	co_expression	102184429	PCSK1	proprotein convertase subtilisin/kexin type 1	GO:0008233,GO:0003674,GO:0070011,GO:0008150,GO:0008152,GO:0003824,GO:0030312,GO:0006508,GO:0009279,GO:0016787,GO:0008236,GO:0017171,GO:0044462,GO:0030313,GO:0044238,GO:0071944,GO:0019867,GO:0071704,GO:0005623,GO:0044464,GO:0004175,GO:0019538,GO:0043170,GO:0004252,GO:0031975,GO:0005575,GO:0016020,GO:0044425,GO:0031224,GO:0016021	peptidase activity,molecular_function,peptidase activity, acting on L-amino acid peptides,biological_process,metabolic process,catalytic activity,external encapsulating structure,proteolysis,cell outer membrane,hydrolase activity,serine-type peptidase activity,serine hydrolase activity,external encapsulating structure part,cell envelope,primary metabolic process,cell periphery,outer membrane,orga…	--	--
LNC_001452	XLOC_019017	.	transcript	1.4719788	11.9295112	-3.018706133	0.023264672	0.202165335	Novel_lncRNA	co_expression	108634459	TMEM255A	transmembrane protein 255A	--	--	--	--
LNC_001452	XLOC_019017	.	transcript	1.4719788	11.9295112	-3.018706133	0.023264672	0.202165335	Novel_lncRNA	co_expression	102190087	S100A4	S100 calcium binding protein A4	GO:0005488,GO:0043167,GO:0003674,GO:0005509,GO:0005515,GO:0043169,GO:0046872	binding,ion binding,molecular_function,calcium ion binding,protein binding,cation binding,metal ion binding	--	--
LNC_001452	XLOC_019017	.	transcript	1.4719788	11.9295112	-3.018706133	0.023264672	0.202165335	Novel_lncRNA	co_expression	102181693	OTOF	otoferlin	GO:0005488,GO:0005515,GO:0003674,GO:0005575,GO:0016020,GO:0044425,GO:0031224,GO:0016021	binding,protein binding,molecular_function,cellular_component,membrane,membrane part,intrinsic to membrane,integral to membrane	--	--
LNC_001452	XLOC_019017	.	transcript	1.4719788	11.9295112	-3.018706133	0.023264672	0.202165335	Novel_lncRNA	co_expression	102189656	TEF	TEF%2C PAR bZIP transcription factor	GO:0005488,GO:0005634,GO:0043231,GO:0043227,GO:0097159,GO:1901363,GO:0003677,GO:0008152,GO:0044424,GO:0044422,GO:0044237,GO:0044446,GO:0003676,GO:0034641,GO:0043229,GO:0006807,GO:0043226,GO:1901360,GO:0006725,GO:0006139,GO:0044238,GO:0071704,GO:0005622,GO:0046483,GO:0005623,GO:0044464,GO:0090304,GO:0003674,GO:0044260,GO:0015630,GO:1901576,GO:0009058,GO:0044249,GO:0009987,GO:0005815,GO:0044271,GO:…	binding,nucleus,intracellular membrane-bounded organelle,membrane-bounded organelle,organic cyclic compound binding,heterocyclic compound binding,DNA binding,metabolic process,intracellular part,organelle part,cellular metabolic process,intracellular organelle part,nucleic acid binding,cellular nitrogen compound metabolic process,intracellular organelle,nitrogen compound metabolic process,organel…	--	--
LNC_001452	XLOC_019017	.	transcript	1.4719788	11.9295112	-3.018706133	0.023264672	0.202165335	Novel_lncRNA	co_expression	102181625	TRIM25	tripartite motif containing 25	GO:0005488,GO:0005515,GO:0043231,GO:0043227,GO:0005634,GO:0003674,GO:0008150,GO:0003824,GO:0016787,GO:0071840,GO:0042254,GO:0043167,GO:0022613,GO:0005623,GO:0044464,GO:0044424,GO:0005622,GO:0044085,GO:0008855,GO:0043229,GO:0004529,GO:0016895,GO:0043226,GO:0004536,GO:0016796,GO:0016788,GO:0043169,GO:0046872,GO:0004527,GO:0008270,GO:0046914,GO:0005575,GO:0004518	binding,protein binding,intracellular membrane-bounded organelle,membrane-bounded organelle,nucleus,molecular_function,biological_process,catalytic activity,hydrolase activity,cellular component organization or biogenesis,ribosome biogenesis,ion binding,ribonucleoprotein complex biogenesis,cell,cell part,intracellular part,intracellular,cellular component biogenesis,exodeoxyribonuclease VII activ…	oas04064,oas05164,oas04622	NF-kappa B signaling pathway,Influenza A,RIG-I-like receptor signaling pathway
LNC_001452	XLOC_019017	.	transcript	1.4719788	11.9295112	-3.018706133	0.023264672	0.202165335	Novel_lncRNA	co_expression	102169450	IFIT2	interferon induced protein with tetratricopeptide repeats 2	GO:0005488,GO:0005634,GO:0043231,GO:0043227,GO:0005694,GO:0044424,GO:0044422,GO:0044446,GO:0043229,GO:0043226,GO:0051276,GO:0043233,GO:0070013,GO:0005622,GO:0031981,GO:0031974,GO:0051128,GO:0016043,GO:0071840,GO:0006996,GO:0005623,GO:0044464,GO:0042802,GO:0044428,GO:0006325,GO:0003674,GO:0048519,GO:0051129,GO:0006338,GO:0016568,GO:0005515,GO:0034220,GO:0000228,GO:0009987,GO:0071705,GO:0008150,GO:…	binding,nucleus,intracellular membrane-bounded organelle,membrane-bounded organelle,chromosome,intracellular part,organelle part,intracellular organelle part,intracellular organelle,organelle,chromosome organization,organelle lumen,intracellular organelle lumen,intracellular,nuclear lumen,membrane-enclosed lumen,regulation of cellular component organization,cellular component organization,cellula…	--	--
LNC_001452	XLOC_019017	.	transcript	1.4719788	11.9295112	-3.018706133	0.023264672	0.202165335	Novel_lncRNA	co_expression	102178131	F3	coagulation factor III%2C tissue factor	GO:0005488,GO:0005515,GO:0003674	binding,protein binding,molecular_function	oas04610	Complement and coagulation cascades
LNC_001452	XLOC_019017	.	transcript	1.4719788	11.9295112	-3.018706133	0.023264672	0.202165335	Novel_lncRNA	co_expression	102185124	OXTR	oxytocin receptor	GO:0070876,GO:0044707,GO:0043231,GO:0043227,GO:0005634,GO:0032501,GO:0007275,GO:0043234,GO:0003674,GO:0006928,GO:0008150,GO:0008152,GO:0032502,GO:0019028,GO:0007409,GO:0007411,GO:0048667,GO:0048812,GO:0061564,GO:0097485,GO:0071840,GO:0040011,GO:0044423,GO:0019012,GO:0016043,GO:0031175,GO:0048666,GO:0000904,GO:0030182,GO:0048699,GO:0044428,GO:0009605,GO:0022008,GO:0007399,GO:0006807,GO:0032990,GO:…	SOSS complex,single-multicellular organism process,intracellular membrane-bounded organelle,membrane-bounded organelle,nucleus,multicellular organismal process,multicellular organismal development,protein complex,molecular_function,cellular component movement,biological_process,metabolic process,developmental process,viral capsid,axonogenesis,axon guidance,cell morphogenesis involved in neuron di…	oas04921,oas04020,oas04024,oas04080	Oxytocin signaling pathway,Calcium signaling pathway,cAMP signaling pathway,Neuroactive ligand-receptor interaction
LNC_002492	XLOC_032279	.	transcript	5.9919622	4.9452468	0.276986	0.002257745	0.053022514	Novel_lncRNA	co_location	102181846	APOBEC1	apolipoprotein B mRNA editing enzyme catalytic subunit 1	GO:0005488,GO:0046872,GO:0043169,GO:0043167,GO:0016814,GO:0003674,GO:0016810,GO:0008270,GO:0046914,GO:0003824,GO:0016787	binding,metal ion binding,cation binding,ion binding,hydrolase activity, acting on carbon-nitrogen (but not peptide) bonds, in cyclic amidines,molecular_function,hydrolase activity, acting on carbon-nitrogen (but not peptide) bonds,zinc ion binding,transition metal ion binding,catalytic activity,hydrolase activity	--	--
LNC_002492	XLOC_032279	.	transcript	5.9919622	4.9452468	0.276986	0.002257745	0.053022514	Novel_lncRNA	co_location	102177874	MFAP5	microfibrillar associated protein 5	GO:0044421,GO:0003824,GO:0031012,GO:0005578,GO:0016787,GO:0005576,GO:0044420,GO:0016824,GO:0019120,GO:0001527,GO:0043205,GO:0003674,GO:0005575	extracellular region part,catalytic activity,extracellular matrix,proteinaceous extracellular matrix,hydrolase activity,extracellular region,extracellular matrix part,hydrolase activity, acting on acid halide bonds,hydrolase activity, acting on acid halide bonds, in C-halide compounds,microfibril,fibril,molecular_function,cellular_component	--	--
LNC_002492	XLOC_032279	.	transcript	5.9919622	4.9452468	0.276986	0.002257745	0.053022514	Novel_lncRNA	co_location	102181572	AICDA	activation induced cytidine deaminase	GO:0005488,GO:0046872,GO:0043169,GO:0043167,GO:0016814,GO:0003674,GO:0016810,GO:0008270,GO:0046914,GO:0003824,GO:0016787	binding,metal ion binding,cation binding,ion binding,hydrolase activity, acting on carbon-nitrogen (but not peptide) bonds, in cyclic amidines,molecular_function,hydrolase activity, acting on carbon-nitrogen (but not peptide) bonds,zinc ion binding,transition metal ion binding,catalytic activity,hydrolase activity	oas05340,oas04672	Primary immunodeficiency,Intestinal immune network for IgA production
LNC_002492	XLOC_032279	.	transcript	5.9919622	4.9452468	0.276986	0.002257745	0.053022514	Novel_lncRNA	co_location	102182110	GDF3	growth differentiation factor 3	GO:0005488,GO:0003674,GO:0040007,GO:0005102,GO:0008150,GO:0005515,GO:0008083	binding,molecular_function,growth,receptor binding,biological_process,protein binding,growth factor activity	--	--
LNC_002492	XLOC_032279	.	transcript	5.9919622	4.9452468	0.276986	0.002257745	0.053022514	Novel_lncRNA	co_location	102176861	RIMKLB	ribosomal modification protein rimK like family member B	GO:0005488,GO:0034641,GO:0097159,GO:1901363,GO:0006749,GO:0006807,GO:0044271,GO:0006575,GO:0006518,GO:0046872,GO:0043169,GO:0043603,GO:0043167,GO:0044249,GO:0006790,GO:0044237,GO:0009058,GO:0016881,GO:1901576,GO:0016874,GO:0006520,GO:0042398,GO:0008716,GO:0044238,GO:0016879,GO:0004363,GO:0003674,GO:0006750,GO:0019184,GO:0071704,GO:0043043,GO:0019752,GO:0043436,GO:0006082,GO:0005576,GO:0008152,GO:…	binding,cellular nitrogen compound metabolic process,organic cyclic compound binding,heterocyclic compound binding,glutathione metabolic process,nitrogen compound metabolic process,cellular nitrogen compound biosynthetic process,cellular modified amino acid metabolic process,peptide metabolic process,metal ion binding,cation binding,cellular amide metabolic process,ion binding,cellular biosynthet…	oas00250,oas01100	Alanine, aspartate and glutamate metabolism,Metabolic pathways
LNC_002494	XLOC_032288	.	transcript	5.2785558	6.376935	-0.27271991	0.039485292	0.26544026	Novel_lncRNA	co_location	102175838	M6PR	mannose-6-phosphate receptor%2C cation dependent	GO:0005737,GO:0044424,GO:0003824,GO:0005622,GO:0005623,GO:0044464,GO:0008757,GO:0051179,GO:0008173,GO:0051234,GO:0006810,GO:0016741,GO:0008649,GO:0008168,GO:0016740,GO:0046677,GO:0009636,GO:0042221,GO:0005215,GO:0003674,GO:0008150,GO:0005575,GO:0044425,GO:0016020,GO:0050896,GO:0016021,GO:0031224	cytoplasm,intracellular part,catalytic activity,intracellular,cell,cell part,S-adenosylmethionine-dependent methyltransferase activity,localization,RNA methyltransferase activity,establishment of localization,transport,transferase activity, transferring one-carbon groups,rRNA methyltransferase activity,methyltransferase activity,transferase activity,response to antibiotic,response to toxic substa…	oas04142,oas04145	Lysosome,Phagosome
LNC_002494	XLOC_032288	.	transcript	5.2785558	6.376935	-0.27271991	0.039485292	0.26544026	Novel_lncRNA	co_location	102176307	KLRG1	killer cell lectin like receptor G1	--	--	--	--
LNC_002494	XLOC_032288	.	transcript	5.2785558	6.376935	-0.27271991	0.039485292	0.26544026	Novel_lncRNA	co_location	102181278	PHC1	polyhomeotic homolog 1	GO:0003677,GO:0043231,GO:0043227,GO:0005488,GO:0003676,GO:0005634,GO:0097159,GO:1901363,GO:0043229,GO:0043226,GO:0005622,GO:0044424,GO:0005623,GO:0044464,GO:0046872,GO:0043169,GO:0043167,GO:0003674,GO:0043565,GO:0008270,GO:0005575,GO:0046914,GO:0005515	DNA binding,intracellular membrane-bounded organelle,membrane-bounded organelle,binding,nucleic acid binding,nucleus,organic cyclic compound binding,heterocyclic compound binding,intracellular organelle,organelle,intracellular,intracellular part,cell,cell part,metal ion binding,cation binding,ion binding,molecular_function,sequence-specific DNA binding,zinc ion binding,cellular_component,transiti…	--	--
LNC_002494	XLOC_032288	.	transcript	5.2785558	6.376935	-0.27271991	0.039485292	0.26544026	Novel_lncRNA	co_location	102176590	A2ML1	alpha-2-macroglobulin like 1	GO:0016972,GO:0016670,GO:0016667,GO:0044421,GO:0003674,GO:0005576,GO:0008152,GO:0005575,GO:0044710,GO:0008150,GO:0005615,GO:0004866,GO:0061135,GO:0016491,GO:0055114,GO:0030234,GO:0030414,GO:0061134,GO:0003824,GO:0004857	thiol oxidase activity,oxidoreductase activity, acting on a sulfur group of donors, oxygen as acceptor,oxidoreductase activity, acting on a sulfur group of donors,extracellular region part,molecular_function,extracellular region,metabolic process,cellular_component,single-organism metabolic process,biological_process,extracellular space,endopeptidase inhibitor activity,endopeptidase regulator act…	--	--
LNC_002840	XLOC_036319	.	transcript	3.5577656	2.1816616	0.705544122	0.0313978	0.235948908	Novel_lncRNA	co_location	102182956	KCNJ4	potassium voltage-gated channel subfamily J member 4	GO:0003674,GO:0005242,GO:0005216,GO:0022838,GO:0015267,GO:0022803,GO:0005267,GO:0015079,GO:0006813,GO:0015276,GO:0022834,GO:0005575,GO:0022836,GO:0022839,GO:0008150,GO:0005249,GO:0005261,GO:0022843,GO:0015075,GO:0030001,GO:0005244,GO:0022832,GO:0046873,GO:0022891,GO:0006811,GO:0022892,GO:0051179,GO:0005215,GO:0044765,GO:0044699,GO:0006810,GO:0051234,GO:0022857,GO:0015077,GO:0008324,GO:0022890,GO:…	molecular_function,inward rectifier potassium channel activity,ion channel activity,substrate-specific channel activity,channel activity,passive transmembrane transporter activity,potassium channel activity,potassium ion transmembrane transporter activity,potassium ion transport,ligand-gated ion channel activity,ligand-gated channel activity,cellular_component,gated channel activity,ion gated cha…	oas04921,oas04725	Oxytocin signaling pathway,Cholinergic synapse
LNC_002840	XLOC_036319	.	transcript	3.5577656	2.1816616	0.705544122	0.0313978	0.235948908	Novel_lncRNA	co_location	102183773	FAM227A	family with sequence similarity 227 member A	GO:0003674,GO:0016301,GO:0016772,GO:0008150,GO:0009987,GO:0016740,GO:0003824,GO:0050896,GO:0044699,GO:0044763,GO:0065007,GO:0050794,GO:0050789,GO:0051716,GO:0007154,GO:0007165,GO:0044700,GO:0023052	molecular_function,kinase activity,transferase activity, transferring phosphorus-containing groups,biological_process,cellular process,transferase activity,catalytic activity,response to stimulus,single-organism process,single-organism cellular process,biological regulation,regulation of cellular process,regulation of biological process,cellular response to stimulus,cell communication,signal tran…	--	--
LNC_002840	XLOC_036319	.	transcript	3.5577656	2.1816616	0.705544122	0.0313978	0.235948908	Novel_lncRNA	co_location	102183218	KDELR3	KDEL endoplasmic reticulum protein retention receptor 3	GO:0005488,GO:0006621,GO:0035437,GO:0046923,GO:0072595,GO:0005048,GO:0003674,GO:0042277,GO:0033218,GO:0065008,GO:0005575,GO:0070972,GO:0032507,GO:0045185,GO:0051235,GO:0051651,GO:0008150,GO:0009987,GO:0033365,GO:0051641,GO:0051179,GO:0044699,GO:0044763,GO:0065007,GO:0033036,GO:0034613,GO:0070727,GO:0008104,GO:0044425,GO:0016021,GO:0016020,GO:0031224	binding,protein retention in ER lumen,maintenance of protein localization in endoplasmic reticulum,ER retention sequence binding,maintenance of protein localization in organelle,signal sequence binding,molecular_function,peptide binding,amide binding,regulation of biological quality,cellular_component,protein localization to endoplasmic reticulum,maintenance of protein location in cell,maintenanc…	--	--
LNC_002840	XLOC_036319	.	transcript	3.5577656	2.1816616	0.705544122	0.0313978	0.235948908	Novel_lncRNA	co_location	102183493	DDX17	DEAD-box helicase 17	GO:0005488,GO:0097159,GO:1901363,GO:0003824,GO:0036094,GO:0000166,GO:1901265,GO:0003677,GO:0043168,GO:0001882,GO:0035639,GO:0032553,GO:0001883,GO:0032549,GO:0032550,GO:0032555,GO:0017076,GO:0005524,GO:0032559,GO:0030554,GO:0003676,GO:0043167,GO:0016787,GO:0003674,GO:0009987,GO:0065008,GO:0008150,GO:0019725,GO:0042592,GO:0043169,GO:0046872,GO:0044763,GO:0044699,GO:0055082,GO:0005506,GO:0006879,GO:…	binding,organic cyclic compound binding,heterocyclic compound binding,catalytic activity,small molecule binding,nucleotide binding,nucleoside phosphate binding,DNA binding,anion binding,nucleoside binding,purine ribonucleoside triphosphate binding,ribonucleotide binding,purine nucleoside binding,ribonucleoside binding,purine ribonucleoside binding,purine ribonucleotide binding,purine nucleotide b…	--	--
LNC_002840	XLOC_036319	.	transcript	3.5577656	2.1816616	0.705544122	0.0313978	0.235948908	Novel_lncRNA	co_location	102181195	DMC1	DNA meiotic recombinase 1	GO:0003677,GO:0005488,GO:0003676,GO:0034641,GO:0097159,GO:1901363,GO:0090304,GO:0006974,GO:0006807,GO:0033554,GO:0046483,GO:0006725,GO:0006139,GO:1901360,GO:0006259,GO:0034645,GO:0009059,GO:0043167,GO:0044260,GO:0044249,GO:0006950,GO:0044237,GO:0009058,GO:1901576,GO:0044238,GO:0043170,GO:0003674,GO:0009432,GO:0006260,GO:0071704,GO:0008152,GO:0043566,GO:0003678,GO:0003697,GO:0005524,GO:0032559,GO:…	DNA binding,binding,nucleic acid binding,cellular nitrogen compound metabolic process,organic cyclic compound binding,heterocyclic compound binding,nucleic acid metabolic process,response to DNA damage stimulus,nitrogen compound metabolic process,cellular response to stress,heterocycle metabolic process,cellular aromatic compound metabolic process,nucleobase-containing compound metabolic process,…	--	--
LNC_002840	XLOC_036319	.	transcript	3.5577656	2.1816616	0.705544122	0.0313978	0.235948908	Novel_lncRNA	co_location	102180576	LOC102180576	casein kinase I	GO:0005488,GO:0097159,GO:1901363,GO:0006974,GO:0033554,GO:0043167,GO:0044260,GO:0006950,GO:0044237,GO:0044238,GO:0043170,GO:0003674,GO:0071704,GO:0008152,GO:0005524,GO:0032559,GO:0016301,GO:0035639,GO:0001883,GO:0032549,GO:0032550,GO:0032555,GO:0001882,GO:0030554,GO:0032553,GO:0017076,GO:0005575,GO:0036094,GO:0043168,GO:0016772,GO:0008150,GO:0009987,GO:0016310,GO:0000166,GO:1901265,GO:0004672,GO:…	binding,organic cyclic compound binding,heterocyclic compound binding,response to DNA damage stimulus,cellular response to stress,ion binding,cellular macromolecule metabolic process,response to stress,cellular metabolic process,primary metabolic process,macromolecule metabolic process,molecular_function,organic substance metabolic process,metabolic process,ATP binding,adenyl ribonucleotide bindi…	oas04340,oas04390,oas04710,oas04068,oas04310	Hedgehog signaling pathway,Hippo signaling pathway,Circadian rhythm,FoxO signaling pathway,Wnt signaling pathway
LNC_003107	XLOC_039871	.	transcript	4.9473268	1.4817928	1.739305472	0.043717982	0.280758716	Novel_lncRNA	co_location	102178154	DNAJB14	DnaJ heat shock protein family (Hsp40) member B14	GO:0005488,GO:0003674,GO:0005515	binding,molecular_function,protein binding	--	--
LNC_003107	XLOC_039871	.	transcript	4.9473268	1.4817928	1.739305472	0.043717982	0.280758716	Novel_lncRNA	co_location	102178612	LAMTOR3	late endosomal/lysosomal adaptor%2C MAPK and MTOR activator 3	GO:0031929,GO:0032006,GO:0035556,GO:0008150,GO:0009987,GO:0009966,GO:0010646,GO:0023051,GO:0048583,GO:0050896,GO:0044699,GO:0044763,GO:0065007,GO:0050794,GO:0050789,GO:0051716,GO:0007154,GO:0007165,GO:0044700,GO:0023052	TOR signaling cascade,regulation of TOR signaling cascade,intracellular signal transduction,biological_process,cellular process,regulation of signal transduction,regulation of cell communication,regulation of signaling,regulation of response to stimulus,response to stimulus,single-organism process,single-organism cellular process,biological regulation,regulation of cellular process,regulation of …	oas04010	MAPK signaling pathway
LNC_003107	XLOC_039871	.	transcript	4.9473268	1.4817928	1.739305472	0.043717982	0.280758716	Novel_lncRNA	co_location	102183306	LOC102183306	histone H2A.Z	GO:0005488,GO:0097159,GO:1901363,GO:0003677,GO:0003676,GO:0003674	binding,organic cyclic compound binding,heterocyclic compound binding,DNA binding,nucleic acid binding,molecular_function	oas05034,oas05322	Alcoholism,Systemic lupus erythematosus
LNC_003107	XLOC_039871	.	transcript	4.9473268	1.4817928	1.739305472	0.043717982	0.280758716	Novel_lncRNA	co_location	102178892	DAPP1	dual adaptor of phosphotyrosine and 3-phosphoinositides 1	--	--	oas04662	B cell receptor signaling pathway
LNC_004191	XLOC_054073	.	transcript	5.0799242	1.454802	1.803984156	0.019994063	0.186946212	Novel_lncRNA	co_location	102190514	CEP78	centrosomal protein 78	GO:0005488,GO:0003674,GO:0005575,GO:0005515,GO:0044425,GO:0016021,GO:0016020,GO:0031224	binding,molecular_function,cellular_component,protein binding,membrane part,integral to membrane,membrane,intrinsic to membrane	--	--
LNC_004191	XLOC_054073	.	transcript	5.0799242	1.454802	1.803984156	0.019994063	0.186946212	Novel_lncRNA	co_location	102190784	PSAT1	phosphoserine aminotransferase 1	--	--	oas01230,oas01200,oas00260,oas01100,oas00750	Biosynthesis of amino acids,Carbon metabolism,Glycine, serine and threonine metabolism,Metabolic pathways,Vitamin B6 metabolism
LNC_004191	XLOC_054073	.	transcript	5.0799242	1.454802	1.803984156	0.019994063	0.186946212	Novel_lncRNA	co_expression	102177468	SLC16A3	solute carrier family 16 member 3	GO:0051179,GO:0009987,GO:0051234,GO:0006810,GO:0044763,GO:0044765,GO:0044699,GO:0055085,GO:0008150,GO:0005575,GO:0016020,GO:0044425,GO:0031224,GO:0016021	localization,cellular process,establishment of localization,transport,single-organism cellular process,single-organism transport,single-organism process,transmembrane transport,biological_process,cellular_component,membrane,membrane part,intrinsic to membrane,integral to membrane	--	--
LNC_004191	XLOC_054073	.	transcript	5.0799242	1.454802	1.803984156	0.019994063	0.186946212	Novel_lncRNA	co_expression	102190784	PSAT1	phosphoserine aminotransferase 1	--	--	oas01230,oas01200,oas00260,oas01100,oas00750	Biosynthesis of amino acids,Carbon metabolism,Glycine, serine and threonine metabolism,Metabolic pathways,Vitamin B6 metabolism
LNC_004191	XLOC_054073	.	transcript	5.0799242	1.454802	1.803984156	0.019994063	0.186946212	Novel_lncRNA	co_expression	102170720	AARS	alanyl-tRNA synthetase	GO:0005488,GO:0044281,GO:0097159,GO:1901363,GO:0003824,GO:0019752,GO:0044710,GO:0036094,GO:0000166,GO:1901265,GO:0043436,GO:0006082,GO:0043168,GO:0001882,GO:0035639,GO:0032553,GO:0001883,GO:0032549,GO:0032550,GO:0032555,GO:0008152,GO:0017076,GO:0005524,GO:0032559,GO:0030554,GO:0044237,GO:0003676,GO:0034641,GO:0006807,GO:1901360,GO:0006725,GO:0006139,GO:0044238,GO:0071704,GO:0046483,GO:0016043,GO:…	binding,small molecule metabolic process,organic cyclic compound binding,heterocyclic compound binding,catalytic activity,carboxylic acid metabolic process,single-organism metabolic process,small molecule binding,nucleotide binding,nucleoside phosphate binding,oxoacid metabolic process,organic acid metabolic process,anion binding,nucleoside binding,purine ribonucleoside triphosphate binding,ribon…	oas00970	Aminoacyl-tRNA biosynthesis
LNC_004191	XLOC_054073	.	transcript	5.0799242	1.454802	1.803984156	0.019994063	0.186946212	Novel_lncRNA	co_expression	102174090	NDUFB2	NADH:ubiquinone oxidoreductase subunit B2	--	--	oas01100,oas00190,oas04932,oas05010,oas05012,oas05016	Metabolic pathways,Oxidative phosphorylation,Non-alcoholic fatty liver disease (NAFLD),Alzheimer's disease,Parkinson's disease,Huntington's disease
LNC_004191	XLOC_054073	.	transcript	5.0799242	1.454802	1.803984156	0.019994063	0.186946212	Novel_lncRNA	co_expression	102184865	CCT6A	chaperonin containing TCP1 subunit 6A	GO:0005488,GO:0036094,GO:0000166,GO:1901265,GO:0043168,GO:0017076,GO:0001882,GO:0071840,GO:0035639,GO:0001883,GO:0032549,GO:0032550,GO:0032555,GO:0032553,GO:0097159,GO:1901363,GO:0030554,GO:0042254,GO:0022613,GO:0005524,GO:0032559,GO:0043167,GO:0044085,GO:0003674,GO:0008150	binding,small molecule binding,nucleotide binding,nucleoside phosphate binding,anion binding,purine nucleotide binding,nucleoside binding,cellular component organization or biogenesis,purine ribonucleoside triphosphate binding,purine nucleoside binding,ribonucleoside binding,purine ribonucleoside binding,purine ribonucleotide binding,ribonucleotide binding,organic cyclic compound binding,heterocy…	--	--
LNC_004191	XLOC_054073	.	transcript	5.0799242	1.454802	1.803984156	0.019994063	0.186946212	Novel_lncRNA	co_expression	102182792	TCP1	t-complex 1	GO:0005488,GO:0036094,GO:0000166,GO:1901265,GO:0043168,GO:0017076,GO:0001882,GO:0035639,GO:0001883,GO:0032549,GO:0032550,GO:0032555,GO:0032553,GO:0097159,GO:1901363,GO:0030554,GO:0005524,GO:0032559,GO:0043167,GO:0003674	binding,small molecule binding,nucleotide binding,nucleoside phosphate binding,anion binding,purine nucleotide binding,nucleoside binding,purine ribonucleoside triphosphate binding,purine nucleoside binding,ribonucleoside binding,purine ribonucleoside binding,purine ribonucleotide binding,ribonucleotide binding,organic cyclic compound binding,heterocyclic compound binding,adenyl nucleotide bindin…	--	--
LNC_004191	XLOC_054073	.	transcript	5.0799242	1.454802	1.803984156	0.019994063	0.186946212	Novel_lncRNA	co_expression	102168433	TPI1	triosephosphate isomerase 1	GO:0005634,GO:0043231,GO:0043227,GO:0003824,GO:0008152,GO:0044424,GO:0044237,GO:0034641,GO:0043229,GO:0006807,GO:0043226,GO:1901360,GO:0006725,GO:0006139,GO:0044238,GO:0071704,GO:0005622,GO:0046483,GO:0005623,GO:0044464,GO:0090304,GO:0003674,GO:0016740,GO:0016860,GO:0044260,GO:1901576,GO:0009058,GO:0044249,GO:0016853,GO:0016485,GO:0051604,GO:0016861,GO:0016772,GO:0009987,GO:0016779,GO:0044271,GO:…	nucleus,intracellular membrane-bounded organelle,membrane-bounded organelle,catalytic activity,metabolic process,intracellular part,cellular metabolic process,cellular nitrogen compound metabolic process,intracellular organelle,nitrogen compound metabolic process,organelle,organic cyclic compound metabolic process,cellular aromatic compound metabolic process,nucleobase-containing compound metabol…	oas01230,oas01200,oas00010,oas00051,oas01100,oas00562	Biosynthesis of amino acids,Carbon metabolism,Glycolysis / Gluconeogenesis,Fructose and mannose metabolism,Metabolic pathways,Inositol phosphate metabolism
LNC_004191	XLOC_054073	.	transcript	5.0799242	1.454802	1.803984156	0.019994063	0.186946212	Novel_lncRNA	co_expression	102169799	CCT5	chaperonin containing TCP1 subunit 5	GO:0005488,GO:0036094,GO:0000166,GO:1901265,GO:0043168,GO:0017076,GO:0006260,GO:0001882,GO:0035639,GO:0001883,GO:0032549,GO:0032550,GO:0032555,GO:0032553,GO:0008152,GO:0044237,GO:0097159,GO:1901363,GO:0030554,GO:0005524,GO:0034641,GO:0032559,GO:0006807,GO:0043167,GO:0071704,GO:1901360,GO:0046483,GO:0044238,GO:0006139,GO:0006725,GO:1901576,GO:0009058,GO:0090304,GO:0044249,GO:0044260,GO:0009059,GO:…	binding,small molecule binding,nucleotide binding,nucleoside phosphate binding,anion binding,purine nucleotide binding,DNA replication,nucleoside binding,purine ribonucleoside triphosphate binding,purine nucleoside binding,ribonucleoside binding,purine ribonucleoside binding,purine ribonucleotide binding,ribonucleotide binding,metabolic process,cellular metabolic process,organic cyclic compound b…	--	--
LNC_004191	XLOC_054073	.	transcript	5.0799242	1.454802	1.803984156	0.019994063	0.186946212	Novel_lncRNA	co_expression	102181645	TMX3	thioredoxin related transmembrane protein 3	GO:0005488,GO:0005634,GO:0043231,GO:0043227,GO:0097159,GO:1901363,GO:0008152,GO:0044424,GO:0043234,GO:0044422,GO:0044237,GO:0044446,GO:0003676,GO:0034641,GO:0043229,GO:0006807,GO:0043226,GO:1901360,GO:0006725,GO:0006139,GO:0044238,GO:0043233,GO:0070013,GO:0071704,GO:0005622,GO:0046483,GO:0031981,GO:0031974,GO:0043167,GO:0005623,GO:0044464,GO:0005654,GO:0044451,GO:0090304,GO:0044428,GO:0003674,GO:…	binding,nucleus,intracellular membrane-bounded organelle,membrane-bounded organelle,organic cyclic compound binding,heterocyclic compound binding,metabolic process,intracellular part,protein complex,organelle part,cellular metabolic process,intracellular organelle part,nucleic acid binding,cellular nitrogen compound metabolic process,intracellular organelle,nitrogen compound metabolic process,org…	--	--
LNC_004191	XLOC_054073	.	transcript	5.0799242	1.454802	1.803984156	0.019994063	0.186946212	Novel_lncRNA	co_expression	102169716	IER3	immediate early response 3	--	--	--	--
LNC_004191	XLOC_054073	.	transcript	5.0799242	1.454802	1.803984156	0.019994063	0.186946212	Novel_lncRNA	co_expression	102177518	TXNDC15	thioredoxin domain containing 15	GO:0045454,GO:0009987,GO:0065008,GO:0008150,GO:0019725,GO:0042592,GO:0044763,GO:0044699,GO:0050794,GO:0050789,GO:0065007	cell redox homeostasis,cellular process,regulation of biological quality,biological_process,cellular homeostasis,homeostatic process,single-organism cellular process,single-organism process,regulation of cellular process,regulation of biological process,biological regulation	--	--
LNC_004191	XLOC_054073	.	transcript	5.0799242	1.454802	1.803984156	0.019994063	0.186946212	Novel_lncRNA	co_expression	102184397	PSPH	phosphoserine phosphatase	GO:0005488,GO:0003824,GO:0008152,GO:0044424,GO:0005622,GO:0043167,GO:0005623,GO:0044464,GO:0016787,GO:0003674,GO:0000287,GO:0008150,GO:0003993,GO:0008252,GO:0008253,GO:0042578,GO:0016788,GO:0016791,GO:0043169,GO:0005737,GO:0046872,GO:0005575	binding,catalytic activity,metabolic process,intracellular part,intracellular,ion binding,cell,cell part,hydrolase activity,molecular_function,magnesium ion binding,biological_process,acid phosphatase activity,nucleotidase activity,5'-nucleotidase activity,phosphoric ester hydrolase activity,hydrolase activity, acting on ester bonds,phosphatase activity,cation binding,cytoplasm,metal ion binding,…	oas01230,oas01200,oas00260,oas01100	Biosynthesis of amino acids,Carbon metabolism,Glycine, serine and threonine metabolism,Metabolic pathways
LNC_004191	XLOC_054073	.	transcript	5.0799242	1.454802	1.803984156	0.019994063	0.186946212	Novel_lncRNA	co_expression	102184499	PHLDA1	pleckstrin homology like domain family A member 1	GO:0005667,GO:0006352,GO:0016591,GO:0000428,GO:0030880,GO:0055029,GO:0004180,GO:0005488,GO:0005515,GO:0008237,GO:0005672,GO:0008233,GO:0043231,GO:0043227,GO:0008238,GO:0031981,GO:0005634,GO:0043233,GO:0070013,GO:0031974,GO:0004181,GO:0043234,GO:0003674,GO:0005654,GO:0044451,GO:0070011,GO:0008235,GO:0008150,GO:0008152,GO:0003824,GO:0006508,GO:0016787,GO:0006367,GO:0044428,GO:0006807,GO:0044238,GO:…	transcription factor complex,DNA-dependent transcription, initiation,DNA-directed RNA polymerase II, holoenzyme,DNA-directed RNA polymerase complex,RNA polymerase complex,nuclear DNA-directed RNA polymerase complex,carboxypeptidase activity,binding,protein binding,metallopeptidase activity,transcription factor TFIIA complex,peptidase activity,intracellular membrane-bounded organelle,membrane-boun…	--	--
LNC_004839	XLOC_062744	.	transcript	1.9135494	0.0997146	4.262302579	0.002929276	0.06290075	Novel_lncRNA	co_location	102190695	ZNF609	zinc finger protein 609	GO:0043231,GO:0043227,GO:0043229,GO:0043226,GO:0005622,GO:0044424,GO:0005623,GO:0044464,GO:0005739,GO:0005575,GO:0005737,GO:0044444	intracellular membrane-bounded organelle,membrane-bounded organelle,intracellular organelle,organelle,intracellular,intracellular part,cell,cell part,mitochondrion,cellular_component,cytoplasm,cytoplasmic part	--	--
LNC_004839	XLOC_062744	.	transcript	1.9135494	0.0997146	4.262302579	0.002929276	0.06290075	Novel_lncRNA	co_location	102168732	CSNK1G1	casein kinase 1 gamma 1	GO:0005488,GO:0097159,GO:1901363,GO:0043167,GO:0044260,GO:0044237,GO:0044238,GO:0043170,GO:0003674,GO:0071704,GO:0008152,GO:0005524,GO:0032559,GO:0016301,GO:0035639,GO:0001883,GO:0032549,GO:0032550,GO:0032555,GO:0001882,GO:0030554,GO:0032553,GO:0017076,GO:0036094,GO:0004674,GO:0043168,GO:0016772,GO:0008150,GO:0009987,GO:0016310,GO:0000166,GO:1901265,GO:0004672,GO:0006468,GO:0016740,GO:0006796,GO:…	binding,organic cyclic compound binding,heterocyclic compound binding,ion binding,cellular macromolecule metabolic process,cellular metabolic process,primary metabolic process,macromolecule metabolic process,molecular_function,organic substance metabolic process,metabolic process,ATP binding,adenyl ribonucleotide binding,kinase activity,purine ribonucleoside triphosphate binding,purine nucleoside…	oas04340	Hedgehog signaling pathway
LNC_004839	XLOC_062744	.	transcript	1.9135494	0.0997146	4.262302579	0.002929276	0.06290075	Novel_lncRNA	co_location	102191338	TRIP4	thyroid hormone receptor interactor 4	GO:0043231,GO:0043227,GO:0005488,GO:0005634,GO:0034641,GO:0090304,GO:0043229,GO:0043226,GO:0006807,GO:0005622,GO:0046483,GO:0006725,GO:0006139,GO:1901360,GO:0006351,GO:0032774,GO:0044424,GO:0005623,GO:0044464,GO:0044271,GO:0034654,GO:0016070,GO:0019438,GO:0018130,GO:1901362,GO:0046872,GO:0043169,GO:0034645,GO:0009059,GO:0043167,GO:0044260,GO:0010467,GO:0044249,GO:0044237,GO:0009058,GO:1901576,GO:…	intracellular membrane-bounded organelle,membrane-bounded organelle,binding,nucleus,cellular nitrogen compound metabolic process,nucleic acid metabolic process,intracellular organelle,organelle,nitrogen compound metabolic process,intracellular,heterocycle metabolic process,cellular aromatic compound metabolic process,nucleobase-containing compound metabolic process,organic cyclic compound metabol…	--	--
LNC_004839	XLOC_062744	.	transcript	1.9135494	0.0997146	4.262302579	0.002929276	0.06290075	Novel_lncRNA	co_location	102168456	KIAA0101	KIAA0101 ortholog	GO:0051726,GO:0007049,GO:0003824,GO:0006950,GO:0033554,GO:0006974,GO:0003674,GO:0016829,GO:0008294,GO:0009987,GO:0008150,GO:0005576,GO:0009405,GO:0004016,GO:0044763,GO:0044699,GO:0009975,GO:0051704,GO:0016849,GO:0050794,GO:0050789,GO:0065007,GO:0050896,GO:0051716,GO:0005575	regulation of cell cycle,cell cycle,catalytic activity,response to stress,cellular response to stress,response to DNA damage stimulus,molecular_function,lyase activity,calcium- and calmodulin-responsive adenylate cyclase activity,cellular process,biological_process,extracellular region,pathogenesis,adenylate cyclase activity,single-organism cellular process,single-organism process,cyclase activit…	--	--
LNC_004839	XLOC_062744	.	transcript	1.9135494	0.0997146	4.262302579	0.002929276	0.06290075	Novel_lncRNA	co_expression	102170423	TTK	TTK protein kinase	GO:0005488,GO:0005634,GO:0044281,GO:0043231,GO:0043227,GO:0097159,GO:1901363,GO:0003824,GO:0044710,GO:0036094,GO:0000166,GO:1901265,GO:0043168,GO:0001882,GO:0035639,GO:0032553,GO:0001883,GO:0032549,GO:0032550,GO:0032555,GO:0008152,GO:0017076,GO:0006260,GO:0005524,GO:0032559,GO:0044424,GO:0030554,GO:0044237,GO:0034641,GO:0043229,GO:0006807,GO:0043226,GO:1901360,GO:0006725,GO:0006139,GO:0044238,GO:…	binding,nucleus,small molecule metabolic process,intracellular membrane-bounded organelle,membrane-bounded organelle,organic cyclic compound binding,heterocyclic compound binding,catalytic activity,single-organism metabolic process,small molecule binding,nucleotide binding,nucleoside phosphate binding,anion binding,nucleoside binding,purine ribonucleoside triphosphate binding,ribonucleotide bindi…	oas04110	Cell cycle
LNC_005021	XLOC_064638	.	transcript	3.3412296	5.1531084	-0.625063817	0.04776624	0.293939901	Novel_lncRNA	co_location	102190044	NPC2	NPC intracellular cholesterol transporter 2	--	--	oas04142	Lysosome
LNC_005021	XLOC_064638	.	transcript	3.3412296	5.1531084	-0.625063817	0.04776624	0.293939901	Novel_lncRNA	co_location	102183880	LTBP2	latent transforming growth factor beta binding protein 2	GO:0005488,GO:0005515,GO:0005509,GO:0043167,GO:0019012,GO:0009987,GO:0043169,GO:0046872,GO:0003674,GO:0051704,GO:0008150,GO:0044764,GO:0016032,GO:0044403,GO:0044419,GO:0005575	binding,protein binding,calcium ion binding,ion binding,virion,cellular process,cation binding,metal ion binding,molecular_function,multi-organism process,biological_process,multi-organism cellular process,viral process,symbiosis, encompassing mutualism through parasitism,interspecies interaction between organisms,cellular_component	--	--
LNC_005021	XLOC_064638	.	transcript	3.3412296	5.1531084	-0.625063817	0.04776624	0.293939901	Novel_lncRNA	co_location	102189764	SYNDIG1L	synapse differentiation inducing 1 like	GO:0005488,GO:0006996,GO:0003779,GO:0003674,GO:0008092,GO:0016043,GO:0007010,GO:0071840,GO:0005575,GO:0008150,GO:0009607,GO:0009987,GO:0005515,GO:0050896,GO:0044699,GO:0044763,GO:0044425,GO:0016021,GO:0016020,GO:0031224	binding,organelle organization,actin binding,molecular_function,cytoskeletal protein binding,cellular component organization,cytoskeleton organization,cellular component organization or biogenesis,cellular_component,biological_process,response to biotic stimulus,cellular process,protein binding,response to stimulus,single-organism process,single-organism cellular process,membrane part,integral to…	--	--
LNC_005021	XLOC_064638	.	transcript	3.3412296	5.1531084	-0.625063817	0.04776624	0.293939901	Novel_lncRNA	co_location	102190699	ISCA2	iron-sulfur cluster assembly 2	--	--	--	--
LNC_005021	XLOC_064638	.	transcript	3.3412296	5.1531084	-0.625063817	0.04776624	0.293939901	Novel_lncRNA	co_location	102183606	VRTN	vertebrae development associated	GO:0003677,GO:0005488,GO:0003676,GO:0034641,GO:0097159,GO:1901363,GO:0090304,GO:0006807,GO:0046483,GO:0006725,GO:0006139,GO:1901360,GO:0006259,GO:0044260,GO:0006313,GO:0032196,GO:0044237,GO:0044238,GO:0043170,GO:0003674,GO:0071704,GO:0008152,GO:0004803,GO:0008150,GO:0006310,GO:0009987,GO:0003824,GO:0044699,GO:0044763	DNA binding,binding,nucleic acid binding,cellular nitrogen compound metabolic process,organic cyclic compound binding,heterocyclic compound binding,nucleic acid metabolic process,nitrogen compound metabolic process,heterocycle metabolic process,cellular aromatic compound metabolic process,nucleobase-containing compound metabolic process,organic cyclic compound metabolic process,DNA metabolic proc…	--	--
LNC_006603	XLOC_084526	.	transcript	2.7608352	5.3806422	-0.962673601	0.00108894	0.033986049	Novel_lncRNA	co_location	102175314	SULF1	sulfatase 1	GO:0003824,GO:0008152,GO:0016787,GO:0003674,GO:0008150,GO:0008484,GO:0016788	catalytic activity,metabolic process,hydrolase activity,molecular_function,biological_process,sulfuric ester hydrolase activity,hydrolase activity, acting on ester bonds	--	--
LNC_006603	XLOC_084526	.	transcript	2.7608352	5.3806422	-0.962673601	0.00108894	0.033986049	Novel_lncRNA	co_location	102175596	SLCO5A1	solute carrier organic anion transporter family member 5A1	GO:0043231,GO:0043227,GO:0005488,GO:0044446,GO:0044422,GO:0043229,GO:0043226,GO:0005622,GO:0044424,GO:0005623,GO:0044464,GO:0009416,GO:0009314,GO:0003674,GO:0009628,GO:0005576,GO:0031090,GO:0005575,GO:0005102,GO:0008150,GO:0009987,GO:0005515,GO:0005737,GO:0044444,GO:0051179,GO:0005789,GO:0005215,GO:0042175,GO:0044765,GO:0044432,GO:0050896,GO:0044699,GO:0006810,GO:0051234,GO:0005179,GO:0044763,GO:…	intracellular membrane-bounded organelle,membrane-bounded organelle,binding,intracellular organelle part,organelle part,intracellular organelle,organelle,intracellular,intracellular part,cell,cell part,response to light stimulus,response to radiation,molecular_function,response to abiotic stimulus,extracellular region,organelle membrane,cellular_component,receptor binding,biological_process,cellu…	--	--
LNC_006603	XLOC_084526	.	transcript	2.7608352	5.3806422	-0.962673601	0.00108894	0.033986049	Novel_lncRNA	co_expression	102175525	TCTEX1D2	Tctex1 domain containing 2	--	--	--	--
LNC_006603	XLOC_084526	.	transcript	2.7608352	5.3806422	-0.962673601	0.00108894	0.033986049	Novel_lncRNA	co_expression	102187927	UNC5C	unc-5 netrin receptor C	GO:0005488,GO:0003674,GO:0005515,GO:0009987,GO:0008150,GO:0044763,GO:0044699,GO:0050794,GO:0050789,GO:0065007,GO:0050896,GO:0051716,GO:0007154,GO:0023052,GO:0044700,GO:0007165	binding,molecular_function,protein binding,cellular process,biological_process,single-organism cellular process,single-organism process,regulation of cellular process,regulation of biological process,biological regulation,response to stimulus,cellular response to stimulus,cell communication,signaling,single organism signaling,signal transduction	oas04360	Axon guidance
LNC_006603	XLOC_084526	.	transcript	2.7608352	5.3806422	-0.962673601	0.00108894	0.033986049	Novel_lncRNA	co_expression	102169389	SMAD6	SMAD family member 6	GO:0005622,GO:0005623,GO:0044464,GO:0044237,GO:0006807,GO:0034641,GO:0008152,GO:1901360,GO:0006725,GO:0046483,GO:0009987,GO:0006139,GO:0071704,GO:0016070,GO:0090304,GO:0044271,GO:0009058,GO:0019438,GO:0034654,GO:0018130,GO:1901362,GO:0044238,GO:0044249,GO:1901576,GO:0006351,GO:0032774,GO:0044260,GO:0034645,GO:0031323,GO:0019222,GO:0009059,GO:0008150,GO:0043170,GO:0080090,GO:0010467,GO:0050789,GO:…	intracellular,cell,cell part,cellular metabolic process,nitrogen compound metabolic process,cellular nitrogen compound metabolic process,metabolic process,organic cyclic compound metabolic process,cellular aromatic compound metabolic process,heterocycle metabolic process,cellular process,nucleobase-containing compound metabolic process,organic substance metabolic process,RNA metabolic process,nuc…	oas04350,oas04144	TGF-beta signaling pathway,Endocytosis
LNC_006603	XLOC_084526	.	transcript	2.7608352	5.3806422	-0.962673601	0.00108894	0.033986049	Novel_lncRNA	co_expression	102186655	DOCK4	dedicator of cytokinesis 4	GO:0005488,GO:0003674,GO:0005515	binding,molecular_function,protein binding	oas04015	Rap1 signaling pathway
LNC_006603	XLOC_084526	.	transcript	2.7608352	5.3806422	-0.962673601	0.00108894	0.033986049	Novel_lncRNA	co_expression	102183561	ATP1A1	ATPase Na+/K+ transporting subunit alpha 1	GO:0005488,GO:0097159,GO:1901363,GO:0036094,GO:0000166,GO:1901265,GO:0043167,GO:0003674,GO:0043169,GO:0046872	binding,organic cyclic compound binding,heterocyclic compound binding,small molecule binding,nucleotide binding,nucleoside phosphate binding,ion binding,molecular_function,cation binding,metal ion binding	oas04978,oas04919,oas04964,oas04960,oas04918,oas04961,oas04022,oas04974,oas04973,oas04971,oas04970,oas04260,oas04261,oas04972,oas04911,oas04024,oas04976	Mineral absorption,Thyroid hormone signaling pathway,Proximal tubule bicarbonate reclamation,Aldosterone-regulated sodium reabsorption,Thyroid hormone synthesis,Endocrine and other factor-regulated calcium reabsorption,cGMP-PKG signaling pathway,Protein digestion and absorption,Carbohydrate digestion and absorption,Gastric acid secretion,Salivary secretion,Cardiac muscle contraction,Adrenergic si…
LNC_006603	XLOC_084526	.	transcript	2.7608352	5.3806422	-0.962673601	0.00108894	0.033986049	Novel_lncRNA	co_expression	108633284	HRH1	histamine receptor H1	GO:0003674,GO:0008150,GO:0009987,GO:0044699,GO:0044763,GO:0065007,GO:0050896,GO:0050789,GO:0050794,GO:0023052,GO:0044700,GO:0005575,GO:0007154,GO:0007165,GO:0051716,GO:0016020,GO:0004871,GO:0060089,GO:0004888,GO:0044425,GO:0004872,GO:0038023,GO:0007166,GO:0031224,GO:0016021,GO:0007186,GO:0004930	molecular_function,biological_process,cellular process,single-organism process,single-organism cellular process,biological regulation,response to stimulus,regulation of biological process,regulation of cellular process,signaling,single organism signaling,cellular_component,cell communication,signal transduction,cellular response to stimulus,membrane,signal transducer activity,molecular transducer…	oas04750,oas04020,oas04080	Inflammatory mediator regulation of TRP channels,Calcium signaling pathway,Neuroactive ligand-receptor interaction
LNC_006603	XLOC_084526	.	transcript	2.7608352	5.3806422	-0.962673601	0.00108894	0.033986049	Novel_lncRNA	co_expression	102173762	FAM65C	family with sequence similarity 65 member C	GO:0005488,GO:0005634,GO:0043231,GO:0043227,GO:0097159,GO:1901363,GO:0036094,GO:0000166,GO:1901265,GO:0043168,GO:0001882,GO:0035639,GO:0032553,GO:0001883,GO:0032549,GO:0032550,GO:0032555,GO:0008152,GO:0017076,GO:0005524,GO:0032559,GO:0044424,GO:0030554,GO:0044237,GO:0034641,GO:0043229,GO:0006807,GO:0043226,GO:1901360,GO:0006725,GO:0006139,GO:0044238,GO:0071704,GO:0005622,GO:0046483,GO:0043167,GO:…	binding,nucleus,intracellular membrane-bounded organelle,membrane-bounded organelle,organic cyclic compound binding,heterocyclic compound binding,small molecule binding,nucleotide binding,nucleoside phosphate binding,anion binding,nucleoside binding,purine ribonucleoside triphosphate binding,ribonucleotide binding,purine nucleoside binding,ribonucleoside binding,purine ribonucleoside binding,puri…	--	--
LNC_006603	XLOC_084526	.	transcript	2.7608352	5.3806422	-0.962673601	0.00108894	0.033986049	Novel_lncRNA	co_expression	102189600	ZNFX1	zinc finger NFX1-type containing 1	GO:0005488,GO:0097159,GO:1901363,GO:0003824,GO:0036094,GO:0000166,GO:1901265,GO:0003677,GO:0043168,GO:0001882,GO:0035639,GO:0032553,GO:0001883,GO:0032549,GO:0032550,GO:0032555,GO:0008152,GO:0017076,GO:0005524,GO:0032559,GO:0030554,GO:0044237,GO:0003676,GO:0044238,GO:0071704,GO:0043167,GO:0005623,GO:0044464,GO:0016787,GO:0003674,GO:0016740,GO:0044260,GO:0005975,GO:0009987,GO:0008150,GO:0016762,GO:…	binding,organic cyclic compound binding,heterocyclic compound binding,catalytic activity,small molecule binding,nucleotide binding,nucleoside phosphate binding,DNA binding,anion binding,nucleoside binding,purine ribonucleoside triphosphate binding,ribonucleotide binding,purine nucleoside binding,ribonucleoside binding,purine ribonucleoside binding,purine ribonucleotide binding,metabolic process,p…	--	--
LNC_006603	XLOC_084526	.	transcript	2.7608352	5.3806422	-0.962673601	0.00108894	0.033986049	Novel_lncRNA	co_expression	102176340	LOC102176340	dihydrodiol dehydrogenase 3	--	--	oas00590,oas04913,oas01100,oas00140	Arachidonic acid metabolism,Ovarian steroidogenesis,Metabolic pathways,Steroid hormone biosynthesis
LNC_006603	XLOC_084526	.	transcript	2.7608352	5.3806422	-0.962673601	0.00108894	0.033986049	Novel_lncRNA	co_expression	102175544	ORAI3	ORAI calcium release-activated calcium modulator 3	GO:0005575,GO:0044425,GO:0016020,GO:0031224,GO:0016021	cellular_component,membrane part,membrane,intrinsic to membrane,integral to membrane	oas04020	Calcium signaling pathway
LNC_006603	XLOC_084526	.	transcript	2.7608352	5.3806422	-0.962673601	0.00108894	0.033986049	Novel_lncRNA	co_expression	102187332	DPYS	dihydropyrimidinase	GO:0003824,GO:0016787,GO:0003674	catalytic activity,hydrolase activity,molecular_function	oas00240,oas00410,oas01100,oas00983,oas00770	Pyrimidine metabolism,beta-Alanine metabolism,Metabolic pathways,Drug metabolism - other enzymes,Pantothenate and CoA biosynthesis
LNC_006603	XLOC_084526	.	transcript	2.7608352	5.3806422	-0.962673601	0.00108894	0.033986049	Novel_lncRNA	co_expression	102183633	NOG	noggin	GO:0044281,GO:0003824,GO:0044710,GO:0008152,GO:0009056,GO:1901575,GO:1901360,GO:0006629,GO:0044238,GO:0071704,GO:0016787,GO:0003674,GO:0016042,GO:0016298,GO:0016125,GO:0008202,GO:1901615,GO:0008150,GO:0008203,GO:0006066,GO:0016788	small molecule metabolic process,catalytic activity,single-organism metabolic process,metabolic process,catabolic process,organic substance catabolic process,organic cyclic compound metabolic process,lipid metabolic process,primary metabolic process,organic substance metabolic process,hydrolase activity,molecular_function,lipid catabolic process,lipase activity,sterol metabolic process,steroid me…	oas04350	TGF-beta signaling pathway
LNC_006603	XLOC_084526	.	transcript	2.7608352	5.3806422	-0.962673601	0.00108894	0.033986049	Novel_lncRNA	co_expression	102184901	LOC102184901	C-type lectin domain family 2 member E	GO:0003824,GO:0016787,GO:0003674,GO:0016740,GO:0008238,GO:0008234,GO:0008242,GO:0004197,GO:0070011,GO:0008233,GO:0004175	catalytic activity,hydrolase activity,molecular_function,transferase activity,exopeptidase activity,cysteine-type peptidase activity,omega peptidase activity,cysteine-type endopeptidase activity,peptidase activity, acting on L-amino acid peptides,peptidase activity,endopeptidase activity	--	--
LNC_006603	XLOC_084526	.	transcript	2.7608352	5.3806422	-0.962673601	0.00108894	0.033986049	Novel_lncRNA	co_expression	102188072	LOC102188072	metallothionein-2	GO:0005488,GO:0043167,GO:0003674,GO:0043169,GO:0046872	binding,ion binding,molecular_function,cation binding,metal ion binding	oas04978	Mineral absorption
LNC_006603	XLOC_084526	.	transcript	2.7608352	5.3806422	-0.962673601	0.00108894	0.033986049	Novel_lncRNA	co_expression	102187133	PCSK5	proprotein convertase subtilisin/kexin type 5	GO:0005488,GO:0097159,GO:1901363,GO:0003824,GO:0036094,GO:0000166,GO:1901265,GO:0043168,GO:0001882,GO:0035639,GO:0032553,GO:0001883,GO:0032549,GO:0032550,GO:0032555,GO:0008152,GO:0017076,GO:0005524,GO:0032559,GO:0030554,GO:0044237,GO:0044238,GO:0071704,GO:0043167,GO:0004713,GO:0016787,GO:0016773,GO:0003674,GO:0048519,GO:0006468,GO:0016740,GO:0006796,GO:0016298,GO:0006793,GO:0008081,GO:0044260,GO:…	binding,organic cyclic compound binding,heterocyclic compound binding,catalytic activity,small molecule binding,nucleotide binding,nucleoside phosphate binding,anion binding,nucleoside binding,purine ribonucleoside triphosphate binding,ribonucleotide binding,purine nucleoside binding,ribonucleoside binding,purine ribonucleoside binding,purine ribonucleotide binding,metabolic process,purine nucleo…	--	--
LNC_006603	XLOC_084526	.	transcript	2.7608352	5.3806422	-0.962673601	0.00108894	0.033986049	Novel_lncRNA	co_expression	102186887	HSD17B12	hydroxysteroid 17-beta dehydrogenase 12	GO:0005488,GO:0044281,GO:0097159,GO:1901363,GO:0003824,GO:0019752,GO:0044710,GO:0003677,GO:0043436,GO:0006082,GO:0032787,GO:0008152,GO:0006631,GO:0044237,GO:0003676,GO:0034641,GO:0055114,GO:0006807,GO:1901360,GO:0006725,GO:0006629,GO:0003857,GO:0006139,GO:0044238,GO:0071704,GO:0050662,GO:0046483,GO:0006259,GO:0048037,GO:0016491,GO:0090304,GO:0044255,GO:0003674,GO:0016616,GO:0015672,GO:0044260,GO:…	binding,small molecule metabolic process,organic cyclic compound binding,heterocyclic compound binding,catalytic activity,carboxylic acid metabolic process,single-organism metabolic process,DNA binding,oxoacid metabolic process,organic acid metabolic process,monocarboxylic acid metabolic process,metabolic process,fatty acid metabolic process,cellular metabolic process,nucleic acid binding,cellula…	oas01212,oas01040,oas00062,oas01100,oas00140	Fatty acid metabolism,Biosynthesis of unsaturated fatty acids,Fatty acid elongation,Metabolic pathways,Steroid hormone biosynthesis
LNC_006603	XLOC_084526	.	transcript	2.7608352	5.3806422	-0.962673601	0.00108894	0.033986049	Novel_lncRNA	co_expression	102177420	IL17RA	interleukin 17 receptor A	GO:0044423,GO:0019028,GO:0019012,GO:0005575	virion part,viral capsid,virion,cellular_component	oas04060	Cytokine-cytokine receptor interaction
LNC_006603	XLOC_084526	.	transcript	2.7608352	5.3806422	-0.962673601	0.00108894	0.033986049	Novel_lncRNA	co_expression	102183740	C23H6orf47	chromosome 23 C6orf47 homolog	--	--	--	--
LNC_006603	XLOC_084526	.	transcript	2.7608352	5.3806422	-0.962673601	0.00108894	0.033986049	Novel_lncRNA	co_expression	102180405	CUBN	cubilin	GO:0004359,GO:0016810,GO:0005488,GO:0005515,GO:0044281,GO:0044283,GO:0016811,GO:0044711,GO:0042816,GO:0042819,GO:0042822,GO:0042823,GO:0005509,GO:0003674,GO:0009108,GO:0008150,GO:0008152,GO:0006796,GO:1901566,GO:0006793,GO:0003824,GO:0009110,GO:0042364,GO:0044710,GO:0050829,GO:0006766,GO:0006767,GO:0016787,GO:0006732,GO:1901564,GO:0006952,GO:0072525,GO:0043167,GO:0051707,GO:0050830,GO:0006807,GO:…	glutaminase activity,hydrolase activity, acting on carbon-nitrogen (but not peptide) bonds,binding,protein binding,small molecule metabolic process,small molecule biosynthetic process,hydrolase activity, acting on carbon-nitrogen (but not peptide) bonds, in linear amides,single-organism biosynthetic process,vitamin B6 metabolic process,vitamin B6 biosynthetic process,pyridoxal phosphate metabolic…	oas04977	Vitamin digestion and absorption
LNC_006603	XLOC_084526	.	transcript	2.7608352	5.3806422	-0.962673601	0.00108894	0.033986049	Novel_lncRNA	co_expression	102168730	GINM1	glycoprotein integral membrane 1	--	--	--	--
LNC_006603	XLOC_084526	.	transcript	2.7608352	5.3806422	-0.962673601	0.00108894	0.033986049	Novel_lncRNA	co_expression	102169889	LOC102169889	tripartite motif-containing protein 5	GO:0005488,GO:0003824,GO:0008152,GO:0044237,GO:0044238,GO:0071704,GO:0005622,GO:0043167,GO:0005623,GO:0044464,GO:0003674,GO:0044260,GO:0006464,GO:0036211,GO:0005515,GO:0043412,GO:0009987,GO:0008150,GO:0051082,GO:0043170,GO:0016874,GO:0070647,GO:0044267,GO:0016879,GO:0043169,GO:0046872,GO:0019031,GO:0036338,GO:0044423,GO:0016567,GO:0016881,GO:0032446,GO:0019028,GO:0019012,GO:0019538,GO:0004842,GO:…	binding,catalytic activity,metabolic process,cellular metabolic process,primary metabolic process,organic substance metabolic process,intracellular,ion binding,cell,cell part,molecular_function,cellular macromolecule metabolic process,cellular protein modification process,protein modification process,protein binding,macromolecule modification,cellular process,biological_process,unfolded protein b…	--	--
LNC_006603	XLOC_084526	.	transcript	2.7608352	5.3806422	-0.962673601	0.00108894	0.033986049	Novel_lncRNA	co_expression	102169558	TSFM	Ts translation elongation factor%2C mitochondrial	GO:0005488,GO:0097159,GO:1901363,GO:0008152,GO:0044237,GO:0003676,GO:0044238,GO:0071704,GO:0005622,GO:0005623,GO:0044464,GO:0003674,GO:0008135,GO:0044260,GO:1901576,GO:0009058,GO:0044249,GO:0009987,GO:0008150,GO:0043170,GO:0034645,GO:0003723,GO:0009059,GO:0003746,GO:0006414,GO:0044267,GO:0010467,GO:0019538,GO:0006412,GO:0005575	binding,organic cyclic compound binding,heterocyclic compound binding,metabolic process,cellular metabolic process,nucleic acid binding,primary metabolic process,organic substance metabolic process,intracellular,cell,cell part,molecular_function,translation factor activity, nucleic acid binding,cellular macromolecule metabolic process,organic substance biosynthetic process,biosynthetic process,ce…	--	--
LNC_006603	XLOC_084526	.	transcript	2.7608352	5.3806422	-0.962673601	0.00108894	0.033986049	Novel_lncRNA	co_expression	102174935	RHOBTB3	Rho related BTB domain containing 3	GO:0005488,GO:0097159,GO:1901363,GO:0036094,GO:0000166,GO:1901265,GO:0043168,GO:0001882,GO:0035639,GO:0032553,GO:0001883,GO:0032549,GO:0032550,GO:0032555,GO:0017076,GO:0043167,GO:0003674,GO:0007264,GO:0005515,GO:0009987,GO:0008150,GO:0035556,GO:0005525,GO:0032561,GO:0019001,GO:0044763,GO:0044699,GO:0050794,GO:0050789,GO:0065007,GO:0050896,GO:0051716,GO:0007154,GO:0023052,GO:0044700,GO:0007165	binding,organic cyclic compound binding,heterocyclic compound binding,small molecule binding,nucleotide binding,nucleoside phosphate binding,anion binding,nucleoside binding,purine ribonucleoside triphosphate binding,ribonucleotide binding,purine nucleoside binding,ribonucleoside binding,purine ribonucleoside binding,purine ribonucleotide binding,purine nucleotide binding,ion binding,molecular_fu…	--	--
LNC_006603	XLOC_084526	.	transcript	2.7608352	5.3806422	-0.962673601	0.00108894	0.033986049	Novel_lncRNA	co_expression	102169495	ARNTL	aryl hydrocarbon receptor nuclear translocator like	GO:0005488,GO:0008152,GO:0044237,GO:0034641,GO:0006807,GO:1901360,GO:0006725,GO:0006139,GO:0044238,GO:0071704,GO:0046483,GO:0090304,GO:0003674,GO:0044260,GO:1901576,GO:0009058,GO:0044249,GO:0005515,GO:0009987,GO:0044271,GO:0018130,GO:0008150,GO:1901362,GO:0046983,GO:0019438,GO:0043170,GO:0032774,GO:0006351,GO:0016070,GO:0034645,GO:0034654,GO:0009059,GO:0010467,GO:0080090,GO:0019219,GO:0051171,GO:…	binding,metabolic process,cellular metabolic process,cellular nitrogen compound metabolic process,nitrogen compound metabolic process,organic cyclic compound metabolic process,cellular aromatic compound metabolic process,nucleobase-containing compound metabolic process,primary metabolic process,organic substance metabolic process,heterocycle metabolic process,nucleic acid metabolic process,molecu…	oas05168,oas04710,oas04728	Herpes simplex infection,Circadian rhythm,Dopaminergic synapse
LNC_006603	XLOC_084526	.	transcript	2.7608352	5.3806422	-0.962673601	0.00108894	0.033986049	Novel_lncRNA	co_expression	102185698	LOC102185698	low affinity immunoglobulin gamma Fc region receptor III	GO:0005488,GO:0005515,GO:0003674,GO:0007155,GO:0022610,GO:0008150,GO:0009987,GO:0044699,GO:0044763,GO:0005575,GO:0016020,GO:0044425,GO:0031224,GO:0016021	binding,protein binding,molecular_function,cell adhesion,biological adhesion,biological_process,cellular process,single-organism process,single-organism cellular process,cellular_component,membrane,membrane part,intrinsic to membrane,integral to membrane	oas05322,oas05140,oas04145,oas05150,oas05152,oas04380,oas04650	Systemic lupus erythematosus,Leishmaniasis,Phagosome,Staphylococcus aureus infection,Tuberculosis,Osteoclast differentiation,Natural killer cell mediated cytotoxicity
LNC_006603	XLOC_084526	.	transcript	2.7608352	5.3806422	-0.962673601	0.00108894	0.033986049	Novel_lncRNA	co_expression	102190144	PFKP	phosphofructokinase%2C platelet	GO:0003824,GO:0008152,GO:0019318,GO:0006096,GO:0005996,GO:0044237,GO:0009056,GO:0046365,GO:0006006,GO:0006007,GO:0019320,GO:1901575,GO:0044724,GO:0008443,GO:0044238,GO:0071704,GO:0003872,GO:0019200,GO:0044723,GO:0016773,GO:0016052,GO:0003674,GO:0016740,GO:0006091,GO:0005975,GO:0016772,GO:0009987,GO:0008150,GO:0016301,GO:0005576,GO:0044763,GO:0044699,GO:0007218,GO:0050794,GO:0050789,GO:0065007,GO:…	catalytic activity,metabolic process,hexose metabolic process,glycolysis,monosaccharide metabolic process,cellular metabolic process,catabolic process,monosaccharide catabolic process,glucose metabolic process,glucose catabolic process,hexose catabolic process,organic substance catabolic process,single-organism carbohydrate catabolic process,phosphofructokinase activity,primary metabolic process,…	oas01230,oas01200,oas00010,oas00051,oas04152,oas00030,oas01100,oas00052	Biosynthesis of amino acids,Carbon metabolism,Glycolysis / Gluconeogenesis,Fructose and mannose metabolism,AMPK signaling pathway,Pentose phosphate pathway,Metabolic pathways,Galactose metabolism
LNC_006603	XLOC_084526	.	transcript	2.7608352	5.3806422	-0.962673601	0.00108894	0.033986049	Novel_lncRNA	co_expression	102178387	ECH1	enoyl-CoA hydratase 1	GO:0003824,GO:0008152,GO:0003674,GO:0016829,GO:0016836,GO:0016835,GO:0008150	catalytic activity,metabolic process,molecular_function,lyase activity,hydro-lyase activity,carbon-oxygen lyase activity,biological_process	oas04146	Peroxisome
LNC_006603	XLOC_084526	.	transcript	2.7608352	5.3806422	-0.962673601	0.00108894	0.033986049	Novel_lncRNA	co_expression	102174007	PDGFRA	platelet derived growth factor receptor alpha	GO:0005488,GO:0097159,GO:1901363,GO:0003824,GO:0036094,GO:0000166,GO:1901265,GO:0043168,GO:0001882,GO:0035639,GO:0032553,GO:0001883,GO:0032549,GO:0032550,GO:0032555,GO:0008152,GO:0017076,GO:0005524,GO:0032559,GO:0030554,GO:0044237,GO:0044238,GO:0071704,GO:0043167,GO:0016773,GO:0003674,GO:0006468,GO:0016740,GO:0006796,GO:0006793,GO:0044260,GO:0016310,GO:0004672,GO:0006464,GO:0036211,GO:0005515,GO:…	binding,organic cyclic compound binding,heterocyclic compound binding,catalytic activity,small molecule binding,nucleotide binding,nucleoside phosphate binding,anion binding,nucleoside binding,purine ribonucleoside triphosphate binding,ribonucleotide binding,purine nucleoside binding,ribonucleoside binding,purine ribonucleoside binding,purine ribonucleotide binding,metabolic process,purine nucleo…	oas05166,oas05200,oas05215,oas05214,oas05218,oas04810,oas04510,oas04151,oas05206,oas04015,oas04060,oas04014,oas04540,oas04144,oas04010,oas04020	HTLV-I infection,Pathways in cancer,Prostate cancer,Glioma,Melanoma,Regulation of actin cytoskeleton,Focal adhesion,PI3K-Akt signaling pathway,MicroRNAs in cancer,Rap1 signaling pathway,Cytokine-cytokine receptor interaction,Ras signaling pathway,Gap junction,Endocytosis,MAPK signaling pathway,Calcium signaling pathway
LNC_006603	XLOC_084526	.	transcript	2.7608352	5.3806422	-0.962673601	0.00108894	0.033986049	Novel_lncRNA	co_expression	102180921	GLT8D2	glycosyltransferase 8 domain containing 2	GO:0003824,GO:0003674,GO:0016740,GO:0016757	catalytic activity,molecular_function,transferase activity,transferase activity, transferring glycosyl groups	--	--
LNC_006603	XLOC_084526	.	transcript	2.7608352	5.3806422	-0.962673601	0.00108894	0.033986049	Novel_lncRNA	co_expression	102190414	PTGR1	prostaglandin reductase 1	GO:0044710,GO:0008152,GO:0055114,GO:0008150	single-organism metabolic process,metabolic process,oxidation-reduction process,biological_process	--	--
LNC_006603	XLOC_084526	.	transcript	2.7608352	5.3806422	-0.962673601	0.00108894	0.033986049	Novel_lncRNA	co_expression	102174896	WLS	wntless Wnt ligand secretion mediator	GO:0005488,GO:0003674,GO:0005515,GO:0005102,GO:0065008,GO:0008150,GO:0032501,GO:0051705,GO:0005576,GO:0033057,GO:0044706,GO:0045297,GO:0045924,GO:0046008,GO:0060180,GO:0000003,GO:0007610,GO:0007617,GO:0019098,GO:0005179,GO:0007618,GO:0044703,GO:0032504,GO:0048609,GO:0022414,GO:0051704,GO:0065007,GO:0050896,GO:0005575	binding,molecular_function,protein binding,receptor binding,regulation of biological quality,biological_process,multicellular organismal process,multi-organism behavior,extracellular region,multicellular organismal reproductive behavior,multi-multicellular organism process,post-mating behavior,regulation of female receptivity,regulation of female receptivity, post-mating,female mating behavior,re…	--	--
LNC_006603	XLOC_084526	.	transcript	2.7608352	5.3806422	-0.962673601	0.00108894	0.033986049	Novel_lncRNA	co_expression	108633889	TMEM204	transmembrane protein 204	GO:0005488,GO:0003674,GO:0097159,GO:1901363,GO:0003676,GO:0005575,GO:0016020,GO:0044425,GO:0031224,GO:0016021	binding,molecular_function,organic cyclic compound binding,heterocyclic compound binding,nucleic acid binding,cellular_component,membrane,membrane part,intrinsic to membrane,integral to membrane	--	--
LNC_006603	XLOC_084526	.	transcript	2.7608352	5.3806422	-0.962673601	0.00108894	0.033986049	Novel_lncRNA	co_expression	102168726	ASPN	asporin	GO:0005488,GO:0003674,GO:0005515,GO:0008150,GO:0044707,GO:0032501,GO:0003008,GO:0050877,GO:0044699,GO:0007606,GO:0007600,GO:0005575,GO:0044425,GO:0016020,GO:0004872,GO:0004888,GO:0004930,GO:0038023,GO:0004871,GO:0060089,GO:0031224,GO:0016021	binding,molecular_function,protein binding,biological_process,single-multicellular organism process,multicellular organismal process,system process,neurological system process,single-organism process,sensory perception of chemical stimulus,sensory perception,cellular_component,membrane part,membrane,receptor activity,transmembrane signaling receptor activity,G-protein coupled receptor activity,si…	--	--
LNC_006603	XLOC_084526	.	transcript	2.7608352	5.3806422	-0.962673601	0.00108894	0.033986049	Novel_lncRNA	co_expression	102176126	LOC102176126	ribonuclease 4	--	--	--	--
LNC_006603	XLOC_084526	.	transcript	2.7608352	5.3806422	-0.962673601	0.00108894	0.033986049	Novel_lncRNA	co_expression	102186786	TRIM21	tripartite motif containing 21	GO:0005488,GO:0005515,GO:0016747,GO:0016746,GO:0003674,GO:0016410,GO:0008150,GO:0008152,GO:0003824,GO:0009615,GO:0008080,GO:0016407,GO:0043167,GO:0051707,GO:0043412,GO:0006807,GO:0006464,GO:0036211,GO:0044238,GO:0009271,GO:0071704,GO:0005623,GO:0044464,GO:0044237,GO:0051704,GO:0009607,GO:0034641,GO:0016567,GO:0032446,GO:0016740,GO:0005622,GO:0090304,GO:0006950,GO:1901360,GO:0006139,GO:0009987,GO:…	binding,protein binding,transferase activity, transferring acyl groups other than amino-acyl groups,transferase activity, transferring acyl groups,molecular_function,N-acyltransferase activity,biological_process,metabolic process,catalytic activity,response to virus,N-acetyltransferase activity,acetyltransferase activity,ion binding,response to other organism,macromolecule modification,nitrogen c…	oas05322	Systemic lupus erythematosus
LNC_006603	XLOC_084526	.	transcript	2.7608352	5.3806422	-0.962673601	0.00108894	0.033986049	Novel_lncRNA	co_expression	102177138	MMP19	matrix metallopeptidase 19	GO:0005488,GO:0003824,GO:0008152,GO:0044238,GO:0071704,GO:0043167,GO:0016787,GO:0003674,GO:0009987,GO:0008150,GO:0008237,GO:0043170,GO:0004222,GO:0031012,GO:0007155,GO:0022610,GO:0043169,GO:0046872,GO:0044763,GO:0044699,GO:0070011,GO:0008233,GO:0019538,GO:0006508,GO:0008270,GO:0046914,GO:0004175,GO:0005575,GO:0016020	binding,catalytic activity,metabolic process,primary metabolic process,organic substance metabolic process,ion binding,hydrolase activity,molecular_function,cellular process,biological_process,metallopeptidase activity,macromolecule metabolic process,metalloendopeptidase activity,extracellular matrix,cell adhesion,biological adhesion,cation binding,metal ion binding,single-organism cellular proce…	--	--
LNC_006603	XLOC_084526	.	transcript	2.7608352	5.3806422	-0.962673601	0.00108894	0.033986049	Novel_lncRNA	co_expression	102187313	DDX41	DEAD-box helicase 41	GO:0005488,GO:0005634,GO:0043231,GO:0043227,GO:0097159,GO:1901363,GO:0003824,GO:0036094,GO:0000166,GO:1901265,GO:0003677,GO:0043168,GO:0001882,GO:0035639,GO:0032553,GO:0001883,GO:0032549,GO:0032550,GO:0032555,GO:0008152,GO:0017076,GO:0005524,GO:0032559,GO:0044424,GO:0030554,GO:0044237,GO:0003676,GO:0034641,GO:0043229,GO:0006807,GO:0043226,GO:1901360,GO:0006725,GO:0006139,GO:0044238,GO:0071704,GO:…	binding,nucleus,intracellular membrane-bounded organelle,membrane-bounded organelle,organic cyclic compound binding,heterocyclic compound binding,catalytic activity,small molecule binding,nucleotide binding,nucleoside phosphate binding,DNA binding,anion binding,nucleoside binding,purine ribonucleoside triphosphate binding,ribonucleotide binding,purine nucleoside binding,ribonucleoside binding,pur…	--	--
LNC_006603	XLOC_084526	.	transcript	2.7608352	5.3806422	-0.962673601	0.00108894	0.033986049	Novel_lncRNA	co_expression	102176556	PLD2	phospholipase D2	GO:0005488,GO:0003674,GO:0043168,GO:0003824,GO:0035091,GO:0043167,GO:0005543,GO:0008289	binding,molecular_function,anion binding,catalytic activity,phosphatidylinositol binding,ion binding,phospholipid binding,lipid binding	oas04014,oas01100,oas00564,oas04666,oas00565,oas04724,oas04912,oas04144,oas04024	Ras signaling pathway,Metabolic pathways,Glycerophospholipid metabolism,Fc gamma R-mediated phagocytosis,Ether lipid metabolism,Glutamatergic synapse,GnRH signaling pathway,Endocytosis,cAMP signaling pathway
LNC_006603	XLOC_084526	.	transcript	2.7608352	5.3806422	-0.962673601	0.00108894	0.033986049	Novel_lncRNA	co_expression	102178717	PPBP	pro-platelet basic protein	GO:0005488,GO:0008009,GO:0042379,GO:0001664,GO:0005125,GO:0046872,GO:0043169,GO:0043167,GO:0002376,GO:0006955,GO:0005126,GO:0003674,GO:0005576,GO:0008270,GO:0005575,GO:0046914,GO:0005102,GO:0008150,GO:0005515,GO:0050896	binding,chemokine activity,chemokine receptor binding,G-protein coupled receptor binding,cytokine activity,metal ion binding,cation binding,ion binding,immune system process,immune response,cytokine receptor binding,molecular_function,extracellular region,zinc ion binding,cellular_component,transition metal ion binding,receptor binding,biological_process,protein binding,response to stimulus	oas04062,oas04060	Chemokine signaling pathway,Cytokine-cytokine receptor interaction
LNC_006603	XLOC_084526	.	transcript	2.7608352	5.3806422	-0.962673601	0.00108894	0.033986049	Novel_lncRNA	co_expression	102178714	UCHL1	ubiquitin C-terminal hydrolase L1	GO:0003824,GO:0044710,GO:0008152,GO:0044237,GO:0009056,GO:1901575,GO:0006629,GO:0044238,GO:0071704,GO:0005622,GO:0005623,GO:0044464,GO:0044248,GO:0016787,GO:0003674,GO:0016740,GO:0044260,GO:1901576,GO:0009058,GO:0008610,GO:0009987,GO:0016741,GO:0008168,GO:0008150,GO:0004843,GO:0043170,GO:0008234,GO:0019783,GO:0030163,GO:0044267,GO:0044257,GO:0051603,GO:0044265,GO:0006511,GO:0019941,GO:0043632,GO:…	catalytic activity,single-organism metabolic process,metabolic process,cellular metabolic process,catabolic process,organic substance catabolic process,lipid metabolic process,primary metabolic process,organic substance metabolic process,intracellular,cell,cell part,cellular catabolic process,hydrolase activity,molecular_function,transferase activity,cellular macromolecule metabolic process,organ…	oas05012	Parkinson's disease
LNC_006603	XLOC_084526	.	transcript	2.7608352	5.3806422	-0.962673601	0.00108894	0.033986049	Novel_lncRNA	co_expression	102190159	CPNE2	copine 2	GO:0005488,GO:0003674,GO:0005515	binding,molecular_function,protein binding	--	--
LNC_006603	XLOC_084526	.	transcript	2.7608352	5.3806422	-0.962673601	0.00108894	0.033986049	Novel_lncRNA	co_expression	102187548	PKLR	pyruvate kinase%2C liver and RBC	GO:0006096,GO:0006007,GO:0019320,GO:0046365,GO:0044724,GO:0006006,GO:0016052,GO:0019318,GO:0005996,GO:0005488,GO:0009056,GO:1901575,GO:0004743,GO:0044723,GO:0003674,GO:0008150,GO:0008152,GO:0006091,GO:0003824,GO:0016773,GO:0044710,GO:0005975,GO:0043167,GO:0044238,GO:0000287,GO:0071704,GO:0044237,GO:0016740,GO:0009987,GO:0016301,GO:0030955,GO:0031420,GO:0043169,GO:0055114,GO:0046872,GO:0016772	glycolysis,glucose catabolic process,hexose catabolic process,monosaccharide catabolic process,single-organism carbohydrate catabolic process,glucose metabolic process,carbohydrate catabolic process,hexose metabolic process,monosaccharide metabolic process,binding,catabolic process,organic substance catabolic process,pyruvate kinase activity,single-organism carbohydrate metabolic process,molecula…	oas01230,oas00010,oas01200,oas00620,oas01100,oas04930,oas04950,oas04910,oas04932,oas00230	Biosynthesis of amino acids,Glycolysis / Gluconeogenesis,Carbon metabolism,Pyruvate metabolism,Metabolic pathways,Type II diabetes mellitus,Maturity onset diabetes of the young,Insulin signaling pathway,Non-alcoholic fatty liver disease (NAFLD),Purine metabolism
LNC_006603	XLOC_084526	.	transcript	2.7608352	5.3806422	-0.962673601	0.00108894	0.033986049	Novel_lncRNA	co_expression	102178091	ADM	adrenomedullin	GO:0005488,GO:0003674,GO:0005515,GO:0005102,GO:0005576,GO:0005179,GO:0005575	binding,molecular_function,protein binding,receptor binding,extracellular region,hormone activity,cellular_component	--	--
LNC_006603	XLOC_084526	.	transcript	2.7608352	5.3806422	-0.962673601	0.00108894	0.033986049	Novel_lncRNA	co_expression	102187542	CLEC3B	C-type lectin domain family 3 member B	--	--	--	--
LNC_006603	XLOC_084526	.	transcript	2.7608352	5.3806422	-0.962673601	0.00108894	0.033986049	Novel_lncRNA	co_expression	102187810	LOC102187810	ATP-dependent 6-phosphofructokinase%2C liver type	GO:0003824,GO:0008152,GO:0019318,GO:0006096,GO:0005996,GO:0044237,GO:0009056,GO:0046365,GO:0006006,GO:0006007,GO:0019320,GO:0034641,GO:1901575,GO:0006807,GO:0044724,GO:1901360,GO:0006725,GO:0008443,GO:0006139,GO:0044238,GO:0071704,GO:0046483,GO:0003872,GO:0019200,GO:0071840,GO:0044085,GO:0090304,GO:0016787,GO:0044723,GO:0016773,GO:0016052,GO:0003674,GO:0034660,GO:0016740,GO:0044260,GO:0006091,GO:…	catalytic activity,metabolic process,hexose metabolic process,glycolysis,monosaccharide metabolic process,cellular metabolic process,catabolic process,monosaccharide catabolic process,glucose metabolic process,glucose catabolic process,hexose catabolic process,cellular nitrogen compound metabolic process,organic substance catabolic process,nitrogen compound metabolic process,single-organism carbo…	oas01230,oas01200,oas00010,oas00051,oas04152,oas00030,oas01100,oas00052	Biosynthesis of amino acids,Carbon metabolism,Glycolysis / Gluconeogenesis,Fructose and mannose metabolism,AMPK signaling pathway,Pentose phosphate pathway,Metabolic pathways,Galactose metabolism
LNC_006603	XLOC_084526	.	transcript	2.7608352	5.3806422	-0.962673601	0.00108894	0.033986049	Novel_lncRNA	co_expression	102185891	PTEN	phosphatase and tensin homolog	GO:0043231,GO:0043227,GO:0003824,GO:0008152,GO:0044424,GO:0044237,GO:0043229,GO:0043226,GO:0044238,GO:0071704,GO:0005622,GO:0005623,GO:0044464,GO:0016787,GO:0003674,GO:0006796,GO:0006793,GO:0044260,GO:0006464,GO:0036211,GO:0046907,GO:0043412,GO:0009987,GO:0004725,GO:0008150,GO:0008104,GO:0051641,GO:0042578,GO:0051649,GO:0043170,GO:0033036,GO:0015031,GO:0045184,GO:0034613,GO:0070727,GO:0005783,GO:…	intracellular membrane-bounded organelle,membrane-bounded organelle,catalytic activity,metabolic process,intracellular part,cellular metabolic process,intracellular organelle,organelle,primary metabolic process,organic substance metabolic process,intracellular,cell,cell part,hydrolase activity,molecular_function,phosphate-containing compound metabolic process,phosphorus metabolic process,cellular…	oas04068,oas05161,oas05200,oas04115,oas05215,oas05214,oas05218,oas04150,oas05222,oas04510,oas04151,oas05206,oas00562,oas05213,oas04070,oas04530	FoxO signaling pathway,Hepatitis B,Pathways in cancer,p53 signaling pathway,Prostate cancer,Glioma,Melanoma,mTOR signaling pathway,Small cell lung cancer,Focal adhesion,PI3K-Akt signaling pathway,MicroRNAs in cancer,Inositol phosphate metabolism,Endometrial cancer,Phosphatidylinositol signaling system,Tight junction
LNC_006603	XLOC_084526	.	transcript	2.7608352	5.3806422	-0.962673601	0.00108894	0.033986049	Novel_lncRNA	co_expression	102188231	MEDAG	mesenteric estrogen dependent adipogenesis	--	--	--	--
LNC_006603	XLOC_084526	.	transcript	2.7608352	5.3806422	-0.962673601	0.00108894	0.033986049	Novel_lncRNA	co_expression	102183929	KCNA3	potassium voltage-gated channel subfamily A member 3	GO:0005488,GO:0005515,GO:0008233,GO:0008238,GO:0008242,GO:0003674,GO:0070011,GO:0004197,GO:0008150,GO:0003824,GO:0016787,GO:0008234,GO:0071840,GO:0016043,GO:0055085,GO:0006461,GO:0070271,GO:0071822,GO:0016740,GO:0044085,GO:0009987,GO:0004175,GO:0004970,GO:0008066,GO:0044699,GO:0022607,GO:0065003,GO:0043933,GO:0016788,GO:0044763,GO:0044765,GO:0051260,GO:0022892,GO:0051179,GO:0005215,GO:0016817,GO:…	binding,protein binding,peptidase activity,exopeptidase activity,omega peptidase activity,molecular_function,peptidase activity, acting on L-amino acid peptides,cysteine-type endopeptidase activity,biological_process,catalytic activity,hydrolase activity,cysteine-type peptidase activity,cellular component organization or biogenesis,cellular component organization,transmembrane transport,protein c…	--	--
LNC_006603	XLOC_084526	.	transcript	2.7608352	5.3806422	-0.962673601	0.00108894	0.033986049	Novel_lncRNA	co_expression	102180988	CPT2	carnitine palmitoyltransferase 2	GO:0003824,GO:0003674,GO:0016740,GO:0016746	catalytic activity,molecular_function,transferase activity,transferase activity, transferring acyl groups	oas01212,oas00071,oas03320	Fatty acid metabolism,Fatty acid degradation,PPAR signaling pathway
LNC_006603	XLOC_084526	.	transcript	2.7608352	5.3806422	-0.962673601	0.00108894	0.033986049	Novel_lncRNA	co_expression	102184003	OSMR	oncostatin M receptor	GO:0005488,GO:0003824,GO:0008152,GO:0044237,GO:0034641,GO:0006807,GO:1901360,GO:0006725,GO:0006139,GO:0044238,GO:0071704,GO:0046483,GO:0043167,GO:0090304,GO:0016787,GO:0003674,GO:0016740,GO:0009452,GO:0036260,GO:0044260,GO:0005515,GO:0043412,GO:0009987,GO:0016741,GO:0008168,GO:0008150,GO:0032259,GO:0003993,GO:0042578,GO:0043170,GO:0016070,GO:0043414,GO:0001510,GO:0016788,GO:0009451,GO:0016791,GO:…	binding,catalytic activity,metabolic process,cellular metabolic process,cellular nitrogen compound metabolic process,nitrogen compound metabolic process,organic cyclic compound metabolic process,cellular aromatic compound metabolic process,nucleobase-containing compound metabolic process,primary metabolic process,organic substance metabolic process,heterocycle metabolic process,ion binding,nuclei…	oas04151,oas04060,oas04630	PI3K-Akt signaling pathway,Cytokine-cytokine receptor interaction,Jak-STAT signaling pathway
LNC_006603	XLOC_084526	.	transcript	2.7608352	5.3806422	-0.962673601	0.00108894	0.033986049	Novel_lncRNA	co_expression	102191096	OLFML3	olfactomedin like 3	GO:0005488,GO:0051726,GO:0007049,GO:0097159,GO:1901363,GO:0036094,GO:0000166,GO:1901265,GO:0008152,GO:0017076,GO:0044424,GO:0030554,GO:0043234,GO:0044237,GO:0044238,GO:0071704,GO:0005622,GO:0051128,GO:0016043,GO:0071840,GO:0022402,GO:0006996,GO:0005623,GO:0044464,GO:0044772,GO:1901990,GO:0042802,GO:0033043,GO:0007093,GO:0007346,GO:0003674,GO:1901991,GO:0044770,GO:1901987,GO:0048519,GO:0007091,GO:…	binding,regulation of cell cycle,cell cycle,organic cyclic compound binding,heterocyclic compound binding,small molecule binding,nucleotide binding,nucleoside phosphate binding,metabolic process,purine nucleotide binding,intracellular part,adenyl nucleotide binding,protein complex,cellular metabolic process,primary metabolic process,organic substance metabolic process,intracellular,regulation of …	--	--
LNC_006603	XLOC_084526	.	transcript	2.7608352	5.3806422	-0.962673601	0.00108894	0.033986049	Novel_lncRNA	co_expression	102171312	IL13RA1	interleukin 13 receptor subunit alpha 1	GO:0005488,GO:0003674,GO:0005515	binding,molecular_function,protein binding	oas04060,oas04630	Cytokine-cytokine receptor interaction,Jak-STAT signaling pathway
LNC_006603	XLOC_084526	.	transcript	2.7608352	5.3806422	-0.962673601	0.00108894	0.033986049	Novel_lncRNA	co_expression	102175295	RGS17	regulator of G-protein signaling 17	--	--	--	--
LNC_006603	XLOC_084526	.	transcript	2.7608352	5.3806422	-0.962673601	0.00108894	0.033986049	Novel_lncRNA	co_expression	100860806	DDR2	discoidin domain receptor tyrosine kinase 2	GO:0005488,GO:0097159,GO:1901363,GO:0003824,GO:0036094,GO:0000166,GO:1901265,GO:0043168,GO:0001882,GO:0035639,GO:0032553,GO:0001883,GO:0032549,GO:0032550,GO:0032555,GO:0008152,GO:0017076,GO:0005524,GO:0032559,GO:0030554,GO:0044237,GO:0044238,GO:0071704,GO:0043167,GO:0016773,GO:0003674,GO:0006468,GO:0016740,GO:0006796,GO:0006793,GO:0044260,GO:0016310,GO:0004672,GO:0006464,GO:0036211,GO:0043412,GO:…	binding,organic cyclic compound binding,heterocyclic compound binding,catalytic activity,small molecule binding,nucleotide binding,nucleoside phosphate binding,anion binding,nucleoside binding,purine ribonucleoside triphosphate binding,ribonucleotide binding,purine nucleoside binding,ribonucleoside binding,purine ribonucleoside binding,purine ribonucleotide binding,metabolic process,purine nucleo…	--	--
LNC_006603	XLOC_084526	.	transcript	2.7608352	5.3806422	-0.962673601	0.00108894	0.033986049	Novel_lncRNA	co_expression	102188541	KIF5C	kinesin family member 5C	GO:0008092,GO:0007017,GO:0005488,GO:0005515,GO:0015631,GO:0003777,GO:0007018,GO:0007010,GO:0043231,GO:0043227,GO:0015630,GO:0031981,GO:0005634,GO:0008608,GO:0000226,GO:0008017,GO:0043233,GO:0070013,GO:0031974,GO:0034453,GO:0043234,GO:0003674,GO:0006928,GO:0065008,GO:0030554,GO:0005524,GO:0032559,GO:0008150,GO:0000776,GO:0003774,GO:0072686,GO:0043168,GO:0003824,GO:0005694,GO:0000228,GO:0017076,GO:…	cytoskeletal protein binding,microtubule-based process,binding,protein binding,tubulin binding,microtubule motor activity,microtubule-based movement,cytoskeleton organization,intracellular membrane-bounded organelle,membrane-bounded organelle,microtubule cytoskeleton,nuclear lumen,nucleus,attachment of spindle microtubules to kinetochore,microtubule cytoskeleton organization,microtubule binding,o…	oas04728	Dopaminergic synapse
LNC_006603	XLOC_084526	.	transcript	2.7608352	5.3806422	-0.962673601	0.00108894	0.033986049	Novel_lncRNA	co_expression	100860800	SPARC	secreted protein acidic and cysteine rich	GO:0005488,GO:0043167,GO:0003674,GO:0005509,GO:0005515,GO:0009987,GO:0008150,GO:0044421,GO:0005578,GO:0031012,GO:0005576,GO:0043169,GO:0046872,GO:0044763,GO:0044699,GO:0050794,GO:0050789,GO:0065007,GO:0050896,GO:0051716,GO:0005575,GO:0007154,GO:0023052,GO:0044700,GO:0007165	binding,ion binding,molecular_function,calcium ion binding,protein binding,cellular process,biological_process,extracellular region part,proteinaceous extracellular matrix,extracellular matrix,extracellular region,cation binding,metal ion binding,single-organism cellular process,single-organism process,regulation of cellular process,regulation of biological process,biological regulation,response …	--	--
LNC_006603	XLOC_084526	.	transcript	2.7608352	5.3806422	-0.962673601	0.00108894	0.033986049	Novel_lncRNA	co_expression	102169375	SERPINE1	serpin family E member 1	--	--	oas04115,oas04066,oas04390,oas05142,oas04610	p53 signaling pathway,HIF-1 signaling pathway,Hippo signaling pathway,Chagas disease (American trypanosomiasis),Complement and coagulation cascades
LNC_006603	XLOC_084526	.	transcript	2.7608352	5.3806422	-0.962673601	0.00108894	0.033986049	Novel_lncRNA	co_expression	102173335	TNFSF10	tumor necrosis factor superfamily member 10	GO:0005126,GO:0005488,GO:0005515,GO:0002376,GO:0006955,GO:0005164,GO:0032813,GO:0005102,GO:0003674,GO:0008150,GO:0050896,GO:0005575,GO:0016020	cytokine receptor binding,binding,protein binding,immune system process,immune response,tumor necrosis factor receptor binding,tumor necrosis factor receptor superfamily binding,receptor binding,molecular_function,biological_process,response to stimulus,cellular_component,membrane	oas04060,oas04210,oas04068,oas05162,oas04650,oas05164	Cytokine-cytokine receptor interaction,Apoptosis,FoxO signaling pathway,Measles,Natural killer cell mediated cytotoxicity,Influenza A
LNC_006603	XLOC_084526	.	transcript	2.7608352	5.3806422	-0.962673601	0.00108894	0.033986049	Novel_lncRNA	co_expression	102170797	SLC23A2	solute carrier family 23 member 2	GO:0044281,GO:0044710,GO:0008152,GO:0044237,GO:0034641,GO:0006807,GO:1901360,GO:0006725,GO:0006139,GO:0044238,GO:0071704,GO:0046483,GO:1901564,GO:0009112,GO:0046112,GO:0003674,GO:0055086,GO:0072527,GO:1901566,GO:0072528,GO:1901576,GO:0009058,GO:0044249,GO:0006206,GO:0019856,GO:0009987,GO:0044271,GO:0018130,GO:0008150,GO:1901362,GO:0051179,GO:0044763,GO:0051234,GO:0006810,GO:0044699,GO:0005215,GO:…	small molecule metabolic process,single-organism metabolic process,metabolic process,cellular metabolic process,cellular nitrogen compound metabolic process,nitrogen compound metabolic process,organic cyclic compound metabolic process,cellular aromatic compound metabolic process,nucleobase-containing compound metabolic process,primary metabolic process,organic substance metabolic process,heterocy…	--	--
LNC_006603	XLOC_084526	.	transcript	2.7608352	5.3806422	-0.962673601	0.00108894	0.033986049	Novel_lncRNA	co_expression	102185465	CTSL	cathepsin L	GO:0003824,GO:0008152,GO:0044238,GO:0071704,GO:0016787,GO:0003674,GO:0008150,GO:0043170,GO:0008234,GO:0004197,GO:0070011,GO:0008233,GO:0019538,GO:0006508,GO:0004175	catalytic activity,metabolic process,primary metabolic process,organic substance metabolic process,hydrolase activity,molecular_function,biological_process,macromolecule metabolic process,cysteine-type peptidase activity,cysteine-type endopeptidase activity,peptidase activity, acting on L-amino acid peptides,peptidase activity,protein metabolic process,proteolysis,endopeptidase activity	--	--
LNC_006603	XLOC_084526	.	transcript	2.7608352	5.3806422	-0.962673601	0.00108894	0.033986049	Novel_lncRNA	co_expression	102175176	CCBE1	collagen and calcium binding EGF domains 1	GO:0005488,GO:0043167,GO:0003674,GO:0005509,GO:0005515,GO:0043169,GO:0046872,GO:0005575,GO:0044425,GO:0016020,GO:0004872,GO:0004888,GO:0038023,GO:0004871,GO:0060089,GO:0031224,GO:0016021	binding,ion binding,molecular_function,calcium ion binding,protein binding,cation binding,metal ion binding,cellular_component,membrane part,membrane,receptor activity,transmembrane signaling receptor activity,signaling receptor activity,signal transducer activity,molecular transducer activity,intrinsic to membrane,integral to membrane	--	--
LNC_006603	XLOC_084526	.	transcript	2.7608352	5.3806422	-0.962673601	0.00108894	0.033986049	Novel_lncRNA	co_expression	102178994	PLAC8	placenta specific 8	--	--	--	--
LNC_006603	XLOC_084526	.	transcript	2.7608352	5.3806422	-0.962673601	0.00108894	0.033986049	Novel_lncRNA	co_expression	100862660	NGF	nerve growth factor	GO:0005488,GO:0003674,GO:0005515,GO:0005102	binding,molecular_function,protein binding,receptor binding	oas04210,oas04151,oas04015,oas04014,oas04722,oas04750,oas04010	Apoptosis,PI3K-Akt signaling pathway,Rap1 signaling pathway,Ras signaling pathway,Neurotrophin signaling pathway,Inflammatory mediator regulation of TRP channels,MAPK signaling pathway
LNC_006603	XLOC_084526	.	transcript	2.7608352	5.3806422	-0.962673601	0.00108894	0.033986049	Novel_lncRNA	co_expression	108634089	POU3F1	POU class 3 homeobox 1	GO:0005488,GO:0003674,GO:0001071,GO:0003700,GO:0008150,GO:0008152,GO:0003677,GO:0006807,GO:0044238,GO:0071704,GO:0044237,GO:0034641,GO:0090304,GO:1901360,GO:0006139,GO:0009987,GO:0044271,GO:0006725,GO:0046483,GO:0097159,GO:1901363,GO:0043170,GO:0018130,GO:0006351,GO:0044260,GO:0060255,GO:0034654,GO:0032774,GO:1901362,GO:0016070,GO:0019222,GO:0010468,GO:0080090,GO:0065007,GO:0019438,GO:0031323,GO:…	binding,molecular_function,nucleic acid binding transcription factor activity,sequence-specific DNA binding transcription factor activity,biological_process,metabolic process,DNA binding,nitrogen compound metabolic process,primary metabolic process,organic substance metabolic process,cellular metabolic process,cellular nitrogen compound metabolic process,nucleic acid metabolic process,organic cyc…	--	--
LNC_006603	XLOC_084526	.	transcript	2.7608352	5.3806422	-0.962673601	0.00108894	0.033986049	Novel_lncRNA	co_expression	102189234	PSMB10	proteasome subunit beta 10	GO:0003824,GO:0008152,GO:0044424,GO:0043234,GO:0044237,GO:0009056,GO:1901575,GO:0044238,GO:0071704,GO:0005622,GO:0005623,GO:0044464,GO:0044248,GO:0016787,GO:0003674,GO:0032991,GO:0044260,GO:0009987,GO:0008150,GO:0004298,GO:0070003,GO:0043170,GO:0005839,GO:0030163,GO:0044267,GO:0044257,GO:0051603,GO:0044265,GO:0000502,GO:0070011,GO:0008233,GO:0009057,GO:0019538,GO:0006508,GO:0004175,GO:0005575	catalytic activity,metabolic process,intracellular part,protein complex,cellular metabolic process,catabolic process,organic substance catabolic process,primary metabolic process,organic substance metabolic process,intracellular,cell,cell part,cellular catabolic process,hydrolase activity,molecular_function,macromolecular complex,cellular macromolecule metabolic process,cellular process,biologica…	oas03050	Proteasome
LNC_006603	XLOC_084526	.	transcript	2.7608352	5.3806422	-0.962673601	0.00108894	0.033986049	Novel_lncRNA	co_expression	102176825	C1QTNF1	C1q and tumor necrosis factor related protein 1	--	--	--	--
LNC_006603	XLOC_084526	.	transcript	2.7608352	5.3806422	-0.962673601	0.00108894	0.033986049	Novel_lncRNA	co_expression	102173872	TMEM184C	transmembrane protein 184C	--	--	--	--
LNC_006603	XLOC_084526	.	transcript	2.7608352	5.3806422	-0.962673601	0.00108894	0.033986049	Novel_lncRNA	co_expression	102176304	PMCH	pro-melanin concentrating hormone	GO:0005488,GO:0003674,GO:0007268,GO:0019226,GO:0035637,GO:0007267,GO:0005515,GO:0005102,GO:0009987,GO:0008150,GO:0044707,GO:0030354,GO:0032501,GO:0003008,GO:0050877,GO:0044763,GO:0005179,GO:0044699,GO:0007154,GO:0023052,GO:0044700	binding,molecular_function,synaptic transmission,transmission of nerve impulse,multicellular organismal signaling,cell-cell signaling,protein binding,receptor binding,cellular process,biological_process,single-multicellular organism process,melanin-concentrating hormone activity,multicellular organismal process,system process,neurological system process,single-organism cellular process,hormone ac…	--	--
LNC_006603	XLOC_084526	.	transcript	2.7608352	5.3806422	-0.962673601	0.00108894	0.033986049	Novel_lncRNA	co_expression	102186280	TCIRG1	T-cell immune regulator 1%2C ATPase H+ transporting V0 subunit a3	GO:0005634,GO:0043231,GO:0043227,GO:0008152,GO:0044424,GO:0043234,GO:0044422,GO:0044237,GO:0044446,GO:0034641,GO:0043229,GO:0006807,GO:0043226,GO:1901360,GO:0006725,GO:0006139,GO:0044238,GO:0043233,GO:0070013,GO:0071704,GO:0005622,GO:0046483,GO:0031981,GO:0031974,GO:0005623,GO:0044464,GO:0005654,GO:0044451,GO:0090304,GO:0044428,GO:0003674,GO:0015988,GO:0015991,GO:0032991,GO:0033176,GO:0015672,GO:…	nucleus,intracellular membrane-bounded organelle,membrane-bounded organelle,metabolic process,intracellular part,protein complex,organelle part,cellular metabolic process,intracellular organelle part,cellular nitrogen compound metabolic process,intracellular organelle,nitrogen compound metabolic process,organelle,organic cyclic compound metabolic process,cellular aromatic compound metabolic proce…	oas05323,oas01100,oas04145,oas04966,oas05152,oas04142,oas04721,oas00190	Rheumatoid arthritis,Metabolic pathways,Phagosome,Collecting duct acid secretion,Tuberculosis,Lysosome,Synaptic vesicle cycle,Oxidative phosphorylation
LNC_006603	XLOC_084526	.	transcript	2.7608352	5.3806422	-0.962673601	0.00108894	0.033986049	Novel_lncRNA	co_expression	102181318	PARP10	poly(ADP-ribose) polymerase family member 10	GO:0003824,GO:0016763,GO:0016740,GO:0003950,GO:0016757,GO:0003674	catalytic activity,transferase activity, transferring pentosyl groups,transferase activity,NAD+ ADP-ribosyltransferase activity,transferase activity, transferring glycosyl groups,molecular_function	--	--
LNC_006603	XLOC_084526	.	transcript	2.7608352	5.3806422	-0.962673601	0.00108894	0.033986049	Novel_lncRNA	co_expression	102183042	CORO1B	coronin 1B	GO:0005488,GO:0003674,GO:0005515	binding,molecular_function,protein binding	--	--
LNC_006603	XLOC_084526	.	transcript	2.7608352	5.3806422	-0.962673601	0.00108894	0.033986049	Novel_lncRNA	co_expression	102174447	PADI4	peptidyl arginine deiminase 4	GO:0005488,GO:0044424,GO:0003824,GO:0005622,GO:0005623,GO:0044464,GO:0043167,GO:0005737,GO:0006464,GO:0036211,GO:0044238,GO:0005509,GO:0071704,GO:0043412,GO:0000052,GO:0018101,GO:0018195,GO:0019240,GO:0003674,GO:0004668,GO:0044237,GO:0044267,GO:0019538,GO:0008152,GO:0044260,GO:0016813,GO:0009058,GO:0043170,GO:0006807,GO:1901605,GO:1901576,GO:1901607,GO:0044249,GO:0016787,GO:0018193,GO:0016053,GO:…	binding,intracellular part,catalytic activity,intracellular,cell,cell part,ion binding,cytoplasm,cellular protein modification process,protein modification process,primary metabolic process,calcium ion binding,organic substance metabolic process,macromolecule modification,citrulline metabolic process,peptidyl-citrulline biosynthetic process from peptidyl-arginine,peptidyl-arginine modification,ci…	--	--
LNC_006603	XLOC_084526	.	transcript	2.7608352	5.3806422	-0.962673601	0.00108894	0.033986049	Novel_lncRNA	co_expression	102186967	ZBTB1	zinc finger and BTB domain containing 1	GO:0005488,GO:0043167,GO:0003674,GO:0005515,GO:0043169,GO:0046872	binding,ion binding,molecular_function,protein binding,cation binding,metal ion binding	--	--
LNC_006603	XLOC_084526	.	transcript	2.7608352	5.3806422	-0.962673601	0.00108894	0.033986049	Novel_lncRNA	co_expression	102173507	CBR3	carbonyl reductase 3	GO:0005488,GO:0003824,GO:0044710,GO:0008152,GO:0055114,GO:0050662,GO:0048037,GO:0016491,GO:0003674,GO:0008150	binding,catalytic activity,single-organism metabolic process,metabolic process,oxidation-reduction process,coenzyme binding,cofactor binding,oxidoreductase activity,molecular_function,biological_process	oas01100,oas00980,oas00590	Metabolic pathways,Metabolism of xenobiotics by cytochrome P450,Arachidonic acid metabolism
LNC_006603	XLOC_084526	.	transcript	2.7608352	5.3806422	-0.962673601	0.00108894	0.033986049	Novel_lncRNA	co_expression	102179755	C7H19orf66	chromosome 7 C19orf66 homolog	GO:0005488,GO:0008152,GO:0044237,GO:0044238,GO:0071704,GO:0043167,GO:0003674,GO:0044260,GO:0006464,GO:0036211,GO:0043412,GO:0009987,GO:0008150,GO:0043170,GO:0044267,GO:0043169,GO:0046872,GO:0019538,GO:0016151,GO:0046914	binding,metabolic process,cellular metabolic process,primary metabolic process,organic substance metabolic process,ion binding,molecular_function,cellular macromolecule metabolic process,cellular protein modification process,protein modification process,macromolecule modification,cellular process,biological_process,macromolecule metabolic process,cellular protein metabolic process,cation binding,…	--	--
LNC_006603	XLOC_084526	.	transcript	2.7608352	5.3806422	-0.962673601	0.00108894	0.033986049	Novel_lncRNA	co_expression	102173846	NFIL3	nuclear factor%2C interleukin 3 regulated	GO:0005488,GO:0005634,GO:0043231,GO:0043227,GO:0097159,GO:1901363,GO:0003677,GO:0008152,GO:0044424,GO:0044237,GO:0003676,GO:0034641,GO:0043229,GO:0006807,GO:0043226,GO:1901360,GO:0006725,GO:0006139,GO:0044238,GO:0071704,GO:0005622,GO:0046483,GO:0005623,GO:0044464,GO:0090304,GO:0003674,GO:0044260,GO:1901576,GO:0009058,GO:0044249,GO:0009987,GO:0044271,GO:0018130,GO:0008150,GO:1901362,GO:0019438,GO:…	binding,nucleus,intracellular membrane-bounded organelle,membrane-bounded organelle,organic cyclic compound binding,heterocyclic compound binding,DNA binding,metabolic process,intracellular part,cellular metabolic process,nucleic acid binding,cellular nitrogen compound metabolic process,intracellular organelle,nitrogen compound metabolic process,organelle,organic cyclic compound metabolic process…	--	--
LNC_006603	XLOC_084526	.	transcript	2.7608352	5.3806422	-0.962673601	0.00108894	0.033986049	Novel_lncRNA	co_expression	102187879	OLFML1	olfactomedin like 1	--	--	--	--
LNC_006603	XLOC_084526	.	transcript	2.7608352	5.3806422	-0.962673601	0.00108894	0.033986049	Novel_lncRNA	co_expression	102190188	THEM4	thioesterase superfamily member 4	--	--	oas04151	PI3K-Akt signaling pathway
LNC_006603	XLOC_084526	.	transcript	2.7608352	5.3806422	-0.962673601	0.00108894	0.033986049	Novel_lncRNA	co_expression	102173151	CYTH3	cytohesin 3	GO:0005488,GO:0016043,GO:0071840,GO:0006996,GO:0003674,GO:0007264,GO:0008092,GO:0048583,GO:0005515,GO:0010646,GO:0023051,GO:0009987,GO:0009966,GO:0008150,GO:0035556,GO:0007010,GO:0030695,GO:0060589,GO:0003779,GO:0030234,GO:0044763,GO:0051056,GO:0007265,GO:0046578,GO:0044699,GO:0005085,GO:0005086,GO:0032011,GO:0032012,GO:0005083,GO:0050794,GO:0050789,GO:0005198,GO:0065007,GO:0050896,GO:0051716,GO:…	binding,cellular component organization,cellular component organization or biogenesis,organelle organization,molecular_function,small GTPase mediated signal transduction,cytoskeletal protein binding,regulation of response to stimulus,protein binding,regulation of cell communication,regulation of signaling,cellular process,regulation of signal transduction,biological_process,intracellular signal t…	oas04144	Endocytosis
LNC_006603	XLOC_084526	.	transcript	2.7608352	5.3806422	-0.962673601	0.00108894	0.033986049	Novel_lncRNA	co_expression	102172372	ACAT1	acetyl-CoA acetyltransferase 1	GO:0044281,GO:0003824,GO:0019752,GO:0044710,GO:0043436,GO:0006082,GO:0032787,GO:0008152,GO:0006631,GO:0004312,GO:0044237,GO:0004315,GO:0006629,GO:0044238,GO:0016053,GO:0046394,GO:0071704,GO:0044283,GO:0006633,GO:0044711,GO:0044255,GO:0072330,GO:0003674,GO:0016740,GO:0016747,GO:0016746,GO:1901576,GO:0009058,GO:0044249,GO:0008610,GO:0009987,GO:0008150	small molecule metabolic process,catalytic activity,carboxylic acid metabolic process,single-organism metabolic process,oxoacid metabolic process,organic acid metabolic process,monocarboxylic acid metabolic process,metabolic process,fatty acid metabolic process,fatty acid synthase activity,cellular metabolic process,3-oxoacyl-[acyl-carrier-protein] synthase activity,lipid metabolic process,primar…	oas01212,oas00071,oas00280,oas01200,oas00072,oas00650,oas00900,oas00640,oas00620,oas01100,oas00310,oas00380,oas00630	Fatty acid metabolism,Fatty acid degradation,Valine, leucine and isoleucine degradation,Carbon metabolism,Synthesis and degradation of ketone bodies,Butanoate metabolism,Terpenoid backbone biosynthesis,Propanoate metabolism,Pyruvate metabolism,Metabolic pathways,Lysine degradation,Tryptophan metabolism,Glyoxylate and dicarboxylate metabolism
LNC_006603	XLOC_084526	.	transcript	2.7608352	5.3806422	-0.962673601	0.00108894	0.033986049	Novel_lncRNA	co_expression	102184429	PCSK1	proprotein convertase subtilisin/kexin type 1	GO:0008233,GO:0003674,GO:0070011,GO:0008150,GO:0008152,GO:0003824,GO:0030312,GO:0006508,GO:0009279,GO:0016787,GO:0008236,GO:0017171,GO:0044462,GO:0030313,GO:0044238,GO:0071944,GO:0019867,GO:0071704,GO:0005623,GO:0044464,GO:0004175,GO:0019538,GO:0043170,GO:0004252,GO:0031975,GO:0005575,GO:0016020,GO:0044425,GO:0031224,GO:0016021	peptidase activity,molecular_function,peptidase activity, acting on L-amino acid peptides,biological_process,metabolic process,catalytic activity,external encapsulating structure,proteolysis,cell outer membrane,hydrolase activity,serine-type peptidase activity,serine hydrolase activity,external encapsulating structure part,cell envelope,primary metabolic process,cell periphery,outer membrane,orga…	--	--
LNC_006603	XLOC_084526	.	transcript	2.7608352	5.3806422	-0.962673601	0.00108894	0.033986049	Novel_lncRNA	co_expression	102169293	SMAD3	SMAD family member 3	GO:0005488,GO:0008152,GO:0044237,GO:0034641,GO:0006807,GO:1901360,GO:0006725,GO:0006139,GO:0044238,GO:0071704,GO:0005622,GO:0046483,GO:0005623,GO:0044464,GO:0090304,GO:0003674,GO:0044260,GO:1901576,GO:0009058,GO:0044249,GO:0043130,GO:0005515,GO:0009987,GO:0044271,GO:0018130,GO:0008150,GO:1901362,GO:0032182,GO:0019438,GO:0043170,GO:0032774,GO:0006351,GO:0016070,GO:0034645,GO:0034654,GO:0009059,GO:…	binding,metabolic process,cellular metabolic process,cellular nitrogen compound metabolic process,nitrogen compound metabolic process,organic cyclic compound metabolic process,cellular aromatic compound metabolic process,nucleobase-containing compound metabolic process,primary metabolic process,organic substance metabolic process,intracellular,heterocycle metabolic process,cell,cell part,nucleic …	oas04110,oas04068,oas05166,oas05200,oas05212,oas04390,oas04550,oas04350,oas04520,oas05142,oas05210,oas05321,oas04144	Cell cycle,FoxO signaling pathway,HTLV-I infection,Pathways in cancer,Pancreatic cancer,Hippo signaling pathway,Signaling pathways regulating pluripotency of stem cells,TGF-beta signaling pathway,Adherens junction,Chagas disease (American trypanosomiasis),Colorectal cancer,Inflammatory bowel disease (IBD),Endocytosis
LNC_006603	XLOC_084526	.	transcript	2.7608352	5.3806422	-0.962673601	0.00108894	0.033986049	Novel_lncRNA	co_expression	102173501	NPEPPS	aminopeptidase puromycin sensitive	GO:0005488,GO:0003824,GO:0043167,GO:0016787,GO:0003674,GO:0008237,GO:0043169,GO:0046872,GO:0070011,GO:0008233,GO:0008270,GO:0046914	binding,catalytic activity,ion binding,hydrolase activity,molecular_function,metallopeptidase activity,cation binding,metal ion binding,peptidase activity, acting on L-amino acid peptides,peptidase activity,zinc ion binding,transition metal ion binding	--	--
LNC_006603	XLOC_084526	.	transcript	2.7608352	5.3806422	-0.962673601	0.00108894	0.033986049	Novel_lncRNA	co_expression	102176019	SLC36A4	solute carrier family 36 member 4	GO:0005488,GO:0003824,GO:0008152,GO:0044237,GO:0009056,GO:1901575,GO:0071704,GO:0044248,GO:0003674,GO:0016829,GO:0005515,GO:0009987,GO:0008150,GO:0018836,GO:0018941,GO:0018942,GO:0046413	binding,catalytic activity,metabolic process,cellular metabolic process,catabolic process,organic substance catabolic process,organic substance metabolic process,cellular catabolic process,molecular_function,lyase activity,protein binding,cellular process,biological_process,alkylmercury lyase activity,organomercury metabolic process,organometal metabolic process,organomercury catabolic process	--	--
LNC_006603	XLOC_084526	.	transcript	2.7608352	5.3806422	-0.962673601	0.00108894	0.033986049	Novel_lncRNA	co_expression	102168879	SEC14L5	SEC14 like lipid binding 5	--	--	--	--
LNC_006603	XLOC_084526	.	transcript	2.7608352	5.3806422	-0.962673601	0.00108894	0.033986049	Novel_lncRNA	co_expression	100860905	PTGS2	prostaglandin-endoperoxide synthase 2	GO:0005488,GO:0043167,GO:0003674,GO:0005515,GO:0043169,GO:0046872	binding,ion binding,molecular_function,protein binding,cation binding,metal ion binding	oas05200,oas04668,oas05222,oas05140,oas01100,oas04064,oas05206,oas00590,oas04370,oas05204,oas04921,oas04913,oas04726,oas04723	Pathways in cancer,TNF signaling pathway,Small cell lung cancer,Leishmaniasis,Metabolic pathways,NF-kappa B signaling pathway,MicroRNAs in cancer,Arachidonic acid metabolism,VEGF signaling pathway,Chemical carcinogenesis,Oxytocin signaling pathway,Ovarian steroidogenesis,Serotonergic synapse,Retrograde endocannabinoid signaling
LNC_006603	XLOC_084526	.	transcript	2.7608352	5.3806422	-0.962673601	0.00108894	0.033986049	Novel_lncRNA	co_expression	102188998	IFI44L	interferon induced protein 44 like	GO:0005488,GO:0097159,GO:1901363,GO:0003824,GO:0036094,GO:0000166,GO:1901265,GO:0043168,GO:0001882,GO:0035639,GO:0032553,GO:0001883,GO:0032549,GO:0032550,GO:0032555,GO:0017076,GO:0043167,GO:0016787,GO:0016817,GO:0016462,GO:0003674,GO:0017111,GO:0016818,GO:0005515,GO:0009987,GO:0008150,GO:0005525,GO:0032561,GO:0019001,GO:0003924,GO:0044763,GO:0031683,GO:0044699,GO:0032403,GO:0050794,GO:0050789,GO:…	binding,organic cyclic compound binding,heterocyclic compound binding,catalytic activity,small molecule binding,nucleotide binding,nucleoside phosphate binding,anion binding,nucleoside binding,purine ribonucleoside triphosphate binding,ribonucleotide binding,purine nucleoside binding,ribonucleoside binding,purine ribonucleoside binding,purine ribonucleotide binding,purine nucleotide binding,ion b…	--	--
LNC_006603	XLOC_084526	.	transcript	2.7608352	5.3806422	-0.962673601	0.00108894	0.033986049	Novel_lncRNA	co_expression	102188618	LOC102188618	metallothionein-1A	GO:0005488,GO:0043167,GO:0003674,GO:0043169,GO:0046872	binding,ion binding,molecular_function,cation binding,metal ion binding	--	--
LNC_006603	XLOC_084526	.	transcript	2.7608352	5.3806422	-0.962673601	0.00108894	0.033986049	Novel_lncRNA	co_expression	102172383	SLC6A4	solute carrier family 6 member 4	GO:0003824,GO:0005623,GO:0044464,GO:0003674,GO:0016740,GO:0005335,GO:0016772,GO:0016779,GO:0008150,GO:0022890,GO:0008324,GO:0046873,GO:0015077,GO:0003968,GO:0022892,GO:0051179,GO:0034062,GO:0006836,GO:0051234,GO:0006810,GO:0044699,GO:0015081,GO:0015075,GO:0022891,GO:0015370,GO:0005326,GO:0005328,GO:0071944,GO:0015293,GO:0015294,GO:0005215,GO:0022857,GO:0044459,GO:0044765,GO:0005887,GO:0031226,GO:…	catalytic activity,cell,cell part,molecular_function,transferase activity,serotonin:sodium symporter activity,transferase activity, transferring phosphorus-containing groups,nucleotidyltransferase activity,biological_process,inorganic cation transmembrane transporter activity,cation transmembrane transporter activity,metal ion transmembrane transporter activity,monovalent inorganic cation transme…	oas04726	Serotonergic synapse
LNC_006603	XLOC_084526	.	transcript	2.7608352	5.3806422	-0.962673601	0.00108894	0.033986049	Novel_lncRNA	co_expression	102180803	ABHD17C	abhydrolase domain containing 17C	GO:0003824,GO:0008152,GO:0044238,GO:0071704,GO:0016787,GO:0003674,GO:0008150,GO:0008104,GO:0043170,GO:0033036,GO:0015031,GO:0045184,GO:0051179,GO:0051234,GO:0006810,GO:0071702,GO:0070011,GO:0008233,GO:0019538,GO:0006508,GO:0008236,GO:0017171	catalytic activity,metabolic process,primary metabolic process,organic substance metabolic process,hydrolase activity,molecular_function,biological_process,protein localization,macromolecule metabolic process,macromolecule localization,protein transport,establishment of protein localization,localization,establishment of localization,transport,organic substance transport,peptidase activity, acting…	--	--
LNC_006603	XLOC_084526	.	transcript	2.7608352	5.3806422	-0.962673601	0.00108894	0.033986049	Novel_lncRNA	co_expression	102175882	HMCN1	hemicentin 1	GO:0005488,GO:0008152,GO:0005515,GO:0044237,GO:0097159,GO:1901363,GO:0005509,GO:0034641,GO:0006807,GO:0043167,GO:0016070,GO:0071704,GO:1901360,GO:0046483,GO:0044238,GO:0006139,GO:0006725,GO:1901576,GO:0009058,GO:0090304,GO:0003676,GO:0044249,GO:1901362,GO:0018130,GO:0044271,GO:0010467,GO:0044260,GO:0019438,GO:0034654,GO:0032774,GO:0006351,GO:0009059,GO:0034645,GO:0043170,GO:0043169,GO:0003677,GO:…	binding,metabolic process,protein binding,cellular metabolic process,organic cyclic compound binding,heterocyclic compound binding,calcium ion binding,cellular nitrogen compound metabolic process,nitrogen compound metabolic process,ion binding,RNA metabolic process,organic substance metabolic process,organic cyclic compound metabolic process,heterocycle metabolic process,primary metabolic process…	--	--
LNC_006603	XLOC_084526	.	transcript	2.7608352	5.3806422	-0.962673601	0.00108894	0.033986049	Novel_lncRNA	co_expression	102186732	DECR2	2%2C4-dienoyl-CoA reductase 2%2C peroxisomal	GO:0005488,GO:0003824,GO:0008152,GO:0050662,GO:0048037,GO:0016491,GO:0003674,GO:0008150	binding,catalytic activity,metabolic process,coenzyme binding,cofactor binding,oxidoreductase activity,molecular_function,biological_process	oas04146	Peroxisome
LNC_006603	XLOC_084526	.	transcript	2.7608352	5.3806422	-0.962673601	0.00108894	0.033986049	Novel_lncRNA	co_expression	102178454	FGF7	fibroblast growth factor 7	GO:0005488,GO:0030674,GO:0060090,GO:0003674,GO:0008092,GO:0005515,GO:0005102,GO:0051015,GO:0008083,GO:0003779	binding,protein binding, bridging,binding, bridging,molecular_function,cytoskeletal protein binding,protein binding,receptor binding,actin filament binding,growth factor activity,actin binding	oas05200,oas05218,oas04810,oas04151,oas04015,oas04014,oas04010	Pathways in cancer,Melanoma,Regulation of actin cytoskeleton,PI3K-Akt signaling pathway,Rap1 signaling pathway,Ras signaling pathway,MAPK signaling pathway
LNC_006603	XLOC_084526	.	transcript	2.7608352	5.3806422	-0.962673601	0.00108894	0.033986049	Novel_lncRNA	co_expression	102176617	FAM216B	family with sequence similarity 216 member B	GO:0005488,GO:0043167,GO:0003674,GO:0005507,GO:0043169,GO:0046872,GO:0008270,GO:0046914	binding,ion binding,molecular_function,copper ion binding,cation binding,metal ion binding,zinc ion binding,transition metal ion binding	--	--
LNC_006603	XLOC_084526	.	transcript	2.7608352	5.3806422	-0.962673601	0.00108894	0.033986049	Novel_lncRNA	co_expression	102190059	XPR1	xenotropic and polytropic retrovirus receptor 1	GO:0008152,GO:0044237,GO:0006950,GO:0044238,GO:0071704,GO:0033554,GO:0005623,GO:0044464,GO:0048519,GO:0006468,GO:0006796,GO:0006793,GO:0019220,GO:0051174,GO:0044260,GO:0016310,GO:0005615,GO:0048583,GO:0006464,GO:0036211,GO:0009267,GO:0031667,GO:0031669,GO:0042594,GO:0010646,GO:0043412,GO:0023051,GO:0009987,GO:0009966,GO:0048518,GO:0065008,GO:0008150,GO:0035556,GO:0044421,GO:0044707,GO:0065009,GO:…	metabolic process,cellular metabolic process,response to stress,primary metabolic process,organic substance metabolic process,cellular response to stress,cell,cell part,negative regulation of biological process,protein phosphorylation,phosphate-containing compound metabolic process,phosphorus metabolic process,regulation of phosphate metabolic process,regulation of phosphorus metabolic process,ce…	--	--
LNC_006603	XLOC_084526	.	transcript	2.7608352	5.3806422	-0.962673601	0.00108894	0.033986049	Novel_lncRNA	co_expression	102173139	STMN1	stathmin 1	GO:0043231,GO:0043227,GO:0003824,GO:0008152,GO:0044424,GO:0044422,GO:0044237,GO:0044446,GO:0034641,GO:0043229,GO:0006807,GO:0043226,GO:1901360,GO:0006725,GO:0006139,GO:0044238,GO:0071704,GO:0005622,GO:0046483,GO:0051128,GO:0016043,GO:0071840,GO:0006996,GO:0005623,GO:0044464,GO:0033043,GO:0090304,GO:0016787,GO:0007017,GO:0003674,GO:0000226,GO:0044260,GO:0051493,GO:0046907,GO:0009987,GO:0032886,GO:…	intracellular membrane-bounded organelle,membrane-bounded organelle,catalytic activity,metabolic process,intracellular part,organelle part,cellular metabolic process,intracellular organelle part,cellular nitrogen compound metabolic process,intracellular organelle,nitrogen compound metabolic process,organelle,organic cyclic compound metabolic process,cellular aromatic compound metabolic process,nu…	oas05206,oas04010	MicroRNAs in cancer,MAPK signaling pathway
LNC_006603	XLOC_084526	.	transcript	2.7608352	5.3806422	-0.962673601	0.00108894	0.033986049	Novel_lncRNA	co_expression	102171613	ARG2	arginase 2	GO:0005488,GO:0043167,GO:0003674,GO:0043169,GO:0046872	binding,ion binding,molecular_function,cation binding,metal ion binding	oas01230,oas00330,oas01100,oas05146	Biosynthesis of amino acids,Arginine and proline metabolism,Metabolic pathways,Amoebiasis
LNC_006603	XLOC_084526	.	transcript	2.7608352	5.3806422	-0.962673601	0.00108894	0.033986049	Novel_lncRNA	co_expression	102180452	SAMD9	sterile alpha motif domain containing 9	GO:0005488,GO:0005634,GO:0043231,GO:0043227,GO:0097159,GO:1901363,GO:0003824,GO:0003677,GO:0008152,GO:0006260,GO:0044424,GO:0044237,GO:0003676,GO:0034641,GO:0043229,GO:0006807,GO:0043226,GO:1901360,GO:0006725,GO:0006139,GO:0044238,GO:0071704,GO:0005622,GO:0046483,GO:0006259,GO:0005623,GO:0044464,GO:0006261,GO:0090304,GO:0003674,GO:0006270,GO:0044260,GO:1901576,GO:0009058,GO:0044249,GO:0005515,GO:…	binding,nucleus,intracellular membrane-bounded organelle,membrane-bounded organelle,organic cyclic compound binding,heterocyclic compound binding,catalytic activity,DNA binding,metabolic process,DNA replication,intracellular part,cellular metabolic process,nucleic acid binding,cellular nitrogen compound metabolic process,intracellular organelle,nitrogen compound metabolic process,organelle,organi…	--	--
LNC_006603	XLOC_084526	.	transcript	2.7608352	5.3806422	-0.962673601	0.00108894	0.033986049	Novel_lncRNA	co_expression	102170620	MMP1	matrix metallopeptidase 1	GO:0005488,GO:0003824,GO:0008152,GO:0044238,GO:0071704,GO:0043167,GO:0016787,GO:0003674,GO:0008150,GO:0008237,GO:0043170,GO:0004222,GO:0031012,GO:0043169,GO:0046872,GO:0070011,GO:0008233,GO:0019538,GO:0006508,GO:0008270,GO:0046914,GO:0004175,GO:0005575	binding,catalytic activity,metabolic process,primary metabolic process,organic substance metabolic process,ion binding,hydrolase activity,molecular_function,biological_process,metallopeptidase activity,macromolecule metabolic process,metalloendopeptidase activity,extracellular matrix,cation binding,metal ion binding,peptidase activity, acting on L-amino acid peptides,peptidase activity,protein me…	oas05200,oas03320,oas05219,oas05323	Pathways in cancer,PPAR signaling pathway,Bladder cancer,Rheumatoid arthritis
LNC_006603	XLOC_084526	.	transcript	2.7608352	5.3806422	-0.962673601	0.00108894	0.033986049	Novel_lncRNA	co_expression	102185489	PPP2R5A	protein phosphatase 2 regulatory subunit B'alpha	GO:0044424,GO:0043234,GO:0005622,GO:0005623,GO:0044464,GO:0003674,GO:0032991,GO:0009987,GO:0008150,GO:0000159,GO:0008601,GO:0030234,GO:0044763,GO:0008287,GO:0044699,GO:0019888,GO:0019208,GO:0050794,GO:0050789,GO:0065007,GO:0050896,GO:0051716,GO:0005575,GO:0007154,GO:0023052,GO:0044700,GO:0007165	intracellular part,protein complex,intracellular,cell,cell part,molecular_function,macromolecular complex,cellular process,biological_process,protein phosphatase type 2A complex,protein phosphatase type 2A regulator activity,enzyme regulator activity,single-organism cellular process,protein serine/threonine phosphatase complex,single-organism process,protein phosphatase regulator activity,phospha…	oas04114,oas04152,oas04151,oas03015,oas04728,oas04261	Oocyte meiosis,AMPK signaling pathway,PI3K-Akt signaling pathway,mRNA surveillance pathway,Dopaminergic synapse,Adrenergic signaling in cardiomyocytes
LNC_006603	XLOC_084526	.	transcript	2.7608352	5.3806422	-0.962673601	0.00108894	0.033986049	Novel_lncRNA	co_expression	102168968	IFIT3	interferon induced protein with tetratricopeptide repeats 3	GO:0005488,GO:0043167,GO:0042802,GO:0003674,GO:0005515,GO:0043169,GO:0046872	binding,ion binding,identical protein binding,molecular_function,protein binding,cation binding,metal ion binding	--	--
LNC_006603	XLOC_084526	.	transcript	2.7608352	5.3806422	-0.962673601	0.00108894	0.033986049	Novel_lncRNA	co_expression	108635647	LOC108635647	basic proline-rich protein-like	--	--	--	--
LNC_006603	XLOC_084526	.	transcript	2.7608352	5.3806422	-0.962673601	0.00108894	0.033986049	Novel_lncRNA	co_expression	102177541	EFCAB1	EF-hand calcium binding domain 1	GO:0005488,GO:0043167,GO:0003674,GO:0005509,GO:0009987,GO:0008150,GO:0044421,GO:0005578,GO:0031012,GO:0005576,GO:0043169,GO:0046872,GO:0044763,GO:0044699,GO:0050794,GO:0050789,GO:0065007,GO:0050896,GO:0051716,GO:0005575,GO:0007154,GO:0023052,GO:0044700,GO:0007165	binding,ion binding,molecular_function,calcium ion binding,cellular process,biological_process,extracellular region part,proteinaceous extracellular matrix,extracellular matrix,extracellular region,cation binding,metal ion binding,single-organism cellular process,single-organism process,regulation of cellular process,regulation of biological process,biological regulation,response to stimulus,cell…	--	--
LNC_006603	XLOC_084526	.	transcript	2.7608352	5.3806422	-0.962673601	0.00108894	0.033986049	Novel_lncRNA	co_expression	102183573	TMEM135	transmembrane protein 135	--	--	--	--
LNC_006603	XLOC_084526	.	transcript	2.7608352	5.3806422	-0.962673601	0.00108894	0.033986049	Novel_lncRNA	co_expression	102186125	LGALS3	galectin 3	GO:0005488,GO:0003674,GO:0030246	binding,molecular_function,carbohydrate binding	--	--
LNC_006603	XLOC_084526	.	transcript	2.7608352	5.3806422	-0.962673601	0.00108894	0.033986049	Novel_lncRNA	co_expression	102188826	LOC102188826	cytochrome P450 4V2	GO:0005488,GO:0097159,GO:1901363,GO:0003824,GO:0044710,GO:0008152,GO:0055114,GO:0043167,GO:0016491,GO:0003674,GO:0008150,GO:0016705,GO:0043169,GO:0046872,GO:0005506,GO:0046906,GO:0020037,GO:0046914	binding,organic cyclic compound binding,heterocyclic compound binding,catalytic activity,single-organism metabolic process,metabolic process,oxidation-reduction process,ion binding,oxidoreductase activity,molecular_function,biological_process,oxidoreductase activity, acting on paired donors, with incorporation or reduction of molecular oxygen,cation binding,metal ion binding,iron ion binding,tetr…	--	--
LNC_006603	XLOC_084526	.	transcript	2.7608352	5.3806422	-0.962673601	0.00108894	0.033986049	Novel_lncRNA	co_expression	102190839	MVP	major vault protein	--	--	--	--
LNC_006603	XLOC_084526	.	transcript	2.7608352	5.3806422	-0.962673601	0.00108894	0.033986049	Novel_lncRNA	co_expression	102171124	PGAM1	phosphoglycerate mutase 1	--	--	oas01230,oas01200,oas00010,oas00260,oas01100	Biosynthesis of amino acids,Carbon metabolism,Glycolysis / Gluconeogenesis,Glycine, serine and threonine metabolism,Metabolic pathways
LNC_006603	XLOC_084526	.	transcript	2.7608352	5.3806422	-0.962673601	0.00108894	0.033986049	Novel_lncRNA	co_expression	108636026	C1H3orf80	chromosome 1 C3orf80 homolog	GO:0044423,GO:0019028,GO:0019012,GO:0005575	virion part,viral capsid,virion,cellular_component	--	--
LNC_006603	XLOC_084526	.	transcript	2.7608352	5.3806422	-0.962673601	0.00108894	0.033986049	Novel_lncRNA	co_expression	102172841	IFI35	interferon induced protein 35	GO:0005488,GO:0044281,GO:0003824,GO:0019752,GO:0044710,GO:0043436,GO:0006082,GO:0008152,GO:0044424,GO:0044237,GO:0044238,GO:0016053,GO:0046394,GO:0071704,GO:0005622,GO:0005623,GO:0044464,GO:0044283,GO:0044711,GO:0044723,GO:0003674,GO:0015631,GO:0008017,GO:0016740,GO:0008092,GO:1901576,GO:0009058,GO:0044249,GO:0005515,GO:1901657,GO:0005975,GO:0016137,GO:0016138,GO:0050504,GO:0051478,GO:0051479,GO:…	binding,small molecule metabolic process,catalytic activity,carboxylic acid metabolic process,single-organism metabolic process,oxoacid metabolic process,organic acid metabolic process,metabolic process,intracellular part,cellular metabolic process,primary metabolic process,organic acid biosynthetic process,carboxylic acid biosynthetic process,organic substance metabolic process,intracellular,cel…	--	--
LNC_006603	XLOC_084526	.	transcript	2.7608352	5.3806422	-0.962673601	0.00108894	0.033986049	Novel_lncRNA	co_expression	102183092	KIAA0513	KIAA0513 ortholog	GO:0005634,GO:0043231,GO:0043227,GO:0008152,GO:0044424,GO:0044237,GO:0034641,GO:0043229,GO:0006807,GO:0043226,GO:1901360,GO:0006725,GO:0006139,GO:0044238,GO:0071704,GO:0005622,GO:0046483,GO:0005623,GO:0044464,GO:0090304,GO:0044260,GO:1901576,GO:0009058,GO:0044249,GO:0009987,GO:0044271,GO:0018130,GO:0008150,GO:1901362,GO:0019438,GO:0043170,GO:0032774,GO:0006351,GO:0016070,GO:0034645,GO:0034654,GO:…	nucleus,intracellular membrane-bounded organelle,membrane-bounded organelle,metabolic process,intracellular part,cellular metabolic process,cellular nitrogen compound metabolic process,intracellular organelle,nitrogen compound metabolic process,organelle,organic cyclic compound metabolic process,cellular aromatic compound metabolic process,nucleobase-containing compound metabolic process,primary …	--	--
LNC_006603	XLOC_084526	.	transcript	2.7608352	5.3806422	-0.962673601	0.00108894	0.033986049	Novel_lncRNA	co_expression	102190044	NPC2	NPC intracellular cholesterol transporter 2	--	--	oas04142	Lysosome
LNC_006603	XLOC_084526	.	transcript	2.7608352	5.3806422	-0.962673601	0.00108894	0.033986049	Novel_lncRNA	co_expression	102173932	LOC102173932	interferon-activable protein 203	--	--	--	--
LNC_006603	XLOC_084526	.	transcript	2.7608352	5.3806422	-0.962673601	0.00108894	0.033986049	Novel_lncRNA	co_expression	102174821	TMEM150C	transmembrane protein 150C	GO:0016829,GO:0016830,GO:0003674,GO:0008150,GO:0003824,GO:0034220,GO:0016831,GO:0055085,GO:0015081,GO:0009987,GO:0008948,GO:0035725,GO:0071436,GO:0015672,GO:0044699,GO:0006814,GO:0044763,GO:0044765,GO:0022892,GO:0006812,GO:0051179,GO:0015077,GO:0005215,GO:0006811,GO:0006810,GO:0051234,GO:0022891,GO:0030001,GO:0015075,GO:0005575,GO:0046873,GO:0022857,GO:0008324,GO:0022890,GO:0016020	lyase activity,carbon-carbon lyase activity,molecular_function,biological_process,catalytic activity,ion transmembrane transport,carboxy-lyase activity,transmembrane transport,sodium ion transmembrane transporter activity,cellular process,oxaloacetate decarboxylase activity,sodium ion transmembrane transport,sodium ion export,monovalent inorganic cation transport,single-organism process,sodium io…	--	--
LNC_006603	XLOC_084526	.	transcript	2.7608352	5.3806422	-0.962673601	0.00108894	0.033986049	Novel_lncRNA	co_expression	100860969	GREM1	gremlin 1%2C DAN family BMP antagonist	GO:0003824,GO:0008152,GO:0019318,GO:0005996,GO:0006950,GO:0044238,GO:0071704,GO:0016787,GO:0044723,GO:0003674,GO:0009611,GO:0007596,GO:0007599,GO:0050817,GO:0050878,GO:0048583,GO:0042060,GO:0006012,GO:0005975,GO:0015925,GO:0009987,GO:0051239,GO:0065008,GO:0008150,GO:0044707,GO:0004565,GO:0032101,GO:0080134,GO:0032501,GO:0030193,GO:0050818,GO:0061041,GO:1900046,GO:0007155,GO:0022610,GO:0009605,GO:…	catalytic activity,metabolic process,hexose metabolic process,monosaccharide metabolic process,response to stress,primary metabolic process,organic substance metabolic process,hydrolase activity,single-organism carbohydrate metabolic process,molecular_function,response to wounding,blood coagulation,hemostasis,coagulation,regulation of body fluid levels,regulation of response to stimulus,wound hea…	--	--
LNC_006603	XLOC_084526	.	transcript	2.7608352	5.3806422	-0.962673601	0.00108894	0.033986049	Novel_lncRNA	co_expression	102187870	ANXA4	annexin A4	GO:0005488,GO:0043168,GO:0043167,GO:0003674,GO:0005509,GO:0005544,GO:0005576,GO:0043169,GO:0046872,GO:0005543,GO:0008289,GO:0005575	binding,anion binding,ion binding,molecular_function,calcium ion binding,calcium-dependent phospholipid binding,extracellular region,cation binding,metal ion binding,phospholipid binding,lipid binding,cellular_component	--	--
LNC_006603	XLOC_084526	.	transcript	2.7608352	5.3806422	-0.962673601	0.00108894	0.033986049	Novel_lncRNA	co_expression	102181781	EZR	ezrin	GO:0005488,GO:0044424,GO:0005622,GO:0005623,GO:0044464,GO:0003674,GO:0008092,GO:0005515,GO:0019898,GO:0005737,GO:0005575,GO:0044425,GO:0016020	binding,intracellular part,intracellular,cell,cell part,molecular_function,cytoskeletal protein binding,protein binding,extrinsic to membrane,cytoplasm,cellular_component,membrane part,membrane	oas05205,oas04810,oas05206,oas04670,oas04971	Proteoglycans in cancer,Regulation of actin cytoskeleton,MicroRNAs in cancer,Leukocyte transendothelial migration,Gastric acid secretion
LNC_006603	XLOC_084526	.	transcript	2.7608352	5.3806422	-0.962673601	0.00108894	0.033986049	Novel_lncRNA	co_expression	102180191	WIF1	WNT inhibitory factor 1	GO:0005488,GO:0003674,GO:0005515,GO:0009987,GO:0008150,GO:0007155,GO:0022610,GO:0044763,GO:0044699	binding,molecular_function,protein binding,cellular process,biological_process,cell adhesion,biological adhesion,single-organism cellular process,single-organism process	oas04310	Wnt signaling pathway
LNC_006603	XLOC_084526	.	transcript	2.7608352	5.3806422	-0.962673601	0.00108894	0.033986049	Novel_lncRNA	co_expression	102185636	HAL	histidine ammonia-lyase	GO:0044424,GO:0043231,GO:0043227,GO:0005622,GO:0005634,GO:0005623,GO:0044464,GO:0043229,GO:0043226,GO:0043234,GO:0044238,GO:0005667,GO:0071704,GO:0044237,GO:0044422,GO:0008152,GO:0044260,GO:0034641,GO:0032991,GO:0009058,GO:0044446,GO:0006351,GO:0043170,GO:0006807,GO:0032774,GO:1901576,GO:0006139,GO:0044428,GO:1901360,GO:0006352,GO:0090304,GO:1901362,GO:0006725,GO:0046483,GO:0018130,GO:0044249,GO:…	intracellular part,intracellular membrane-bounded organelle,membrane-bounded organelle,intracellular,nucleus,cell,cell part,intracellular organelle,organelle,protein complex,primary metabolic process,transcription factor complex,organic substance metabolic process,cellular metabolic process,organelle part,metabolic process,cellular macromolecule metabolic process,cellular nitrogen compound metabo…	oas01100,oas00340	Metabolic pathways,Histidine metabolism
LNC_006603	XLOC_084526	.	transcript	2.7608352	5.3806422	-0.962673601	0.00108894	0.033986049	Novel_lncRNA	co_expression	102175314	SULF1	sulfatase 1	GO:0003824,GO:0008152,GO:0016787,GO:0003674,GO:0008150,GO:0008484,GO:0016788	catalytic activity,metabolic process,hydrolase activity,molecular_function,biological_process,sulfuric ester hydrolase activity,hydrolase activity, acting on ester bonds	--	--
LNC_006603	XLOC_084526	.	transcript	2.7608352	5.3806422	-0.962673601	0.00108894	0.033986049	Novel_lncRNA	co_expression	102172763	DTX3L	deltex E3 ubiquitin ligase 3L	GO:0005488,GO:0043167,GO:0003674,GO:0005515,GO:0043169,GO:0046872,GO:0008270,GO:0046914	binding,ion binding,molecular_function,protein binding,cation binding,metal ion binding,zinc ion binding,transition metal ion binding	oas04330	Notch signaling pathway
LNC_006603	XLOC_084526	.	transcript	2.7608352	5.3806422	-0.962673601	0.00108894	0.033986049	Novel_lncRNA	co_expression	102170693	LOC102170693	complement C4-A-like	GO:0005488,GO:0005515,GO:0005576,GO:0003674,GO:0030234,GO:0004857,GO:0030414,GO:0061134,GO:0005615,GO:0004866,GO:0061135,GO:0044421,GO:0005575	binding,protein binding,extracellular region,molecular_function,enzyme regulator activity,enzyme inhibitor activity,peptidase inhibitor activity,peptidase regulator activity,extracellular space,endopeptidase inhibitor activity,endopeptidase regulator activity,extracellular region part,cellular_component	oas05322,oas05133,oas04610,oas05150	Systemic lupus erythematosus,Pertussis,Complement and coagulation cascades,Staphylococcus aureus infection
LNC_006603	XLOC_084526	.	transcript	2.7608352	5.3806422	-0.962673601	0.00108894	0.033986049	Novel_lncRNA	co_expression	102180615	ANKRD13A	ankyrin repeat domain 13A	GO:0005488,GO:0003674,GO:0005515	binding,molecular_function,protein binding	--	--
LNC_006603	XLOC_084526	.	transcript	2.7608352	5.3806422	-0.962673601	0.00108894	0.033986049	Novel_lncRNA	co_expression	102172767	EGFR	epidermal growth factor receptor	GO:0005488,GO:0097159,GO:1901363,GO:0003824,GO:0036094,GO:0000166,GO:1901265,GO:0003677,GO:0043168,GO:0001882,GO:0035639,GO:0032553,GO:0001883,GO:0032549,GO:0032550,GO:0032555,GO:0008152,GO:0017076,GO:0005524,GO:0032559,GO:0030554,GO:0044237,GO:0003676,GO:0044238,GO:0071704,GO:0043167,GO:0004713,GO:0016773,GO:0003674,GO:0006468,GO:0016740,GO:0006796,GO:0006793,GO:0044260,GO:0016310,GO:0004672,GO:…	binding,organic cyclic compound binding,heterocyclic compound binding,catalytic activity,small molecule binding,nucleotide binding,nucleoside phosphate binding,DNA binding,anion binding,nucleoside binding,purine ribonucleoside triphosphate binding,ribonucleotide binding,purine nucleoside binding,ribonucleoside binding,purine ribonucleoside binding,purine ribonucleotide binding,metabolic process,p…	oas04068,oas05200,oas05212,oas05205,oas05219,oas04066,oas05215,oas05214,oas05218,oas04520,oas04810,oas04510,oas04320,oas04151,oas05206,oas04015,oas05160,oas04915,oas04060,oas04014,oas04540,oas05213,oas05223,oas04144,oas04912,oas04010,oas04921,oas04012,oas04020	FoxO signaling pathway,Pathways in cancer,Pancreatic cancer,Proteoglycans in cancer,Bladder cancer,HIF-1 signaling pathway,Prostate cancer,Glioma,Melanoma,Adherens junction,Regulation of actin cytoskeleton,Focal adhesion,Dorso-ventral axis formation,PI3K-Akt signaling pathway,MicroRNAs in cancer,Rap1 signaling pathway,Hepatitis C,Estrogen signaling pathway,Cytokine-cytokine receptor interaction,R…
LNC_006887	XLOC_088444	.	transcript	2.5589436	0.591988	2.111908513	0.011726966	0.138813621	Novel_lncRNA	co_location	102182155	YPEL4	yippee like 4	GO:0005488,GO:0046872,GO:0043169,GO:0016972,GO:0043167,GO:0016670,GO:0033905,GO:0006996,GO:0016667,GO:0003779,GO:0003674,GO:0008092,GO:0016043,GO:0007010,GO:0071840,GO:0008152,GO:0008270,GO:0016817,GO:0046914,GO:0044710,GO:0008150,GO:0009987,GO:0005515,GO:0016491,GO:0055114,GO:0003824,GO:0044699,GO:0004553,GO:0016787,GO:0016798,GO:0044763	binding,metal ion binding,cation binding,thiol oxidase activity,ion binding,oxidoreductase activity, acting on a sulfur group of donors, oxygen as acceptor,xylan endo-1,3-beta-xylosidase activity,organelle organization,oxidoreductase activity, acting on a sulfur group of donors,actin binding,molecular_function,cytoskeletal protein binding,cellular component organization,cytoskeleton organization,…	--	--
LNC_006887	XLOC_088444	.	transcript	2.5589436	0.591988	2.111908513	0.011726966	0.138813621	Novel_lncRNA	co_location	102182989	BTBD18	BTB domain containing 18	GO:0005488,GO:0003674,GO:0005515	binding,molecular_function,protein binding	--	--
LNC_006887	XLOC_088444	.	transcript	2.5589436	0.591988	2.111908513	0.011726966	0.138813621	Novel_lncRNA	co_location	102183255	CTNND1	catenin delta 1	GO:0005488,GO:0005515,GO:0003674	binding,protein binding,molecular_function	oas04015,oas04520,oas04670	Rap1 signaling pathway,Adherens junction,Leukocyte transendothelial migration
LNC_006887	XLOC_088444	.	transcript	2.5589436	0.591988	2.111908513	0.011726966	0.138813621	Novel_lncRNA	co_location	102182427	ZDHHC5	zinc finger DHHC-type containing 5	GO:0043231,GO:0043227,GO:0005488,GO:0043229,GO:0043226,GO:0005622,GO:0044424,GO:0005623,GO:0044464,GO:0046872,GO:0043169,GO:0043167,GO:0005739,GO:0003674,GO:0008270,GO:0005575,GO:0046914,GO:0005737,GO:0044444	intracellular membrane-bounded organelle,membrane-bounded organelle,binding,intracellular organelle,organelle,intracellular,intracellular part,cell,cell part,metal ion binding,cation binding,ion binding,mitochondrion,molecular_function,zinc ion binding,cellular_component,transition metal ion binding,cytoplasm,cytoplasmic part	--	--
LNC_006887	XLOC_088444	.	transcript	2.5589436	0.591988	2.111908513	0.011726966	0.138813621	Novel_lncRNA	co_location	102171898	CLP1	cleavage and polyadenylation factor I subunit 1	GO:0005488,GO:0036094,GO:0000166,GO:1901265,GO:0006396,GO:0043168,GO:0017076,GO:0001882,GO:0035639,GO:0001883,GO:0032549,GO:0032550,GO:0032555,GO:0032553,GO:0008152,GO:0044237,GO:0097159,GO:1901363,GO:0005525,GO:0019001,GO:0032561,GO:0034641,GO:0006807,GO:0043167,GO:0016070,GO:0071704,GO:1901360,GO:0046483,GO:0044238,GO:0006139,GO:0006725,GO:0090304,GO:0010467,GO:0044260,GO:0006397,GO:0016071,GO:…	binding,small molecule binding,nucleotide binding,nucleoside phosphate binding,RNA processing,anion binding,purine nucleotide binding,nucleoside binding,purine ribonucleoside triphosphate binding,purine nucleoside binding,ribonucleoside binding,purine ribonucleoside binding,purine ribonucleotide binding,ribonucleotide binding,metabolic process,cellular metabolic process,organic cyclic compound bi…	oas03015	mRNA surveillance pathway
LNC_006887	XLOC_088444	.	transcript	2.5589436	0.591988	2.111908513	0.011726966	0.138813621	Novel_lncRNA	co_location	102182712	MED19	mediator complex subunit 19	GO:0044422,GO:0044446,GO:0043234,GO:0044424,GO:0043231,GO:0043227,GO:0005622,GO:0044428,GO:0008152,GO:0005654,GO:0044451,GO:0044237,GO:0031974,GO:0032991,GO:0005623,GO:0044464,GO:0031981,GO:0043233,GO:0070013,GO:0034641,GO:0006807,GO:0005634,GO:0043229,GO:0016070,GO:0043226,GO:0051179,GO:0071704,GO:0006812,GO:1901360,GO:0046483,GO:0051234,GO:0044238,GO:0006810,GO:0006139,GO:0006725,GO:0030001,GO:…	organelle part,intracellular organelle part,protein complex,intracellular part,intracellular membrane-bounded organelle,membrane-bounded organelle,intracellular,nuclear part,metabolic process,nucleoplasm,nucleoplasm part,cellular metabolic process,membrane-enclosed lumen,macromolecular complex,cell,cell part,nuclear lumen,organelle lumen,intracellular organelle lumen,cellular nitrogen compound me…	--	--
LNC_006887	XLOC_088444	.	transcript	2.5589436	0.591988	2.111908513	0.011726966	0.138813621	Novel_lncRNA	co_location	108637596	LOC108637596	proline-rich protein HaeIII subfamily 1-like	--	--	--	--
LNC_006887	XLOC_088444	.	transcript	2.5589436	0.591988	2.111908513	0.011726966	0.138813621	Novel_lncRNA	co_location	102172174	TMX2	thioredoxin related transmembrane protein 2	GO:0045454,GO:0019725,GO:0042592,GO:0065008,GO:0008150,GO:0009987,GO:0044699,GO:0044763,GO:0065007,GO:0050794,GO:0050789	cell redox homeostasis,cellular homeostasis,homeostatic process,regulation of biological quality,biological_process,cellular process,single-organism process,single-organism cellular process,biological regulation,regulation of cellular process,regulation of biological process	--	--
LNC_006887	XLOC_088444	.	transcript	2.5589436	0.591988	2.111908513	0.011726966	0.138813621	Novel_lncRNA	co_location	102181884	SERPING1	serpin family G member 1	--	--	oas05133,oas04610	Pertussis,Complement and coagulation cascades
LNC_006945	XLOC_089248	.	transcript	16.548531	8.6332732	0.938723607	0.03299273	0.240289732	Novel_lncRNA	co_location	102171265	SERPINH1	serpin family H member 1	--	--	--	--
LNC_006945	XLOC_089248	.	transcript	16.548531	8.6332732	0.938723607	0.03299273	0.240289732	Novel_lncRNA	co_location	102190714	GDPD5	glycerophosphodiester phosphodiesterase domain containing 5	GO:0044238,GO:0003674,GO:0071704,GO:0008152,GO:0008081,GO:0016788,GO:0006629,GO:0044710,GO:0008150,GO:0042578,GO:0003824,GO:0016787	primary metabolic process,molecular_function,organic substance metabolic process,metabolic process,phosphoric diester hydrolase activity,hydrolase activity, acting on ester bonds,lipid metabolic process,single-organism metabolic process,biological_process,phosphoric ester hydrolase activity,catalytic activity,hydrolase activity	--	--
LNC_006945	XLOC_089248	.	transcript	16.548531	8.6332732	0.938723607	0.03299273	0.240289732	Novel_lncRNA	co_location	102171533	MAP6	microtubule associated protein 6	--	--	--	--
LNC_006945	XLOC_089248	.	transcript	16.548531	8.6332732	0.938723607	0.03299273	0.240289732	Novel_lncRNA	co_location	102190439	LOC102190439	40S ribosomal protein S24-like	GO:0043229,GO:0043226,GO:0005622,GO:0044424,GO:0005623,GO:0044464,GO:0032991,GO:0034645,GO:0009059,GO:0044260,GO:0010467,GO:0044249,GO:0044237,GO:0009058,GO:1901576,GO:0044238,GO:0043170,GO:0003674,GO:0071704,GO:0008152,GO:0005575,GO:0008150,GO:0043228,GO:0043232,GO:0009987,GO:0005737,GO:0044444,GO:0006412,GO:0003735,GO:0005840,GO:0044267,GO:0030529,GO:0005198,GO:0019538	intracellular organelle,organelle,intracellular,intracellular part,cell,cell part,macromolecular complex,cellular macromolecule biosynthetic process,macromolecule biosynthetic process,cellular macromolecule metabolic process,gene expression,cellular biosynthetic process,cellular metabolic process,biosynthetic process,organic substance biosynthetic process,primary metabolic process,macromolecule m…	oas03010	Ribosome
LNC_007640	XLOC_098119	.	transcript	4.742384	3.0227744	0.649739176	0.017837647	0.177914267	Novel_lncRNA	co_location	102186894	ZMAT5	zinc finger matrin-type 5	GO:0005488,GO:0046872,GO:0043169,GO:0043167,GO:0003674,GO:0008270,GO:0046914	binding,metal ion binding,cation binding,ion binding,molecular_function,zinc ion binding,transition metal ion binding	--	--
LNC_007640	XLOC_098119	.	transcript	4.742384	3.0227744	0.649739176	0.017837647	0.177914267	Novel_lncRNA	co_location	102187423	MTMR3	myotubularin related protein 3	GO:0005488,GO:0046872,GO:0043169,GO:0043167,GO:0044260,GO:0044237,GO:0044238,GO:0043170,GO:0003674,GO:0071704,GO:0008152,GO:0016788,GO:0008138,GO:0008150,GO:0009987,GO:0004725,GO:0042578,GO:0006470,GO:0016311,GO:0006796,GO:0006793,GO:0004721,GO:0016791,GO:0043412,GO:0003824,GO:0006464,GO:0036211,GO:0016787,GO:0044267,GO:0019538	binding,metal ion binding,cation binding,ion binding,cellular macromolecule metabolic process,cellular metabolic process,primary metabolic process,macromolecule metabolic process,molecular_function,organic substance metabolic process,metabolic process,hydrolase activity, acting on ester bonds,protein tyrosine/serine/threonine phosphatase activity,biological_process,cellular process,protein tyrosi…	--	--
LNC_007640	XLOC_098119	.	transcript	4.742384	3.0227744	0.649739176	0.017837647	0.177914267	Novel_lncRNA	co_location	102187154	LOC102187154	cytochrome b-c1 complex subunit 9	GO:0043231,GO:0043227,GO:0044446,GO:0044422,GO:0043229,GO:0043226,GO:0005622,GO:0044424,GO:0005623,GO:0044464,GO:0043234,GO:0032991,GO:0044237,GO:0031966,GO:0005739,GO:0005746,GO:0070469,GO:0005740,GO:0005750,GO:0006122,GO:0045275,GO:0044429,GO:0031967,GO:0031975,GO:0044455,GO:0005743,GO:0008152,GO:0019866,GO:0042775,GO:0031090,GO:0006119,GO:0042773,GO:0022904,GO:0005575,GO:0044710,GO:0022900,GO:…	intracellular membrane-bounded organelle,membrane-bounded organelle,intracellular organelle part,organelle part,intracellular organelle,organelle,intracellular,intracellular part,cell,cell part,protein complex,macromolecular complex,cellular metabolic process,mitochondrial membrane,mitochondrion,mitochondrial respiratory chain,respiratory chain,mitochondrial envelope,mitochondrial respiratory cha…	oas04260,oas01100,oas00190,oas05012,oas04932,oas05010,oas05016	Cardiac muscle contraction,Metabolic pathways,Oxidative phosphorylation,Parkinson's disease,Non-alcoholic fatty liver disease (NAFLD),Alzheimer's disease,Huntington's disease
LNC_007640	XLOC_098119	.	transcript	4.742384	3.0227744	0.649739176	0.017837647	0.177914267	Novel_lncRNA	co_location	102186619	NF2	neurofibromin 2	GO:0043231,GO:0043227,GO:0005488,GO:0051726,GO:0005634,GO:0044446,GO:0044422,GO:0044428,GO:0043229,GO:0043226,GO:0005622,GO:0044424,GO:0005623,GO:0044464,GO:0043234,GO:0032991,GO:0007049,GO:0000152,GO:0005680,GO:0031461,GO:0000151,GO:0006996,GO:0090231,GO:0090266,GO:1901976,GO:0003674,GO:0008092,GO:0051128,GO:0033043,GO:0016043,GO:0071840,GO:0008152,GO:0007094,GO:0031577,GO:0045839,GO:0045841,GO:…	intracellular membrane-bounded organelle,membrane-bounded organelle,binding,regulation of cell cycle,nucleus,intracellular organelle part,organelle part,nuclear part,intracellular organelle,organelle,intracellular,intracellular part,cell,cell part,protein complex,macromolecular complex,cell cycle,nuclear ubiquitin ligase complex,anaphase-promoting complex,cullin-RING ubiquitin ligase complex,ubiq…	oas04390	Hippo signaling pathway
LNC_007640	XLOC_098119	.	transcript	4.742384	3.0227744	0.649739176	0.017837647	0.177914267	Novel_lncRNA	co_location	102191359	ASCC2	activating signal cointegrator 1 complex subunit 2	GO:0005488,GO:0016043,GO:0071840,GO:0006996,GO:0003674,GO:0008092,GO:0005515,GO:0009987,GO:0008150,GO:0007010,GO:0003779,GO:0044763,GO:0044699	binding,cellular component organization,cellular component organization or biogenesis,organelle organization,molecular_function,cytoskeletal protein binding,protein binding,cellular process,biological_process,cytoskeleton organization,actin binding,single-organism cellular process,single-organism process	--	--
LNC_007640	XLOC_098119	.	transcript	4.742384	3.0227744	0.649739176	0.017837647	0.177914267	Novel_lncRNA	co_location	102191070	CABP7	calcium binding protein 7	GO:0005488,GO:0005509,GO:0005578,GO:0046872,GO:0043169,GO:0031012,GO:0043167,GO:0044421,GO:0003674,GO:0005576,GO:0005575,GO:0008150,GO:0009987,GO:0005515,GO:0050896,GO:0044699,GO:0044763,GO:0065007,GO:0050794,GO:0050789,GO:0051716,GO:0007154,GO:0007165,GO:0044700,GO:0023052	binding,calcium ion binding,proteinaceous extracellular matrix,metal ion binding,cation binding,extracellular matrix,ion binding,extracellular region part,molecular_function,extracellular region,cellular_component,biological_process,cellular process,protein binding,response to stimulus,single-organism process,single-organism cellular process,biological regulation,regulation of cellular process,re…	--	--
LNC_008706	XLOC_108978	.	transcript	2.4202346	0.3943164	2.617721279	0.007382066	0.10284425	Novel_lncRNA	co_location	102189708	TNS4	tensin 4	GO:0005488,GO:0034641,GO:0090304,GO:0006807,GO:0046483,GO:0006725,GO:0006139,GO:1901360,GO:0006351,GO:0032774,GO:0044271,GO:0034654,GO:0016070,GO:0019438,GO:0018130,GO:1901362,GO:0034645,GO:0009059,GO:0044260,GO:0010467,GO:0044249,GO:0044237,GO:0009058,GO:1901576,GO:0044238,GO:0043170,GO:0003674,GO:0071704,GO:0001071,GO:0003700,GO:0008152,GO:0019219,GO:0051171,GO:0006355,GO:2001141,GO:0051252,GO:…	binding,cellular nitrogen compound metabolic process,nucleic acid metabolic process,nitrogen compound metabolic process,heterocycle metabolic process,cellular aromatic compound metabolic process,nucleobase-containing compound metabolic process,organic cyclic compound metabolic process,transcription, DNA-dependent,RNA biosynthetic process,cellular nitrogen compound biosynthetic process,nucleobase-…	--	--
LNC_008706	XLOC_108978	.	transcript	2.4202346	0.3943164	2.617721279	0.007382066	0.10284425	Novel_lncRNA	co_location	102187260	WIPF2	WAS/WASL interacting protein family member 2	GO:0005488,GO:0005622,GO:0044424,GO:0005623,GO:0044464,GO:0043234,GO:0032991,GO:0044237,GO:0003779,GO:0003674,GO:0008092,GO:0009522,GO:0008152,GO:0005575,GO:0008150,GO:0009987,GO:0005515,GO:0009521,GO:0034357,GO:0009579,GO:0044436,GO:0015979,GO:0044425,GO:0016021,GO:0016020,GO:0031224	binding,intracellular,intracellular part,cell,cell part,protein complex,macromolecular complex,cellular metabolic process,actin binding,molecular_function,cytoskeletal protein binding,photosystem I,metabolic process,cellular_component,biological_process,cellular process,protein binding,photosystem,photosynthetic membrane,thylakoid,thylakoid part,photosynthesis,membrane part,integral to membrane,m…	--	--
LNC_008706	XLOC_108978	.	transcript	2.4202346	0.3943164	2.617721279	0.007382066	0.10284425	Novel_lncRNA	co_location	102188350	RARA	retinoic acid receptor alpha	GO:0003677,GO:0043231,GO:0043227,GO:0005488,GO:0003676,GO:0005634,GO:0034641,GO:0097159,GO:1901363,GO:0090304,GO:0043229,GO:0043226,GO:0006807,GO:0005622,GO:0046483,GO:0006725,GO:0006139,GO:1901360,GO:0006351,GO:0032774,GO:0044424,GO:0005623,GO:0044464,GO:0044271,GO:0034654,GO:0016070,GO:0019438,GO:0018130,GO:1901362,GO:0046872,GO:0043169,GO:0034645,GO:0009059,GO:0043167,GO:0044260,GO:0010467,GO:…	DNA binding,intracellular membrane-bounded organelle,membrane-bounded organelle,binding,nucleic acid binding,nucleus,cellular nitrogen compound metabolic process,organic cyclic compound binding,heterocyclic compound binding,nucleic acid metabolic process,intracellular organelle,organelle,nitrogen compound metabolic process,intracellular,heterocycle metabolic process,cellular aromatic compound met…	oas05202,oas05221,oas05200	Transcriptional misregulation in cancer,Acute myeloid leukemia,Pathways in cancer
LNC_008706	XLOC_108978	.	transcript	2.4202346	0.3943164	2.617721279	0.007382066	0.10284425	Novel_lncRNA	co_location	100860812	IGFBP4	insulin like growth factor binding protein 4	GO:0005488,GO:0051128,GO:0016043,GO:0071840,GO:0003674,GO:0005520,GO:0001558,GO:0016049,GO:0019838,GO:0040008,GO:0005515,GO:0009987,GO:0008150,GO:0040007,GO:0005576,GO:0044763,GO:0044699,GO:0050794,GO:0050789,GO:0065007,GO:0005575,GO:0016020	binding,regulation of cellular component organization,cellular component organization,cellular component organization or biogenesis,molecular_function,insulin-like growth factor binding,regulation of cell growth,cell growth,growth factor binding,regulation of growth,protein binding,cellular process,biological_process,growth,extracellular region,single-organism cellular process,single-organism pro…	--	--
LNC_008706	XLOC_108978	.	transcript	2.4202346	0.3943164	2.617721279	0.007382066	0.10284425	Novel_lncRNA	co_location	102188081	CDC6	cell division cycle 6	GO:0005488,GO:0005634,GO:0043231,GO:0043227,GO:0097159,GO:1901363,GO:0003824,GO:0036094,GO:0000166,GO:1901265,GO:0003677,GO:0043168,GO:0001882,GO:0035639,GO:0005694,GO:0032553,GO:0001883,GO:0032549,GO:0032550,GO:0032555,GO:0008152,GO:0017076,GO:0044427,GO:0006260,GO:0005524,GO:0032559,GO:0044424,GO:0030554,GO:0043234,GO:0044422,GO:0044237,GO:0044446,GO:0003676,GO:0034641,GO:0043229,GO:0006807,GO:…	binding,nucleus,intracellular membrane-bounded organelle,membrane-bounded organelle,organic cyclic compound binding,heterocyclic compound binding,catalytic activity,small molecule binding,nucleotide binding,nucleoside phosphate binding,DNA binding,anion binding,nucleoside binding,purine ribonucleoside triphosphate binding,chromosome,ribonucleotide binding,purine nucleoside binding,ribonucleoside …	oas04110	Cell cycle
LNC_008706	XLOC_108978	.	transcript	2.4202346	0.3943164	2.617721279	0.007382066	0.10284425	Novel_lncRNA	co_location	106503245	GJD3	gap junction protein delta 3	--	--	--	--
LNC_008706	XLOC_108978	.	transcript	2.4202346	0.3943164	2.617721279	0.007382066	0.10284425	Novel_lncRNA	co_location	102188973	TOP2A	topoisomerase (DNA) II alpha	GO:0005488,GO:0005634,GO:0043231,GO:0043227,GO:0097159,GO:1901363,GO:0003824,GO:0036094,GO:0000166,GO:1901265,GO:0003677,GO:0043168,GO:0001882,GO:0035639,GO:0032553,GO:0001883,GO:0032549,GO:0032550,GO:0032555,GO:0008152,GO:0017076,GO:0005524,GO:0032559,GO:0044424,GO:0030554,GO:0043234,GO:0044237,GO:0003676,GO:0034641,GO:0043229,GO:0006807,GO:0043226,GO:1901360,GO:0006725,GO:0006139,GO:0044238,GO:…	binding,nucleus,intracellular membrane-bounded organelle,membrane-bounded organelle,organic cyclic compound binding,heterocyclic compound binding,catalytic activity,small molecule binding,nucleotide binding,nucleoside phosphate binding,DNA binding,anion binding,nucleoside binding,purine ribonucleoside triphosphate binding,ribonucleotide binding,purine nucleoside binding,ribonucleoside binding,pur…	--	--
LNC_008706	XLOC_108978	.	transcript	2.4202346	0.3943164	2.617721279	0.007382066	0.10284425	Novel_lncRNA	co_expression	102181083	LOC102181083	histone H2B type 1	GO:0005669,GO:0005488,GO:0005667,GO:0005634,GO:0043231,GO:0043227,GO:0097159,GO:1901363,GO:0006352,GO:0003677,GO:0016591,GO:0000428,GO:0030880,GO:0055029,GO:0008152,GO:0044424,GO:0043234,GO:0044422,GO:0044237,GO:0044446,GO:0003676,GO:0034641,GO:0043229,GO:0006807,GO:0043226,GO:1901360,GO:0006725,GO:0006139,GO:0044238,GO:0043233,GO:0070013,GO:0071704,GO:0005622,GO:0046483,GO:0031981,GO:0031974,GO:…	transcription factor TFIID complex,binding,transcription factor complex,nucleus,intracellular membrane-bounded organelle,membrane-bounded organelle,organic cyclic compound binding,heterocyclic compound binding,DNA-dependent transcription, initiation,DNA binding,DNA-directed RNA polymerase II, holoenzyme,DNA-directed RNA polymerase complex,RNA polymerase complex,nuclear DNA-directed RNA polymerase…	oas05034,oas05322,oas05203	Alcoholism,Systemic lupus erythematosus,Viral carcinogenesis
LNC_008706	XLOC_108978	.	transcript	2.4202346	0.3943164	2.617721279	0.007382066	0.10284425	Novel_lncRNA	co_expression	102180775	FAM83D	family with sequence similarity 83 member D	--	--	--	--
LNC_008706	XLOC_108978	.	transcript	2.4202346	0.3943164	2.617721279	0.007382066	0.10284425	Novel_lncRNA	co_expression	102187516	NEK2	NIMA related kinase 2	GO:0005488,GO:0097159,GO:1901363,GO:0003824,GO:0036094,GO:0000166,GO:1901265,GO:0043168,GO:0001882,GO:0035639,GO:0032553,GO:0001883,GO:0032549,GO:0032550,GO:0032555,GO:0008152,GO:0017076,GO:0005524,GO:0032559,GO:0030554,GO:0044237,GO:0044238,GO:0071704,GO:0043167,GO:0016773,GO:0003674,GO:0006468,GO:0016740,GO:0006796,GO:0006793,GO:0044260,GO:0016310,GO:0004672,GO:0006464,GO:0036211,GO:0043412,GO:…	binding,organic cyclic compound binding,heterocyclic compound binding,catalytic activity,small molecule binding,nucleotide binding,nucleoside phosphate binding,anion binding,nucleoside binding,purine ribonucleoside triphosphate binding,ribonucleotide binding,purine nucleoside binding,ribonucleoside binding,purine ribonucleoside binding,purine ribonucleotide binding,metabolic process,purine nucleo…	--	--
LNC_008706	XLOC_108978	.	transcript	2.4202346	0.3943164	2.617721279	0.007382066	0.10284425	Novel_lncRNA	co_expression	102184069	CKAP2	cytoskeleton associated protein 2	GO:0044281,GO:0003824,GO:0044710,GO:0008152,GO:1901360,GO:0006629,GO:0044238,GO:0071704,GO:0003674,GO:0016125,GO:0016860,GO:0016863,GO:0047750,GO:0016853,GO:0008202,GO:1901615,GO:0008150,GO:0006066,GO:0009405,GO:0019031,GO:0036338,GO:0044423,GO:0019028,GO:0019012,GO:0051704,GO:0005198,GO:0005575,GO:0044425,GO:0016020,GO:0031224,GO:0016021	small molecule metabolic process,catalytic activity,single-organism metabolic process,metabolic process,organic cyclic compound metabolic process,lipid metabolic process,primary metabolic process,organic substance metabolic process,molecular_function,sterol metabolic process,intramolecular oxidoreductase activity,intramolecular oxidoreductase activity, transposing C=C bonds,cholestenol delta-isom…	--	--
LNC_008706	XLOC_108978	.	transcript	2.4202346	0.3943164	2.617721279	0.007382066	0.10284425	Novel_lncRNA	co_expression	108633412	LOC108633412	histone H3.1	GO:0005488,GO:0051726,GO:0007049,GO:0097159,GO:1901363,GO:0003677,GO:0003676,GO:0006950,GO:0033554,GO:0006974,GO:0003674,GO:0009987,GO:0008150,GO:0044763,GO:0044699,GO:0050794,GO:0050789,GO:0065007,GO:0050896,GO:0051716	binding,regulation of cell cycle,cell cycle,organic cyclic compound binding,heterocyclic compound binding,DNA binding,nucleic acid binding,response to stress,cellular response to stress,response to DNA damage stimulus,molecular_function,cellular process,biological_process,single-organism cellular process,single-organism process,regulation of cellular process,regulation of biological process,biolo…	oas05034,oas05322,oas05202	Alcoholism,Systemic lupus erythematosus,Transcriptional misregulation in cancer
LNC_008706	XLOC_108978	.	transcript	2.4202346	0.3943164	2.617721279	0.007382066	0.10284425	Novel_lncRNA	co_expression	102173706	CCNF	cyclin F	GO:0005488,GO:0005634,GO:0043231,GO:0043227,GO:0044424,GO:0043229,GO:0043226,GO:0005622,GO:0005623,GO:0044464,GO:0003674,GO:0005515,GO:0005575	binding,nucleus,intracellular membrane-bounded organelle,membrane-bounded organelle,intracellular part,intracellular organelle,organelle,intracellular,cell,cell part,molecular_function,protein binding,cellular_component	--	--
LNC_008706	XLOC_108978	.	transcript	2.4202346	0.3943164	2.617721279	0.007382066	0.10284425	Novel_lncRNA	co_expression	102184618	KIF20A	kinesin family member 20A	GO:0005488,GO:0097159,GO:1901363,GO:0003824,GO:0036094,GO:0000166,GO:1901265,GO:0043168,GO:0001882,GO:0035639,GO:0032553,GO:0001883,GO:0032549,GO:0032550,GO:0032555,GO:0017076,GO:0005524,GO:0032559,GO:0030554,GO:0043167,GO:0016787,GO:0007017,GO:0016817,GO:0016462,GO:0003674,GO:0017111,GO:0015631,GO:0016818,GO:0008017,GO:0006928,GO:0008092,GO:0007018,GO:0005515,GO:0003777,GO:0009987,GO:0008150,GO:…	binding,organic cyclic compound binding,heterocyclic compound binding,catalytic activity,small molecule binding,nucleotide binding,nucleoside phosphate binding,anion binding,nucleoside binding,purine ribonucleoside triphosphate binding,ribonucleotide binding,purine nucleoside binding,ribonucleoside binding,purine ribonucleoside binding,purine ribonucleotide binding,purine nucleotide binding,ATP b…	--	--
LNC_008706	XLOC_108978	.	transcript	2.4202346	0.3943164	2.617721279	0.007382066	0.10284425	Novel_lncRNA	co_expression	102191505	MAD2L1	MAD2 mitotic arrest deficient-like 1 (yeast)	--	--	oas04110,oas05166,oas04114,oas04914	Cell cycle,HTLV-I infection,Oocyte meiosis,Progesterone-mediated oocyte maturation
LNC_008706	XLOC_108978	.	transcript	2.4202346	0.3943164	2.617721279	0.007382066	0.10284425	Novel_lncRNA	co_expression	102173517	NDC80	NDC80%2C kinetochore complex component	GO:0005488,GO:0043231,GO:0043227,GO:0097159,GO:1901363,GO:0003824,GO:0003677,GO:0008152,GO:0044424,GO:0044237,GO:0003676,GO:0034641,GO:0043229,GO:0006807,GO:0043226,GO:1901360,GO:0006725,GO:0006139,GO:0044238,GO:0071704,GO:0005622,GO:0046483,GO:0005623,GO:0044464,GO:0090304,GO:0003674,GO:0016740,GO:0016747,GO:0044260,GO:0016746,GO:1901576,GO:0009058,GO:0044249,GO:0009987,GO:0016410,GO:0044271,GO:…	binding,intracellular membrane-bounded organelle,membrane-bounded organelle,organic cyclic compound binding,heterocyclic compound binding,catalytic activity,DNA binding,metabolic process,intracellular part,cellular metabolic process,nucleic acid binding,cellular nitrogen compound metabolic process,intracellular organelle,nitrogen compound metabolic process,organelle,organic cyclic compound metabo…	--	--
LNC_008706	XLOC_108978	.	transcript	2.4202346	0.3943164	2.617721279	0.007382066	0.10284425	Novel_lncRNA	co_expression	102188823	KIF2C	kinesin family member 2C	GO:0005488,GO:0097159,GO:1901363,GO:0003824,GO:0036094,GO:0000166,GO:1901265,GO:0043168,GO:0001882,GO:0035639,GO:0032553,GO:0001883,GO:0032549,GO:0032550,GO:0032555,GO:0008152,GO:0017076,GO:0005524,GO:0032559,GO:0044424,GO:0030554,GO:0044237,GO:0034641,GO:0006807,GO:1901360,GO:0006725,GO:0006139,GO:0044238,GO:0071704,GO:0005622,GO:0046483,GO:0043167,GO:0005623,GO:0044464,GO:0090304,GO:0016787,GO:…	binding,organic cyclic compound binding,heterocyclic compound binding,catalytic activity,small molecule binding,nucleotide binding,nucleoside phosphate binding,anion binding,nucleoside binding,purine ribonucleoside triphosphate binding,ribonucleotide binding,purine nucleoside binding,ribonucleoside binding,purine ribonucleoside binding,purine ribonucleotide binding,metabolic process,purine nucleo…	--	--
LNC_008706	XLOC_108978	.	transcript	2.4202346	0.3943164	2.617721279	0.007382066	0.10284425	Novel_lncRNA	co_expression	102171064	HMGB2	high mobility group box 2	GO:0005488,GO:0097159,GO:1901363,GO:0003824,GO:0003677,GO:0008152,GO:0044237,GO:0003676,GO:0034641,GO:0006807,GO:1901360,GO:0006725,GO:0006139,GO:0044238,GO:0071704,GO:0046483,GO:0090304,GO:0016773,GO:0003674,GO:0016740,GO:0044260,GO:0032502,GO:0004672,GO:1901576,GO:0009058,GO:0044249,GO:0008384,GO:0016772,GO:0009987,GO:0044271,GO:0018130,GO:0008150,GO:1901362,GO:0016301,GO:0044707,GO:0019438,GO:…	binding,organic cyclic compound binding,heterocyclic compound binding,catalytic activity,DNA binding,metabolic process,cellular metabolic process,nucleic acid binding,cellular nitrogen compound metabolic process,nitrogen compound metabolic process,organic cyclic compound metabolic process,cellular aromatic compound metabolic process,nucleobase-containing compound metabolic process,primary metabol…	--	--
LNC_008706	XLOC_108978	.	transcript	2.4202346	0.3943164	2.617721279	0.007382066	0.10284425	Novel_lncRNA	co_expression	102175080	ARL6IP1	ADP ribosylation factor like GTPase 6 interacting protein 1	--	--	--	--
LNC_008706	XLOC_108978	.	transcript	2.4202346	0.3943164	2.617721279	0.007382066	0.10284425	Novel_lncRNA	co_expression	102186402	DLGAP5	DLG associated protein 5	GO:0003824,GO:0008152,GO:0044237,GO:0009056,GO:0006725,GO:0016830,GO:0044248,GO:0003674,GO:0019439,GO:0016829,GO:0009987,GO:0008150,GO:0016833,GO:0023052	catalytic activity,metabolic process,cellular metabolic process,catabolic process,cellular aromatic compound metabolic process,carbon-carbon lyase activity,cellular catabolic process,molecular_function,aromatic compound catabolic process,lyase activity,cellular process,biological_process,oxo-acid-lyase activity,signaling	--	--
LNC_008706	XLOC_108978	.	transcript	2.4202346	0.3943164	2.617721279	0.007382066	0.10284425	Novel_lncRNA	co_expression	102178196	CENPL	centromere protein L	GO:0005488,GO:0008152,GO:0016043,GO:0071840,GO:0043167,GO:0022607,GO:0044085,GO:0003674,GO:0009058,GO:0008150,GO:0016226,GO:0031163,GO:0043169,GO:0046872,GO:0005506,GO:0051536,GO:0051540,GO:0046914	binding,metabolic process,cellular component organization,cellular component organization or biogenesis,ion binding,cellular component assembly,cellular component biogenesis,molecular_function,biosynthetic process,biological_process,iron-sulfur cluster assembly,metallo-sulfur cluster assembly,cation binding,metal ion binding,iron ion binding,iron-sulfur cluster binding,metal cluster binding,trans…	--	--
LNC_008706	XLOC_108978	.	transcript	2.4202346	0.3943164	2.617721279	0.007382066	0.10284425	Novel_lncRNA	co_expression	102187420	LBR	lamin B receptor	GO:0005488,GO:0003824,GO:0008152,GO:0044237,GO:0044238,GO:0071704,GO:0003674,GO:0016740,GO:0044260,GO:0010340,GO:0051998,GO:0008276,GO:0006464,GO:0036211,GO:0005515,GO:0043412,GO:0009987,GO:0008757,GO:0016741,GO:0008168,GO:0008171,GO:0008150,GO:0032259,GO:0003880,GO:0004671,GO:0006481,GO:0018410,GO:0043687,GO:0043170,GO:0043414,GO:0044267,GO:0006479,GO:0008213,GO:0019538,GO:0005575,GO:0044425,GO:…	binding,catalytic activity,metabolic process,cellular metabolic process,primary metabolic process,organic substance metabolic process,molecular_function,transferase activity,cellular macromolecule metabolic process,carboxyl-O-methyltransferase activity,protein carboxyl O-methyltransferase activity,protein methyltransferase activity,cellular protein modification process,protein modification proces…	--	--
LNC_008706	XLOC_108978	.	transcript	2.4202346	0.3943164	2.617721279	0.007382066	0.10284425	Novel_lncRNA	co_expression	102174270	KIF11	kinesin family member 11	GO:0005488,GO:0097159,GO:1901363,GO:0003824,GO:0036094,GO:0000166,GO:1901265,GO:0043168,GO:0001882,GO:0035639,GO:0032553,GO:0001883,GO:0032549,GO:0032550,GO:0032555,GO:0017076,GO:0005524,GO:0032559,GO:0030554,GO:0043167,GO:0016787,GO:0016773,GO:0007017,GO:0016817,GO:0016462,GO:0003674,GO:0017111,GO:0015631,GO:0016818,GO:0008017,GO:0016740,GO:0006928,GO:0008092,GO:0004672,GO:0007018,GO:0005515,GO:…	binding,organic cyclic compound binding,heterocyclic compound binding,catalytic activity,small molecule binding,nucleotide binding,nucleoside phosphate binding,anion binding,nucleoside binding,purine ribonucleoside triphosphate binding,ribonucleotide binding,purine nucleoside binding,ribonucleoside binding,purine ribonucleoside binding,purine ribonucleotide binding,purine nucleotide binding,ATP b…	--	--
LNC_008706	XLOC_108978	.	transcript	2.4202346	0.3943164	2.617721279	0.007382066	0.10284425	Novel_lncRNA	co_expression	102168456	KIAA0101	KIAA0101 ortholog	GO:0051726,GO:0007049,GO:0003824,GO:0006950,GO:0033554,GO:0006974,GO:0003674,GO:0016829,GO:0008294,GO:0009987,GO:0008150,GO:0005576,GO:0009405,GO:0004016,GO:0044763,GO:0044699,GO:0009975,GO:0051704,GO:0016849,GO:0050794,GO:0050789,GO:0065007,GO:0050896,GO:0051716,GO:0005575	regulation of cell cycle,cell cycle,catalytic activity,response to stress,cellular response to stress,response to DNA damage stimulus,molecular_function,lyase activity,calcium- and calmodulin-responsive adenylate cyclase activity,cellular process,biological_process,extracellular region,pathogenesis,adenylate cyclase activity,single-organism cellular process,single-organism process,cyclase activit…	--	--
LNC_008706	XLOC_108978	.	transcript	2.4202346	0.3943164	2.617721279	0.007382066	0.10284425	Novel_lncRNA	co_expression	102170650	CKS1B	CDC28 protein kinase regulatory subunit 1B	GO:0007049,GO:0003674,GO:0016538,GO:0009987,GO:0008150,GO:0030234,GO:0044763,GO:0019887,GO:0044699,GO:0019207	cell cycle,molecular_function,cyclin-dependent protein serine/threonine kinase regulator activity,cellular process,biological_process,enzyme regulator activity,single-organism cellular process,protein kinase regulator activity,single-organism process,kinase regulator activity	oas05200,oas05222	Pathways in cancer,Small cell lung cancer
LNC_008706	XLOC_108978	.	transcript	2.4202346	0.3943164	2.617721279	0.007382066	0.10284425	Novel_lncRNA	co_expression	102188973	TOP2A	topoisomerase (DNA) II alpha	GO:0005488,GO:0005634,GO:0043231,GO:0043227,GO:0097159,GO:1901363,GO:0003824,GO:0036094,GO:0000166,GO:1901265,GO:0003677,GO:0043168,GO:0001882,GO:0035639,GO:0032553,GO:0001883,GO:0032549,GO:0032550,GO:0032555,GO:0008152,GO:0017076,GO:0005524,GO:0032559,GO:0044424,GO:0030554,GO:0043234,GO:0044237,GO:0003676,GO:0034641,GO:0043229,GO:0006807,GO:0043226,GO:1901360,GO:0006725,GO:0006139,GO:0044238,GO:…	binding,nucleus,intracellular membrane-bounded organelle,membrane-bounded organelle,organic cyclic compound binding,heterocyclic compound binding,catalytic activity,small molecule binding,nucleotide binding,nucleoside phosphate binding,DNA binding,anion binding,nucleoside binding,purine ribonucleoside triphosphate binding,ribonucleotide binding,purine nucleoside binding,ribonucleoside binding,pur…	--	--
LNC_008706	XLOC_108978	.	transcript	2.4202346	0.3943164	2.617721279	0.007382066	0.10284425	Novel_lncRNA	co_expression	102171689	RACGAP1	Rac GTPase activating protein 1	GO:0005488,GO:0042802,GO:0003674,GO:0043015,GO:0015631,GO:0008092,GO:0005515,GO:0009987,GO:0008150,GO:0035556,GO:0044763,GO:0044699,GO:0050794,GO:0050789,GO:0065007,GO:0050896,GO:0051716,GO:0007154,GO:0023052,GO:0044700,GO:0007165	binding,identical protein binding,molecular_function,gamma-tubulin binding,tubulin binding,cytoskeletal protein binding,protein binding,cellular process,biological_process,intracellular signal transduction,single-organism cellular process,single-organism process,regulation of cellular process,regulation of biological process,biological regulation,response to stimulus,cellular response to stimulus…	--	--
LNC_008706	XLOC_108978	.	transcript	2.4202346	0.3943164	2.617721279	0.007382066	0.10284425	Novel_lncRNA	co_expression	102172339	SLC7A3	solute carrier family 7 member 3	GO:0005488,GO:0097159,GO:1901363,GO:0003677,GO:0008152,GO:0044237,GO:0003676,GO:0034641,GO:0006807,GO:1901360,GO:0006725,GO:0006139,GO:0044238,GO:0071704,GO:0046483,GO:0090304,GO:0003674,GO:0044260,GO:1901576,GO:0009058,GO:0044249,GO:0034220,GO:0009987,GO:0071705,GO:0044271,GO:0018130,GO:0008150,GO:1901362,GO:0019438,GO:0043170,GO:0032774,GO:0006351,GO:0016070,GO:0034645,GO:0034654,GO:0009059,GO:…	binding,organic cyclic compound binding,heterocyclic compound binding,DNA binding,metabolic process,cellular metabolic process,nucleic acid binding,cellular nitrogen compound metabolic process,nitrogen compound metabolic process,organic cyclic compound metabolic process,cellular aromatic compound metabolic process,nucleobase-containing compound metabolic process,primary metabolic process,organic …	--	--
LNC_008706	XLOC_108978	.	transcript	2.4202346	0.3943164	2.617721279	0.007382066	0.10284425	Novel_lncRNA	co_expression	102176682	NCAPG	non-SMC condensin I complex subunit G	GO:0005488,GO:0005634,GO:0043231,GO:0043227,GO:0097159,GO:1901363,GO:0003677,GO:0008152,GO:0044424,GO:0043234,GO:0044422,GO:0044237,GO:0044446,GO:0003676,GO:0034641,GO:0043229,GO:0006807,GO:0043226,GO:1901360,GO:0006725,GO:0006139,GO:0044238,GO:0043233,GO:0070013,GO:0071704,GO:0005622,GO:0046483,GO:0031981,GO:0031974,GO:0005623,GO:0044464,GO:0005654,GO:0044451,GO:0090304,GO:0044428,GO:0003674,GO:…	binding,nucleus,intracellular membrane-bounded organelle,membrane-bounded organelle,organic cyclic compound binding,heterocyclic compound binding,DNA binding,metabolic process,intracellular part,protein complex,organelle part,cellular metabolic process,intracellular organelle part,nucleic acid binding,cellular nitrogen compound metabolic process,intracellular organelle,nitrogen compound metabolic…	--	--
LNC_008706	XLOC_108978	.	transcript	2.4202346	0.3943164	2.617721279	0.007382066	0.10284425	Novel_lncRNA	co_expression	102170791	KNSTRN	kinetochore localized astrin/SPAG5 binding protein	--	--	oas00280,oas01100	Valine, leucine and isoleucine degradation,Metabolic pathways
LNC_009359	XLOC_116442	.	transcript	6.0500276	9.2696898	-0.615579338	0.016061797	0.164819775	Novel_lncRNA	co_location	102182634	ARRDC4	arrestin domain containing 4	GO:0003824,GO:0044710,GO:0008152,GO:0006629,GO:0044238,GO:0071704,GO:0003674,GO:0016740,GO:0016747,GO:0016746,GO:0008374,GO:0008150	catalytic activity,single-organism metabolic process,metabolic process,lipid metabolic process,primary metabolic process,organic substance metabolic process,molecular_function,transferase activity,transferase activity, transferring acyl groups other than amino-acyl groups,transferase activity, transferring acyl groups,O-acyltransferase activity,biological_process	--	--
LNC_009359	XLOC_116442	.	transcript	6.0500276	9.2696898	-0.615579338	0.016061797	0.164819775	Novel_lncRNA	co_expression	102187332	DPYS	dihydropyrimidinase	GO:0003824,GO:0016787,GO:0003674	catalytic activity,hydrolase activity,molecular_function	oas00240,oas00410,oas01100,oas00983,oas00770	Pyrimidine metabolism,beta-Alanine metabolism,Metabolic pathways,Drug metabolism - other enzymes,Pantothenate and CoA biosynthesis
LNC_009359	XLOC_116442	.	transcript	6.0500276	9.2696898	-0.615579338	0.016061797	0.164819775	Novel_lncRNA	co_expression	102170620	MMP1	matrix metallopeptidase 1	GO:0005488,GO:0003824,GO:0008152,GO:0044238,GO:0071704,GO:0043167,GO:0016787,GO:0003674,GO:0008150,GO:0008237,GO:0043170,GO:0004222,GO:0031012,GO:0043169,GO:0046872,GO:0070011,GO:0008233,GO:0019538,GO:0006508,GO:0008270,GO:0046914,GO:0004175,GO:0005575	binding,catalytic activity,metabolic process,primary metabolic process,organic substance metabolic process,ion binding,hydrolase activity,molecular_function,biological_process,metallopeptidase activity,macromolecule metabolic process,metalloendopeptidase activity,extracellular matrix,cation binding,metal ion binding,peptidase activity, acting on L-amino acid peptides,peptidase activity,protein me…	oas05200,oas03320,oas05219,oas05323	Pathways in cancer,PPAR signaling pathway,Bladder cancer,Rheumatoid arthritis
LNC_009359	XLOC_116442	.	transcript	6.0500276	9.2696898	-0.615579338	0.016061797	0.164819775	Novel_lncRNA	co_expression	102176340	LOC102176340	dihydrodiol dehydrogenase 3	--	--	oas00590,oas04913,oas01100,oas00140	Arachidonic acid metabolism,Ovarian steroidogenesis,Metabolic pathways,Steroid hormone biosynthesis
LNC_009359	XLOC_116442	.	transcript	6.0500276	9.2696898	-0.615579338	0.016061797	0.164819775	Novel_lncRNA	co_expression	102172285	KIFAP3	kinesin associated protein 3	GO:0005488,GO:0043231,GO:0043227,GO:0003824,GO:0008152,GO:0044424,GO:0043234,GO:0044422,GO:0044237,GO:0044446,GO:0034641,GO:0043229,GO:0006807,GO:0043226,GO:1901360,GO:0006725,GO:0006139,GO:0044238,GO:0071704,GO:0005622,GO:0046483,GO:0016043,GO:0071840,GO:0006259,GO:0022607,GO:0044085,GO:0005623,GO:0044464,GO:0090304,GO:0016787,GO:0016817,GO:0003674,GO:0015988,GO:0015991,GO:0005773,GO:0000221,GO:…	binding,intracellular membrane-bounded organelle,membrane-bounded organelle,catalytic activity,metabolic process,intracellular part,protein complex,organelle part,cellular metabolic process,intracellular organelle part,cellular nitrogen compound metabolic process,intracellular organelle,nitrogen compound metabolic process,organelle,organic cyclic compound metabolic process,cellular aromatic compo…	--	--
LNC_009359	XLOC_116442	.	transcript	6.0500276	9.2696898	-0.615579338	0.016061797	0.164819775	Novel_lncRNA	co_expression	102178387	ECH1	enoyl-CoA hydratase 1	GO:0003824,GO:0008152,GO:0003674,GO:0016829,GO:0016836,GO:0016835,GO:0008150	catalytic activity,metabolic process,molecular_function,lyase activity,hydro-lyase activity,carbon-oxygen lyase activity,biological_process	oas04146	Peroxisome
LNC_009359	XLOC_116442	.	transcript	6.0500276	9.2696898	-0.615579338	0.016061797	0.164819775	Novel_lncRNA	co_expression	102180988	CPT2	carnitine palmitoyltransferase 2	GO:0003824,GO:0003674,GO:0016740,GO:0016746	catalytic activity,molecular_function,transferase activity,transferase activity, transferring acyl groups	oas01212,oas00071,oas03320	Fatty acid metabolism,Fatty acid degradation,PPAR signaling pathway
LNC_009359	XLOC_116442	.	transcript	6.0500276	9.2696898	-0.615579338	0.016061797	0.164819775	Novel_lncRNA	co_expression	102183561	ATP1A1	ATPase Na+/K+ transporting subunit alpha 1	GO:0005488,GO:0097159,GO:1901363,GO:0036094,GO:0000166,GO:1901265,GO:0043167,GO:0003674,GO:0043169,GO:0046872	binding,organic cyclic compound binding,heterocyclic compound binding,small molecule binding,nucleotide binding,nucleoside phosphate binding,ion binding,molecular_function,cation binding,metal ion binding	oas04978,oas04919,oas04964,oas04960,oas04918,oas04961,oas04022,oas04974,oas04973,oas04971,oas04970,oas04260,oas04261,oas04972,oas04911,oas04024,oas04976	Mineral absorption,Thyroid hormone signaling pathway,Proximal tubule bicarbonate reclamation,Aldosterone-regulated sodium reabsorption,Thyroid hormone synthesis,Endocrine and other factor-regulated calcium reabsorption,cGMP-PKG signaling pathway,Protein digestion and absorption,Carbohydrate digestion and absorption,Gastric acid secretion,Salivary secretion,Cardiac muscle contraction,Adrenergic si…
LNC_009359	XLOC_116442	.	transcript	6.0500276	9.2696898	-0.615579338	0.016061797	0.164819775	Novel_lncRNA	co_expression	102171613	ARG2	arginase 2	GO:0005488,GO:0043167,GO:0003674,GO:0043169,GO:0046872	binding,ion binding,molecular_function,cation binding,metal ion binding	oas01230,oas00330,oas01100,oas05146	Biosynthesis of amino acids,Arginine and proline metabolism,Metabolic pathways,Amoebiasis
LNC_009359	XLOC_116442	.	transcript	6.0500276	9.2696898	-0.615579338	0.016061797	0.164819775	Novel_lncRNA	co_expression	102190044	NPC2	NPC intracellular cholesterol transporter 2	--	--	oas04142	Lysosome
LNC_009359	XLOC_116442	.	transcript	6.0500276	9.2696898	-0.615579338	0.016061797	0.164819775	Novel_lncRNA	co_expression	102174447	PADI4	peptidyl arginine deiminase 4	GO:0005488,GO:0044424,GO:0003824,GO:0005622,GO:0005623,GO:0044464,GO:0043167,GO:0005737,GO:0006464,GO:0036211,GO:0044238,GO:0005509,GO:0071704,GO:0043412,GO:0000052,GO:0018101,GO:0018195,GO:0019240,GO:0003674,GO:0004668,GO:0044237,GO:0044267,GO:0019538,GO:0008152,GO:0044260,GO:0016813,GO:0009058,GO:0043170,GO:0006807,GO:1901605,GO:1901576,GO:1901607,GO:0044249,GO:0016787,GO:0018193,GO:0016053,GO:…	binding,intracellular part,catalytic activity,intracellular,cell,cell part,ion binding,cytoplasm,cellular protein modification process,protein modification process,primary metabolic process,calcium ion binding,organic substance metabolic process,macromolecule modification,citrulline metabolic process,peptidyl-citrulline biosynthetic process from peptidyl-arginine,peptidyl-arginine modification,ci…	--	--
LNC_009359	XLOC_116442	.	transcript	6.0500276	9.2696898	-0.615579338	0.016061797	0.164819775	Novel_lncRNA	co_expression	102188231	MEDAG	mesenteric estrogen dependent adipogenesis	--	--	--	--
LNC_010017	XLOC_124515	.	transcript	26.7840108	11.1853344	1.259763626	0.000261859	0.014534908	Novel_lncRNA	co_location	102185323	LOC102185323	histone H2B type 1	GO:0005488,GO:0005667,GO:0043234,GO:0044422,GO:0044446,GO:0005669,GO:0006352,GO:0043231,GO:0043227,GO:0016591,GO:0044424,GO:0044428,GO:0031981,GO:0031974,GO:0043233,GO:0070013,GO:0000428,GO:0030880,GO:0055029,GO:0005654,GO:0044451,GO:0005634,GO:0032991,GO:0005622,GO:0043229,GO:0043226,GO:0005623,GO:0044464,GO:0044237,GO:0006807,GO:0034641,GO:0097159,GO:1901363,GO:0008152,GO:0003677,GO:1901360,GO:…	binding,transcription factor complex,protein complex,organelle part,intracellular organelle part,transcription factor TFIID complex,DNA-dependent transcription, initiation,intracellular membrane-bounded organelle,membrane-bounded organelle,DNA-directed RNA polymerase II, holoenzyme,intracellular part,nuclear part,nuclear lumen,membrane-enclosed lumen,organelle lumen,intracellular organelle lumen,…	oas05034,oas05322,oas05203	Alcoholism,Systemic lupus erythematosus,Viral carcinogenesis
LNC_010017	XLOC_124515	.	transcript	26.7840108	11.1853344	1.259763626	0.000261859	0.014534908	Novel_lncRNA	co_location	100860991	TRIM38	tripartite motif containing 38	GO:0005488,GO:0043234,GO:0005515,GO:0071840,GO:0016043,GO:0044421,GO:0003824,GO:0007596,GO:0005577,GO:0030168,GO:0030674,GO:0060090,GO:0044707,GO:0032991,GO:0051258,GO:0043623,GO:0005622,GO:0001775,GO:0034622,GO:0005615,GO:0007599,GO:0050817,GO:0050878,GO:0005102,GO:0043167,GO:0042060,GO:0016787,GO:0044085,GO:0032501,GO:0009611,GO:0005576,GO:0022607,GO:0005623,GO:0044464,GO:0006461,GO:0070271,GO:…	binding,protein complex,protein binding,cellular component organization or biogenesis,cellular component organization,extracellular region part,catalytic activity,blood coagulation,fibrinogen complex,platelet activation,protein binding, bridging,binding, bridging,single-multicellular organism process,macromolecular complex,protein polymerization,cellular protein complex assembly,intracellular,cel…	--	--
LNC_010017	XLOC_124515	.	transcript	26.7840108	11.1853344	1.259763626	0.000261859	0.014534908	Novel_lncRNA	co_location	108633555	SLC17A2	solute carrier family 17 member 2	GO:0043231,GO:0043227,GO:0044446,GO:0044422,GO:0043229,GO:0043226,GO:0005622,GO:0044424,GO:0005623,GO:0044464,GO:0006996,GO:0031966,GO:0005739,GO:0003674,GO:0005740,GO:0044429,GO:0031967,GO:0016043,GO:0008053,GO:0071840,GO:0031975,GO:0005741,GO:0031968,GO:0048284,GO:0016044,GO:0019867,GO:0031090,GO:0006944,GO:0017111,GO:0061024,GO:0016462,GO:0005575,GO:0016817,GO:0016818,GO:0061025,GO:0008150,GO:…	intracellular membrane-bounded organelle,membrane-bounded organelle,intracellular organelle part,organelle part,intracellular organelle,organelle,intracellular,intracellular part,cell,cell part,organelle organization,mitochondrial membrane,mitochondrion,molecular_function,mitochondrial envelope,mitochondrial part,organelle envelope,cellular component organization,mitochondrial fusion,cellular com…	--	--
LNC_010017	XLOC_124515	.	transcript	26.7840108	11.1853344	1.259763626	0.000261859	0.014534908	Novel_lncRNA	co_location	102181349	HFE	hemochromatosis	GO:0002376,GO:0006955,GO:0005575,GO:0008150,GO:0050896,GO:0044425,GO:0016021,GO:0016020,GO:0031224	immune system process,immune response,cellular_component,biological_process,response to stimulus,membrane part,integral to membrane,membrane,intrinsic to membrane	--	--
LNC_010017	XLOC_124515	.	transcript	26.7840108	11.1853344	1.259763626	0.000261859	0.014534908	Novel_lncRNA	co_location	102186446	LOC102186446	uncharacterized LOC102186446	GO:0005669,GO:0005488,GO:0005667,GO:0005634,GO:0051726,GO:0007049,GO:0043231,GO:0043227,GO:0097159,GO:1901363,GO:0006352,GO:0003677,GO:0016591,GO:0000428,GO:0030880,GO:0055029,GO:0008152,GO:0044424,GO:0043234,GO:0044422,GO:0044237,GO:0044446,GO:0003676,GO:0006950,GO:0034641,GO:0043229,GO:0006807,GO:0043226,GO:1901360,GO:0006725,GO:0006139,GO:0044238,GO:0043233,GO:0070013,GO:0071704,GO:0005622,GO:…	transcription factor TFIID complex,binding,transcription factor complex,nucleus,regulation of cell cycle,cell cycle,intracellular membrane-bounded organelle,membrane-bounded organelle,organic cyclic compound binding,heterocyclic compound binding,DNA-dependent transcription, initiation,DNA binding,DNA-directed RNA polymerase II, holoenzyme,DNA-directed RNA polymerase complex,RNA polymerase complex…	oas05034,oas05322,oas05202	Alcoholism,Systemic lupus erythematosus,Transcriptional misregulation in cancer
LNC_010017	XLOC_124515	.	transcript	26.7840108	11.1853344	1.259763626	0.000261859	0.014534908	Novel_lncRNA	co_location	102184572	LOC102184572	histone H2B type 1-M	GO:0005669,GO:0005488,GO:0005667,GO:0005634,GO:0043231,GO:0043227,GO:0097159,GO:1901363,GO:0006352,GO:0003677,GO:0016591,GO:0000428,GO:0030880,GO:0055029,GO:0008152,GO:0044424,GO:0043234,GO:0044422,GO:0044237,GO:0044446,GO:0003676,GO:0034641,GO:0043229,GO:0006807,GO:0043226,GO:1901360,GO:0006725,GO:0006139,GO:0044238,GO:0043233,GO:0070013,GO:0071704,GO:0005622,GO:0046483,GO:0031981,GO:0031974,GO:…	transcription factor TFIID complex,binding,transcription factor complex,nucleus,intracellular membrane-bounded organelle,membrane-bounded organelle,organic cyclic compound binding,heterocyclic compound binding,DNA-dependent transcription, initiation,DNA binding,DNA-directed RNA polymerase II, holoenzyme,DNA-directed RNA polymerase complex,RNA polymerase complex,nuclear DNA-directed RNA polymerase…	oas05034,oas05322,oas05203	Alcoholism,Systemic lupus erythematosus,Viral carcinogenesis
LNC_010017	XLOC_124515	.	transcript	26.7840108	11.1853344	1.259763626	0.000261859	0.014534908	Novel_lncRNA	co_location	102185617	LOC102185617	histone H1t	GO:0003677,GO:0043231,GO:0043227,GO:0005488,GO:0003676,GO:0005634,GO:0044446,GO:0044422,GO:0000786,GO:0000785,GO:0032993,GO:0034641,GO:0097159,GO:1901363,GO:0090304,GO:0043229,GO:0043226,GO:0006807,GO:0071103,GO:0005622,GO:0046483,GO:0006725,GO:0006139,GO:1901360,GO:0044427,GO:0044424,GO:0005623,GO:0044464,GO:0006334,GO:0031497,GO:0034728,GO:0006333,GO:0005694,GO:0006259,GO:0032991,GO:0006323,GO:…	DNA binding,intracellular membrane-bounded organelle,membrane-bounded organelle,binding,nucleic acid binding,nucleus,intracellular organelle part,organelle part,nucleosome,chromatin,protein-DNA complex,cellular nitrogen compound metabolic process,organic cyclic compound binding,heterocyclic compound binding,nucleic acid metabolic process,intracellular organelle,organelle,nitrogen compound metabol…	--	--
LNC_010017	XLOC_124515	.	transcript	26.7840108	11.1853344	1.259763626	0.000261859	0.014534908	Novel_lncRNA	co_location	106503502	LOC106503502	histone H4	GO:0005488,GO:0005634,GO:0043231,GO:0043227,GO:0097159,GO:1901363,GO:0006352,GO:0003677,GO:0008152,GO:0044424,GO:0044237,GO:0003676,GO:0034641,GO:0043229,GO:0006807,GO:0043226,GO:1901360,GO:0006725,GO:0006139,GO:0044238,GO:0071704,GO:0005622,GO:0046483,GO:0005623,GO:0044464,GO:0090304,GO:0003674,GO:0044260,GO:1901576,GO:0009058,GO:0044249,GO:0009987,GO:0044271,GO:0018130,GO:0008150,GO:1901362,GO:…	binding,nucleus,intracellular membrane-bounded organelle,membrane-bounded organelle,organic cyclic compound binding,heterocyclic compound binding,DNA-dependent transcription, initiation,DNA binding,metabolic process,intracellular part,cellular metabolic process,nucleic acid binding,cellular nitrogen compound metabolic process,intracellular organelle,nitrogen compound metabolic process,organelle,o…	oas05034,oas05322,oas05202	Alcoholism,Systemic lupus erythematosus,Transcriptional misregulation in cancer
LNC_010017	XLOC_124515	.	transcript	26.7840108	11.1853344	1.259763626	0.000261859	0.014534908	Novel_lncRNA	co_location	102181083	LOC102181083	histone H2B type 1	GO:0005669,GO:0005488,GO:0005667,GO:0005634,GO:0043231,GO:0043227,GO:0097159,GO:1901363,GO:0006352,GO:0003677,GO:0016591,GO:0000428,GO:0030880,GO:0055029,GO:0008152,GO:0044424,GO:0043234,GO:0044422,GO:0044237,GO:0044446,GO:0003676,GO:0034641,GO:0043229,GO:0006807,GO:0043226,GO:1901360,GO:0006725,GO:0006139,GO:0044238,GO:0043233,GO:0070013,GO:0071704,GO:0005622,GO:0046483,GO:0031981,GO:0031974,GO:…	transcription factor TFIID complex,binding,transcription factor complex,nucleus,intracellular membrane-bounded organelle,membrane-bounded organelle,organic cyclic compound binding,heterocyclic compound binding,DNA-dependent transcription, initiation,DNA binding,DNA-directed RNA polymerase II, holoenzyme,DNA-directed RNA polymerase complex,RNA polymerase complex,nuclear DNA-directed RNA polymerase…	oas05034,oas05322,oas05203	Alcoholism,Systemic lupus erythematosus,Viral carcinogenesis
LNC_010017	XLOC_124515	.	transcript	26.7840108	11.1853344	1.259763626	0.000261859	0.014534908	Novel_lncRNA	co_location	106503494	LOC106503494	histone H1.2	GO:0005488,GO:0005634,GO:0043231,GO:0043227,GO:0097159,GO:1901363,GO:0003677,GO:0005694,GO:0008152,GO:0044427,GO:0044424,GO:0044422,GO:0044237,GO:0044446,GO:0003676,GO:0034641,GO:0043229,GO:0006807,GO:0043226,GO:0051276,GO:1901360,GO:0006725,GO:0034622,GO:0000785,GO:0006139,GO:0044238,GO:0071704,GO:0005622,GO:0046483,GO:0016043,GO:0071840,GO:0006996,GO:0006259,GO:0022607,GO:0032993,GO:0044085,GO:…	binding,nucleus,intracellular membrane-bounded organelle,membrane-bounded organelle,organic cyclic compound binding,heterocyclic compound binding,DNA binding,chromosome,metabolic process,chromosomal part,intracellular part,organelle part,cellular metabolic process,intracellular organelle part,nucleic acid binding,cellular nitrogen compound metabolic process,intracellular organelle,nitrogen compou…	--	--
LNC_010017	XLOC_124515	.	transcript	26.7840108	11.1853344	1.259763626	0.000261859	0.014534908	Novel_lncRNA	co_location	102181641	LOC102181641	histone H3.1-like	GO:0005488,GO:0051726,GO:0007049,GO:0097159,GO:1901363,GO:0003677,GO:0003676,GO:0006950,GO:0033554,GO:0006974,GO:0003674,GO:0009987,GO:0008150,GO:0044763,GO:0044699,GO:0050794,GO:0050789,GO:0065007,GO:0050896,GO:0051716	binding,regulation of cell cycle,cell cycle,organic cyclic compound binding,heterocyclic compound binding,DNA binding,nucleic acid binding,response to stress,cellular response to stress,response to DNA damage stimulus,molecular_function,cellular process,biological_process,single-organism cellular process,single-organism process,regulation of cellular process,regulation of biological process,biolo…	oas05034,oas05322,oas05202	Alcoholism,Systemic lupus erythematosus,Transcriptional misregulation in cancer
LNC_010017	XLOC_124515	.	transcript	26.7840108	11.1853344	1.259763626	0.000261859	0.014534908	Novel_lncRNA	co_location	102185049	LOC102185049	histone H2A type 1-C	GO:0003677,GO:0005488,GO:0003676,GO:0097159,GO:1901363,GO:0003674	DNA binding,binding,nucleic acid binding,organic cyclic compound binding,heterocyclic compound binding,molecular_function	oas05322,oas05034	Systemic lupus erythematosus,Alcoholism
LNC_010017	XLOC_124515	.	transcript	26.7840108	11.1853344	1.259763626	0.000261859	0.014534908	Novel_lncRNA	co_location	102186918	LOC102186918	histone H1.1	GO:0005488,GO:0005634,GO:0043231,GO:0043227,GO:0097159,GO:1901363,GO:0003677,GO:0005694,GO:0008152,GO:0044427,GO:0044424,GO:0044422,GO:0044237,GO:0044446,GO:0003676,GO:0034641,GO:0043229,GO:0006807,GO:0043226,GO:0051276,GO:1901360,GO:0006725,GO:0034622,GO:0000785,GO:0006139,GO:0044238,GO:0071704,GO:0005622,GO:0046483,GO:0016043,GO:0071840,GO:0006996,GO:0006259,GO:0022607,GO:0032993,GO:0044085,GO:…	binding,nucleus,intracellular membrane-bounded organelle,membrane-bounded organelle,organic cyclic compound binding,heterocyclic compound binding,DNA binding,chromosome,metabolic process,chromosomal part,intracellular part,organelle part,cellular metabolic process,intracellular organelle part,nucleic acid binding,cellular nitrogen compound metabolic process,intracellular organelle,nitrogen compou…	--	--
LNC_010017	XLOC_124515	.	transcript	26.7840108	11.1853344	1.259763626	0.000261859	0.014534908	Novel_lncRNA	co_location	102185882	LOC102185882	histone H3.1	GO:0005488,GO:0051726,GO:0007049,GO:0097159,GO:1901363,GO:0003677,GO:0003676,GO:0006950,GO:0033554,GO:0006974,GO:0003674,GO:0009987,GO:0008150,GO:0044763,GO:0044699,GO:0050794,GO:0050789,GO:0065007,GO:0050896,GO:0051716	binding,regulation of cell cycle,cell cycle,organic cyclic compound binding,heterocyclic compound binding,DNA binding,nucleic acid binding,response to stress,cellular response to stress,response to DNA damage stimulus,molecular_function,cellular process,biological_process,single-organism cellular process,single-organism process,regulation of cellular process,regulation of biological process,biolo…	oas05034,oas05322,oas05202	Alcoholism,Systemic lupus erythematosus,Transcriptional misregulation in cancer
LNC_010017	XLOC_124515	.	transcript	26.7840108	11.1853344	1.259763626	0.000261859	0.014534908	Novel_lncRNA	co_location	102186170	LOC102186170	histone H2B type 1-B	GO:0005669,GO:0005488,GO:0005667,GO:0005634,GO:0043231,GO:0043227,GO:0097159,GO:1901363,GO:0006352,GO:0003677,GO:0016591,GO:0000428,GO:0030880,GO:0055029,GO:0008152,GO:0044424,GO:0043234,GO:0044422,GO:0044237,GO:0044446,GO:0003676,GO:0034641,GO:0043229,GO:0006807,GO:0043226,GO:1901360,GO:0006725,GO:0006139,GO:0044238,GO:0043233,GO:0070013,GO:0071704,GO:0005622,GO:0046483,GO:0031981,GO:0031974,GO:…	transcription factor TFIID complex,binding,transcription factor complex,nucleus,intracellular membrane-bounded organelle,membrane-bounded organelle,organic cyclic compound binding,heterocyclic compound binding,DNA-dependent transcription, initiation,DNA binding,DNA-directed RNA polymerase II, holoenzyme,DNA-directed RNA polymerase complex,RNA polymerase complex,nuclear DNA-directed RNA polymerase…	oas05034,oas05322,oas05203	Alcoholism,Systemic lupus erythematosus,Viral carcinogenesis
LNC_010017	XLOC_124515	.	transcript	26.7840108	11.1853344	1.259763626	0.000261859	0.014534908	Novel_lncRNA	co_location	106503501	LOC106503501	histone H2A type 1	GO:0005488,GO:0097159,GO:1901363,GO:0003677,GO:0003676,GO:0003674	binding,organic cyclic compound binding,heterocyclic compound binding,DNA binding,nucleic acid binding,molecular_function	oas05034,oas05322	Alcoholism,Systemic lupus erythematosus
LNC_010017	XLOC_124515	.	transcript	26.7840108	11.1853344	1.259763626	0.000261859	0.014534908	Novel_lncRNA	co_location	106503503	LOC106503503	histone H4	GO:0005488,GO:0005634,GO:0043231,GO:0043227,GO:0097159,GO:1901363,GO:0006352,GO:0003677,GO:0008152,GO:0044424,GO:0044237,GO:0003676,GO:0034641,GO:0043229,GO:0006807,GO:0043226,GO:1901360,GO:0006725,GO:0006139,GO:0044238,GO:0071704,GO:0005622,GO:0046483,GO:0005623,GO:0044464,GO:0090304,GO:0003674,GO:0044260,GO:1901576,GO:0009058,GO:0044249,GO:0009987,GO:0044271,GO:0018130,GO:0008150,GO:1901362,GO:…	binding,nucleus,intracellular membrane-bounded organelle,membrane-bounded organelle,organic cyclic compound binding,heterocyclic compound binding,DNA-dependent transcription, initiation,DNA binding,metabolic process,intracellular part,cellular metabolic process,nucleic acid binding,cellular nitrogen compound metabolic process,intracellular organelle,nitrogen compound metabolic process,organelle,o…	oas05034,oas05322,oas05203	Alcoholism,Systemic lupus erythematosus,Viral carcinogenesis
LNC_010017	XLOC_124515	.	transcript	26.7840108	11.1853344	1.259763626	0.000261859	0.014534908	Novel_lncRNA	co_location	102184297	LOC102184297	histone H1.4	GO:0005488,GO:0005634,GO:0043231,GO:0043227,GO:0097159,GO:1901363,GO:0003677,GO:0005694,GO:0008152,GO:0044427,GO:0044424,GO:0044422,GO:0044237,GO:0044446,GO:0003676,GO:0034641,GO:0043229,GO:0006807,GO:0043226,GO:0051276,GO:1901360,GO:0006725,GO:0034622,GO:0000785,GO:0006139,GO:0044238,GO:0071704,GO:0005622,GO:0046483,GO:0016043,GO:0071840,GO:0006996,GO:0006259,GO:0022607,GO:0032993,GO:0044085,GO:…	binding,nucleus,intracellular membrane-bounded organelle,membrane-bounded organelle,organic cyclic compound binding,heterocyclic compound binding,DNA binding,chromosome,metabolic process,chromosomal part,intracellular part,organelle part,cellular metabolic process,intracellular organelle part,nucleic acid binding,cellular nitrogen compound metabolic process,intracellular organelle,nitrogen compou…	--	--
LNC_010017	XLOC_124515	.	transcript	26.7840108	11.1853344	1.259763626	0.000261859	0.014534908	Novel_lncRNA	co_expression	102188823	KIF2C	kinesin family member 2C	GO:0005488,GO:0097159,GO:1901363,GO:0003824,GO:0036094,GO:0000166,GO:1901265,GO:0043168,GO:0001882,GO:0035639,GO:0032553,GO:0001883,GO:0032549,GO:0032550,GO:0032555,GO:0008152,GO:0017076,GO:0005524,GO:0032559,GO:0044424,GO:0030554,GO:0044237,GO:0034641,GO:0006807,GO:1901360,GO:0006725,GO:0006139,GO:0044238,GO:0071704,GO:0005622,GO:0046483,GO:0043167,GO:0005623,GO:0044464,GO:0090304,GO:0016787,GO:…	binding,organic cyclic compound binding,heterocyclic compound binding,catalytic activity,small molecule binding,nucleotide binding,nucleoside phosphate binding,anion binding,nucleoside binding,purine ribonucleoside triphosphate binding,ribonucleotide binding,purine nucleoside binding,ribonucleoside binding,purine ribonucleoside binding,purine ribonucleotide binding,metabolic process,purine nucleo…	--	--
LNC_010017	XLOC_124515	.	transcript	26.7840108	11.1853344	1.259763626	0.000261859	0.014534908	Novel_lncRNA	co_expression	102178318	LOC102178318	histone H2B type 1-K	GO:0005669,GO:0005488,GO:0005667,GO:0005634,GO:0043231,GO:0043227,GO:0097159,GO:1901363,GO:0006352,GO:0003677,GO:0016591,GO:0000428,GO:0030880,GO:0055029,GO:0008152,GO:0044424,GO:0043234,GO:0044422,GO:0044237,GO:0044446,GO:0003676,GO:0034641,GO:0043229,GO:0006807,GO:0043226,GO:1901360,GO:0006725,GO:0006139,GO:0044238,GO:0043233,GO:0070013,GO:0071704,GO:0005622,GO:0046483,GO:0031981,GO:0031974,GO:…	transcription factor TFIID complex,binding,transcription factor complex,nucleus,intracellular membrane-bounded organelle,membrane-bounded organelle,organic cyclic compound binding,heterocyclic compound binding,DNA-dependent transcription, initiation,DNA binding,DNA-directed RNA polymerase II, holoenzyme,DNA-directed RNA polymerase complex,RNA polymerase complex,nuclear DNA-directed RNA polymerase…	oas05034,oas05322,oas05203	Alcoholism,Systemic lupus erythematosus,Viral carcinogenesis
LNC_010017	XLOC_124515	.	transcript	26.7840108	11.1853344	1.259763626	0.000261859	0.014534908	Novel_lncRNA	co_expression	102182912	DEPDC1B	DEP domain containing 1B	GO:0043231,GO:0043227,GO:0044424,GO:0043234,GO:0044422,GO:0044446,GO:0043229,GO:0043226,GO:0005622,GO:0005623,GO:0044464,GO:0032991,GO:0046907,GO:0009987,GO:0008150,GO:0035556,GO:0008104,GO:0051641,GO:0051649,GO:0016192,GO:0048193,GO:0033036,GO:0015031,GO:0045184,GO:0034613,GO:0070727,GO:0030117,GO:0048475,GO:0006886,GO:0012505,GO:0005737,GO:0031090,GO:0051179,GO:0044763,GO:0016482,GO:0051234,GO:…	intracellular membrane-bounded organelle,membrane-bounded organelle,intracellular part,protein complex,organelle part,intracellular organelle part,intracellular organelle,organelle,intracellular,cell,cell part,macromolecular complex,intracellular transport,cellular process,biological_process,intracellular signal transduction,protein localization,cellular localization,establishment of localization…	--	--
LNC_010017	XLOC_124515	.	transcript	26.7840108	11.1853344	1.259763626	0.000261859	0.014534908	Novel_lncRNA	co_expression	108633408	LOC108633408	histone H3.1	GO:0005488,GO:0051726,GO:0007049,GO:0097159,GO:1901363,GO:0003677,GO:0003676,GO:0006950,GO:0033554,GO:0006974,GO:0003674,GO:0009987,GO:0008150,GO:0044763,GO:0044699,GO:0050794,GO:0050789,GO:0065007,GO:0050896,GO:0051716	binding,regulation of cell cycle,cell cycle,organic cyclic compound binding,heterocyclic compound binding,DNA binding,nucleic acid binding,response to stress,cellular response to stress,response to DNA damage stimulus,molecular_function,cellular process,biological_process,single-organism cellular process,single-organism process,regulation of cellular process,regulation of biological process,biolo…	oas05034,oas05322,oas05202	Alcoholism,Systemic lupus erythematosus,Transcriptional misregulation in cancer
LNC_010017	XLOC_124515	.	transcript	26.7840108	11.1853344	1.259763626	0.000261859	0.014534908	Novel_lncRNA	co_expression	102171064	HMGB2	high mobility group box 2	GO:0005488,GO:0097159,GO:1901363,GO:0003824,GO:0003677,GO:0008152,GO:0044237,GO:0003676,GO:0034641,GO:0006807,GO:1901360,GO:0006725,GO:0006139,GO:0044238,GO:0071704,GO:0046483,GO:0090304,GO:0016773,GO:0003674,GO:0016740,GO:0044260,GO:0032502,GO:0004672,GO:1901576,GO:0009058,GO:0044249,GO:0008384,GO:0016772,GO:0009987,GO:0044271,GO:0018130,GO:0008150,GO:1901362,GO:0016301,GO:0044707,GO:0019438,GO:…	binding,organic cyclic compound binding,heterocyclic compound binding,catalytic activity,DNA binding,metabolic process,cellular metabolic process,nucleic acid binding,cellular nitrogen compound metabolic process,nitrogen compound metabolic process,organic cyclic compound metabolic process,cellular aromatic compound metabolic process,nucleobase-containing compound metabolic process,primary metabol…	--	--
LNC_010017	XLOC_124515	.	transcript	26.7840108	11.1853344	1.259763626	0.000261859	0.014534908	Novel_lncRNA	co_expression	102186402	DLGAP5	DLG associated protein 5	GO:0003824,GO:0008152,GO:0044237,GO:0009056,GO:0006725,GO:0016830,GO:0044248,GO:0003674,GO:0019439,GO:0016829,GO:0009987,GO:0008150,GO:0016833,GO:0023052	catalytic activity,metabolic process,cellular metabolic process,catabolic process,cellular aromatic compound metabolic process,carbon-carbon lyase activity,cellular catabolic process,molecular_function,aromatic compound catabolic process,lyase activity,cellular process,biological_process,oxo-acid-lyase activity,signaling	--	--
LNC_010194	XLOC_126509	.	transcript	6.1187348	1.0994432	2.476460298	0.002158699	0.051694371	Novel_lncRNA	co_location	102181115	LOC102181115	olfactory receptor 2B2-like	GO:0003674,GO:0005575,GO:0008150,GO:0009987,GO:0050896,GO:0044699,GO:0044763,GO:0065007,GO:0050794,GO:0050789,GO:0051716,GO:0044425,GO:0016021,GO:0016020,GO:0031224,GO:0007154,GO:0007165,GO:0044700,GO:0023052,GO:0004872,GO:0004888,GO:0038023,GO:0004930,GO:0007166,GO:0004871,GO:0060089,GO:0007186	molecular_function,cellular_component,biological_process,cellular process,response to stimulus,single-organism process,single-organism cellular process,biological regulation,regulation of cellular process,regulation of biological process,cellular response to stimulus,membrane part,integral to membrane,membrane,intrinsic to membrane,cell communication,signal transduction,single organism signaling,…	oas04740	Olfactory transduction
LNC_010194	XLOC_126509	.	transcript	6.1187348	1.0994432	2.476460298	0.002158699	0.051694371	Novel_lncRNA	co_location	108633414	LOC108633414	histone H2B type 1	GO:0005669,GO:0006352,GO:0005667,GO:0003677,GO:0016591,GO:0000428,GO:0030880,GO:0055029,GO:0043231,GO:0043227,GO:0005488,GO:0003676,GO:0005634,GO:0044446,GO:0044422,GO:0005654,GO:0044451,GO:0034641,GO:0097159,GO:1901363,GO:0090304,GO:0044428,GO:0043229,GO:0043226,GO:0006807,GO:0031981,GO:0005622,GO:0046483,GO:0006725,GO:0043233,GO:0070013,GO:0006139,GO:1901360,GO:0031974,GO:0006351,GO:0032774,GO:…	transcription factor TFIID complex,DNA-dependent transcription, initiation,transcription factor complex,DNA binding,DNA-directed RNA polymerase II, holoenzyme,DNA-directed RNA polymerase complex,RNA polymerase complex,nuclear DNA-directed RNA polymerase complex,intracellular membrane-bounded organelle,membrane-bounded organelle,binding,nucleic acid binding,nucleus,intracellular organelle part,org…	oas05322,oas05034,oas05203	Systemic lupus erythematosus,Alcoholism,Viral carcinogenesis
LNC_010194	XLOC_126509	.	transcript	6.1187348	1.0994432	2.476460298	0.002158699	0.051694371	Novel_lncRNA	co_location	102179758	LOC102179758	histone H2B type 1-N	GO:0005669,GO:0005488,GO:0005667,GO:0005634,GO:0043231,GO:0043227,GO:0097159,GO:1901363,GO:0006352,GO:0003677,GO:0016591,GO:0000428,GO:0030880,GO:0055029,GO:0008152,GO:0044424,GO:0043234,GO:0044422,GO:0044237,GO:0044446,GO:0003676,GO:0034641,GO:0043229,GO:0006807,GO:0043226,GO:1901360,GO:0006725,GO:0006139,GO:0044238,GO:0043233,GO:0070013,GO:0071704,GO:0005622,GO:0046483,GO:0031981,GO:0031974,GO:…	transcription factor TFIID complex,binding,transcription factor complex,nucleus,intracellular membrane-bounded organelle,membrane-bounded organelle,organic cyclic compound binding,heterocyclic compound binding,DNA-dependent transcription, initiation,DNA binding,DNA-directed RNA polymerase II, holoenzyme,DNA-directed RNA polymerase complex,RNA polymerase complex,nuclear DNA-directed RNA polymerase…	oas05034,oas05322,oas05203	Alcoholism,Systemic lupus erythematosus,Viral carcinogenesis
LNC_010194	XLOC_126509	.	transcript	6.1187348	1.0994432	2.476460298	0.002158699	0.051694371	Novel_lncRNA	co_location	102178319	LOC102178319	histone H3.1	GO:0005488,GO:0051726,GO:0007049,GO:0097159,GO:1901363,GO:0003677,GO:0003676,GO:0006950,GO:0033554,GO:0006974,GO:0003674,GO:0009987,GO:0008150,GO:0044763,GO:0044699,GO:0050794,GO:0050789,GO:0065007,GO:0050896,GO:0051716	binding,regulation of cell cycle,cell cycle,organic cyclic compound binding,heterocyclic compound binding,DNA binding,nucleic acid binding,response to stress,cellular response to stress,response to DNA damage stimulus,molecular_function,cellular process,biological_process,single-organism cellular process,single-organism process,regulation of cellular process,regulation of biological process,biolo…	oas05034,oas05322,oas05202	Alcoholism,Systemic lupus erythematosus,Transcriptional misregulation in cancer
LNC_010194	XLOC_126509	.	transcript	6.1187348	1.0994432	2.476460298	0.002158699	0.051694371	Novel_lncRNA	co_location	108633413	LOC108633413	histone H2A type 1-H	GO:0005488,GO:0097159,GO:1901363,GO:0003677,GO:0003676,GO:0003674	binding,organic cyclic compound binding,heterocyclic compound binding,DNA binding,nucleic acid binding,molecular_function	oas05034,oas05322	Alcoholism,Systemic lupus erythematosus
LNC_010194	XLOC_126509	.	transcript	6.1187348	1.0994432	2.476460298	0.002158699	0.051694371	Novel_lncRNA	co_location	102181383	LOC102181383	histone H2A type 1	GO:0005488,GO:0097159,GO:1901363,GO:0003677,GO:0044424,GO:0003676,GO:0005622,GO:0005623,GO:0044464,GO:0003674,GO:0097367,GO:0008061,GO:0005737,GO:0005575	binding,organic cyclic compound binding,heterocyclic compound binding,DNA binding,intracellular part,nucleic acid binding,intracellular,cell,cell part,molecular_function,carbohydrate derivative binding,chitin binding,cytoplasm,cellular_component	oas05034,oas05322	Alcoholism,Systemic lupus erythematosus
LNC_010194	XLOC_126509	.	transcript	6.1187348	1.0994432	2.476460298	0.002158699	0.051694371	Novel_lncRNA	co_location	102178621	LOC102178621	histone H3.1-like	GO:0005488,GO:0005634,GO:0051726,GO:0007049,GO:0043231,GO:0043227,GO:0097159,GO:1901363,GO:0006352,GO:0003677,GO:0008152,GO:0044424,GO:0044237,GO:0003676,GO:0006950,GO:0034641,GO:0043229,GO:0006807,GO:0043226,GO:1901360,GO:0006725,GO:0006139,GO:0044238,GO:0071704,GO:0005622,GO:0046483,GO:0033554,GO:0005623,GO:0044464,GO:0090304,GO:0006974,GO:0003674,GO:0044260,GO:1901576,GO:0009058,GO:0044249,GO:…	binding,nucleus,regulation of cell cycle,cell cycle,intracellular membrane-bounded organelle,membrane-bounded organelle,organic cyclic compound binding,heterocyclic compound binding,DNA-dependent transcription, initiation,DNA binding,metabolic process,intracellular part,cellular metabolic process,nucleic acid binding,response to stress,cellular nitrogen compound metabolic process,intracellular or…	oas05034,oas05322,oas05202	Alcoholism,Systemic lupus erythematosus,Transcriptional misregulation in cancer
LNC_010194	XLOC_126509	.	transcript	6.1187348	1.0994432	2.476460298	0.002158699	0.051694371	Novel_lncRNA	co_location	102180034	LOC102180034	histone H2A type 1-D	GO:0005488,GO:0097159,GO:1901363,GO:0003677,GO:0003676,GO:0003674	binding,organic cyclic compound binding,heterocyclic compound binding,DNA binding,nucleic acid binding,molecular_function	oas05034,oas05322	Alcoholism,Systemic lupus erythematosus
LNC_010194	XLOC_126509	.	transcript	6.1187348	1.0994432	2.476460298	0.002158699	0.051694371	Novel_lncRNA	co_location	106501755	LOC106501755	histone H1.5	GO:0005488,GO:0005634,GO:0043231,GO:0043227,GO:0097159,GO:1901363,GO:0003677,GO:0005694,GO:0008152,GO:0044427,GO:0044424,GO:0044422,GO:0044237,GO:0044446,GO:0003676,GO:0034641,GO:0043229,GO:0006807,GO:0043226,GO:0051276,GO:1901360,GO:0006725,GO:0034622,GO:0000785,GO:0006139,GO:0044238,GO:0071704,GO:0005622,GO:0046483,GO:0016043,GO:0071840,GO:0006996,GO:0006259,GO:0022607,GO:0032993,GO:0044085,GO:…	binding,nucleus,intracellular membrane-bounded organelle,membrane-bounded organelle,organic cyclic compound binding,heterocyclic compound binding,DNA binding,chromosome,metabolic process,chromosomal part,intracellular part,organelle part,cellular metabolic process,intracellular organelle part,nucleic acid binding,cellular nitrogen compound metabolic process,intracellular organelle,nitrogen compou…	--	--
LNC_010194	XLOC_126509	.	transcript	6.1187348	1.0994432	2.476460298	0.002158699	0.051694371	Novel_lncRNA	co_location	102180845	LOC102180845	histone H2B type 1	GO:0005669,GO:0005488,GO:0005667,GO:0005634,GO:0043231,GO:0043227,GO:0097159,GO:1901363,GO:0006352,GO:0003677,GO:0016591,GO:0000428,GO:0030880,GO:0055029,GO:0008152,GO:0044424,GO:0043234,GO:0044422,GO:0044237,GO:0044446,GO:0003676,GO:0034641,GO:0043229,GO:0006807,GO:0043226,GO:1901360,GO:0006725,GO:0006139,GO:0044238,GO:0043233,GO:0070013,GO:0071704,GO:0005622,GO:0046483,GO:0031981,GO:0031974,GO:…	transcription factor TFIID complex,binding,transcription factor complex,nucleus,intracellular membrane-bounded organelle,membrane-bounded organelle,organic cyclic compound binding,heterocyclic compound binding,DNA-dependent transcription, initiation,DNA binding,DNA-directed RNA polymerase II, holoenzyme,DNA-directed RNA polymerase complex,RNA polymerase complex,nuclear DNA-directed RNA polymerase…	oas05034,oas05322,oas05203	Alcoholism,Systemic lupus erythematosus,Viral carcinogenesis
LNC_010194	XLOC_126509	.	transcript	6.1187348	1.0994432	2.476460298	0.002158699	0.051694371	Novel_lncRNA	co_location	102179469	LOC102179469	histone H2A type 1	GO:0005488,GO:0097159,GO:1901363,GO:0003677,GO:0003676,GO:0003674	binding,organic cyclic compound binding,heterocyclic compound binding,DNA binding,nucleic acid binding,molecular_function	oas05034,oas05322	Alcoholism,Systemic lupus erythematosus
LNC_010194	XLOC_126509	.	transcript	6.1187348	1.0994432	2.476460298	0.002158699	0.051694371	Novel_lncRNA	co_location	102180587	LOC102180587	histone H2B type 1	GO:0005669,GO:0005488,GO:0005667,GO:0005634,GO:0043231,GO:0043227,GO:0097159,GO:1901363,GO:0006352,GO:0003677,GO:0016591,GO:0000428,GO:0030880,GO:0055029,GO:0008152,GO:0044424,GO:0043234,GO:0044422,GO:0044237,GO:0044446,GO:0003676,GO:0034641,GO:0043229,GO:0006807,GO:0043226,GO:1901360,GO:0006725,GO:0006139,GO:0044238,GO:0043233,GO:0070013,GO:0071704,GO:0005622,GO:0046483,GO:0031981,GO:0031974,GO:…	transcription factor TFIID complex,binding,transcription factor complex,nucleus,intracellular membrane-bounded organelle,membrane-bounded organelle,organic cyclic compound binding,heterocyclic compound binding,DNA-dependent transcription, initiation,DNA binding,DNA-directed RNA polymerase II, holoenzyme,DNA-directed RNA polymerase complex,RNA polymerase complex,nuclear DNA-directed RNA polymerase…	oas05034,oas05322,oas05203	Alcoholism,Systemic lupus erythematosus,Viral carcinogenesis
LNC_010194	XLOC_126509	.	transcript	6.1187348	1.0994432	2.476460298	0.002158699	0.051694371	Novel_lncRNA	co_location	102178901	LOC102178901	histone H3.1-like	GO:0005488,GO:0005634,GO:0051726,GO:0007049,GO:0043231,GO:0043227,GO:0097159,GO:1901363,GO:0006352,GO:0003677,GO:0008152,GO:0044424,GO:0044237,GO:0003676,GO:0006950,GO:0034641,GO:0043229,GO:0006807,GO:0043226,GO:1901360,GO:0006725,GO:0006139,GO:0044238,GO:0071704,GO:0005622,GO:0046483,GO:0033554,GO:0005623,GO:0044464,GO:0090304,GO:0006974,GO:0003674,GO:0044260,GO:1901576,GO:0009058,GO:0044249,GO:…	binding,nucleus,regulation of cell cycle,cell cycle,intracellular membrane-bounded organelle,membrane-bounded organelle,organic cyclic compound binding,heterocyclic compound binding,DNA-dependent transcription, initiation,DNA binding,metabolic process,intracellular part,cellular metabolic process,nucleic acid binding,response to stress,cellular nitrogen compound metabolic process,intracellular or…	oas05034,oas05322,oas05202	Alcoholism,Systemic lupus erythematosus,Transcriptional misregulation in cancer
LNC_010194	XLOC_126509	.	transcript	6.1187348	1.0994432	2.476460298	0.002158699	0.051694371	Novel_lncRNA	co_location	102181945	LOC102181945	putative olfactory receptor 2W6	GO:0003674,GO:0005575,GO:0008150,GO:0009987,GO:0050896,GO:0044699,GO:0044763,GO:0065007,GO:0050794,GO:0050789,GO:0051716,GO:0044425,GO:0016021,GO:0016020,GO:0031224,GO:0007154,GO:0007165,GO:0044700,GO:0023052,GO:0004872,GO:0004888,GO:0038023,GO:0004930,GO:0007166,GO:0004871,GO:0060089,GO:0007186	molecular_function,cellular_component,biological_process,cellular process,response to stimulus,single-organism process,single-organism cellular process,biological regulation,regulation of cellular process,regulation of biological process,cellular response to stimulus,membrane part,integral to membrane,membrane,intrinsic to membrane,cell communication,signal transduction,single organism signaling,…	oas04740	Olfactory transduction
LNC_010194	XLOC_126509	.	transcript	6.1187348	1.0994432	2.476460298	0.002158699	0.051694371	Novel_lncRNA	co_location	102179187	LOC102179187	histone H2B type 1	GO:0005669,GO:0005488,GO:0005667,GO:0005634,GO:0043231,GO:0043227,GO:0097159,GO:1901363,GO:0006352,GO:0003677,GO:0016591,GO:0000428,GO:0030880,GO:0055029,GO:0008152,GO:0044424,GO:0043234,GO:0044422,GO:0044237,GO:0044446,GO:0003676,GO:0034641,GO:0043229,GO:0006807,GO:0043226,GO:1901360,GO:0006725,GO:0006139,GO:0044238,GO:0043233,GO:0070013,GO:0071704,GO:0005622,GO:0046483,GO:0031981,GO:0031974,GO:…	transcription factor TFIID complex,binding,transcription factor complex,nucleus,intracellular membrane-bounded organelle,membrane-bounded organelle,organic cyclic compound binding,heterocyclic compound binding,DNA-dependent transcription, initiation,DNA binding,DNA-directed RNA polymerase II, holoenzyme,DNA-directed RNA polymerase complex,RNA polymerase complex,nuclear DNA-directed RNA polymerase…	oas05034,oas05322,oas05203	Alcoholism,Systemic lupus erythematosus,Viral carcinogenesis
LNC_010194	XLOC_126509	.	transcript	6.1187348	1.0994432	2.476460298	0.002158699	0.051694371	Novel_lncRNA	co_location	102180307	LOC102180307	histone H4	GO:0005488,GO:0005634,GO:0043231,GO:0043227,GO:0097159,GO:1901363,GO:0006352,GO:0003677,GO:0008152,GO:0044424,GO:0044237,GO:0003676,GO:0034641,GO:0043229,GO:0006807,GO:0043226,GO:1901360,GO:0006725,GO:0006139,GO:0044238,GO:0071704,GO:0005622,GO:0046483,GO:0005623,GO:0044464,GO:0090304,GO:0003674,GO:0044260,GO:1901576,GO:0009058,GO:0044249,GO:0009987,GO:0044271,GO:0018130,GO:0008150,GO:1901362,GO:…	binding,nucleus,intracellular membrane-bounded organelle,membrane-bounded organelle,organic cyclic compound binding,heterocyclic compound binding,DNA-dependent transcription, initiation,DNA binding,metabolic process,intracellular part,cellular metabolic process,nucleic acid binding,cellular nitrogen compound metabolic process,intracellular organelle,nitrogen compound metabolic process,organelle,o…	oas05034,oas05322,oas05203	Alcoholism,Systemic lupus erythematosus,Viral carcinogenesis
LNC_010194	XLOC_126509	.	transcript	6.1187348	1.0994432	2.476460298	0.002158699	0.051694371	Novel_lncRNA	co_location	102178586	LOC102178586	histone H2A type 1	GO:0005488,GO:0097159,GO:1901363,GO:0003677,GO:0003676,GO:0003674	binding,organic cyclic compound binding,heterocyclic compound binding,DNA binding,nucleic acid binding,molecular_function	oas05034,oas05322	Alcoholism,Systemic lupus erythematosus
LNC_010194	XLOC_126509	.	transcript	6.1187348	1.0994432	2.476460298	0.002158699	0.051694371	Novel_lncRNA	co_expression	102186082	NPM3	nucleophosmin/nucleoplasmin 3	GO:0005488,GO:0097159,GO:1901363,GO:0043167,GO:0003674,GO:0051381,GO:0070026,GO:0043169	binding,organic cyclic compound binding,heterocyclic compound binding,ion binding,molecular_function,histamine binding,nitric oxide binding,cation binding	--	--
LNC_010194	XLOC_126509	.	transcript	6.1187348	1.0994432	2.476460298	0.002158699	0.051694371	Novel_lncRNA	co_expression	102179758	LOC102179758	histone H2B type 1-N	GO:0005669,GO:0005488,GO:0005667,GO:0005634,GO:0043231,GO:0043227,GO:0097159,GO:1901363,GO:0006352,GO:0003677,GO:0016591,GO:0000428,GO:0030880,GO:0055029,GO:0008152,GO:0044424,GO:0043234,GO:0044422,GO:0044237,GO:0044446,GO:0003676,GO:0034641,GO:0043229,GO:0006807,GO:0043226,GO:1901360,GO:0006725,GO:0006139,GO:0044238,GO:0043233,GO:0070013,GO:0071704,GO:0005622,GO:0046483,GO:0031981,GO:0031974,GO:…	transcription factor TFIID complex,binding,transcription factor complex,nucleus,intracellular membrane-bounded organelle,membrane-bounded organelle,organic cyclic compound binding,heterocyclic compound binding,DNA-dependent transcription, initiation,DNA binding,DNA-directed RNA polymerase II, holoenzyme,DNA-directed RNA polymerase complex,RNA polymerase complex,nuclear DNA-directed RNA polymerase…	oas05034,oas05322,oas05203	Alcoholism,Systemic lupus erythematosus,Viral carcinogenesis
LNC_010638	XLOC_131750	.	transcript	1.7752542	3.5191716	-0.987210244	0.033104921	0.240769377	Novel_lncRNA	co_location	102190927	LOC102190927	paired immunoglobulin-like type 2 receptor alpha	GO:0005623,GO:0044464,GO:0005575,GO:0005886,GO:0071944,GO:0044425,GO:0016021,GO:0016020,GO:0031224	cell,cell part,cellular_component,plasma membrane,cell periphery,membrane part,integral to membrane,membrane,intrinsic to membrane	oas05168	Herpes simplex infection
LNC_010638	XLOC_131750	.	transcript	1.7752542	3.5191716	-0.987210244	0.033104921	0.240769377	Novel_lncRNA	co_location	102191757	C25H7orf43	chromosome 25 C7orf43 homolog	--	--	--	--
LNC_010638	XLOC_131750	.	transcript	1.7752542	3.5191716	-0.987210244	0.033104921	0.240769377	Novel_lncRNA	co_location	102184024	LAMTOR4	late endosomal/lysosomal adaptor%2C MAPK and MTOR activator 4	--	--	--	--
LNC_010638	XLOC_131750	.	transcript	1.7752542	3.5191716	-0.987210244	0.033104921	0.240769377	Novel_lncRNA	co_location	108633863	LOC108633863	NXPE family member 3-like	--	--	--	--
LNC_010638	XLOC_131750	.	transcript	1.7752542	3.5191716	-0.987210244	0.033104921	0.240769377	Novel_lncRNA	co_location	102184579	MBLAC1	metallo-beta-lactamase domain containing 1	--	--	--	--
LNC_010638	XLOC_131750	.	transcript	1.7752542	3.5191716	-0.987210244	0.033104921	0.240769377	Novel_lncRNA	co_location	102183752	GAL3ST4	galactose-3-O-sulfotransferase 4	GO:0043231,GO:0043227,GO:0044424,GO:0003824,GO:0005622,GO:0043229,GO:0043226,GO:0005623,GO:0044464,GO:0008152,GO:0005794,GO:0016782,GO:0001733,GO:0050694,GO:0008146,GO:0005737,GO:0009058,GO:0016740,GO:0003674,GO:0044444,GO:0008150,GO:0005575,GO:0016020,GO:0044425,GO:0031224,GO:0016021	intracellular membrane-bounded organelle,membrane-bounded organelle,intracellular part,catalytic activity,intracellular,intracellular organelle,organelle,cell,cell part,metabolic process,Golgi apparatus,transferase activity, transferring sulfur-containing groups,galactosylceramide sulfotransferase activity,galactose 3-O-sulfotransferase activity,sulfotransferase activity,cytoplasm,biosynthetic pr…	--	--
LNC_010638	XLOC_131750	.	transcript	1.7752542	3.5191716	-0.987210244	0.033104921	0.240769377	Novel_lncRNA	co_location	102185971	TAF6	TATA-box binding protein associated factor 6	GO:0006352,GO:0003677,GO:0043231,GO:0043227,GO:0005488,GO:0003676,GO:0005634,GO:0005509,GO:0034641,GO:0097159,GO:1901363,GO:0090304,GO:0043229,GO:0043226,GO:0006807,GO:0005622,GO:0046483,GO:0006725,GO:0006139,GO:1901360,GO:0006351,GO:0032774,GO:0044424,GO:0005623,GO:0044464,GO:0044271,GO:0034654,GO:0016070,GO:0019438,GO:0018130,GO:1901362,GO:0046872,GO:0043169,GO:0034645,GO:0009059,GO:0043167,GO:…	DNA-dependent transcription, initiation,DNA binding,intracellular membrane-bounded organelle,membrane-bounded organelle,binding,nucleic acid binding,nucleus,calcium ion binding,cellular nitrogen compound metabolic process,organic cyclic compound binding,heterocyclic compound binding,nucleic acid metabolic process,intracellular organelle,organelle,nitrogen compound metabolic process,intracellular,…	oas03022,oas05168	Basal transcription factors,Herpes simplex infection
LNC_010638	XLOC_131750	.	transcript	1.7752542	3.5191716	-0.987210244	0.033104921	0.240769377	Novel_lncRNA	co_location	102184304	LOC102184304	paired immunoglobulin-like type 2 receptor beta	--	--	oas05168	Herpes simplex infection
LNC_010638	XLOC_131750	.	transcript	1.7752542	3.5191716	-0.987210244	0.033104921	0.240769377	Novel_lncRNA	co_location	102191201	PVRIG	poliovirus receptor related immunoglobulin domain containing	--	--	--	--
LNC_010638	XLOC_131750	.	transcript	1.7752542	3.5191716	-0.987210244	0.033104921	0.240769377	Novel_lncRNA	co_location	102184866	CNPY4	canopy FGF signaling regulator 4	--	--	--	--
LNC_010638	XLOC_131750	.	transcript	1.7752542	3.5191716	-0.987210244	0.033104921	0.240769377	Novel_lncRNA	co_location	102183477	STAG3	stromal antigen 3	GO:0005488,GO:0003674,GO:0005515	binding,molecular_function,protein binding	oas04114	Oocyte meiosis
LNC_010638	XLOC_131750	.	transcript	1.7752542	3.5191716	-0.987210244	0.033104921	0.240769377	Novel_lncRNA	co_location	102186264	MCM7	minichromosome maintenance complex component 7	GO:0005488,GO:0036094,GO:0003824,GO:0000166,GO:1901265,GO:0043168,GO:0017076,GO:0006260,GO:0001882,GO:0035639,GO:0001883,GO:0032549,GO:0032550,GO:0032555,GO:0032553,GO:0008152,GO:0005515,GO:0044237,GO:0097159,GO:1901363,GO:0030554,GO:0005524,GO:0034641,GO:0032559,GO:0006807,GO:0043167,GO:0016070,GO:0071704,GO:1901360,GO:0046483,GO:0044238,GO:0006139,GO:0006725,GO:0016462,GO:0017111,GO:1901576,GO:…	binding,small molecule binding,catalytic activity,nucleotide binding,nucleoside phosphate binding,anion binding,purine nucleotide binding,DNA replication,nucleoside binding,purine ribonucleoside triphosphate binding,purine nucleoside binding,ribonucleoside binding,purine ribonucleoside binding,purine ribonucleotide binding,ribonucleotide binding,metabolic process,protein binding,cellular metaboli…	oas04110,oas03030	Cell cycle,DNA replication
LNC_010638	XLOC_131750	.	transcript	1.7752542	3.5191716	-0.987210244	0.033104921	0.240769377	Novel_lncRNA	co_location	100861048	AP4M1	adaptor related protein complex 4 mu 1 subunit	GO:0044424,GO:0043231,GO:0043227,GO:0005622,GO:0006352,GO:0008152,GO:0044237,GO:0005623,GO:0044464,GO:0034641,GO:0006807,GO:0005634,GO:0043229,GO:0016070,GO:0043226,GO:0071704,GO:1901360,GO:0046483,GO:0044238,GO:0006139,GO:0006725,GO:1901576,GO:0009058,GO:0090304,GO:0044249,GO:1901362,GO:0018130,GO:0044271,GO:0010467,GO:0044260,GO:0019438,GO:0034654,GO:0032774,GO:0006351,GO:0009059,GO:0034645,GO:…	intracellular part,intracellular membrane-bounded organelle,membrane-bounded organelle,intracellular,DNA-dependent transcription, initiation,metabolic process,cellular metabolic process,cell,cell part,cellular nitrogen compound metabolic process,nitrogen compound metabolic process,nucleus,intracellular organelle,RNA metabolic process,organelle,organic substance metabolic process,organic cyclic co…	oas04142	Lysosome
LNC_010638	XLOC_131750	.	transcript	1.7752542	3.5191716	-0.987210244	0.033104921	0.240769377	Novel_lncRNA	co_location	102191484	GPC2	glypican 2	GO:0005488,GO:0005515,GO:0044421,GO:0043168,GO:0031012,GO:0043167,GO:0005578,GO:0005576,GO:0001948,GO:0043394,GO:0043395,GO:1901681,GO:0003674,GO:0005575,GO:0016020	binding,protein binding,extracellular region part,anion binding,extracellular matrix,ion binding,proteinaceous extracellular matrix,extracellular region,glycoprotein binding,proteoglycan binding,heparan sulfate proteoglycan binding,sulfur compound binding,molecular_function,cellular_component,membrane	--	--
LNC_010639	XLOC_131750	.	transcript	10.6092592	4.5568518	1.219214566	0.004822319	0.079252737	Novel_lncRNA	co_location	102190927	LOC102190927	paired immunoglobulin-like type 2 receptor alpha	GO:0005623,GO:0044464,GO:0005575,GO:0005886,GO:0071944,GO:0044425,GO:0016021,GO:0016020,GO:0031224	cell,cell part,cellular_component,plasma membrane,cell periphery,membrane part,integral to membrane,membrane,intrinsic to membrane	oas05168	Herpes simplex infection
LNC_010639	XLOC_131750	.	transcript	10.6092592	4.5568518	1.219214566	0.004822319	0.079252737	Novel_lncRNA	co_location	102191757	C25H7orf43	chromosome 25 C7orf43 homolog	--	--	--	--
LNC_010639	XLOC_131750	.	transcript	10.6092592	4.5568518	1.219214566	0.004822319	0.079252737	Novel_lncRNA	co_location	102184024	LAMTOR4	late endosomal/lysosomal adaptor%2C MAPK and MTOR activator 4	--	--	--	--
LNC_010639	XLOC_131750	.	transcript	10.6092592	4.5568518	1.219214566	0.004822319	0.079252737	Novel_lncRNA	co_location	108633863	LOC108633863	NXPE family member 3-like	--	--	--	--
LNC_010639	XLOC_131750	.	transcript	10.6092592	4.5568518	1.219214566	0.004822319	0.079252737	Novel_lncRNA	co_location	102184579	MBLAC1	metallo-beta-lactamase domain containing 1	--	--	--	--
LNC_010639	XLOC_131750	.	transcript	10.6092592	4.5568518	1.219214566	0.004822319	0.079252737	Novel_lncRNA	co_location	102183752	GAL3ST4	galactose-3-O-sulfotransferase 4	GO:0043231,GO:0043227,GO:0044424,GO:0003824,GO:0005622,GO:0043229,GO:0043226,GO:0005623,GO:0044464,GO:0008152,GO:0005794,GO:0016782,GO:0001733,GO:0050694,GO:0008146,GO:0005737,GO:0009058,GO:0016740,GO:0003674,GO:0044444,GO:0008150,GO:0005575,GO:0016020,GO:0044425,GO:0031224,GO:0016021	intracellular membrane-bounded organelle,membrane-bounded organelle,intracellular part,catalytic activity,intracellular,intracellular organelle,organelle,cell,cell part,metabolic process,Golgi apparatus,transferase activity, transferring sulfur-containing groups,galactosylceramide sulfotransferase activity,galactose 3-O-sulfotransferase activity,sulfotransferase activity,cytoplasm,biosynthetic pr…	--	--
LNC_010639	XLOC_131750	.	transcript	10.6092592	4.5568518	1.219214566	0.004822319	0.079252737	Novel_lncRNA	co_location	102185971	TAF6	TATA-box binding protein associated factor 6	GO:0006352,GO:0003677,GO:0043231,GO:0043227,GO:0005488,GO:0003676,GO:0005634,GO:0005509,GO:0034641,GO:0097159,GO:1901363,GO:0090304,GO:0043229,GO:0043226,GO:0006807,GO:0005622,GO:0046483,GO:0006725,GO:0006139,GO:1901360,GO:0006351,GO:0032774,GO:0044424,GO:0005623,GO:0044464,GO:0044271,GO:0034654,GO:0016070,GO:0019438,GO:0018130,GO:1901362,GO:0046872,GO:0043169,GO:0034645,GO:0009059,GO:0043167,GO:…	DNA-dependent transcription, initiation,DNA binding,intracellular membrane-bounded organelle,membrane-bounded organelle,binding,nucleic acid binding,nucleus,calcium ion binding,cellular nitrogen compound metabolic process,organic cyclic compound binding,heterocyclic compound binding,nucleic acid metabolic process,intracellular organelle,organelle,nitrogen compound metabolic process,intracellular,…	oas03022,oas05168	Basal transcription factors,Herpes simplex infection
LNC_010639	XLOC_131750	.	transcript	10.6092592	4.5568518	1.219214566	0.004822319	0.079252737	Novel_lncRNA	co_location	102184304	LOC102184304	paired immunoglobulin-like type 2 receptor beta	--	--	oas05168	Herpes simplex infection
LNC_010639	XLOC_131750	.	transcript	10.6092592	4.5568518	1.219214566	0.004822319	0.079252737	Novel_lncRNA	co_location	102191201	PVRIG	poliovirus receptor related immunoglobulin domain containing	--	--	--	--
LNC_010639	XLOC_131750	.	transcript	10.6092592	4.5568518	1.219214566	0.004822319	0.079252737	Novel_lncRNA	co_location	102184866	CNPY4	canopy FGF signaling regulator 4	--	--	--	--
LNC_010639	XLOC_131750	.	transcript	10.6092592	4.5568518	1.219214566	0.004822319	0.079252737	Novel_lncRNA	co_location	102183477	STAG3	stromal antigen 3	GO:0005488,GO:0003674,GO:0005515	binding,molecular_function,protein binding	oas04114	Oocyte meiosis
LNC_010639	XLOC_131750	.	transcript	10.6092592	4.5568518	1.219214566	0.004822319	0.079252737	Novel_lncRNA	co_location	102186264	MCM7	minichromosome maintenance complex component 7	GO:0005488,GO:0036094,GO:0003824,GO:0000166,GO:1901265,GO:0043168,GO:0017076,GO:0006260,GO:0001882,GO:0035639,GO:0001883,GO:0032549,GO:0032550,GO:0032555,GO:0032553,GO:0008152,GO:0005515,GO:0044237,GO:0097159,GO:1901363,GO:0030554,GO:0005524,GO:0034641,GO:0032559,GO:0006807,GO:0043167,GO:0016070,GO:0071704,GO:1901360,GO:0046483,GO:0044238,GO:0006139,GO:0006725,GO:0016462,GO:0017111,GO:1901576,GO:…	binding,small molecule binding,catalytic activity,nucleotide binding,nucleoside phosphate binding,anion binding,purine nucleotide binding,DNA replication,nucleoside binding,purine ribonucleoside triphosphate binding,purine nucleoside binding,ribonucleoside binding,purine ribonucleoside binding,purine ribonucleotide binding,ribonucleotide binding,metabolic process,protein binding,cellular metaboli…	oas04110,oas03030	Cell cycle,DNA replication
LNC_010639	XLOC_131750	.	transcript	10.6092592	4.5568518	1.219214566	0.004822319	0.079252737	Novel_lncRNA	co_location	100861048	AP4M1	adaptor related protein complex 4 mu 1 subunit	GO:0044424,GO:0043231,GO:0043227,GO:0005622,GO:0006352,GO:0008152,GO:0044237,GO:0005623,GO:0044464,GO:0034641,GO:0006807,GO:0005634,GO:0043229,GO:0016070,GO:0043226,GO:0071704,GO:1901360,GO:0046483,GO:0044238,GO:0006139,GO:0006725,GO:1901576,GO:0009058,GO:0090304,GO:0044249,GO:1901362,GO:0018130,GO:0044271,GO:0010467,GO:0044260,GO:0019438,GO:0034654,GO:0032774,GO:0006351,GO:0009059,GO:0034645,GO:…	intracellular part,intracellular membrane-bounded organelle,membrane-bounded organelle,intracellular,DNA-dependent transcription, initiation,metabolic process,cellular metabolic process,cell,cell part,cellular nitrogen compound metabolic process,nitrogen compound metabolic process,nucleus,intracellular organelle,RNA metabolic process,organelle,organic substance metabolic process,organic cyclic co…	oas04142	Lysosome
LNC_010639	XLOC_131750	.	transcript	10.6092592	4.5568518	1.219214566	0.004822319	0.079252737	Novel_lncRNA	co_location	102191484	GPC2	glypican 2	GO:0005488,GO:0005515,GO:0044421,GO:0043168,GO:0031012,GO:0043167,GO:0005578,GO:0005576,GO:0001948,GO:0043394,GO:0043395,GO:1901681,GO:0003674,GO:0005575,GO:0016020	binding,protein binding,extracellular region part,anion binding,extracellular matrix,ion binding,proteinaceous extracellular matrix,extracellular region,glycoprotein binding,proteoglycan binding,heparan sulfate proteoglycan binding,sulfur compound binding,molecular_function,cellular_component,membrane	--	--
LNC_011377	XLOC_140569	.	transcript	3.1941734	6.3171482	-0.983830785	0.020095649	0.187393208	Novel_lncRNA	co_location	102187104	ZMIZ1	zinc finger MIZ-type containing 1	GO:0043231,GO:0043227,GO:0005488,GO:0043229,GO:0043226,GO:0005622,GO:0044424,GO:0005623,GO:0044464,GO:0046872,GO:0043169,GO:0043167,GO:0032400,GO:0032401,GO:0032402,GO:0033059,GO:0043473,GO:0051875,GO:0051904,GO:0051905,GO:0051648,GO:0051650,GO:0003674,GO:0042470,GO:0048770,GO:0051656,GO:0051640,GO:0008270,GO:0005575,GO:0046914,GO:0008150,GO:0009987,GO:0016023,GO:0031988,GO:0005737,GO:0031410,GO:…	intracellular membrane-bounded organelle,membrane-bounded organelle,binding,intracellular organelle,organelle,intracellular,intracellular part,cell,cell part,metal ion binding,cation binding,ion binding,melanosome localization,establishment of melanosome localization,melanosome transport,cellular pigmentation,pigmentation,pigment granule localization,pigment granule transport,establishment of pig…	--	--
LNC_011841	XLOC_145743	.	transcript	3.633518	5.0489474	-0.474615594	0.04793089	0.29438931	Novel_lncRNA	co_location	102189846	PRDX4	peroxiredoxin 4	GO:0003824,GO:0008152,GO:0044710,GO:0016491,GO:0016209,GO:0055114,GO:0051920,GO:0003674,GO:0016705,GO:0008150	catalytic activity,metabolic process,single-organism metabolic process,oxidoreductase activity,antioxidant activity,oxidation-reduction process,peroxiredoxin activity,molecular_function,oxidoreductase activity, acting on paired donors, with incorporation or reduction of molecular oxygen,biological_process	--	--
LNC_011841	XLOC_145743	.	transcript	3.633518	5.0489474	-0.474615594	0.04793089	0.29438931	Novel_lncRNA	co_location	100860804	SAT1	spermidine/spermine N1-acetyltransferase 1	GO:0003824,GO:0003674,GO:0016740,GO:0016747,GO:0016746,GO:0016407,GO:0016410,GO:0008080	catalytic activity,molecular_function,transferase activity,transferase activity, transferring acyl groups other than amino-acyl groups,transferase activity, transferring acyl groups,acetyltransferase activity,N-acyltransferase activity,N-acetyltransferase activity	oas00330,oas01100	Arginine and proline metabolism,Metabolic pathways
LNC_011841	XLOC_145743	.	transcript	3.633518	5.0489474	-0.474615594	0.04793089	0.29438931	Novel_lncRNA	co_location	102189293	APOO	apolipoprotein O	GO:0043231,GO:0043227,GO:0005488,GO:0044446,GO:0044422,GO:0043229,GO:0043226,GO:0005622,GO:0044424,GO:0005623,GO:0044464,GO:0043234,GO:0032991,GO:0000813,GO:0032509,GO:0003674,GO:0016197,GO:0010008,GO:0005768,GO:0044440,GO:0043130,GO:0031090,GO:0005575,GO:0032182,GO:0008150,GO:0009987,GO:0005515,GO:0005737,GO:0044444,GO:0051641,GO:0051179,GO:0044765,GO:0044699,GO:0006810,GO:0051234,GO:0051649,GO:…	intracellular membrane-bounded organelle,membrane-bounded organelle,binding,intracellular organelle part,organelle part,intracellular organelle,organelle,intracellular,intracellular part,cell,cell part,protein complex,macromolecular complex,ESCRT I complex,endosome transport via multivesicular body sorting pathway,molecular_function,endosomal transport,endosome membrane,endosome,endosomal part,ub…	--	--
LNC_011841	XLOC_145743	.	transcript	3.633518	5.0489474	-0.474615594	0.04793089	0.29438931	Novel_lncRNA	co_location	102189567	ACOT9	acyl-CoA thioesterase 9	--	--	--	--
LNC_012119	XLOC_149870	.	transcript	1.5350752	2.5459768	-0.729909941	0.022363301	0.197414813	Novel_lncRNA	co_location	102191591	TCEAL1	transcription elongation factor A like 1	--	--	--	--
LNC_012119	XLOC_149870	.	transcript	1.5350752	2.5459768	-0.729909941	0.022363301	0.197414813	Novel_lncRNA	co_location	102190591	MORF4L2	mortality factor 4 like 2	--	--	--	--
LNC_012119	XLOC_149870	.	transcript	1.5350752	2.5459768	-0.729909941	0.022363301	0.197414813	Novel_lncRNA	co_location	102177418	TCEAL3	transcription elongation factor A like 3	GO:0034641,GO:0090304,GO:0006807,GO:0046483,GO:0006725,GO:0006139,GO:1901360,GO:0006259,GO:0034645,GO:0009059,GO:0044260,GO:0044249,GO:0044237,GO:0009058,GO:1901576,GO:0044238,GO:0043170,GO:0006260,GO:0071704,GO:0008152,GO:0006270,GO:0006261,GO:0008150,GO:0009987	cellular nitrogen compound metabolic process,nucleic acid metabolic process,nitrogen compound metabolic process,heterocycle metabolic process,cellular aromatic compound metabolic process,nucleobase-containing compound metabolic process,organic cyclic compound metabolic process,DNA metabolic process,cellular macromolecule biosynthetic process,macromolecule biosynthetic process,cellular macromolecu…	--	--
LNC_012119	XLOC_149870	.	transcript	1.5350752	2.5459768	-0.729909941	0.022363301	0.197414813	Novel_lncRNA	co_location	102168241	TCEAL4	transcription elongation factor A like 4	GO:0051179,GO:0006812,GO:0051234,GO:0006810,GO:0030001,GO:0008324,GO:0046873,GO:0022890,GO:0006813,GO:0006811,GO:0015672,GO:0044765,GO:0005267,GO:0015079,GO:0005261,GO:0022892,GO:0015075,GO:0015077,GO:0005227,GO:0015269,GO:0022891,GO:0022836,GO:0022839,GO:0016286,GO:0022857,GO:0005215,GO:0005216,GO:0022838,GO:0015267,GO:0022803,GO:0003674,GO:0008150,GO:0044699,GO:0005575,GO:0044425,GO:0016020,GO:…	localization,cation transport,establishment of localization,transport,metal ion transport,cation transmembrane transporter activity,metal ion transmembrane transporter activity,inorganic cation transmembrane transporter activity,potassium ion transport,ion transport,monovalent inorganic cation transport,single-organism transport,potassium channel activity,potassium ion transmembrane transporter a…	--	--
LNC_012119	XLOC_149870	.	transcript	1.5350752	2.5459768	-0.729909941	0.022363301	0.197414813	Novel_lncRNA	co_location	102169652	BEX4	brain expressed X-linked 4	GO:0043234,GO:0032991,GO:0043190,GO:0005575,GO:0008150,GO:0051179,GO:0006810,GO:0051234,GO:0044425,GO:0016020	protein complex,macromolecular complex,ATP-binding cassette (ABC) transporter complex,cellular_component,biological_process,localization,transport,establishment of localization,membrane part,membrane	--	--
LNC_012119	XLOC_149870	.	transcript	1.5350752	2.5459768	-0.729909941	0.022363301	0.197414813	Novel_lncRNA	co_location	102190306	GLRA4	glycine receptor alpha 4	GO:0003674,GO:0005216,GO:0022838,GO:0015267,GO:0022803,GO:0001503,GO:0015276,GO:0022834,GO:0005575,GO:0022836,GO:0022839,GO:0005230,GO:0008150,GO:0015075,GO:0022891,GO:0006811,GO:0022892,GO:0044707,GO:0051179,GO:0005215,GO:0044765,GO:0044699,GO:0006810,GO:0051234,GO:0022857,GO:0032501,GO:0016020	molecular_function,ion channel activity,substrate-specific channel activity,channel activity,passive transmembrane transporter activity,ossification,ligand-gated ion channel activity,ligand-gated channel activity,cellular_component,gated channel activity,ion gated channel activity,extracellular ligand-gated ion channel activity,biological_process,ion transmembrane transporter activity,substrate-s…	--	--
LNC_012326	XLOC_152258	.	transcript	2.184854	4.8448214	-1.148906606	0.032399043	0.238364168	Novel_lncRNA	co_location	108634769	LOC108634769	collagen alpha-1(I) chain-like	--	--	--	--
LNC_012326	XLOC_152258	.	transcript	2.184854	4.8448214	-1.148906606	0.032399043	0.238364168	Novel_lncRNA	co_location	108634770	LOC108634770	basic proline-rich protein-like	--	--	--	--
LNC_012326	XLOC_152258	.	transcript	2.184854	4.8448214	-1.148906606	0.032399043	0.238364168	Novel_lncRNA	co_expression	102177098	BRIX1	BRX1%2C biogenesis of ribosomes	--	--	--	--
LNC_012326	XLOC_152258	.	transcript	2.184854	4.8448214	-1.148906606	0.032399043	0.238364168	Novel_lncRNA	co_expression	108635080	LOC108635080	collagen alpha-1(III) chain-like	--	--	--	--
LNC_012334	XLOC_152368	.	transcript	3.3334556	2.5177976	0.404856198	0.037959647	0.260183784	Novel_lncRNA	co_location	102183259	GUCD1	guanylyl cyclase domain containing 1	GO:0005488,GO:0097159,GO:1901363,GO:0043167,GO:0044238,GO:0043170,GO:0003674,GO:0071704,GO:0008152,GO:0005524,GO:0032559,GO:0035639,GO:0001883,GO:0032549,GO:0032550,GO:0032555,GO:0001882,GO:0030554,GO:0032553,GO:0017076,GO:0005575,GO:0036094,GO:0043168,GO:0008150,GO:0000166,GO:1901265,GO:0003824,GO:0016787,GO:0006508,GO:0019538,GO:0044425,GO:0008233,GO:0016021,GO:0016020,GO:0031224	binding,organic cyclic compound binding,heterocyclic compound binding,ion binding,primary metabolic process,macromolecule metabolic process,molecular_function,organic substance metabolic process,metabolic process,ATP binding,adenyl ribonucleotide binding,purine ribonucleoside triphosphate binding,purine nucleoside binding,ribonucleoside binding,purine ribonucleoside binding,purine ribonucleotide …	--	--
LNC_012334	XLOC_152368	.	transcript	3.3334556	2.5177976	0.404856198	0.037959647	0.260183784	Novel_lncRNA	co_location	102182996	GGT1	gamma-glutamyltransferase 1	GO:0034641,GO:0006749,GO:0006807,GO:0003840,GO:0006575,GO:0006518,GO:0043603,GO:0016755,GO:0006790,GO:0044237,GO:0006520,GO:0016746,GO:0044238,GO:0003674,GO:0071704,GO:0019752,GO:0043436,GO:0006082,GO:0008152,GO:1901564,GO:0044281,GO:0044710,GO:0008150,GO:0009987,GO:0016740,GO:0003824	cellular nitrogen compound metabolic process,glutathione metabolic process,nitrogen compound metabolic process,gamma-glutamyltransferase activity,cellular modified amino acid metabolic process,peptide metabolic process,cellular amide metabolic process,transferase activity, transferring amino-acyl groups,sulfur compound metabolic process,cellular metabolic process,cellular amino acid metabolic pro…	--	--
LNC_012334	XLOC_152368	.	transcript	3.3334556	2.5177976	0.404856198	0.037959647	0.260183784	Novel_lncRNA	co_location	106503057	LOC106503057	calcineurin-binding protein cabin-1	GO:0005488,GO:0003674,GO:0005515,GO:0003824	binding,molecular_function,protein binding,catalytic activity	--	--
LNC_012334	XLOC_152368	.	transcript	3.3334556	2.5177976	0.404856198	0.037959647	0.260183784	Novel_lncRNA	co_location	102182433	SUSD2	sushi domain containing 2	GO:0005488,GO:0002376,GO:0006955,GO:0003674,GO:0001871,GO:0030247,GO:0005044,GO:0038024,GO:0008150,GO:0030246,GO:0050896,GO:0004872	binding,immune system process,immune response,molecular_function,pattern binding,polysaccharide binding,scavenger receptor activity,cargo receptor activity,biological_process,carbohydrate binding,response to stimulus,receptor activity	--	--
LNC_012334	XLOC_152368	.	transcript	3.3334556	2.5177976	0.404856198	0.037959647	0.260183784	Novel_lncRNA	co_location	102178847	SNRPD3	small nuclear ribonucleoprotein D3 polypeptide	--	--	oas05322,oas03040	Systemic lupus erythematosus,Spliceosome
LNC_012334	XLOC_152368	.	transcript	3.3334556	2.5177976	0.404856198	0.037959647	0.260183784	Novel_lncRNA	co_location	102182719	GGT5	gamma-glutamyltransferase 5	GO:0044281,GO:0003824,GO:0019752,GO:0044710,GO:0043436,GO:0006082,GO:0008152,GO:0044237,GO:0034641,GO:0006807,GO:0044238,GO:0071704,GO:1901564,GO:0006520,GO:0003674,GO:0016740,GO:0016746,GO:0043603,GO:0006749,GO:0009987,GO:0006518,GO:0008150,GO:0006790,GO:0003840,GO:0016755,GO:0006575	small molecule metabolic process,catalytic activity,carboxylic acid metabolic process,single-organism metabolic process,oxoacid metabolic process,organic acid metabolic process,metabolic process,cellular metabolic process,cellular nitrogen compound metabolic process,nitrogen compound metabolic process,primary metabolic process,organic substance metabolic process,organonitrogen compound metabolic …	--	--
XR_001295577.2	102172689	LOC102172689	transcript	6.23899	2.7923332	1.159841393	0.037927741	0.260183784	Annotated_lncRNA	co_location	102188917	FAM185A	family with sequence similarity 185 member A	GO:0044238,GO:0003674,GO:0071704,GO:0008152,GO:0016772,GO:0008150,GO:0016740,GO:0016773,GO:0003824,GO:0005975	primary metabolic process,molecular_function,organic substance metabolic process,metabolic process,transferase activity, transferring phosphorus-containing groups,biological_process,transferase activity,phosphotransferase activity, alcohol group as acceptor,catalytic activity,carbohydrate metabolic process	--	--
XR_001295577.2	102172689	LOC102172689	transcript	6.23899	2.7923332	1.159841393	0.037927741	0.260183784	Annotated_lncRNA	co_location	102188649	CCDC146	coiled-coil domain containing 146	--	--	--	--
XR_001295577.2	102172689	LOC102172689	transcript	6.23899	2.7923332	1.159841393	0.037927741	0.260183784	Annotated_lncRNA	co_location	102188376	FGL2	fibrinogen like 2	GO:0005488,GO:0043234,GO:0044422,GO:0044446,GO:0008092,GO:0005515,GO:0006996,GO:0007049,GO:0007155,GO:0022610,GO:0071840,GO:0016043,GO:0007010,GO:0044424,GO:0048285,GO:0005694,GO:0000280,GO:0007067,GO:0032991,GO:0000278,GO:0005856,GO:0044427,GO:0044430,GO:0005622,GO:0043229,GO:0043226,GO:0033043,GO:0051128,GO:0022402,GO:0032886,GO:0070507,GO:0051493,GO:0005623,GO:0044464,GO:0044237,GO:0005819,GO:…	binding,protein complex,organelle part,intracellular organelle part,cytoskeletal protein binding,protein binding,organelle organization,cell cycle,cell adhesion,biological adhesion,cellular component organization or biogenesis,cellular component organization,cytoskeleton organization,intracellular part,organelle fission,chromosome,nuclear division,mitosis,macromolecular complex,mitotic cell cycle…	--	--
XR_001295577.2	102172689	LOC102172689	transcript	6.23899	2.7923332	1.159841393	0.037927741	0.260183784	Annotated_lncRNA	co_expression	102171413	FKBP4	FK506 binding protein 4	GO:0005488,GO:0003824,GO:0044710,GO:0008152,GO:0044237,GO:0006629,GO:0044238,GO:0071704,GO:0016787,GO:0003674,GO:0008081,GO:0044260,GO:0005515,GO:0009987,GO:0008150,GO:0051082,GO:0042578,GO:0006457,GO:0043170,GO:0016788,GO:0044267,GO:0019538	binding,catalytic activity,single-organism metabolic process,metabolic process,cellular metabolic process,lipid metabolic process,primary metabolic process,organic substance metabolic process,hydrolase activity,molecular_function,phosphoric diester hydrolase activity,cellular macromolecule metabolic process,protein binding,cellular process,biological_process,unfolded protein binding,phosphoric es…	oas04915	Estrogen signaling pathway
XR_001295696.2	102168701	LOC102168701	transcript	1717.743237	1252.272217	0.455966196	0.007532703	0.104244187	Annotated_lncRNA	co_location	102170119	RNF41	ring finger protein 41	GO:0043231,GO:0043227,GO:0005488,GO:0005634,GO:0044446,GO:0044422,GO:0044428,GO:0043229,GO:0043226,GO:0005622,GO:0044424,GO:0005623,GO:0044464,GO:0043234,GO:0046872,GO:0032991,GO:0043169,GO:0043167,GO:0044260,GO:0000152,GO:0005680,GO:0031461,GO:0000151,GO:0031386,GO:0044237,GO:0016881,GO:0016874,GO:0044238,GO:0016879,GO:0004842,GO:0019787,GO:0043170,GO:0003674,GO:0071704,GO:0016567,GO:0032446,GO:…	intracellular membrane-bounded organelle,membrane-bounded organelle,binding,nucleus,intracellular organelle part,organelle part,nuclear part,intracellular organelle,organelle,intracellular,intracellular part,cell,cell part,protein complex,metal ion binding,macromolecular complex,cation binding,ion binding,cellular macromolecule metabolic process,nuclear ubiquitin ligase complex,anaphase-promoting…	oas04144	Endocytosis
XR_001295696.2	102168701	LOC102168701	transcript	1717.743237	1252.272217	0.455966196	0.007532703	0.104244187	Annotated_lncRNA	co_location	102171409	MYL6B	myosin light chain 6B	GO:0005488,GO:0005509,GO:0043167,GO:0043169,GO:0046872,GO:0003674	binding,calcium ion binding,ion binding,cation binding,metal ion binding,molecular_function	oas04921,oas04270	Oxytocin signaling pathway,Vascular smooth muscle contraction
XR_001295696.2	102168701	LOC102168701	transcript	1717.743237	1252.272217	0.455966196	0.007532703	0.104244187	Annotated_lncRNA	co_location	102170394	MYL6	myosin light chain 6	GO:0005488,GO:0043167,GO:0003674,GO:0005509,GO:0043169,GO:0046872	binding,ion binding,molecular_function,calcium ion binding,cation binding,metal ion binding	oas04921,oas04270	Oxytocin signaling pathway,Vascular smooth muscle contraction
XR_001295696.2	102168701	LOC102168701	transcript	1717.743237	1252.272217	0.455966196	0.007532703	0.104244187	Annotated_lncRNA	co_location	102168982	IKZF4	IKAROS family zinc finger 4	GO:0043231,GO:0043227,GO:0005488,GO:0005634,GO:0044446,GO:0044422,GO:0005654,GO:0044451,GO:0034641,GO:0090304,GO:0044428,GO:0043229,GO:0043226,GO:0006974,GO:0006807,GO:0031981,GO:0005622,GO:0033554,GO:0046483,GO:0006725,GO:0043233,GO:0070013,GO:0006139,GO:1901360,GO:0031974,GO:0006351,GO:0032774,GO:0044424,GO:0005623,GO:0044464,GO:0044271,GO:0043234,GO:0034654,GO:0016070,GO:0019438,GO:0018130,GO:…	intracellular membrane-bounded organelle,membrane-bounded organelle,binding,nucleus,intracellular organelle part,organelle part,nucleoplasm,nucleoplasm part,cellular nitrogen compound metabolic process,nucleic acid metabolic process,nuclear part,intracellular organelle,organelle,response to DNA damage stimulus,nitrogen compound metabolic process,nuclear lumen,intracellular,cellular response to st…	--	--
XR_001295696.2	102168701	LOC102168701	transcript	1717.743237	1252.272217	0.455966196	0.007532703	0.104244187	Annotated_lncRNA	co_location	102168430	SMARCC2	SWI/SNF related%2C matrix associated%2C actin dependent regulator of chromatin subfamily c member 2	GO:0005488,GO:0043234,GO:0044422,GO:0044446,GO:0005515,GO:0043231,GO:0043227,GO:0044424,GO:0032991,GO:0005622,GO:0043229,GO:0043226,GO:0005623,GO:0044464,GO:0046907,GO:0051649,GO:0006891,GO:0051179,GO:0048193,GO:0017119,GO:0051641,GO:0005794,GO:0044431,GO:0009987,GO:0051234,GO:0006810,GO:0016192,GO:0044763,GO:0005737,GO:0044765,GO:0044699,GO:0003674,GO:0044444,GO:0008150,GO:0005575	binding,protein complex,organelle part,intracellular organelle part,protein binding,intracellular membrane-bounded organelle,membrane-bounded organelle,intracellular part,macromolecular complex,intracellular,intracellular organelle,organelle,cell,cell part,intracellular transport,establishment of localization in cell,intra-Golgi vesicle-mediated transport,localization,Golgi vesicle transport,Golg…	--	--
XR_001295696.2	102168701	LOC102168701	transcript	1717.743237	1252.272217	0.455966196	0.007532703	0.104244187	Annotated_lncRNA	co_location	102173919	RPS26	ribosomal protein S26	GO:0043229,GO:0043226,GO:0005622,GO:0044424,GO:0005623,GO:0044464,GO:0032991,GO:0034645,GO:0009059,GO:0044260,GO:0010467,GO:0044249,GO:0044237,GO:0009058,GO:1901576,GO:0044238,GO:0043170,GO:0003674,GO:0071704,GO:0008152,GO:0005575,GO:0008150,GO:0043228,GO:0043232,GO:0009987,GO:0005737,GO:0044444,GO:0006412,GO:0003735,GO:0005840,GO:0044267,GO:0030529,GO:0005198,GO:0019538	intracellular organelle,organelle,intracellular,intracellular part,cell,cell part,macromolecular complex,cellular macromolecule biosynthetic process,macromolecule biosynthetic process,cellular macromolecule metabolic process,gene expression,cellular biosynthetic process,cellular metabolic process,biosynthetic process,organic substance biosynthetic process,primary metabolic process,macromolecule m…	oas03010	Ribosome
XR_001295696.2	102168701	LOC102168701	transcript	1717.743237	1252.272217	0.455966196	0.007532703	0.104244187	Annotated_lncRNA	co_location	102172971	PA2G4	proliferation-associated 2G4	GO:0009987,GO:0008150,GO:0000746,GO:0051704,GO:0044764	cellular process,biological_process,conjugation,multi-organism process,multi-organism cellular process	--	--
XR_001295696.2	102168701	LOC102168701	transcript	1717.743237	1252.272217	0.455966196	0.007532703	0.104244187	Annotated_lncRNA	co_location	102171955	ZC3H10	zinc finger CCCH-type containing 10	GO:0003677,GO:0005488,GO:0003676,GO:0034641,GO:0097159,GO:1901363,GO:0090304,GO:0006807,GO:0005622,GO:0046483,GO:0006725,GO:0006139,GO:1901360,GO:0006351,GO:0032774,GO:0044424,GO:0005623,GO:0044464,GO:0044271,GO:0034654,GO:0016070,GO:0019438,GO:0018130,GO:0006259,GO:1901362,GO:0046872,GO:0043169,GO:0034645,GO:0007049,GO:0009059,GO:0043167,GO:0044260,GO:0010467,GO:0044249,GO:0044237,GO:0009058,GO:…	DNA binding,binding,nucleic acid binding,cellular nitrogen compound metabolic process,organic cyclic compound binding,heterocyclic compound binding,nucleic acid metabolic process,nitrogen compound metabolic process,intracellular,heterocycle metabolic process,cellular aromatic compound metabolic process,nucleobase-containing compound metabolic process,organic cyclic compound metabolic process,tran…	--	--
XR_001295696.2	102168701	LOC102168701	transcript	1717.743237	1252.272217	0.455966196	0.007532703	0.104244187	Annotated_lncRNA	co_location	102173448	ERBB3	erb-b2 receptor tyrosine kinase 3	GO:0005488,GO:0043234,GO:0044422,GO:0044446,GO:0043231,GO:0043227,GO:0044424,GO:0044428,GO:0035639,GO:0001883,GO:0032549,GO:0032550,GO:0017076,GO:0003824,GO:0043168,GO:0032555,GO:0001882,GO:0032553,GO:0000166,GO:1901265,GO:0030554,GO:0036094,GO:0005524,GO:0005634,GO:0032559,GO:0032991,GO:0005622,GO:0043229,GO:0043226,GO:0043167,GO:0007167,GO:0007169,GO:0006796,GO:0019199,GO:0006793,GO:0005623,GO:…	binding,protein complex,organelle part,intracellular organelle part,intracellular membrane-bounded organelle,membrane-bounded organelle,intracellular part,nuclear part,purine ribonucleoside triphosphate binding,purine nucleoside binding,ribonucleoside binding,purine ribonucleoside binding,purine nucleotide binding,catalytic activity,anion binding,purine ribonucleotide binding,nucleoside binding,r…	oas05205,oas04144,oas05206,oas04020,oas04012	Proteoglycans in cancer,Endocytosis,MicroRNAs in cancer,Calcium signaling pathway,ErbB signaling pathway
XR_001295696.2	102168701	LOC102168701	transcript	1717.743237	1252.272217	0.455966196	0.007532703	0.104244187	Annotated_lncRNA	co_location	102172515	ESYT1	extended synaptotagmin 1	GO:0005488,GO:0005515,GO:0008289,GO:0003674	binding,protein binding,lipid binding,molecular_function	--	--
XR_001295810.1	106502219	LOC106502219	transcript	7.6235126	13.1748522	-0.789258987	0.001749311	0.045437384	Annotated_lncRNA	co_location	108636234	LOC108636234	probable bifunctional methylenetetrahydrofolate dehydrogenase/cyclohydrolase 2	--	--	--	--
XR_001295810.1	106502219	LOC106502219	transcript	7.6235126	13.1748522	-0.789258987	0.001749311	0.045437384	Annotated_lncRNA	co_location	102182683	LOC102182683	growth-regulated alpha protein-like	GO:0005488,GO:0005515,GO:0005125,GO:0005102,GO:0005576,GO:0008009,GO:0042379,GO:0001664,GO:0003674,GO:0005126,GO:0002376,GO:0006955,GO:0008150,GO:0005575,GO:0050896	binding,protein binding,cytokine activity,receptor binding,extracellular region,chemokine activity,chemokine receptor binding,G-protein coupled receptor binding,molecular_function,cytokine receptor binding,immune system process,immune response,biological_process,cellular_component,response to stimulus	oas05132,oas05134,oas04668,oas04062	Salmonella infection,Legionellosis,TNF signaling pathway,Chemokine signaling pathway
XR_001295810.1	106502219	LOC106502219	transcript	7.6235126	13.1748522	-0.789258987	0.001749311	0.045437384	Annotated_lncRNA	co_location	102178717	PPBP	pro-platelet basic protein	GO:0005488,GO:0008009,GO:0042379,GO:0001664,GO:0005125,GO:0046872,GO:0043169,GO:0043167,GO:0002376,GO:0006955,GO:0005126,GO:0003674,GO:0005576,GO:0008270,GO:0005575,GO:0046914,GO:0005102,GO:0008150,GO:0005515,GO:0050896	binding,chemokine activity,chemokine receptor binding,G-protein coupled receptor binding,cytokine activity,metal ion binding,cation binding,ion binding,immune system process,immune response,cytokine receptor binding,molecular_function,extracellular region,zinc ion binding,cellular_component,transition metal ion binding,receptor binding,biological_process,protein binding,response to stimulus	oas04062,oas04060	Chemokine signaling pathway,Cytokine-cytokine receptor interaction
XR_001295810.1	106502219	LOC106502219	transcript	7.6235126	13.1748522	-0.789258987	0.001749311	0.045437384	Annotated_lncRNA	co_location	102179276	LOC102179276	probable bifunctional methylenetetrahydrofolate dehydrogenase/cyclohydrolase 2	GO:0044281,GO:0019752,GO:0043436,GO:0006082,GO:1901564,GO:0006520,GO:0044710,GO:0003824,GO:0016646,GO:0016053,GO:0046394,GO:0016645,GO:0004488,GO:0042558,GO:0006760,GO:0009396,GO:0044711,GO:0008652,GO:0042559,GO:1901607,GO:0044283,GO:0055114,GO:0006575,GO:0016491,GO:0044237,GO:0042398,GO:1901566,GO:1901605,GO:0006807,GO:0034641,GO:0008152,GO:0051186,GO:0006732,GO:0009108,GO:1901360,GO:0051188,GO:…	small molecule metabolic process,carboxylic acid metabolic process,oxoacid metabolic process,organic acid metabolic process,organonitrogen compound metabolic process,cellular amino acid metabolic process,single-organism metabolic process,catalytic activity,oxidoreductase activity, acting on the CH-NH group of donors, NAD or NADP as acceptor,organic acid biosynthetic process,carboxylic acid biosyn…	oas00670,oas01100	One carbon pool by folate,Metabolic pathways
XR_001295810.1	106502219	LOC106502219	transcript	7.6235126	13.1748522	-0.789258987	0.001749311	0.045437384	Annotated_lncRNA	co_location	102182395	LOC102182395	growth-regulated protein homolog gamma	GO:0005488,GO:0005515,GO:0005125,GO:0005102,GO:0005576,GO:0008009,GO:0042379,GO:0001664,GO:0003674,GO:0005126,GO:0002376,GO:0006955,GO:0008150,GO:0005575,GO:0050896	binding,protein binding,cytokine activity,receptor binding,extracellular region,chemokine activity,chemokine receptor binding,G-protein coupled receptor binding,molecular_function,cytokine receptor binding,immune system process,immune response,biological_process,cellular_component,response to stimulus	oas05132,oas05134,oas04668,oas04062	Salmonella infection,Legionellosis,TNF signaling pathway,Chemokine signaling pathway
XR_001295810.1	106502219	LOC106502219	transcript	7.6235126	13.1748522	-0.789258987	0.001749311	0.045437384	Annotated_lncRNA	co_location	102182115	LOC102182115	growth-regulated alpha protein	GO:0005488,GO:0005515,GO:0005125,GO:0005102,GO:0005576,GO:0008009,GO:0042379,GO:0001664,GO:0003674,GO:0005126,GO:0002376,GO:0006955,GO:0008150,GO:0005575,GO:0050896	binding,protein binding,cytokine activity,receptor binding,extracellular region,chemokine activity,chemokine receptor binding,G-protein coupled receptor binding,molecular_function,cytokine receptor binding,immune system process,immune response,biological_process,cellular_component,response to stimulus	oas05132,oas05134,oas04668,oas04062	Salmonella infection,Legionellosis,TNF signaling pathway,Chemokine signaling pathway
XR_001295810.1	106502219	LOC106502219	transcript	7.6235126	13.1748522	-0.789258987	0.001749311	0.045437384	Annotated_lncRNA	co_location	102181854	LOC102181854	platelet factor 4	GO:0005488,GO:0005515,GO:0005125,GO:0005102,GO:0005576,GO:0008009,GO:0042379,GO:0001664,GO:0003674,GO:0005126,GO:0002376,GO:0006955,GO:0008150,GO:0005575,GO:0050896	binding,protein binding,cytokine activity,receptor binding,extracellular region,chemokine activity,chemokine receptor binding,G-protein coupled receptor binding,molecular_function,cytokine receptor binding,immune system process,immune response,biological_process,cellular_component,response to stimulus	oas04062,oas04060	Chemokine signaling pathway,Cytokine-cytokine receptor interaction
XR_001295810.1	106502219	LOC106502219	transcript	7.6235126	13.1748522	-0.789258987	0.001749311	0.045437384	Annotated_lncRNA	co_expression	102178145	RAPGEF3	Rap guanine nucleotide exchange factor 3	GO:0060589,GO:0030695,GO:0003674,GO:0005085,GO:0030234,GO:0008150,GO:0007264,GO:0035556,GO:0009987,GO:0044699,GO:0044763,GO:0065007,GO:0050896,GO:0050789,GO:0050794,GO:0023052,GO:0044700,GO:0007154,GO:0007165,GO:0051716	nucleoside-triphosphatase regulator activity,GTPase regulator activity,molecular_function,guanyl-nucleotide exchange factor activity,enzyme regulator activity,biological_process,small GTPase mediated signal transduction,intracellular signal transduction,cellular process,single-organism process,single-organism cellular process,biological regulation,response to stimulus,regulation of biological pro…	oas04726,oas04015,oas04670,oas04720,oas04261,oas04024	Serotonergic synapse,Rap1 signaling pathway,Leukocyte transendothelial migration,Long-term potentiation,Adrenergic signaling in cardiomyocytes,cAMP signaling pathway
XR_001295810.1	106502219	LOC106502219	transcript	7.6235126	13.1748522	-0.789258987	0.001749311	0.045437384	Annotated_lncRNA	co_expression	102176731	EIF5A2	eukaryotic translation initiation factor 5A2	GO:0005488,GO:0097159,GO:1901363,GO:0008152,GO:0044237,GO:0003676,GO:0044238,GO:0071704,GO:0051128,GO:0016043,GO:0071840,GO:0003674,GO:0043933,GO:0008135,GO:0043624,GO:0071822,GO:0051130,GO:0044260,GO:1901576,GO:0009058,GO:0043241,GO:0044249,GO:0032984,GO:0006415,GO:0022411,GO:0009987,GO:0048518,GO:0043244,GO:0006449,GO:0006452,GO:0043243,GO:0045727,GO:0045901,GO:0045905,GO:0008150,GO:0048522,GO:…	binding,organic cyclic compound binding,heterocyclic compound binding,metabolic process,cellular metabolic process,nucleic acid binding,primary metabolic process,organic substance metabolic process,regulation of cellular component organization,cellular component organization,cellular component organization or biogenesis,molecular_function,macromolecular complex subunit organization,translation fa…	--	--
XR_001295810.1	106502219	LOC106502219	transcript	7.6235126	13.1748522	-0.789258987	0.001749311	0.045437384	Annotated_lncRNA	co_expression	102185344	AMDHD1	amidohydrolase domain containing 1	GO:0003674,GO:0003824,GO:0016787	molecular_function,catalytic activity,hydrolase activity	oas00340,oas01100	Histidine metabolism,Metabolic pathways
XR_001295810.1	106502219	LOC106502219	transcript	7.6235126	13.1748522	-0.789258987	0.001749311	0.045437384	Annotated_lncRNA	co_expression	102190188	THEM4	thioesterase superfamily member 4	--	--	oas04151	PI3K-Akt signaling pathway
XR_001295810.1	106502219	LOC106502219	transcript	7.6235126	13.1748522	-0.789258987	0.001749311	0.045437384	Annotated_lncRNA	co_expression	102172072	LOC102172072	translation initiation factor IF-2-like	--	--	--	--
XR_001295810.1	106502219	LOC106502219	transcript	7.6235126	13.1748522	-0.789258987	0.001749311	0.045437384	Annotated_lncRNA	co_expression	102183361	PITPNC1	phosphatidylinositol transfer protein%2C cytoplasmic 1	GO:0005576,GO:0003674,GO:0030234,GO:0008150,GO:0019887,GO:0019207,GO:0004860,GO:0019210,GO:0005623,GO:0044464,GO:0004857,GO:0005622,GO:0051179,GO:0006810,GO:0051234,GO:0005575	extracellular region,molecular_function,enzyme regulator activity,biological_process,protein kinase regulator activity,kinase regulator activity,protein kinase inhibitor activity,kinase inhibitor activity,cell,cell part,enzyme inhibitor activity,intracellular,localization,transport,establishment of localization,cellular_component	--	--
XR_001295810.1	106502219	LOC106502219	transcript	7.6235126	13.1748522	-0.789258987	0.001749311	0.045437384	Annotated_lncRNA	co_expression	102179895	PRICKLE2	prickle planar cell polarity protein 2	GO:0005488,GO:0043167,GO:0043169,GO:0046872,GO:0003674,GO:0008270,GO:0046914	binding,ion binding,cation binding,metal ion binding,molecular_function,zinc ion binding,transition metal ion binding	oas04310	Wnt signaling pathway
XR_001295810.1	106502219	LOC106502219	transcript	7.6235126	13.1748522	-0.789258987	0.001749311	0.045437384	Annotated_lncRNA	co_expression	102174529	LCMT1	leucine carboxyl methyltransferase 1	GO:0005488,GO:0003824,GO:0008152,GO:0003674,GO:0016740,GO:0016741,GO:0008168,GO:0008150,GO:0032259,GO:0050840,GO:0005576,GO:0005575	binding,catalytic activity,metabolic process,molecular_function,transferase activity,transferase activity, transferring one-carbon groups,methyltransferase activity,biological_process,methylation,extracellular matrix binding,extracellular region,cellular_component	--	--
XR_001295810.1	106502219	LOC106502219	transcript	7.6235126	13.1748522	-0.789258987	0.001749311	0.045437384	Annotated_lncRNA	co_expression	102188573	SCARB2	scavenger receptor class B member 2	GO:0009987,GO:0008150,GO:0007155,GO:0022610,GO:0044763,GO:0044699,GO:0005575,GO:0016020	cellular process,biological_process,cell adhesion,biological adhesion,single-organism cellular process,single-organism process,cellular_component,membrane	oas04142	Lysosome
XR_001295810.1	106502219	LOC106502219	transcript	7.6235126	13.1748522	-0.789258987	0.001749311	0.045437384	Annotated_lncRNA	co_expression	108635647	LOC108635647	basic proline-rich protein-like	--	--	--	--
XR_001295810.1	106502219	LOC106502219	transcript	7.6235126	13.1748522	-0.789258987	0.001749311	0.045437384	Annotated_lncRNA	co_expression	102187781	DSTN	destrin%2C actin depolymerizing factor	GO:0005488,GO:0005622,GO:0005623,GO:0044464,GO:0003674,GO:0008092,GO:0005515,GO:0003779,GO:0005575	binding,intracellular,cell,cell part,molecular_function,cytoskeletal protein binding,protein binding,actin binding,cellular_component	--	--
XR_001295810.1	106502219	LOC106502219	transcript	7.6235126	13.1748522	-0.789258987	0.001749311	0.045437384	Annotated_lncRNA	co_expression	102168730	GINM1	glycoprotein integral membrane 1	--	--	--	--
XR_001295810.1	106502219	LOC106502219	transcript	7.6235126	13.1748522	-0.789258987	0.001749311	0.045437384	Annotated_lncRNA	co_expression	102169556	CXCL12	C-X-C motif chemokine ligand 12	GO:0005488,GO:0003674,GO:0005515,GO:0005102,GO:0008009,GO:0042379,GO:0008150,GO:0005125,GO:0001664,GO:0002376,GO:0005576,GO:0005126,GO:0006955,GO:0050896,GO:0005575	binding,molecular_function,protein binding,receptor binding,chemokine activity,chemokine receptor binding,biological_process,cytokine activity,G-protein coupled receptor binding,immune system process,extracellular region,cytokine receptor binding,immune response,response to stimulus,cellular_component	oas05323,oas04064,oas04060,oas04670,oas04062,oas04672	Rheumatoid arthritis,NF-kappa B signaling pathway,Cytokine-cytokine receptor interaction,Leukocyte transendothelial migration,Chemokine signaling pathway,Intestinal immune network for IgA production
XR_001295810.1	106502219	LOC106502219	transcript	7.6235126	13.1748522	-0.789258987	0.001749311	0.045437384	Annotated_lncRNA	co_expression	102172820	ECHDC3	enoyl-CoA hydratase domain containing 3	GO:0003824,GO:0008152,GO:0003674,GO:0016829,GO:0016836,GO:0016835,GO:0008150	catalytic activity,metabolic process,molecular_function,lyase activity,hydro-lyase activity,carbon-oxygen lyase activity,biological_process	--	--
XR_001295810.1	106502219	LOC106502219	transcript	7.6235126	13.1748522	-0.789258987	0.001749311	0.045437384	Annotated_lncRNA	co_expression	102171830	ENOSF1	enolase superfamily member 1	--	--	--	--
XR_001295810.1	106502219	LOC106502219	transcript	7.6235126	13.1748522	-0.789258987	0.001749311	0.045437384	Annotated_lncRNA	co_expression	102174935	RHOBTB3	Rho related BTB domain containing 3	GO:0005488,GO:0097159,GO:1901363,GO:0036094,GO:0000166,GO:1901265,GO:0043168,GO:0001882,GO:0035639,GO:0032553,GO:0001883,GO:0032549,GO:0032550,GO:0032555,GO:0017076,GO:0043167,GO:0003674,GO:0007264,GO:0005515,GO:0009987,GO:0008150,GO:0035556,GO:0005525,GO:0032561,GO:0019001,GO:0044763,GO:0044699,GO:0050794,GO:0050789,GO:0065007,GO:0050896,GO:0051716,GO:0007154,GO:0023052,GO:0044700,GO:0007165	binding,organic cyclic compound binding,heterocyclic compound binding,small molecule binding,nucleotide binding,nucleoside phosphate binding,anion binding,nucleoside binding,purine ribonucleoside triphosphate binding,ribonucleotide binding,purine nucleoside binding,ribonucleoside binding,purine ribonucleoside binding,purine ribonucleotide binding,purine nucleotide binding,ion binding,molecular_fu…	--	--
XR_001295810.1	106502219	LOC106502219	transcript	7.6235126	13.1748522	-0.789258987	0.001749311	0.045437384	Annotated_lncRNA	co_expression	102169495	ARNTL	aryl hydrocarbon receptor nuclear translocator like	GO:0005488,GO:0008152,GO:0044237,GO:0034641,GO:0006807,GO:1901360,GO:0006725,GO:0006139,GO:0044238,GO:0071704,GO:0046483,GO:0090304,GO:0003674,GO:0044260,GO:1901576,GO:0009058,GO:0044249,GO:0005515,GO:0009987,GO:0044271,GO:0018130,GO:0008150,GO:1901362,GO:0046983,GO:0019438,GO:0043170,GO:0032774,GO:0006351,GO:0016070,GO:0034645,GO:0034654,GO:0009059,GO:0010467,GO:0080090,GO:0019219,GO:0051171,GO:…	binding,metabolic process,cellular metabolic process,cellular nitrogen compound metabolic process,nitrogen compound metabolic process,organic cyclic compound metabolic process,cellular aromatic compound metabolic process,nucleobase-containing compound metabolic process,primary metabolic process,organic substance metabolic process,heterocycle metabolic process,nucleic acid metabolic process,molecu…	oas05168,oas04710,oas04728	Herpes simplex infection,Circadian rhythm,Dopaminergic synapse
XR_001295810.1	106502219	LOC106502219	transcript	7.6235126	13.1748522	-0.789258987	0.001749311	0.045437384	Annotated_lncRNA	co_expression	102190144	PFKP	phosphofructokinase%2C platelet	GO:0003824,GO:0008152,GO:0019318,GO:0006096,GO:0005996,GO:0044237,GO:0009056,GO:0046365,GO:0006006,GO:0006007,GO:0019320,GO:1901575,GO:0044724,GO:0008443,GO:0044238,GO:0071704,GO:0003872,GO:0019200,GO:0044723,GO:0016773,GO:0016052,GO:0003674,GO:0016740,GO:0006091,GO:0005975,GO:0016772,GO:0009987,GO:0008150,GO:0016301,GO:0005576,GO:0044763,GO:0044699,GO:0007218,GO:0050794,GO:0050789,GO:0065007,GO:…	catalytic activity,metabolic process,hexose metabolic process,glycolysis,monosaccharide metabolic process,cellular metabolic process,catabolic process,monosaccharide catabolic process,glucose metabolic process,glucose catabolic process,hexose catabolic process,organic substance catabolic process,single-organism carbohydrate catabolic process,phosphofructokinase activity,primary metabolic process,…	oas01230,oas01200,oas00010,oas00051,oas04152,oas00030,oas01100,oas00052	Biosynthesis of amino acids,Carbon metabolism,Glycolysis / Gluconeogenesis,Fructose and mannose metabolism,AMPK signaling pathway,Pentose phosphate pathway,Metabolic pathways,Galactose metabolism
XR_001295810.1	106502219	LOC106502219	transcript	7.6235126	13.1748522	-0.789258987	0.001749311	0.045437384	Annotated_lncRNA	co_expression	106502299	ICAM3	intercellular adhesion molecule 3	GO:0005488,GO:0043234,GO:0005515,GO:0044424,GO:0032991,GO:0005622,GO:0005623,GO:0044464,GO:0044237,GO:0034357,GO:0009521,GO:0009579,GO:0044436,GO:0008152,GO:0015979,GO:0009523,GO:0009987,GO:0009539,GO:0003674,GO:0008150,GO:0005575,GO:0016020,GO:0044425	binding,protein complex,protein binding,intracellular part,macromolecular complex,intracellular,cell,cell part,cellular metabolic process,photosynthetic membrane,photosystem,thylakoid,thylakoid part,metabolic process,photosynthesis,photosystem II,cellular process,photosystem II reaction center,molecular_function,biological_process,cellular_component,membrane,membrane part	oas04514	Cell adhesion molecules (CAMs)
XR_001295810.1	106502219	LOC106502219	transcript	7.6235126	13.1748522	-0.789258987	0.001749311	0.045437384	Annotated_lncRNA	co_expression	102190022	CPNE8	copine 8	GO:0005488,GO:0005515,GO:0040011,GO:0009987,GO:0044000,GO:0046739,GO:0046740,GO:0051814,GO:0052126,GO:0052192,GO:0003674,GO:0051701,GO:0051704,GO:0008150,GO:0044764,GO:0016032,GO:0044403,GO:0044419,GO:0005575,GO:0016020,GO:0044425,GO:0031224,GO:0016021	binding,protein binding,locomotion,cellular process,movement in host,spread of virus in multicellular host,spread of virus in host, cell to cell,movement in other organism involved in symbiotic interaction,movement in host environment,movement in environment of other organism involved in symbiotic interaction,molecular_function,interaction with host,multi-organism process,biological_process,multi…	--	--
XR_001295810.1	106502219	LOC106502219	transcript	7.6235126	13.1748522	-0.789258987	0.001749311	0.045437384	Annotated_lncRNA	co_expression	102172670	SESTD1	SEC14 and spectrin domain containing 1	GO:0005488,GO:0043234,GO:0005515,GO:0044424,GO:0035639,GO:0001883,GO:0032549,GO:0032550,GO:0017076,GO:0003824,GO:0043168,GO:0032555,GO:0001882,GO:0032553,GO:0000166,GO:1901265,GO:0030554,GO:0036094,GO:0005524,GO:0032559,GO:0032991,GO:0005622,GO:0043167,GO:0009360,GO:0042575,GO:0005623,GO:0044464,GO:0003887,GO:0044237,GO:0034061,GO:0006807,GO:0034641,GO:0097159,GO:1901363,GO:0008152,GO:0003677,GO:…	binding,protein complex,protein binding,intracellular part,purine ribonucleoside triphosphate binding,purine nucleoside binding,ribonucleoside binding,purine ribonucleoside binding,purine nucleotide binding,catalytic activity,anion binding,purine ribonucleotide binding,nucleoside binding,ribonucleotide binding,nucleotide binding,nucleoside phosphate binding,adenyl nucleotide binding,small molecul…	--	--
XR_001295810.1	106502219	LOC106502219	transcript	7.6235126	13.1748522	-0.789258987	0.001749311	0.045437384	Annotated_lncRNA	co_expression	102188711	IL1RAP	interleukin 1 receptor accessory protein	GO:0005488,GO:0003674,GO:0005515,GO:0009987,GO:0008150,GO:0044763,GO:0044699,GO:0050794,GO:0050789,GO:0065007,GO:0050896,GO:0051716,GO:0007154,GO:0023052,GO:0044700,GO:0007165	binding,molecular_function,protein binding,cellular process,biological_process,single-organism cellular process,single-organism process,regulation of cellular process,regulation of biological process,biological regulation,response to stimulus,cellular response to stimulus,cell communication,signaling,single organism signaling,signal transduction	oas04210,oas04060,oas04750	Apoptosis,Cytokine-cytokine receptor interaction,Inflammatory mediator regulation of TRP channels
XR_001295810.1	106502219	LOC106502219	transcript	7.6235126	13.1748522	-0.789258987	0.001749311	0.045437384	Annotated_lncRNA	co_expression	102169956	SHC2	SHC adaptor protein 2	GO:0005488,GO:0003674,GO:0005515	binding,molecular_function,protein binding	oas05034,oas05214,oas05220,oas05100,oas04510,oas04910,oas04370,oas04917,oas04915,oas04014,oas04722,oas04062,oas04012,oas04650	Alcoholism,Glioma,Chronic myeloid leukemia,Bacterial invasion of epithelial cells,Focal adhesion,Insulin signaling pathway,VEGF signaling pathway,Prolactin signaling pathway,Estrogen signaling pathway,Ras signaling pathway,Neurotrophin signaling pathway,Chemokine signaling pathway,ErbB signaling pathway,Natural killer cell mediated cytotoxicity
XR_001295810.1	106502219	LOC106502219	transcript	7.6235126	13.1748522	-0.789258987	0.001749311	0.045437384	Annotated_lncRNA	co_expression	108634527	CRIP1	cysteine rich protein 1	GO:0005488,GO:0043167,GO:0003674,GO:0043169,GO:0046872,GO:0008270,GO:0046914	binding,ion binding,molecular_function,cation binding,metal ion binding,zinc ion binding,transition metal ion binding	--	--
XR_001295810.1	106502219	LOC106502219	transcript	7.6235126	13.1748522	-0.789258987	0.001749311	0.045437384	Annotated_lncRNA	co_expression	102190414	PTGR1	prostaglandin reductase 1	GO:0044710,GO:0008152,GO:0055114,GO:0008150	single-organism metabolic process,metabolic process,oxidation-reduction process,biological_process	--	--
XR_001295810.1	106502219	LOC106502219	transcript	7.6235126	13.1748522	-0.789258987	0.001749311	0.045437384	Annotated_lncRNA	co_expression	102191437	CDS2	CDP-diacylglycerol synthase 2	--	--	oas01100,oas04070,oas00564	Metabolic pathways,Phosphatidylinositol signaling system,Glycerophospholipid metabolism
XR_001295810.1	106502219	LOC106502219	transcript	7.6235126	13.1748522	-0.789258987	0.001749311	0.045437384	Annotated_lncRNA	co_expression	102168258	ECM2	extracellular matrix protein 2	GO:0005488,GO:0005667,GO:0005634,GO:0043231,GO:0043227,GO:0006352,GO:0016591,GO:0000428,GO:0030880,GO:0055029,GO:0008152,GO:0044424,GO:0043234,GO:0044422,GO:0044237,GO:0044446,GO:0034641,GO:0043229,GO:0006807,GO:0043226,GO:1901360,GO:0006725,GO:0006139,GO:0044238,GO:0043233,GO:0070013,GO:0071704,GO:0005622,GO:0046483,GO:0031981,GO:0031974,GO:0005623,GO:0044464,GO:0005654,GO:0044451,GO:0090304,GO:…	binding,transcription factor complex,nucleus,intracellular membrane-bounded organelle,membrane-bounded organelle,DNA-dependent transcription, initiation,DNA-directed RNA polymerase II, holoenzyme,DNA-directed RNA polymerase complex,RNA polymerase complex,nuclear DNA-directed RNA polymerase complex,metabolic process,intracellular part,protein complex,organelle part,cellular metabolic process,intra…	--	--
XR_001295810.1	106502219	LOC106502219	transcript	7.6235126	13.1748522	-0.789258987	0.001749311	0.045437384	Annotated_lncRNA	co_expression	102170134	GFPT2	glutamine-fructose-6-phosphate transaminase 2	GO:0005488,GO:0008152,GO:0005975,GO:0030246,GO:0071704,GO:0044238,GO:0003674,GO:0008150	binding,metabolic process,carbohydrate metabolic process,carbohydrate binding,organic substance metabolic process,primary metabolic process,molecular_function,biological_process	oas01100,oas00520,oas00250	Metabolic pathways,Amino sugar and nucleotide sugar metabolism,Alanine, aspartate and glutamate metabolism
XR_001295810.1	106502219	LOC106502219	transcript	7.6235126	13.1748522	-0.789258987	0.001749311	0.045437384	Annotated_lncRNA	co_expression	102189950	LOC102189950	guanine nucleotide-binding protein G(q) subunit alpha	GO:0005488,GO:0005515,GO:0003674,GO:0008150,GO:0043168,GO:0003824,GO:0017076,GO:0035639,GO:0001883,GO:0032549,GO:0032550,GO:0032555,GO:0001882,GO:0016787,GO:0032553,GO:0019028,GO:0000166,GO:1901265,GO:0044423,GO:0019012,GO:0036094,GO:0043167,GO:0007264,GO:0035556,GO:0032403,GO:0031683,GO:0009987,GO:0044699,GO:0097159,GO:1901363,GO:0044763,GO:0065007,GO:0017111,GO:0016462,GO:0050896,GO:0050789,GO:…	binding,protein binding,molecular_function,biological_process,anion binding,catalytic activity,purine nucleotide binding,purine ribonucleoside triphosphate binding,purine nucleoside binding,ribonucleoside binding,purine ribonucleoside binding,purine ribonucleotide binding,nucleoside binding,hydrolase activity,ribonucleotide binding,viral capsid,nucleotide binding,nucleoside phosphate binding,viri…	oas04726,oas04750,oas04015,oas04728,oas05142,oas04918,oas04724,oas04971,oas05143,oas04915,oas04730,oas04912,oas04540,oas05146,oas04725,oas04961,oas04723,oas04921,oas04020,oas04720,oas04713,oas04270,oas04611,oas04911,oas04261,oas04970,oas04972,oas04022,oas05010,oas04916,oas05016	Serotonergic synapse,Inflammatory mediator regulation of TRP channels,Rap1 signaling pathway,Dopaminergic synapse,Chagas disease (American trypanosomiasis),Thyroid hormone synthesis,Glutamatergic synapse,Gastric acid secretion,African trypanosomiasis,Estrogen signaling pathway,Long-term depression,GnRH signaling pathway,Gap junction,Amoebiasis,Cholinergic synapse,Endocrine and other factor-regula…
XR_001295810.1	106502219	LOC106502219	transcript	7.6235126	13.1748522	-0.789258987	0.001749311	0.045437384	Annotated_lncRNA	co_expression	102168558	ATP5L	ATP synthase%2C H+ transporting%2C mitochondrial Fo complex subunit G	GO:0044281,GO:0043231,GO:0043227,GO:0043234,GO:0005753,GO:0003674,GO:0008150,GO:0008152,GO:0006796,GO:0016469,GO:1901566,GO:0006793,GO:1901659,GO:0044710,GO:0034220,GO:0045259,GO:0006754,GO:1901564,GO:0042451,GO:0046129,GO:0055086,GO:0055085,GO:0046034,GO:0033177,GO:0009142,GO:0009145,GO:0009201,GO:0009206,GO:0006807,GO:0009163,GO:0042455,GO:0006818,GO:0015992,GO:1901657,GO:0044238,GO:0009117,GO:…	small molecule metabolic process,intracellular membrane-bounded organelle,membrane-bounded organelle,protein complex,mitochondrial proton-transporting ATP synthase complex,molecular_function,biological_process,metabolic process,phosphate-containing compound metabolic process,proton-transporting two-sector ATPase complex,organonitrogen compound biosynthetic process,phosphorus metabolic process,gly…	oas01100,oas00190	Metabolic pathways,Oxidative phosphorylation
XR_001295810.1	106502219	LOC106502219	transcript	7.6235126	13.1748522	-0.789258987	0.001749311	0.045437384	Annotated_lncRNA	co_expression	102171657	FES	FES proto-oncogene%2C tyrosine kinase	GO:0005488,GO:0043231,GO:0043227,GO:0097159,GO:1901363,GO:0003824,GO:0036094,GO:0000166,GO:1901265,GO:0043168,GO:0001882,GO:0035639,GO:0032553,GO:0001883,GO:0032549,GO:0032550,GO:0032555,GO:0008152,GO:0017076,GO:0005524,GO:0032559,GO:0044424,GO:0030554,GO:0043234,GO:0044237,GO:0043229,GO:0043226,GO:0044238,GO:0071704,GO:0005622,GO:0043167,GO:0005623,GO:0044464,GO:0016773,GO:0003674,GO:0006468,GO:…	binding,intracellular membrane-bounded organelle,membrane-bounded organelle,organic cyclic compound binding,heterocyclic compound binding,catalytic activity,small molecule binding,nucleotide binding,nucleoside phosphate binding,anion binding,nucleoside binding,purine ribonucleoside triphosphate binding,ribonucleotide binding,purine nucleoside binding,ribonucleoside binding,purine ribonucleoside b…	oas04360	Axon guidance
XR_001295810.1	106502219	LOC106502219	transcript	7.6235126	13.1748522	-0.789258987	0.001749311	0.045437384	Annotated_lncRNA	co_expression	102174989	ALDH9A1	aldehyde dehydrogenase 9 family member A1	GO:0003824,GO:0044710,GO:0008152,GO:0055114,GO:0016491,GO:0003674,GO:0008150	catalytic activity,single-organism metabolic process,metabolic process,oxidation-reduction process,oxidoreductase activity,molecular_function,biological_process	oas00071,oas00280,oas00010,oas00330,oas00410,oas00620,oas01100,oas00310,oas00380,oas00340,oas00053,oas00561	Fatty acid degradation,Valine, leucine and isoleucine degradation,Glycolysis / Gluconeogenesis,Arginine and proline metabolism,beta-Alanine metabolism,Pyruvate metabolism,Metabolic pathways,Lysine degradation,Tryptophan metabolism,Histidine metabolism,Ascorbate and aldarate metabolism,Glycerolipid metabolism
XR_001295810.1	106502219	LOC106502219	transcript	7.6235126	13.1748522	-0.789258987	0.001749311	0.045437384	Annotated_lncRNA	co_expression	102177138	MMP19	matrix metallopeptidase 19	GO:0005488,GO:0003824,GO:0008152,GO:0044238,GO:0071704,GO:0043167,GO:0016787,GO:0003674,GO:0009987,GO:0008150,GO:0008237,GO:0043170,GO:0004222,GO:0031012,GO:0007155,GO:0022610,GO:0043169,GO:0046872,GO:0044763,GO:0044699,GO:0070011,GO:0008233,GO:0019538,GO:0006508,GO:0008270,GO:0046914,GO:0004175,GO:0005575,GO:0016020	binding,catalytic activity,metabolic process,primary metabolic process,organic substance metabolic process,ion binding,hydrolase activity,molecular_function,cellular process,biological_process,metallopeptidase activity,macromolecule metabolic process,metalloendopeptidase activity,extracellular matrix,cell adhesion,biological adhesion,cation binding,metal ion binding,single-organism cellular proce…	--	--
XR_001295810.1	106502219	LOC106502219	transcript	7.6235126	13.1748522	-0.789258987	0.001749311	0.045437384	Annotated_lncRNA	co_expression	102174982	RBMS3	RNA binding motif single stranded interacting protein 3	GO:0005488,GO:0005634,GO:0043231,GO:0043227,GO:0097159,GO:1901363,GO:0003824,GO:0003677,GO:0008152,GO:0044424,GO:0044237,GO:0003676,GO:0034641,GO:0043229,GO:0006807,GO:0043226,GO:1901360,GO:0006725,GO:0006139,GO:0044238,GO:0071704,GO:0005622,GO:0046483,GO:0043167,GO:0005623,GO:0044464,GO:0090304,GO:0003674,GO:0016740,GO:0044260,GO:1901576,GO:0009058,GO:0044249,GO:0009987,GO:0044271,GO:0018130,GO:…	binding,nucleus,intracellular membrane-bounded organelle,membrane-bounded organelle,organic cyclic compound binding,heterocyclic compound binding,catalytic activity,DNA binding,metabolic process,intracellular part,cellular metabolic process,nucleic acid binding,cellular nitrogen compound metabolic process,intracellular organelle,nitrogen compound metabolic process,organelle,organic cyclic compoun…	--	--
XR_001295810.1	106502219	LOC106502219	transcript	7.6235126	13.1748522	-0.789258987	0.001749311	0.045437384	Annotated_lncRNA	co_expression	102174636	SOX5	SRY-box 5	GO:0007017,GO:0007010,GO:0008233,GO:0043231,GO:0043227,GO:0008158,GO:0005634,GO:0000226,GO:0003674,GO:0030474,GO:0051300,GO:0008150,GO:0008152,GO:0003824,GO:0006996,GO:0006508,GO:0007049,GO:0031023,GO:0016787,GO:0071840,GO:0016043,GO:0044380,GO:0071988,GO:0022402,GO:0044238,GO:0006461,GO:0070271,GO:0071822,GO:0071704,GO:0005623,GO:0044464,GO:0044424,GO:0005622,GO:0044085,GO:0009987,GO:0008104,GO:…	microtubule-based process,cytoskeleton organization,peptidase activity,intracellular membrane-bounded organelle,membrane-bounded organelle,hedgehog receptor activity,nucleus,microtubule cytoskeleton organization,molecular_function,spindle pole body duplication,spindle pole body organization,biological_process,metabolic process,catalytic activity,organelle organization,proteolysis,cell cycle,micro…	--	--
XR_001295810.1	106502219	LOC106502219	transcript	7.6235126	13.1748522	-0.789258987	0.001749311	0.045437384	Annotated_lncRNA	co_expression	102176556	PLD2	phospholipase D2	GO:0005488,GO:0003674,GO:0043168,GO:0003824,GO:0035091,GO:0043167,GO:0005543,GO:0008289	binding,molecular_function,anion binding,catalytic activity,phosphatidylinositol binding,ion binding,phospholipid binding,lipid binding	oas04014,oas01100,oas00564,oas04666,oas00565,oas04724,oas04912,oas04144,oas04024	Ras signaling pathway,Metabolic pathways,Glycerophospholipid metabolism,Fc gamma R-mediated phagocytosis,Ether lipid metabolism,Glutamatergic synapse,GnRH signaling pathway,Endocytosis,cAMP signaling pathway
XR_001295810.1	106502219	LOC106502219	transcript	7.6235126	13.1748522	-0.789258987	0.001749311	0.045437384	Annotated_lncRNA	co_expression	102185564	RRAGA	Ras related GTP binding A	GO:0005488,GO:0005515,GO:1901564,GO:0035639,GO:0001883,GO:0032549,GO:0032550,GO:0017076,GO:0003824,GO:0043168,GO:0032555,GO:0001882,GO:0032553,GO:0000166,GO:1901265,GO:0030554,GO:0036094,GO:0005524,GO:0032559,GO:0006576,GO:0044106,GO:0016462,GO:0017111,GO:0043167,GO:0016787,GO:0003924,GO:0016817,GO:0007264,GO:0009308,GO:0016818,GO:0019001,GO:0005525,GO:0032561,GO:0044237,GO:0035556,GO:0016887,GO:…	binding,protein binding,organonitrogen compound metabolic process,purine ribonucleoside triphosphate binding,purine nucleoside binding,ribonucleoside binding,purine ribonucleoside binding,purine nucleotide binding,catalytic activity,anion binding,purine ribonucleotide binding,nucleoside binding,ribonucleotide binding,nucleotide binding,nucleoside phosphate binding,adenyl nucleotide binding,small …	oas04150	mTOR signaling pathway
XR_001295810.1	106502219	LOC106502219	transcript	7.6235126	13.1748522	-0.789258987	0.001749311	0.045437384	Annotated_lncRNA	co_expression	102187548	PKLR	pyruvate kinase%2C liver and RBC	GO:0006096,GO:0006007,GO:0019320,GO:0046365,GO:0044724,GO:0006006,GO:0016052,GO:0019318,GO:0005996,GO:0005488,GO:0009056,GO:1901575,GO:0004743,GO:0044723,GO:0003674,GO:0008150,GO:0008152,GO:0006091,GO:0003824,GO:0016773,GO:0044710,GO:0005975,GO:0043167,GO:0044238,GO:0000287,GO:0071704,GO:0044237,GO:0016740,GO:0009987,GO:0016301,GO:0030955,GO:0031420,GO:0043169,GO:0055114,GO:0046872,GO:0016772	glycolysis,glucose catabolic process,hexose catabolic process,monosaccharide catabolic process,single-organism carbohydrate catabolic process,glucose metabolic process,carbohydrate catabolic process,hexose metabolic process,monosaccharide metabolic process,binding,catabolic process,organic substance catabolic process,pyruvate kinase activity,single-organism carbohydrate metabolic process,molecula…	oas01230,oas00010,oas01200,oas00620,oas01100,oas04930,oas04950,oas04910,oas04932,oas00230	Biosynthesis of amino acids,Glycolysis / Gluconeogenesis,Carbon metabolism,Pyruvate metabolism,Metabolic pathways,Type II diabetes mellitus,Maturity onset diabetes of the young,Insulin signaling pathway,Non-alcoholic fatty liver disease (NAFLD),Purine metabolism
XR_001295810.1	106502219	LOC106502219	transcript	7.6235126	13.1748522	-0.789258987	0.001749311	0.045437384	Annotated_lncRNA	co_expression	102168891	CTDSP2	CTD small phosphatase 2	GO:0005488,GO:0043231,GO:0043227,GO:0044424,GO:0005634,GO:0005622,GO:0043229,GO:0043226,GO:0005623,GO:0044464,GO:0044237,GO:0006807,GO:0034641,GO:0097159,GO:1901363,GO:0008152,GO:1901360,GO:0006725,GO:0046483,GO:0009987,GO:0006139,GO:0071704,GO:0005737,GO:0016070,GO:0090304,GO:0044238,GO:0003723,GO:0006396,GO:0003676,GO:0003674,GO:0044260,GO:0008150,GO:0006397,GO:0043170,GO:0016071,GO:0010467,GO:…	binding,intracellular membrane-bounded organelle,membrane-bounded organelle,intracellular part,nucleus,intracellular,intracellular organelle,organelle,cell,cell part,cellular metabolic process,nitrogen compound metabolic process,cellular nitrogen compound metabolic process,organic cyclic compound binding,heterocyclic compound binding,metabolic process,organic cyclic compound metabolic process,cel…	--	--
XR_001295810.1	106502219	LOC106502219	transcript	7.6235126	13.1748522	-0.789258987	0.001749311	0.045437384	Annotated_lncRNA	co_expression	102187016	ALDOA	aldolase%2C fructose-bisphosphate A	GO:0003824,GO:0008152,GO:0019318,GO:0006096,GO:0005996,GO:0044237,GO:0009056,GO:0046365,GO:0006006,GO:0006007,GO:0019320,GO:1901575,GO:0044724,GO:0004332,GO:0044238,GO:0071704,GO:0016830,GO:0044723,GO:0016052,GO:0003674,GO:0016832,GO:0016829,GO:0006091,GO:0005975,GO:0009987,GO:0008150	catalytic activity,metabolic process,hexose metabolic process,glycolysis,monosaccharide metabolic process,cellular metabolic process,catabolic process,monosaccharide catabolic process,glucose metabolic process,glucose catabolic process,hexose catabolic process,organic substance catabolic process,single-organism carbohydrate catabolic process,fructose-bisphosphate aldolase activity,primary metabol…	oas01230,oas01200,oas00010,oas00051,oas00030,oas01100	Biosynthesis of amino acids,Carbon metabolism,Glycolysis / Gluconeogenesis,Fructose and mannose metabolism,Pentose phosphate pathway,Metabolic pathways
XR_001295810.1	106502219	LOC106502219	transcript	7.6235126	13.1748522	-0.789258987	0.001749311	0.045437384	Annotated_lncRNA	co_expression	102185891	PTEN	phosphatase and tensin homolog	GO:0043231,GO:0043227,GO:0003824,GO:0008152,GO:0044424,GO:0044237,GO:0043229,GO:0043226,GO:0044238,GO:0071704,GO:0005622,GO:0005623,GO:0044464,GO:0016787,GO:0003674,GO:0006796,GO:0006793,GO:0044260,GO:0006464,GO:0036211,GO:0046907,GO:0043412,GO:0009987,GO:0004725,GO:0008150,GO:0008104,GO:0051641,GO:0042578,GO:0051649,GO:0043170,GO:0033036,GO:0015031,GO:0045184,GO:0034613,GO:0070727,GO:0005783,GO:…	intracellular membrane-bounded organelle,membrane-bounded organelle,catalytic activity,metabolic process,intracellular part,cellular metabolic process,intracellular organelle,organelle,primary metabolic process,organic substance metabolic process,intracellular,cell,cell part,hydrolase activity,molecular_function,phosphate-containing compound metabolic process,phosphorus metabolic process,cellular…	oas04068,oas05161,oas05200,oas04115,oas05215,oas05214,oas05218,oas04150,oas05222,oas04510,oas04151,oas05206,oas00562,oas05213,oas04070,oas04530	FoxO signaling pathway,Hepatitis B,Pathways in cancer,p53 signaling pathway,Prostate cancer,Glioma,Melanoma,mTOR signaling pathway,Small cell lung cancer,Focal adhesion,PI3K-Akt signaling pathway,MicroRNAs in cancer,Inositol phosphate metabolism,Endometrial cancer,Phosphatidylinositol signaling system,Tight junction
XR_001295810.1	106502219	LOC106502219	transcript	7.6235126	13.1748522	-0.789258987	0.001749311	0.045437384	Annotated_lncRNA	co_expression	102181141	GPR153	G protein-coupled receptor 153	GO:0043234,GO:0044422,GO:0044446,GO:0043231,GO:0043227,GO:0044424,GO:0044428,GO:0031981,GO:0031974,GO:0043233,GO:0070013,GO:0005654,GO:0044451,GO:0005634,GO:0032991,GO:0005622,GO:0043229,GO:0043226,GO:0005623,GO:0044464,GO:0044237,GO:0006807,GO:0034641,GO:0008152,GO:0006366,GO:1901360,GO:0006725,GO:0046483,GO:0009987,GO:0006139,GO:0000988,GO:0044763,GO:0071704,GO:0016070,GO:0090304,GO:0006357,GO:…	protein complex,organelle part,intracellular organelle part,intracellular membrane-bounded organelle,membrane-bounded organelle,intracellular part,nuclear part,nuclear lumen,membrane-enclosed lumen,organelle lumen,intracellular organelle lumen,nucleoplasm,nucleoplasm part,nucleus,macromolecular complex,intracellular,intracellular organelle,organelle,cell,cell part,cellular metabolic process,nitro…	--	--
XR_001295810.1	106502219	LOC106502219	transcript	7.6235126	13.1748522	-0.789258987	0.001749311	0.045437384	Annotated_lncRNA	co_expression	102181998	STEAP3	STEAP3 metalloreductase	GO:0005488,GO:0044710,GO:0003824,GO:0000166,GO:1901265,GO:0036094,GO:0016616,GO:0016614,GO:0055114,GO:0016491,GO:0097159,GO:1901363,GO:0008152,GO:0004616,GO:0051287,GO:0050662,GO:0048037,GO:0003674,GO:0008150	binding,single-organism metabolic process,catalytic activity,nucleotide binding,nucleoside phosphate binding,small molecule binding,oxidoreductase activity, acting on the CH-OH group of donors, NAD or NADP as acceptor,oxidoreductase activity, acting on CH-OH group of donors,oxidation-reduction process,oxidoreductase activity,organic cyclic compound binding,heterocyclic compound binding,metabolic …	oas04115	p53 signaling pathway
XR_001295810.1	106502219	LOC106502219	transcript	7.6235126	13.1748522	-0.789258987	0.001749311	0.045437384	Annotated_lncRNA	co_expression	102171427	F2RL2	coagulation factor II thrombin receptor like 2	GO:0009987,GO:0044763,GO:0044699,GO:0003674,GO:0008150,GO:0050789,GO:0050794,GO:0065007,GO:0005575,GO:0051716,GO:0007154,GO:0023052,GO:0044700,GO:0007165,GO:0050896,GO:0016020,GO:0044425,GO:0031224,GO:0004871,GO:0004872,GO:0004888,GO:0004930,GO:0007166,GO:0007186,GO:0016021,GO:0038023,GO:0060089	cellular process,single-organism cellular process,single-organism process,molecular_function,biological_process,regulation of biological process,regulation of cellular process,biological regulation,cellular_component,cellular response to stimulus,cell communication,signaling,single organism signaling,signal transduction,response to stimulus,membrane,membrane part,intrinsic to membrane,signal tran…	oas04080	Neuroactive ligand-receptor interaction
XR_001295810.1	106502219	LOC106502219	transcript	7.6235126	13.1748522	-0.789258987	0.001749311	0.045437384	Annotated_lncRNA	co_expression	102169371	LOC102169371	amine oxidase [flavin-containing] A	GO:0044710,GO:0003824,GO:0016787,GO:0050790,GO:0055114,GO:0016491,GO:0065009,GO:0008152,GO:0004197,GO:0008234,GO:0008233,GO:0003674,GO:0070011,GO:0019222,GO:0008150,GO:0004175,GO:0050789,GO:0065007	single-organism metabolic process,catalytic activity,hydrolase activity,regulation of catalytic activity,oxidation-reduction process,oxidoreductase activity,regulation of molecular function,metabolic process,cysteine-type endopeptidase activity,cysteine-type peptidase activity,peptidase activity,molecular_function,peptidase activity, acting on L-amino acid peptides,regulation of metabolic process…	oas05034,oas00330,oas00260,oas00380,oas05031,oas00340,oas00982,oas00360,oas04728,oas04726,oas01100,oas05030,oas00350	Alcoholism,Arginine and proline metabolism,Glycine, serine and threonine metabolism,Tryptophan metabolism,Amphetamine addiction,Histidine metabolism,Drug metabolism - cytochrome P450,Phenylalanine metabolism,Dopaminergic synapse,Serotonergic synapse,Metabolic pathways,Cocaine addiction,Tyrosine metabolism
XR_001295810.1	106502219	LOC106502219	transcript	7.6235126	13.1748522	-0.789258987	0.001749311	0.045437384	Annotated_lncRNA	co_expression	102178930	PLA2G4A	phospholipase A2 group IVA	GO:0005488,GO:0003824,GO:0044710,GO:0008152,GO:0044237,GO:0009056,GO:0046434,GO:1901575,GO:0006629,GO:0044238,GO:0071704,GO:0044248,GO:0016787,GO:0044255,GO:0003674,GO:0016042,GO:0006796,GO:0016298,GO:0006793,GO:0044242,GO:0004620,GO:0005515,GO:0009987,GO:0008150,GO:0019637,GO:0009395,GO:0016788,GO:0006644	binding,catalytic activity,single-organism metabolic process,metabolic process,cellular metabolic process,catabolic process,organophosphate catabolic process,organic substance catabolic process,lipid metabolic process,primary metabolic process,organic substance metabolic process,cellular catabolic process,hydrolase activity,cellular lipid metabolic process,molecular_function,lipid catabolic proce…	oas01100,oas00565,oas00590,oas04370,oas04014,oas04912,oas04750,oas04730,oas04010,oas04921,oas00592,oas04664,oas04611,oas04913,oas04270,oas00591,oas04726,oas00564,oas04724	Metabolic pathways,Ether lipid metabolism,Arachidonic acid metabolism,VEGF signaling pathway,Ras signaling pathway,GnRH signaling pathway,Inflammatory mediator regulation of TRP channels,Long-term depression,MAPK signaling pathway,Oxytocin signaling pathway,alpha-Linolenic acid metabolism,Fc epsilon RI signaling pathway,Platelet activation,Ovarian steroidogenesis,Vascular smooth muscle contractio…
XR_001295810.1	106502219	LOC106502219	transcript	7.6235126	13.1748522	-0.789258987	0.001749311	0.045437384	Annotated_lncRNA	co_expression	102171952	RARB	retinoic acid receptor beta	GO:0005488,GO:0043565,GO:0043231,GO:0043227,GO:0005634,GO:0003674,GO:0009725,GO:0001071,GO:0003700,GO:0008150,GO:0008152,GO:0033993,GO:0043401,GO:0048545,GO:0071383,GO:0071396,GO:0071407,GO:0009719,GO:0003677,GO:0009755,GO:0032870,GO:0014070,GO:0071495,GO:0010033,GO:0071310,GO:0043167,GO:0070887,GO:0006807,GO:0044238,GO:0071704,GO:0005623,GO:0044464,GO:0044237,GO:0034641,GO:0044424,GO:0042221,GO:…	binding,sequence-specific DNA binding,intracellular membrane-bounded organelle,membrane-bounded organelle,nucleus,molecular_function,response to hormone stimulus,nucleic acid binding transcription factor activity,sequence-specific DNA binding transcription factor activity,biological_process,metabolic process,response to lipid,steroid hormone mediated signaling pathway,response to steroid hormone …	oas05200,oas05222,oas05223	Pathways in cancer,Small cell lung cancer,Non-small cell lung cancer
XR_001295810.1	106502219	LOC106502219	transcript	7.6235126	13.1748522	-0.789258987	0.001749311	0.045437384	Annotated_lncRNA	co_expression	102177413	SLC15A3	solute carrier family 15 member 3	GO:0003674,GO:0008150,GO:0055085,GO:0009987,GO:0044699,GO:0044763,GO:0044765,GO:0051179,GO:0005215,GO:0006810,GO:0051234,GO:0005575,GO:0016020,GO:0044425,GO:0031224,GO:0016021	molecular_function,biological_process,transmembrane transport,cellular process,single-organism process,single-organism cellular process,single-organism transport,localization,transporter activity,transport,establishment of localization,cellular_component,membrane,membrane part,intrinsic to membrane,integral to membrane	--	--
XR_001295810.1	106502219	LOC106502219	transcript	7.6235126	13.1748522	-0.789258987	0.001749311	0.045437384	Annotated_lncRNA	co_expression	102170797	SLC23A2	solute carrier family 23 member 2	GO:0044281,GO:0044710,GO:0008152,GO:0044237,GO:0034641,GO:0006807,GO:1901360,GO:0006725,GO:0006139,GO:0044238,GO:0071704,GO:0046483,GO:1901564,GO:0009112,GO:0046112,GO:0003674,GO:0055086,GO:0072527,GO:1901566,GO:0072528,GO:1901576,GO:0009058,GO:0044249,GO:0006206,GO:0019856,GO:0009987,GO:0044271,GO:0018130,GO:0008150,GO:1901362,GO:0051179,GO:0044763,GO:0051234,GO:0006810,GO:0044699,GO:0005215,GO:…	small molecule metabolic process,single-organism metabolic process,metabolic process,cellular metabolic process,cellular nitrogen compound metabolic process,nitrogen compound metabolic process,organic cyclic compound metabolic process,cellular aromatic compound metabolic process,nucleobase-containing compound metabolic process,primary metabolic process,organic substance metabolic process,heterocy…	--	--
XR_001295810.1	106502219	LOC106502219	transcript	7.6235126	13.1748522	-0.789258987	0.001749311	0.045437384	Annotated_lncRNA	co_expression	102173846	NFIL3	nuclear factor%2C interleukin 3 regulated	GO:0005488,GO:0005634,GO:0043231,GO:0043227,GO:0097159,GO:1901363,GO:0003677,GO:0008152,GO:0044424,GO:0044237,GO:0003676,GO:0034641,GO:0043229,GO:0006807,GO:0043226,GO:1901360,GO:0006725,GO:0006139,GO:0044238,GO:0071704,GO:0005622,GO:0046483,GO:0005623,GO:0044464,GO:0090304,GO:0003674,GO:0044260,GO:1901576,GO:0009058,GO:0044249,GO:0009987,GO:0044271,GO:0018130,GO:0008150,GO:1901362,GO:0019438,GO:…	binding,nucleus,intracellular membrane-bounded organelle,membrane-bounded organelle,organic cyclic compound binding,heterocyclic compound binding,DNA binding,metabolic process,intracellular part,cellular metabolic process,nucleic acid binding,cellular nitrogen compound metabolic process,intracellular organelle,nitrogen compound metabolic process,organelle,organic cyclic compound metabolic process…	--	--
XR_001295810.1	106502219	LOC106502219	transcript	7.6235126	13.1748522	-0.789258987	0.001749311	0.045437384	Annotated_lncRNA	co_expression	102174203	PFDN1	prefoldin subunit 1	GO:0005539,GO:0097367,GO:0005488,GO:0005515,GO:0008201,GO:0006457,GO:0043231,GO:0043227,GO:0005102,GO:0050750,GO:0070325,GO:0051082,GO:0043234,GO:0003674,GO:0008150,GO:0008152,GO:0043168,GO:0044445,GO:0005829,GO:0016272,GO:1901681,GO:0043167,GO:0044238,GO:0071704,GO:0005623,GO:0044464,GO:0044237,GO:0044424,GO:0005622,GO:0009987,GO:0019538,GO:0043229,GO:0043226,GO:0043170,GO:0044267,GO:0044260,GO:…	glycosaminoglycan binding,carbohydrate derivative binding,binding,protein binding,heparin binding,protein folding,intracellular membrane-bounded organelle,membrane-bounded organelle,receptor binding,low-density lipoprotein particle receptor binding,lipoprotein particle receptor binding,unfolded protein binding,protein complex,molecular_function,biological_process,metabolic process,anion binding,c…	--	--
XR_001295810.1	106502219	LOC106502219	transcript	7.6235126	13.1748522	-0.789258987	0.001749311	0.045437384	Annotated_lncRNA	co_expression	102181309	KCNK12	potassium two pore domain channel subfamily K member 12	GO:0005488,GO:0097159,GO:1901363,GO:0003677,GO:0008152,GO:0044237,GO:0003676,GO:0034641,GO:0006807,GO:1901360,GO:0006725,GO:0006139,GO:0044238,GO:0071704,GO:0046483,GO:0090304,GO:0003674,GO:0044260,GO:1901576,GO:0009058,GO:0044249,GO:0009987,GO:0044271,GO:0018130,GO:0008150,GO:1901362,GO:0019438,GO:0043170,GO:0032774,GO:0006351,GO:0016070,GO:0034645,GO:0034654,GO:0009059,GO:0043565,GO:0022892,GO:…	binding,organic cyclic compound binding,heterocyclic compound binding,DNA binding,metabolic process,cellular metabolic process,nucleic acid binding,cellular nitrogen compound metabolic process,nitrogen compound metabolic process,organic cyclic compound metabolic process,cellular aromatic compound metabolic process,nucleobase-containing compound metabolic process,primary metabolic process,organic …	--	--
XR_001295810.1	106502219	LOC106502219	transcript	7.6235126	13.1748522	-0.789258987	0.001749311	0.045437384	Annotated_lncRNA	co_expression	108637952	LOC108637952	phosphatidylethanolamine-binding protein 1	--	--	--	--
XR_001295810.1	106502219	LOC106502219	transcript	7.6235126	13.1748522	-0.789258987	0.001749311	0.045437384	Annotated_lncRNA	co_expression	102174896	WLS	wntless Wnt ligand secretion mediator	GO:0005488,GO:0003674,GO:0005515,GO:0005102,GO:0065008,GO:0008150,GO:0032501,GO:0051705,GO:0005576,GO:0033057,GO:0044706,GO:0045297,GO:0045924,GO:0046008,GO:0060180,GO:0000003,GO:0007610,GO:0007617,GO:0019098,GO:0005179,GO:0007618,GO:0044703,GO:0032504,GO:0048609,GO:0022414,GO:0051704,GO:0065007,GO:0050896,GO:0005575	binding,molecular_function,protein binding,receptor binding,regulation of biological quality,biological_process,multicellular organismal process,multi-organism behavior,extracellular region,multicellular organismal reproductive behavior,multi-multicellular organism process,post-mating behavior,regulation of female receptivity,regulation of female receptivity, post-mating,female mating behavior,re…	--	--
XR_001295810.1	106502219	LOC106502219	transcript	7.6235126	13.1748522	-0.789258987	0.001749311	0.045437384	Annotated_lncRNA	co_expression	102181648	TWIST2	twist family bHLH transcription factor 2	GO:0005488,GO:0003674,GO:0005515,GO:0046983	binding,molecular_function,protein binding,protein dimerization activity	oas05205	Proteoglycans in cancer
XR_001295810.1	106502219	LOC106502219	transcript	7.6235126	13.1748522	-0.789258987	0.001749311	0.045437384	Annotated_lncRNA	co_expression	102186280	TCIRG1	T-cell immune regulator 1%2C ATPase H+ transporting V0 subunit a3	GO:0005634,GO:0043231,GO:0043227,GO:0008152,GO:0044424,GO:0043234,GO:0044422,GO:0044237,GO:0044446,GO:0034641,GO:0043229,GO:0006807,GO:0043226,GO:1901360,GO:0006725,GO:0006139,GO:0044238,GO:0043233,GO:0070013,GO:0071704,GO:0005622,GO:0046483,GO:0031981,GO:0031974,GO:0005623,GO:0044464,GO:0005654,GO:0044451,GO:0090304,GO:0044428,GO:0003674,GO:0015988,GO:0015991,GO:0032991,GO:0033176,GO:0015672,GO:…	nucleus,intracellular membrane-bounded organelle,membrane-bounded organelle,metabolic process,intracellular part,protein complex,organelle part,cellular metabolic process,intracellular organelle part,cellular nitrogen compound metabolic process,intracellular organelle,nitrogen compound metabolic process,organelle,organic cyclic compound metabolic process,cellular aromatic compound metabolic proce…	oas05323,oas01100,oas04145,oas04966,oas05152,oas04142,oas04721,oas00190	Rheumatoid arthritis,Metabolic pathways,Phagosome,Collecting duct acid secretion,Tuberculosis,Lysosome,Synaptic vesicle cycle,Oxidative phosphorylation
XR_001295810.1	106502219	LOC106502219	transcript	7.6235126	13.1748522	-0.789258987	0.001749311	0.045437384	Annotated_lncRNA	co_expression	102176146	BCO2	beta-carotene oxygenase 2	--	--	oas01100,oas00830	Metabolic pathways,Retinol metabolism
XR_001295810.1	106502219	LOC106502219	transcript	7.6235126	13.1748522	-0.789258987	0.001749311	0.045437384	Annotated_lncRNA	co_expression	102182515	VIM	vimentin	GO:0005488,GO:0043231,GO:0043227,GO:0097159,GO:1901363,GO:0003824,GO:0003677,GO:0008152,GO:0044424,GO:0043234,GO:0044422,GO:0044237,GO:0044446,GO:0009056,GO:0003676,GO:0034641,GO:0043229,GO:0006807,GO:0043226,GO:1901360,GO:0006725,GO:0006139,GO:0044238,GO:0071704,GO:0005622,GO:0046483,GO:0005623,GO:0044464,GO:0042802,GO:0090304,GO:0044248,GO:0003674,GO:0016740,GO:0031329,GO:0032991,GO:0006928,GO:…	binding,intracellular membrane-bounded organelle,membrane-bounded organelle,organic cyclic compound binding,heterocyclic compound binding,catalytic activity,DNA binding,metabolic process,intracellular part,protein complex,organelle part,cellular metabolic process,intracellular organelle part,catabolic process,nucleic acid binding,cellular nitrogen compound metabolic process,intracellular organell…	oas05169,oas05206	Epstein-Barr virus infection,MicroRNAs in cancer
XR_001295810.1	106502219	LOC106502219	transcript	7.6235126	13.1748522	-0.789258987	0.001749311	0.045437384	Annotated_lncRNA	co_expression	102183042	CORO1B	coronin 1B	GO:0005488,GO:0003674,GO:0005515	binding,molecular_function,protein binding	--	--
XR_001295810.1	106502219	LOC106502219	transcript	7.6235126	13.1748522	-0.789258987	0.001749311	0.045437384	Annotated_lncRNA	co_expression	102175349	VAPA	VAMP associated protein A	GO:0005488,GO:0043565,GO:0003674,GO:0001071,GO:0003700,GO:0008150,GO:0008152,GO:0003677,GO:0006260,GO:0006807,GO:0044238,GO:0071704,GO:0044237,GO:0034641,GO:0090304,GO:1901360,GO:0006139,GO:0009987,GO:0044271,GO:0006725,GO:0046483,GO:0097159,GO:1901363,GO:0043170,GO:0018130,GO:0006351,GO:0044260,GO:0060255,GO:0034654,GO:0032774,GO:1901362,GO:0016070,GO:0019222,GO:0010468,GO:0080090,GO:0065007,GO:…	binding,sequence-specific DNA binding,molecular_function,nucleic acid binding transcription factor activity,sequence-specific DNA binding transcription factor activity,biological_process,metabolic process,DNA binding,DNA replication,nitrogen compound metabolic process,primary metabolic process,organic substance metabolic process,cellular metabolic process,cellular nitrogen compound metabolic proc…	oas04530	Tight junction
XR_001295810.1	106502219	LOC106502219	transcript	7.6235126	13.1748522	-0.789258987	0.001749311	0.045437384	Annotated_lncRNA	co_expression	102182683	LOC102182683	growth-regulated alpha protein-like	GO:0005488,GO:0005515,GO:0005125,GO:0005102,GO:0005576,GO:0008009,GO:0042379,GO:0001664,GO:0003674,GO:0005126,GO:0002376,GO:0006955,GO:0008150,GO:0005575,GO:0050896	binding,protein binding,cytokine activity,receptor binding,extracellular region,chemokine activity,chemokine receptor binding,G-protein coupled receptor binding,molecular_function,cytokine receptor binding,immune system process,immune response,biological_process,cellular_component,response to stimulus	oas05132,oas05134,oas04668,oas04062	Salmonella infection,Legionellosis,TNF signaling pathway,Chemokine signaling pathway
XR_001295810.1	106502219	LOC106502219	transcript	7.6235126	13.1748522	-0.789258987	0.001749311	0.045437384	Annotated_lncRNA	co_expression	100860838	IGF1	insulin like growth factor 1	GO:0005488,GO:0003674,GO:0005515,GO:0005102,GO:0005576,GO:0044423,GO:0005179,GO:0019028,GO:0019012,GO:0005575	binding,molecular_function,protein binding,receptor binding,extracellular region,virion part,hormone activity,viral capsid,virion,cellular_component	oas04068,oas05200,oas05202,oas05205,oas04115,oas04066,oas05215,oas04114,oas05214,oas05218,oas04550,oas04914,oas04152,oas04150,oas04510,oas04151,oas04015,oas05410,oas04960,oas04014,oas04750,oas04730,oas04913,oas05414	FoxO signaling pathway,Pathways in cancer,Transcriptional misregulation in cancer,Proteoglycans in cancer,p53 signaling pathway,HIF-1 signaling pathway,Prostate cancer,Oocyte meiosis,Glioma,Melanoma,Signaling pathways regulating pluripotency of stem cells,Progesterone-mediated oocyte maturation,AMPK signaling pathway,mTOR signaling pathway,Focal adhesion,PI3K-Akt signaling pathway,Rap1 signaling …
XR_001295810.1	106502219	LOC106502219	transcript	7.6235126	13.1748522	-0.789258987	0.001749311	0.045437384	Annotated_lncRNA	co_expression	102186169	E2F2	E2F transcription factor 2	GO:0005667,GO:0005634,GO:0043231,GO:0043227,GO:0008152,GO:0044424,GO:0043234,GO:0044422,GO:0044237,GO:0044446,GO:0034641,GO:0043229,GO:0006807,GO:0043226,GO:1901360,GO:0006725,GO:0006139,GO:0044238,GO:0043233,GO:0070013,GO:0071704,GO:0005622,GO:0046483,GO:0031981,GO:0031974,GO:0005623,GO:0044464,GO:0005654,GO:0044451,GO:0090304,GO:0044428,GO:0003674,GO:0032991,GO:0044260,GO:1901576,GO:0009058,GO:…	transcription factor complex,nucleus,intracellular membrane-bounded organelle,membrane-bounded organelle,metabolic process,intracellular part,protein complex,organelle part,cellular metabolic process,intracellular organelle part,cellular nitrogen compound metabolic process,intracellular organelle,nitrogen compound metabolic process,organelle,organic cyclic compound metabolic process,cellular arom…	oas04110,oas05166,oas05161,oas05200,oas05212,oas05219,oas05215,oas05214,oas05218,oas05220,oas05222,oas05206,oas05223	Cell cycle,HTLV-I infection,Hepatitis B,Pathways in cancer,Pancreatic cancer,Bladder cancer,Prostate cancer,Glioma,Melanoma,Chronic myeloid leukemia,Small cell lung cancer,MicroRNAs in cancer,Non-small cell lung cancer
XR_001295810.1	106502219	LOC106502219	transcript	7.6235126	13.1748522	-0.789258987	0.001749311	0.045437384	Annotated_lncRNA	co_expression	108638530	MESDC1	mesoderm development candidate 1	--	--	--	--
XR_001295810.1	106502219	LOC106502219	transcript	7.6235126	13.1748522	-0.789258987	0.001749311	0.045437384	Annotated_lncRNA	co_expression	102174447	PADI4	peptidyl arginine deiminase 4	GO:0005488,GO:0044424,GO:0003824,GO:0005622,GO:0005623,GO:0044464,GO:0043167,GO:0005737,GO:0006464,GO:0036211,GO:0044238,GO:0005509,GO:0071704,GO:0043412,GO:0000052,GO:0018101,GO:0018195,GO:0019240,GO:0003674,GO:0004668,GO:0044237,GO:0044267,GO:0019538,GO:0008152,GO:0044260,GO:0016813,GO:0009058,GO:0043170,GO:0006807,GO:1901605,GO:1901576,GO:1901607,GO:0044249,GO:0016787,GO:0018193,GO:0016053,GO:…	binding,intracellular part,catalytic activity,intracellular,cell,cell part,ion binding,cytoplasm,cellular protein modification process,protein modification process,primary metabolic process,calcium ion binding,organic substance metabolic process,macromolecule modification,citrulline metabolic process,peptidyl-citrulline biosynthetic process from peptidyl-arginine,peptidyl-arginine modification,ci…	--	--
XR_001295810.1	106502219	LOC106502219	transcript	7.6235126	13.1748522	-0.789258987	0.001749311	0.045437384	Annotated_lncRNA	co_expression	102168670	PLA2R1	phospholipase A2 receptor 1	GO:0005488,GO:0003824,GO:0008152,GO:0044424,GO:0044237,GO:0009056,GO:0034641,GO:1901575,GO:0006807,GO:1901360,GO:0006725,GO:0006139,GO:0044238,GO:0071704,GO:0005622,GO:0046483,GO:0005623,GO:0044464,GO:0090304,GO:0044248,GO:0003674,GO:0016740,GO:0044260,GO:0016746,GO:1901576,GO:0009058,GO:0044249,GO:0006464,GO:0036211,GO:0043412,GO:0009987,GO:0048518,GO:0044271,GO:0018130,GO:0008150,GO:1901362,GO:…	binding,catalytic activity,metabolic process,intracellular part,cellular metabolic process,catabolic process,cellular nitrogen compound metabolic process,organic substance catabolic process,nitrogen compound metabolic process,organic cyclic compound metabolic process,cellular aromatic compound metabolic process,nucleobase-containing compound metabolic process,primary metabolic process,organic sub…	oas04145,oas05152	Phagosome,Tuberculosis
XR_001295810.1	106502219	LOC106502219	transcript	7.6235126	13.1748522	-0.789258987	0.001749311	0.045437384	Annotated_lncRNA	co_expression	102179755	C7H19orf66	chromosome 7 C19orf66 homolog	GO:0005488,GO:0008152,GO:0044237,GO:0044238,GO:0071704,GO:0043167,GO:0003674,GO:0044260,GO:0006464,GO:0036211,GO:0043412,GO:0009987,GO:0008150,GO:0043170,GO:0044267,GO:0043169,GO:0046872,GO:0019538,GO:0016151,GO:0046914	binding,metabolic process,cellular metabolic process,primary metabolic process,organic substance metabolic process,ion binding,molecular_function,cellular macromolecule metabolic process,cellular protein modification process,protein modification process,macromolecule modification,cellular process,biological_process,macromolecule metabolic process,cellular protein metabolic process,cation binding,…	--	--
XR_001295810.1	106502219	LOC106502219	transcript	7.6235126	13.1748522	-0.789258987	0.001749311	0.045437384	Annotated_lncRNA	co_expression	102189873	ID2	inhibitor of DNA binding 2%2C HLH protein	GO:0005488,GO:0003674,GO:0005515,GO:0046983	binding,molecular_function,protein binding,protein dimerization activity	oas05202,oas04390,oas04550,oas04350	Transcriptional misregulation in cancer,Hippo signaling pathway,Signaling pathways regulating pluripotency of stem cells,TGF-beta signaling pathway
XR_001295810.1	106502219	LOC106502219	transcript	7.6235126	13.1748522	-0.789258987	0.001749311	0.045437384	Annotated_lncRNA	co_expression	102179192	LOC102179192	cytochrome P450 2D14	GO:0005488,GO:0003674,GO:0008150,GO:0008152,GO:0003824,GO:0044710,GO:0043167,GO:0020037,GO:0046906,GO:0097159,GO:1901363,GO:0016705,GO:0043169,GO:0055114,GO:0046872,GO:0016491,GO:0046914,GO:0005506	binding,molecular_function,biological_process,metabolic process,catalytic activity,single-organism metabolic process,ion binding,heme binding,tetrapyrrole binding,organic cyclic compound binding,heterocyclic compound binding,oxidoreductase activity, acting on paired donors, with incorporation or reduction of molecular oxygen,cation binding,oxidation-reduction process,metal ion binding,oxidoreduct…	oas04726,oas00140	Serotonergic synapse,Steroid hormone biosynthesis
XR_001295810.1	106502219	LOC106502219	transcript	7.6235126	13.1748522	-0.789258987	0.001749311	0.045437384	Annotated_lncRNA	co_expression	102187347	TRPV2	transient receptor potential cation channel subfamily V member 2	GO:0005488,GO:0005515,GO:0051179,GO:0051234,GO:0006810,GO:0006811,GO:0044765,GO:0022892,GO:0015075,GO:0022891,GO:0022857,GO:0005215,GO:0009987,GO:0005216,GO:0022838,GO:0015267,GO:0022803,GO:0003674,GO:0008150,GO:0055085,GO:0044699,GO:0005575,GO:0044763,GO:0016020	binding,protein binding,localization,establishment of localization,transport,ion transport,single-organism transport,substrate-specific transporter activity,ion transmembrane transporter activity,substrate-specific transmembrane transporter activity,transmembrane transporter activity,transporter activity,cellular process,ion channel activity,substrate-specific channel activity,channel activity,pa…	oas04750	Inflammatory mediator regulation of TRP channels
XR_001295810.1	106502219	LOC106502219	transcript	7.6235126	13.1748522	-0.789258987	0.001749311	0.045437384	Annotated_lncRNA	co_expression	102171296	VKORC1	vitamin K epoxide reductase complex subunit 1	--	--	--	--
XR_001295810.1	106502219	LOC106502219	transcript	7.6235126	13.1748522	-0.789258987	0.001749311	0.045437384	Annotated_lncRNA	co_expression	102171172	CPNE3	copine 3	GO:0005488,GO:0043231,GO:0043227,GO:0044424,GO:0043234,GO:0044422,GO:0044446,GO:0006950,GO:0043229,GO:0043226,GO:0005622,GO:0005623,GO:0044464,GO:0003674,GO:0032991,GO:0005515,GO:0008150,GO:0044430,GO:0005856,GO:0043228,GO:0043232,GO:0006952,GO:0005783,GO:0005576,GO:0005737,GO:0045095,GO:0005882,GO:0045111,GO:0044444,GO:0005198,GO:0050896,GO:0005575	binding,intracellular membrane-bounded organelle,membrane-bounded organelle,intracellular part,protein complex,organelle part,intracellular organelle part,response to stress,intracellular organelle,organelle,intracellular,cell,cell part,molecular_function,macromolecular complex,protein binding,biological_process,cytoskeletal part,cytoskeleton,non-membrane-bounded organelle,intracellular non-membr…	--	--
XR_001295810.1	106502219	LOC106502219	transcript	7.6235126	13.1748522	-0.789258987	0.001749311	0.045437384	Annotated_lncRNA	co_expression	102190342	PRRX1	paired related homeobox 1	GO:0005488,GO:0097159,GO:1901363,GO:0003677,GO:0008152,GO:0044237,GO:0003676,GO:0034641,GO:0006807,GO:1901360,GO:0006725,GO:0006139,GO:0044238,GO:0071704,GO:0046483,GO:0090304,GO:0003674,GO:0044260,GO:1901576,GO:0009058,GO:0044249,GO:0009987,GO:0044271,GO:0018130,GO:0008150,GO:1901362,GO:0019438,GO:0043170,GO:0032774,GO:0006351,GO:0016070,GO:0034645,GO:0034654,GO:0009059,GO:0010467,GO:0080090,GO:…	binding,organic cyclic compound binding,heterocyclic compound binding,DNA binding,metabolic process,cellular metabolic process,nucleic acid binding,cellular nitrogen compound metabolic process,nitrogen compound metabolic process,organic cyclic compound metabolic process,cellular aromatic compound metabolic process,nucleobase-containing compound metabolic process,primary metabolic process,organic …	--	--
XR_001295810.1	106502219	LOC106502219	transcript	7.6235126	13.1748522	-0.789258987	0.001749311	0.045437384	Annotated_lncRNA	co_expression	102185099	ACSS1	acyl-CoA synthetase short-chain family member 1	GO:0005488,GO:0003674,GO:0008150,GO:0008152,GO:0003824,GO:0097159,GO:1901363,GO:0003676	binding,molecular_function,biological_process,metabolic process,catalytic activity,organic cyclic compound binding,heterocyclic compound binding,nucleic acid binding	oas00010,oas01200,oas00620,oas00640,oas01100	Glycolysis / Gluconeogenesis,Carbon metabolism,Pyruvate metabolism,Propanoate metabolism,Metabolic pathways
XR_001295810.1	106502219	LOC106502219	transcript	7.6235126	13.1748522	-0.789258987	0.001749311	0.045437384	Annotated_lncRNA	co_expression	102179909	DNMBP	dynamin binding protein	GO:0005488,GO:0005515,GO:0044424,GO:0005622,GO:0007264,GO:0005623,GO:0044464,GO:0035556,GO:0030234,GO:0010646,GO:0023051,GO:0048583,GO:0009966,GO:0009987,GO:0060589,GO:0044763,GO:0005737,GO:0044699,GO:0005088,GO:0005089,GO:0005085,GO:0007266,GO:0035023,GO:0030695,GO:0005083,GO:0007265,GO:0046578,GO:0003674,GO:0051056,GO:0008150,GO:0050789,GO:0050794,GO:0065007,GO:0005575,GO:0051716,GO:0007154,GO:…	binding,protein binding,intracellular part,intracellular,small GTPase mediated signal transduction,cell,cell part,intracellular signal transduction,enzyme regulator activity,regulation of cell communication,regulation of signaling,regulation of response to stimulus,regulation of signal transduction,cellular process,nucleoside-triphosphatase regulator activity,single-organism cellular process,cyto…	--	--
XR_001295810.1	106502219	LOC106502219	transcript	7.6235126	13.1748522	-0.789258987	0.001749311	0.045437384	Annotated_lncRNA	co_expression	102175881	ENO1	enolase 1	GO:0005488,GO:0005737,GO:0043234,GO:0044424,GO:0003824,GO:0005622,GO:0008152,GO:0044237,GO:0032991,GO:0005623,GO:0044464,GO:0043167,GO:0071704,GO:0044444,GO:0044238,GO:0005975,GO:0044723,GO:0006096,GO:0006091,GO:0006007,GO:0019320,GO:0009056,GO:0006006,GO:0044445,GO:0005829,GO:1901575,GO:0046365,GO:0000015,GO:0004634,GO:0016836,GO:0005996,GO:0019318,GO:0000287,GO:0044724,GO:0043169,GO:0046872,GO:…	binding,cytoplasm,protein complex,intracellular part,catalytic activity,intracellular,metabolic process,cellular metabolic process,macromolecular complex,cell,cell part,ion binding,organic substance metabolic process,cytoplasmic part,primary metabolic process,carbohydrate metabolic process,single-organism carbohydrate metabolic process,glycolysis,generation of precursor metabolites and energy,glu…	oas01100,oas01200,oas03018,oas01230,oas00010,oas04066	Metabolic pathways,Carbon metabolism,RNA degradation,Biosynthesis of amino acids,Glycolysis / Gluconeogenesis,HIF-1 signaling pathway
XR_001295810.1	106502219	LOC106502219	transcript	7.6235126	13.1748522	-0.789258987	0.001749311	0.045437384	Annotated_lncRNA	co_expression	102185571	LVRN	laeverin	GO:0005488,GO:0008237,GO:0008233,GO:0003674,GO:0070011,GO:0003824,GO:0016787,GO:0043167,GO:0043169,GO:0046872,GO:0008270,GO:0046914	binding,metallopeptidase activity,peptidase activity,molecular_function,peptidase activity, acting on L-amino acid peptides,catalytic activity,hydrolase activity,ion binding,cation binding,metal ion binding,zinc ion binding,transition metal ion binding	--	--
XR_001295810.1	106502219	LOC106502219	transcript	7.6235126	13.1748522	-0.789258987	0.001749311	0.045437384	Annotated_lncRNA	co_expression	102182743	CARMIL1	capping protein regulator and myosin 1 linker 1	GO:0005126,GO:0032270,GO:0051247,GO:0005488,GO:0005515,GO:0001934,GO:0042327,GO:0005576,GO:0010562,GO:0031401,GO:0045937,GO:0006468,GO:0001932,GO:0005102,GO:0016310,GO:0005157,GO:0042325,GO:0031399,GO:0003674,GO:0032268,GO:0051246,GO:0009893,GO:0031325,GO:0008150,GO:0008152,GO:0006796,GO:0006793,GO:0010604,GO:0019220,GO:0051174,GO:0043412,GO:0006464,GO:0036211,GO:0044238,GO:0071704,GO:0044237,GO:…	cytokine receptor binding,positive regulation of cellular protein metabolic process,positive regulation of protein metabolic process,binding,protein binding,positive regulation of protein phosphorylation,positive regulation of phosphorylation,extracellular region,positive regulation of phosphorus metabolic process,positive regulation of protein modification process,positive regulation of phosphat…	--	--
XR_001295810.1	106502219	LOC106502219	transcript	7.6235126	13.1748522	-0.789258987	0.001749311	0.045437384	Annotated_lncRNA	co_expression	102188109	AHR	aryl hydrocarbon receptor	GO:0005488,GO:0008152,GO:0044237,GO:0034641,GO:0006807,GO:1901360,GO:0006725,GO:0006139,GO:0044238,GO:0071704,GO:0046483,GO:0090304,GO:0003674,GO:0044260,GO:1901576,GO:0009058,GO:0044249,GO:0005515,GO:0009987,GO:0044271,GO:0018130,GO:0008150,GO:1901362,GO:0046983,GO:0019438,GO:0043170,GO:0032774,GO:0006351,GO:0016070,GO:0034645,GO:0034654,GO:0009059,GO:0010467,GO:0080090,GO:0019219,GO:0051171,GO:…	binding,metabolic process,cellular metabolic process,cellular nitrogen compound metabolic process,nitrogen compound metabolic process,organic cyclic compound metabolic process,cellular aromatic compound metabolic process,nucleobase-containing compound metabolic process,primary metabolic process,organic substance metabolic process,heterocycle metabolic process,nucleic acid metabolic process,molecu…	--	--
XR_001295810.1	106502219	LOC106502219	transcript	7.6235126	13.1748522	-0.789258987	0.001749311	0.045437384	Annotated_lncRNA	co_expression	102187901	GYPC	glycophorin C (Gerbich blood group)	--	--	oas05144	Malaria
XR_001295810.1	106502219	LOC106502219	transcript	7.6235126	13.1748522	-0.789258987	0.001749311	0.045437384	Annotated_lncRNA	co_expression	108636851	LOC108636851	uncharacterized LOC108636851	GO:0005488,GO:0008092,GO:0005515,GO:0006996,GO:0003779,GO:0071840,GO:0016043,GO:0007010,GO:0009987,GO:0044763,GO:0044699,GO:0003674,GO:0008150	binding,cytoskeletal protein binding,protein binding,organelle organization,actin binding,cellular component organization or biogenesis,cellular component organization,cytoskeleton organization,cellular process,single-organism cellular process,single-organism process,molecular_function,biological_process	--	--
XR_001295810.1	106502219	LOC106502219	transcript	7.6235126	13.1748522	-0.789258987	0.001749311	0.045437384	Annotated_lncRNA	co_expression	102171613	ARG2	arginase 2	GO:0005488,GO:0043167,GO:0003674,GO:0043169,GO:0046872	binding,ion binding,molecular_function,cation binding,metal ion binding	oas01230,oas00330,oas01100,oas05146	Biosynthesis of amino acids,Arginine and proline metabolism,Metabolic pathways,Amoebiasis
XR_001295810.1	106502219	LOC106502219	transcript	7.6235126	13.1748522	-0.789258987	0.001749311	0.045437384	Annotated_lncRNA	co_expression	102180452	SAMD9	sterile alpha motif domain containing 9	GO:0005488,GO:0005634,GO:0043231,GO:0043227,GO:0097159,GO:1901363,GO:0003824,GO:0003677,GO:0008152,GO:0006260,GO:0044424,GO:0044237,GO:0003676,GO:0034641,GO:0043229,GO:0006807,GO:0043226,GO:1901360,GO:0006725,GO:0006139,GO:0044238,GO:0071704,GO:0005622,GO:0046483,GO:0006259,GO:0005623,GO:0044464,GO:0006261,GO:0090304,GO:0003674,GO:0006270,GO:0044260,GO:1901576,GO:0009058,GO:0044249,GO:0005515,GO:…	binding,nucleus,intracellular membrane-bounded organelle,membrane-bounded organelle,organic cyclic compound binding,heterocyclic compound binding,catalytic activity,DNA binding,metabolic process,DNA replication,intracellular part,cellular metabolic process,nucleic acid binding,cellular nitrogen compound metabolic process,intracellular organelle,nitrogen compound metabolic process,organelle,organi…	--	--
XR_001295810.1	106502219	LOC106502219	transcript	7.6235126	13.1748522	-0.789258987	0.001749311	0.045437384	Annotated_lncRNA	co_expression	102177986	PKDCC	protein kinase domain containing%2C cytoplasmic	GO:0005488,GO:0035639,GO:0001883,GO:0032549,GO:0032550,GO:0017076,GO:0003824,GO:0043168,GO:0032555,GO:0001882,GO:0032553,GO:0000166,GO:1901265,GO:0030554,GO:0036094,GO:0005524,GO:0032559,GO:0043167,GO:0006796,GO:0006793,GO:0044237,GO:0016310,GO:0097159,GO:1901363,GO:0008152,GO:0006468,GO:0004672,GO:0016773,GO:0009987,GO:0071704,GO:0043412,GO:0016301,GO:0044238,GO:0006464,GO:0036211,GO:0016772,GO:…	binding,purine ribonucleoside triphosphate binding,purine nucleoside binding,ribonucleoside binding,purine ribonucleoside binding,purine nucleotide binding,catalytic activity,anion binding,purine ribonucleotide binding,nucleoside binding,ribonucleotide binding,nucleotide binding,nucleoside phosphate binding,adenyl nucleotide binding,small molecule binding,ATP binding,adenyl ribonucleotide binding…	--	--
XR_001295810.1	106502219	LOC106502219	transcript	7.6235126	13.1748522	-0.789258987	0.001749311	0.045437384	Annotated_lncRNA	co_expression	102170620	MMP1	matrix metallopeptidase 1	GO:0005488,GO:0003824,GO:0008152,GO:0044238,GO:0071704,GO:0043167,GO:0016787,GO:0003674,GO:0008150,GO:0008237,GO:0043170,GO:0004222,GO:0031012,GO:0043169,GO:0046872,GO:0070011,GO:0008233,GO:0019538,GO:0006508,GO:0008270,GO:0046914,GO:0004175,GO:0005575	binding,catalytic activity,metabolic process,primary metabolic process,organic substance metabolic process,ion binding,hydrolase activity,molecular_function,biological_process,metallopeptidase activity,macromolecule metabolic process,metalloendopeptidase activity,extracellular matrix,cation binding,metal ion binding,peptidase activity, acting on L-amino acid peptides,peptidase activity,protein me…	oas05200,oas03320,oas05219,oas05323	Pathways in cancer,PPAR signaling pathway,Bladder cancer,Rheumatoid arthritis
XR_001295810.1	106502219	LOC106502219	transcript	7.6235126	13.1748522	-0.789258987	0.001749311	0.045437384	Annotated_lncRNA	co_expression	102177541	EFCAB1	EF-hand calcium binding domain 1	GO:0005488,GO:0043167,GO:0003674,GO:0005509,GO:0009987,GO:0008150,GO:0044421,GO:0005578,GO:0031012,GO:0005576,GO:0043169,GO:0046872,GO:0044763,GO:0044699,GO:0050794,GO:0050789,GO:0065007,GO:0050896,GO:0051716,GO:0005575,GO:0007154,GO:0023052,GO:0044700,GO:0007165	binding,ion binding,molecular_function,calcium ion binding,cellular process,biological_process,extracellular region part,proteinaceous extracellular matrix,extracellular matrix,extracellular region,cation binding,metal ion binding,single-organism cellular process,single-organism process,regulation of cellular process,regulation of biological process,biological regulation,response to stimulus,cell…	--	--
XR_001295810.1	106502219	LOC106502219	transcript	7.6235126	13.1748522	-0.789258987	0.001749311	0.045437384	Annotated_lncRNA	co_expression	102177382	C2H2orf88	chromosome 2 C2orf88 homolog	GO:0005488,GO:0005515,GO:0034237,GO:0051018,GO:0003674	binding,protein binding,protein kinase A regulatory subunit binding,protein kinase A binding,molecular_function	--	--
XR_001295810.1	106502219	LOC106502219	transcript	7.6235126	13.1748522	-0.789258987	0.001749311	0.045437384	Annotated_lncRNA	co_expression	102183390	ABLIM1	actin binding LIM protein 1	GO:0008092,GO:0005488,GO:0005515,GO:0007010,GO:0008233,GO:0008238,GO:0003674,GO:0070011,GO:0004197,GO:0003779,GO:0008150,GO:0008152,GO:0003824,GO:0003677,GO:0006996,GO:0016787,GO:0008236,GO:0017171,GO:0070008,GO:0008234,GO:0071840,GO:0016043,GO:0043167,GO:0006807,GO:0044238,GO:0071704,GO:0044237,GO:0034641,GO:0003968,GO:0016740,GO:0090304,GO:1901360,GO:0006139,GO:0009987,GO:0004175,GO:0006725,GO:…	cytoskeletal protein binding,binding,protein binding,cytoskeleton organization,peptidase activity,exopeptidase activity,molecular_function,peptidase activity, acting on L-amino acid peptides,cysteine-type endopeptidase activity,actin binding,biological_process,metabolic process,catalytic activity,DNA binding,organelle organization,hydrolase activity,serine-type peptidase activity,serine hydrolase…	oas04360	Axon guidance
XR_001295810.1	106502219	LOC106502219	transcript	7.6235126	13.1748522	-0.789258987	0.001749311	0.045437384	Annotated_lncRNA	co_expression	102171312	IL13RA1	interleukin 13 receptor subunit alpha 1	GO:0005488,GO:0003674,GO:0005515	binding,molecular_function,protein binding	oas04060,oas04630	Cytokine-cytokine receptor interaction,Jak-STAT signaling pathway
XR_001295810.1	106502219	LOC106502219	transcript	7.6235126	13.1748522	-0.789258987	0.001749311	0.045437384	Annotated_lncRNA	co_expression	102191447	TNFRSF1B	TNF receptor superfamily member 1B	GO:0005488,GO:0005515,GO:0040011,GO:0016043,GO:0071840,GO:0003674,GO:0061025,GO:0061024,GO:0019867,GO:0051701,GO:0000003,GO:0052126,GO:0052192,GO:0051704,GO:0030260,GO:0044409,GO:0046718,GO:0051806,GO:0051828,GO:0044764,GO:0016032,GO:0044403,GO:0044419,GO:0009987,GO:0048610,GO:0019064,GO:0005575,GO:0008150,GO:0016020	binding,protein binding,locomotion,cellular component organization,cellular component organization or biogenesis,molecular_function,membrane fusion,membrane organization,outer membrane,interaction with host,reproduction,movement in host environment,movement in environment of other organism involved in symbiotic interaction,multi-organism process,entry into host cell,entry into host,viral entry in…	oas04668,oas04920,oas05014,oas04060	TNF signaling pathway,Adipocytokine signaling pathway,Amyotrophic lateral sclerosis (ALS),Cytokine-cytokine receptor interaction
XR_001295810.1	106502219	LOC106502219	transcript	7.6235126	13.1748522	-0.789258987	0.001749311	0.045437384	Annotated_lncRNA	co_expression	102174498	ESRRG	estrogen related receptor gamma	GO:0005488,GO:0043565,GO:0043231,GO:0043227,GO:0005634,GO:0003674,GO:0009725,GO:0001071,GO:0003700,GO:0008150,GO:0008152,GO:0033993,GO:0043401,GO:0048545,GO:0071383,GO:0071396,GO:0071407,GO:0009719,GO:0003677,GO:0009755,GO:0032870,GO:0014070,GO:0071495,GO:0010033,GO:0071310,GO:0043167,GO:0070887,GO:0006807,GO:0044238,GO:0071704,GO:0005623,GO:0044464,GO:0044237,GO:0034641,GO:0044424,GO:0042221,GO:…	binding,sequence-specific DNA binding,intracellular membrane-bounded organelle,membrane-bounded organelle,nucleus,molecular_function,response to hormone stimulus,nucleic acid binding transcription factor activity,sequence-specific DNA binding transcription factor activity,biological_process,metabolic process,response to lipid,steroid hormone mediated signaling pathway,response to steroid hormone …	--	--
XR_001295810.1	106502219	LOC106502219	transcript	7.6235126	13.1748522	-0.789258987	0.001749311	0.045437384	Annotated_lncRNA	co_expression	102174491	LY6E	lymphocyte antigen 6 complex%2C locus E	GO:0005488,GO:0044710,GO:0003824,GO:0043167,GO:0055114,GO:0016491,GO:0008152,GO:0043169,GO:0046872,GO:0016715,GO:0005507,GO:0004497,GO:0003674,GO:0016705,GO:0008150,GO:0046914	binding,single-organism metabolic process,catalytic activity,ion binding,oxidation-reduction process,oxidoreductase activity,metabolic process,cation binding,metal ion binding,oxidoreductase activity, acting on paired donors, with incorporation or reduction of molecular oxygen, reduced ascorbate as one donor, and incorporation of one atom of oxygen,copper ion binding,monooxygenase activity,molecu…	--	--
XR_001295810.1	106502219	LOC106502219	transcript	7.6235126	13.1748522	-0.789258987	0.001749311	0.045437384	Annotated_lncRNA	co_expression	102182328	CADM1	cell adhesion molecule 1	GO:0005488,GO:0044281,GO:0003824,GO:0019752,GO:0044710,GO:0043436,GO:0006082,GO:0008152,GO:0044237,GO:0034641,GO:0006807,GO:1901360,GO:0006725,GO:0044238,GO:0016053,GO:0046394,GO:0071704,GO:0046483,GO:0016043,GO:0071840,GO:1901564,GO:0006996,GO:0044283,GO:0006520,GO:0016787,GO:0044711,GO:0003674,GO:0004635,GO:0019238,GO:0008092,GO:0005549,GO:0000105,GO:0006547,GO:0052803,GO:1901566,GO:1901576,GO:…	binding,small molecule metabolic process,catalytic activity,carboxylic acid metabolic process,single-organism metabolic process,oxoacid metabolic process,organic acid metabolic process,metabolic process,cellular metabolic process,cellular nitrogen compound metabolic process,nitrogen compound metabolic process,organic cyclic compound metabolic process,cellular aromatic compound metabolic process,p…	oas04514	Cell adhesion molecules (CAMs)
XR_001295810.1	106502219	LOC106502219	transcript	7.6235126	13.1748522	-0.789258987	0.001749311	0.045437384	Annotated_lncRNA	co_expression	102189616	RAMP2	receptor activity modifying protein 2	GO:0003674,GO:0008565,GO:0048583,GO:0046907,GO:0010646,GO:0023051,GO:0009987,GO:0009966,GO:0008150,GO:0008104,GO:0051641,GO:0051649,GO:0033036,GO:0015031,GO:0045184,GO:0008277,GO:0034613,GO:0070727,GO:0006886,GO:0022892,GO:0051179,GO:0044763,GO:0051234,GO:0006810,GO:0071702,GO:0044699,GO:0005215,GO:0050794,GO:0050789,GO:0065007,GO:0050896,GO:0051716,GO:0005575,GO:0007154,GO:0023052,GO:0044700,GO:…	molecular_function,protein transporter activity,regulation of response to stimulus,intracellular transport,regulation of cell communication,regulation of signaling,cellular process,regulation of signal transduction,biological_process,protein localization,cellular localization,establishment of localization in cell,macromolecule localization,protein transport,establishment of protein localization,r…	oas04270	Vascular smooth muscle contraction
XR_001295810.1	106502219	LOC106502219	transcript	7.6235126	13.1748522	-0.789258987	0.001749311	0.045437384	Annotated_lncRNA	co_expression	102179673	FYN	FYN proto-oncogene%2C Src family tyrosine kinase	GO:0005488,GO:0097159,GO:1901363,GO:0003824,GO:0036094,GO:0000166,GO:1901265,GO:0043168,GO:0001882,GO:0035639,GO:0032553,GO:0001883,GO:0032549,GO:0032550,GO:0032555,GO:0008152,GO:0017076,GO:0005524,GO:0032559,GO:0030554,GO:0044237,GO:0044238,GO:0071704,GO:0043167,GO:0016773,GO:0003674,GO:0006468,GO:0016740,GO:0006796,GO:0006793,GO:0044260,GO:0016310,GO:0004672,GO:0006464,GO:0036211,GO:0005515,GO:…	binding,organic cyclic compound binding,heterocyclic compound binding,catalytic activity,small molecule binding,nucleotide binding,nucleoside phosphate binding,anion binding,nucleoside binding,purine ribonucleoside triphosphate binding,ribonucleotide binding,purine nucleoside binding,ribonucleoside binding,purine ribonucleoside binding,purine ribonucleotide binding,metabolic process,purine nucleo…	oas04380,oas05020,oas05162,oas04520,oas04510,oas04664,oas04611,oas04725,oas04650,oas05416,oas04660,oas04360	Osteoclast differentiation,Prion diseases,Measles,Adherens junction,Focal adhesion,Fc epsilon RI signaling pathway,Platelet activation,Cholinergic synapse,Natural killer cell mediated cytotoxicity,Viral myocarditis,T cell receptor signaling pathway,Axon guidance
XR_001295810.1	106502219	LOC106502219	transcript	7.6235126	13.1748522	-0.789258987	0.001749311	0.045437384	Annotated_lncRNA	co_expression	102189619	JAM2	junctional adhesion molecule 2	GO:0005488,GO:0005515,GO:0003674	binding,protein binding,molecular_function	oas04670,oas04530,oas04514	Leukocyte transendothelial migration,Tight junction,Cell adhesion molecules (CAMs)
XR_001295810.1	106502219	LOC106502219	transcript	7.6235126	13.1748522	-0.789258987	0.001749311	0.045437384	Annotated_lncRNA	co_expression	102179674	THBS2	thrombospondin 2	GO:0005488,GO:0005515,GO:0005509,GO:0007155,GO:0022610,GO:0043167,GO:0005576,GO:0009987,GO:0044763,GO:0043169,GO:0046872,GO:0044699,GO:0003674,GO:0008150,GO:0005575	binding,protein binding,calcium ion binding,cell adhesion,biological adhesion,ion binding,extracellular region,cellular process,single-organism cellular process,cation binding,metal ion binding,single-organism process,molecular_function,biological_process,cellular_component	oas05205,oas04510,oas04512,oas04350,oas04115,oas04151,oas05144,oas05219,oas04145,oas04015,oas05206	Proteoglycans in cancer,Focal adhesion,ECM-receptor interaction,TGF-beta signaling pathway,p53 signaling pathway,PI3K-Akt signaling pathway,Malaria,Bladder cancer,Phagosome,Rap1 signaling pathway,MicroRNAs in cancer
XR_001295810.1	106502219	LOC106502219	transcript	7.6235126	13.1748522	-0.789258987	0.001749311	0.045437384	Annotated_lncRNA	co_expression	102185636	HAL	histidine ammonia-lyase	GO:0044424,GO:0043231,GO:0043227,GO:0005622,GO:0005634,GO:0005623,GO:0044464,GO:0043229,GO:0043226,GO:0043234,GO:0044238,GO:0005667,GO:0071704,GO:0044237,GO:0044422,GO:0008152,GO:0044260,GO:0034641,GO:0032991,GO:0009058,GO:0044446,GO:0006351,GO:0043170,GO:0006807,GO:0032774,GO:1901576,GO:0006139,GO:0044428,GO:1901360,GO:0006352,GO:0090304,GO:1901362,GO:0006725,GO:0046483,GO:0018130,GO:0044249,GO:…	intracellular part,intracellular membrane-bounded organelle,membrane-bounded organelle,intracellular,nucleus,cell,cell part,intracellular organelle,organelle,protein complex,primary metabolic process,transcription factor complex,organic substance metabolic process,cellular metabolic process,organelle part,metabolic process,cellular macromolecule metabolic process,cellular nitrogen compound metabo…	oas01100,oas00340	Metabolic pathways,Histidine metabolism
XR_001295810.1	106502219	LOC106502219	transcript	7.6235126	13.1748522	-0.789258987	0.001749311	0.045437384	Annotated_lncRNA	co_expression	102170328	PTGS1	prostaglandin-endoperoxide synthase 1	GO:0005488,GO:0005515,GO:0003674	binding,protein binding,molecular_function	oas04726,oas04611,oas01100,oas00590	Serotonergic synapse,Platelet activation,Metabolic pathways,Arachidonic acid metabolism
XR_001295810.1	106502219	LOC106502219	transcript	7.6235126	13.1748522	-0.789258987	0.001749311	0.045437384	Annotated_lncRNA	co_expression	102172761	ITGA1	integrin subunit alpha 1	GO:0005488,GO:2000026,GO:0050793,GO:0051239,GO:0048523,GO:0044767,GO:0048856,GO:0048519,GO:0032502,GO:0003824,GO:0044707,GO:0051094,GO:0007275,GO:0048522,GO:0043167,GO:0016787,GO:0001525,GO:0001568,GO:0001944,GO:0045765,GO:0048514,GO:0072358,GO:0072359,GO:1901342,GO:0032501,GO:0048518,GO:0022603,GO:0045766,GO:0048731,GO:0035556,GO:0009653,GO:0048646,GO:0007249,GO:0043122,GO:0043123,GO:0010646,GO:…	binding,regulation of multicellular organismal development,regulation of developmental process,regulation of multicellular organismal process,negative regulation of cellular process,single-organism developmental process,anatomical structure development,negative regulation of biological process,developmental process,catalytic activity,single-multicellular organism process,positive regulation of de…	oas05410,oas05414,oas04510,oas04512,oas05412,oas04151,oas04810,oas04640	Hypertrophic cardiomyopathy (HCM),Dilated cardiomyopathy,Focal adhesion,ECM-receptor interaction,Arrhythmogenic right ventricular cardiomyopathy (ARVC),PI3K-Akt signaling pathway,Regulation of actin cytoskeleton,Hematopoietic cell lineage
XR_001295810.1	106502219	LOC106502219	transcript	7.6235126	13.1748522	-0.789258987	0.001749311	0.045437384	Annotated_lncRNA	co_expression	102172767	EGFR	epidermal growth factor receptor	GO:0005488,GO:0097159,GO:1901363,GO:0003824,GO:0036094,GO:0000166,GO:1901265,GO:0003677,GO:0043168,GO:0001882,GO:0035639,GO:0032553,GO:0001883,GO:0032549,GO:0032550,GO:0032555,GO:0008152,GO:0017076,GO:0005524,GO:0032559,GO:0030554,GO:0044237,GO:0003676,GO:0044238,GO:0071704,GO:0043167,GO:0004713,GO:0016773,GO:0003674,GO:0006468,GO:0016740,GO:0006796,GO:0006793,GO:0044260,GO:0016310,GO:0004672,GO:…	binding,organic cyclic compound binding,heterocyclic compound binding,catalytic activity,small molecule binding,nucleotide binding,nucleoside phosphate binding,DNA binding,anion binding,nucleoside binding,purine ribonucleoside triphosphate binding,ribonucleotide binding,purine nucleoside binding,ribonucleoside binding,purine ribonucleoside binding,purine ribonucleotide binding,metabolic process,p…	oas04068,oas05200,oas05212,oas05205,oas05219,oas04066,oas05215,oas05214,oas05218,oas04520,oas04810,oas04510,oas04320,oas04151,oas05206,oas04015,oas05160,oas04915,oas04060,oas04014,oas04540,oas05213,oas05223,oas04144,oas04912,oas04010,oas04921,oas04012,oas04020	FoxO signaling pathway,Pathways in cancer,Pancreatic cancer,Proteoglycans in cancer,Bladder cancer,HIF-1 signaling pathway,Prostate cancer,Glioma,Melanoma,Adherens junction,Regulation of actin cytoskeleton,Focal adhesion,Dorso-ventral axis formation,PI3K-Akt signaling pathway,MicroRNAs in cancer,Rap1 signaling pathway,Hepatitis C,Estrogen signaling pathway,Cytokine-cytokine receptor interaction,R…
XR_001295810.1	106502219	LOC106502219	transcript	7.6235126	13.1748522	-0.789258987	0.001749311	0.045437384	Annotated_lncRNA	co_expression	102181608	EBPL	emopamil binding protein like	GO:0005634,GO:0044281,GO:0043231,GO:0043227,GO:0003824,GO:0044710,GO:0008152,GO:0044424,GO:0043234,GO:0044422,GO:0044446,GO:0043229,GO:0043226,GO:1901360,GO:0006629,GO:0044238,GO:0071704,GO:0005622,GO:0005623,GO:0044464,GO:0044428,GO:0003674,GO:0032991,GO:0016125,GO:0016860,GO:0016863,GO:0047750,GO:0016853,GO:0008202,GO:1901615,GO:0008150,GO:0006066,GO:0000152,GO:0005680,GO:0031461,GO:0000151,GO:…	nucleus,small molecule metabolic process,intracellular membrane-bounded organelle,membrane-bounded organelle,catalytic activity,single-organism metabolic process,metabolic process,intracellular part,protein complex,organelle part,intracellular organelle part,intracellular organelle,organelle,organic cyclic compound metabolic process,lipid metabolic process,primary metabolic process,organic substa…	--	--
XR_001295810.1	106502219	LOC106502219	transcript	7.6235126	13.1748522	-0.789258987	0.001749311	0.045437384	Annotated_lncRNA	co_expression	102186655	DOCK4	dedicator of cytokinesis 4	GO:0005488,GO:0003674,GO:0005515	binding,molecular_function,protein binding	oas04015	Rap1 signaling pathway
XR_001295810.1	106502219	LOC106502219	transcript	7.6235126	13.1748522	-0.789258987	0.001749311	0.045437384	Annotated_lncRNA	co_expression	102171387	PID1	phosphotyrosine interaction domain containing 1	GO:0005488,GO:0005515,GO:0003674	binding,protein binding,molecular_function	--	--
XR_001295810.1	106502219	LOC106502219	transcript	7.6235126	13.1748522	-0.789258987	0.001749311	0.045437384	Annotated_lncRNA	co_expression	102176340	LOC102176340	dihydrodiol dehydrogenase 3	--	--	oas00590,oas04913,oas01100,oas00140	Arachidonic acid metabolism,Ovarian steroidogenesis,Metabolic pathways,Steroid hormone biosynthesis
XR_001295810.1	106502219	LOC106502219	transcript	7.6235126	13.1748522	-0.789258987	0.001749311	0.045437384	Annotated_lncRNA	co_expression	102189046	HADHA	hydroxyacyl-CoA dehydrogenase/3-ketoacyl-CoA thiolase/enoyl-CoA hydratase (trifunctional protein)%2C alpha subunit	GO:0044281,GO:0003824,GO:0019752,GO:0044710,GO:0043436,GO:0006082,GO:0032787,GO:0008152,GO:0006631,GO:0044237,GO:0055114,GO:0006629,GO:0003857,GO:0044238,GO:0071704,GO:0016491,GO:0044255,GO:0003674,GO:0016616,GO:0016829,GO:0016614,GO:0016836,GO:0016835,GO:0009987,GO:0008150	small molecule metabolic process,catalytic activity,carboxylic acid metabolic process,single-organism metabolic process,oxoacid metabolic process,organic acid metabolic process,monocarboxylic acid metabolic process,metabolic process,fatty acid metabolic process,cellular metabolic process,oxidation-reduction process,lipid metabolic process,3-hydroxyacyl-CoA dehydrogenase activity,primary metabolic…	oas01212,oas00071,oas00280,oas01200,oas00650,oas00640,oas00410,oas01040,oas00062,oas01100,oas00310,oas00380	Fatty acid metabolism,Fatty acid degradation,Valine, leucine and isoleucine degradation,Carbon metabolism,Butanoate metabolism,Propanoate metabolism,beta-Alanine metabolism,Biosynthesis of unsaturated fatty acids,Fatty acid elongation,Metabolic pathways,Lysine degradation,Tryptophan metabolism
XR_001295810.1	106502219	LOC106502219	transcript	7.6235126	13.1748522	-0.789258987	0.001749311	0.045437384	Annotated_lncRNA	co_expression	102175544	ORAI3	ORAI calcium release-activated calcium modulator 3	GO:0005575,GO:0044425,GO:0016020,GO:0031224,GO:0016021	cellular_component,membrane part,membrane,intrinsic to membrane,integral to membrane	oas04020	Calcium signaling pathway
XR_001295810.1	106502219	LOC106502219	transcript	7.6235126	13.1748522	-0.789258987	0.001749311	0.045437384	Annotated_lncRNA	co_expression	102168827	AUH	AU RNA binding methylglutaconyl-CoA hydratase	GO:0016829,GO:0016835,GO:0016836,GO:0003674,GO:0008150,GO:0008152,GO:0003824	lyase activity,carbon-oxygen lyase activity,hydro-lyase activity,molecular_function,biological_process,metabolic process,catalytic activity	oas00280,oas01100	Valine, leucine and isoleucine degradation,Metabolic pathways
XR_001295810.1	106502219	LOC106502219	transcript	7.6235126	13.1748522	-0.789258987	0.001749311	0.045437384	Annotated_lncRNA	co_expression	102168826	MPDZ	multiple PDZ domain crumbs cell polarity complex component	GO:0005488,GO:0044281,GO:0097159,GO:1901363,GO:0003824,GO:0019752,GO:0044710,GO:0036094,GO:0000166,GO:1901265,GO:0043436,GO:0006082,GO:0043168,GO:0001882,GO:0035639,GO:0032553,GO:0001883,GO:0032549,GO:0032550,GO:0032555,GO:0008152,GO:0017076,GO:0005524,GO:0032559,GO:0030554,GO:0044237,GO:0034641,GO:0006807,GO:0044238,GO:0016053,GO:0046394,GO:0071704,GO:0016043,GO:0071840,GO:0043167,GO:1901564,GO:…	binding,small molecule metabolic process,organic cyclic compound binding,heterocyclic compound binding,catalytic activity,carboxylic acid metabolic process,single-organism metabolic process,small molecule binding,nucleotide binding,nucleoside phosphate binding,oxoacid metabolic process,organic acid metabolic process,anion binding,nucleoside binding,purine ribonucleoside triphosphate binding,ribon…	oas04530	Tight junction
XR_001295810.1	106502219	LOC106502219	transcript	7.6235126	13.1748522	-0.789258987	0.001749311	0.045437384	Annotated_lncRNA	co_expression	102174407	C14H8orf82	chromosome 14 C8orf82 homolog	GO:0005539,GO:0097367,GO:0005488,GO:0005540,GO:0003674,GO:0007155,GO:0022610,GO:0008150,GO:0009987,GO:0044699,GO:0044763	glycosaminoglycan binding,carbohydrate derivative binding,binding,hyaluronic acid binding,molecular_function,cell adhesion,biological adhesion,biological_process,cellular process,single-organism process,single-organism cellular process	--	--
XR_001295810.1	106502219	LOC106502219	transcript	7.6235126	13.1748522	-0.789258987	0.001749311	0.045437384	Annotated_lncRNA	co_expression	102170849	CFAP58	cilia and flagella associated protein 58	--	--	--	--
XR_001295810.1	106502219	LOC106502219	transcript	7.6235126	13.1748522	-0.789258987	0.001749311	0.045437384	Annotated_lncRNA	co_expression	108638003	INAFM1	InaF motif containing 1	--	--	--	--
XR_001295810.1	106502219	LOC106502219	transcript	7.6235126	13.1748522	-0.789258987	0.001749311	0.045437384	Annotated_lncRNA	co_expression	102173040	LMBRD2	LMBR1 domain containing 2	--	--	--	--
XR_001295810.1	106502219	LOC106502219	transcript	7.6235126	13.1748522	-0.789258987	0.001749311	0.045437384	Annotated_lncRNA	co_expression	102180070	CMIP	c-Maf inducing protein	GO:0005488,GO:0005515,GO:0044707,GO:0032501,GO:0007275,GO:0003674,GO:0006928,GO:0030554,GO:0005524,GO:0032559,GO:0008150,GO:0044459,GO:0032502,GO:0043168,GO:0003824,GO:0017076,GO:0035639,GO:0001883,GO:0032549,GO:0032550,GO:0032555,GO:0001882,GO:0019031,GO:0036338,GO:0016787,GO:0032553,GO:0007409,GO:0007411,GO:0048667,GO:0048812,GO:0061564,GO:0097485,GO:0071840,GO:0000166,GO:1901265,GO:0040011,GO:…	binding,protein binding,single-multicellular organism process,multicellular organismal process,multicellular organismal development,molecular_function,cellular component movement,adenyl nucleotide binding,ATP binding,adenyl ribonucleotide binding,biological_process,plasma membrane part,developmental process,anion binding,catalytic activity,purine nucleotide binding,purine ribonucleoside triphosph…	--	--
XR_001295810.1	106502219	LOC106502219	transcript	7.6235126	13.1748522	-0.789258987	0.001749311	0.045437384	Annotated_lncRNA	co_expression	102178387	ECH1	enoyl-CoA hydratase 1	GO:0003824,GO:0008152,GO:0003674,GO:0016829,GO:0016836,GO:0016835,GO:0008150	catalytic activity,metabolic process,molecular_function,lyase activity,hydro-lyase activity,carbon-oxygen lyase activity,biological_process	oas04146	Peroxisome
[truncated: 445 more rows]
