# Supplementary material for: Integrative Analysis of lncRNA-miRNA-mRNA Regulatory Network Reveals the Key lncRNAs Implicated Potentially in the Differentiation of Adipocyte in Goats
Source: Front Physiol. 2022 May 5;13:900179. doi: 10.3389/fphys.2022.900179 (PMC9117728; doi:10.3389/fphys.2022.900179)
Supplement: Supplementary file 7 [file Table5.XLS]

Results of the analysis comparing the differential mRNA between IMA and IMPA. transcript_id: transcript number; gene_id: the gene number corresponding to the transcript; gene_name: the name of the gene; length: length of the transcript; sample_FPKM: FPKM information of the sample; log2(foldchange): log2(IMA/IMPA); pvalue(pval): statistical significance of difference test indicator; qvalue(padj): …
transcript_id	gene_id	gene_name	feature_id	IMA_FPKM	IMPA_FPKM	log2(foldchange)	pvalue	qvalue	Gene_description	GO_id	GO_description	KO_id	KO_pathway
NM_001285544.1	100861190	IL18	transcript	14.4899006	16.7212106	-0.206631603	0.000318851	0.005451278	interleukin 18	GO:0044421,GO:0005615,GO:0005576,GO:0005575	extracellular region part,extracellular space,extracellular region,cellular_component	oas04623,oas04621,oas05144,oas05132,oas05134,oas05164,oas05143,oas05152,oas05321,oas05323,oas04060	Cytosolic DNA-sensing pathway,NOD-like receptor signaling pathway,Malaria,Salmonella infection,Legionellosis,Influenza A,African trypanosomiasis,Tuberculosis,Inflammatory bowel disease (IBD),Rheumatoid arthritis,Cytokine-cytokine receptor interaction
NM_001285546.1	100861192	MAP28	transcript	137.4459198	95.851416	0.51999243	0.000522235	0.00723756	MAP28 protein	GO:0006950,GO:0003674,GO:0008150,GO:0044707,GO:0032501,GO:0006952,GO:0005576,GO:0046849,GO:0048771,GO:0030234,GO:0030414,GO:0061134,GO:0044699,GO:0004869,GO:0004857,GO:0004866,GO:0061135,GO:0050896,GO:0005575	response to stress,molecular_function,biological_process,single-multicellular organism process,multicellular organismal process,defense response,extracellular region,bone remodeling,tissue remodeling,enzyme regulator activity,peptidase inhibitor activity,peptidase regulator activity,single-organism process,cysteine-type endopeptidase inhibitor activity,enzyme inhibitor activity,endopeptidase inhi…	oas05152,oas04970	Tuberculosis,Salivary secretion
NM_001285559.1	100860946	OAZ1	transcript	291.5326358	352.07157	-0.272211338	0.01031753	0.052292004	ornithine decarboxylase antizyme 1	--	--	--	--
NM_001285567.1	100860951	HMOX1	transcript	5.4490268	21.6823554	-1.992450997	6.85E-05	0.002227115	heme oxygenase 1	GO:0003824,GO:0044710,GO:0008152,GO:0044237,GO:0009056,GO:0034641,GO:1901575,GO:0055114,GO:0006807,GO:1901360,GO:0006725,GO:0071704,GO:0046483,GO:1901564,GO:0016491,GO:0044248,GO:0042440,GO:0003674,GO:0019439,GO:0044270,GO:1901565,GO:1901361,GO:0046700,GO:0009987,GO:0042168,GO:0008150,GO:0016705,GO:0006778,GO:0004392,GO:0006788,GO:0033013,GO:0051186,GO:0006787,GO:0033015,GO:0051187	catalytic activity,single-organism metabolic process,metabolic process,cellular metabolic process,catabolic process,cellular nitrogen compound metabolic process,organic substance catabolic process,oxidation-reduction process,nitrogen compound metabolic process,organic cyclic compound metabolic process,cellular aromatic compound metabolic process,organic substance metabolic process,heterocycle met…	oas04978,oas00860	Mineral absorption,Porphyrin and chlorophyll metabolism
NM_001285572.1	100860954	TNNC1	transcript	2663.593945	746.001233	1.836124246	1.69E-07	5.51E-05	troponin C1%2C slow skeletal and cardiac type	GO:0005488,GO:0005515,GO:0044281,GO:0005509,GO:0044710,GO:0044421,GO:0003824,GO:0031012,GO:0043167,GO:0005578,GO:0005576,GO:0044237,GO:0016741,GO:0008152,GO:0005975,GO:0008168,GO:0016773,GO:0009987,GO:0044763,GO:0071704,GO:0043169,GO:0046872,GO:0006066,GO:0044699,GO:0016301,GO:0044238,GO:0016772,GO:0004371,GO:1901615,GO:0006071,GO:0016740,GO:0019751,GO:0003674,GO:0019400,GO:0044262,GO:0008150,GO:…	binding,protein binding,small molecule metabolic process,calcium ion binding,single-organism metabolic process,extracellular region part,catalytic activity,extracellular matrix,ion binding,proteinaceous extracellular matrix,extracellular region,cellular metabolic process,transferase activity, transferring one-carbon groups,metabolic process,carbohydrate metabolic process,methyltransferase activit…	oas05410,oas05414,oas04260,oas04261,oas04020	Hypertrophic cardiomyopathy (HCM),Dilated cardiomyopathy,Cardiac muscle contraction,Adrenergic signaling in cardiomyocytes,Calcium signaling pathway
NM_001285578.1	100860958	CD36	transcript	3.9371438	0.0921232	5.417441071	4.07E-05	0.001560128	CD36 molecule	GO:0022610,GO:0009987,GO:0007155,GO:0008150,GO:0044699,GO:0005575,GO:0044763,GO:0016020	biological adhesion,cellular process,cell adhesion,biological_process,single-organism process,cellular_component,single-organism cellular process,membrane	oas04512,oas03320,oas04920,oas04152,oas05144,oas04145,oas04975,oas04640	ECM-receptor interaction,PPAR signaling pathway,Adipocytokine signaling pathway,AMPK signaling pathway,Malaria,Phagosome,Fat digestion and absorption,Hematopoietic cell lineage
NM_001285602.1	100861258	MYF6	transcript	20.325978	4.001914	2.344562701	2.95E-07	7.05E-05	myogenic factor 6	GO:0005488,GO:0005515,GO:0043231,GO:0043227,GO:0044767,GO:0048856,GO:0044424,GO:0007517,GO:0061061,GO:0032502,GO:0044707,GO:0005634,GO:0007275,GO:0005622,GO:0043229,GO:0043226,GO:0032501,GO:0005623,GO:0044464,GO:0044237,GO:0046983,GO:0048731,GO:0048513,GO:0006807,GO:0034641,GO:0097159,GO:1901363,GO:0008152,GO:0003677,GO:1901360,GO:0006725,GO:0046483,GO:0009987,GO:0006139,GO:0071704,GO:0016070,GO:…	binding,protein binding,intracellular membrane-bounded organelle,membrane-bounded organelle,single-organism developmental process,anatomical structure development,intracellular part,muscle organ development,muscle structure development,developmental process,single-multicellular organism process,nucleus,multicellular organismal development,intracellular,intracellular organelle,organelle,multicellu…	--	--
NM_001285615.1	100860758	MGST3	transcript	76.7595566	57.1284776	0.426136293	0.030859638	0.110734667	microsomal glutathione S-transferase 3	--	--	oas00480,oas00980,oas05204,oas00982	Glutathione metabolism,Metabolism of xenobiotics by cytochrome P450,Chemical carcinogenesis,Drug metabolism - cytochrome P450
NM_001285619.1	100860763	SCD	transcript	7.4356538	9.547447	-0.360655405	0.049588439	0.153484632	stearoyl-CoA desaturase	GO:0044710,GO:0008152,GO:0006629,GO:0044238,GO:0071704,GO:0008150	single-organism metabolic process,metabolic process,lipid metabolic process,primary metabolic process,organic substance metabolic process,biological_process	oas01212,oas03320,oas04152,oas01040	Fatty acid metabolism,PPAR signaling pathway,AMPK signaling pathway,Biosynthesis of unsaturated fatty acids
NM_001285623.1	100861279	LOC100861279	transcript	35.4757552	60.1922144	-0.762743496	0.021770895	0.087091669	adipocyte fatty acid-binding protein	--	--	oas03320	PPAR signaling pathway
NM_001285629.1	100861286	FASN	transcript	2.4436592	4.7763688	-0.96687114	0.000412299	0.006358744	fatty acid synthase	GO:0003824,GO:0008152,GO:0044710,GO:0016491,GO:0009058,GO:0016787,GO:0016741,GO:0055114,GO:0008168,GO:0016740,GO:0016746,GO:0016747,GO:0016788,GO:0003674,GO:0008150	catalytic activity,metabolic process,single-organism metabolic process,oxidoreductase activity,biosynthetic process,hydrolase activity,transferase activity, transferring one-carbon groups,oxidation-reduction process,methyltransferase activity,transferase activity,transferase activity, transferring acyl groups,transferase activity, transferring acyl groups other than amino-acyl groups,hydrolase ac…	oas01100,oas01212,oas00061,oas04152,oas04910	Metabolic pathways,Fatty acid metabolism,Fatty acid biosynthesis,AMPK signaling pathway,Insulin signaling pathway
NM_001285639.1	100860783	RPS18	transcript	2131.525391	2345.945996	-0.138283562	0.000461275	0.00674774	ribosomal protein S18	GO:0005488,GO:0003723,GO:0005737,GO:0044424,GO:0005622,GO:0008152,GO:0044237,GO:0097159,GO:1901363,GO:0032991,GO:0005623,GO:0044464,GO:0043229,GO:0043226,GO:0071704,GO:0044444,GO:0044238,GO:1901576,GO:0009058,GO:0003676,GO:0044249,GO:0010467,GO:0044260,GO:0009059,GO:0034645,GO:0043170,GO:0044267,GO:0030529,GO:0043228,GO:0043232,GO:0019538,GO:0009987,GO:0006412,GO:0005198,GO:0003674,GO:0008150,GO:…	binding,RNA binding,cytoplasm,intracellular part,intracellular,metabolic process,cellular metabolic process,organic cyclic compound binding,heterocyclic compound binding,macromolecular complex,cell,cell part,intracellular organelle,organelle,organic substance metabolic process,cytoplasmic part,primary metabolic process,organic substance biosynthetic process,biosynthetic process,nucleic acid bindi…	oas03010	Ribosome
NM_001285652.1	100861305	RORA	transcript	4.5203334	2.4930544	0.85851482	0.011747387	0.056966552	RAR related orphan receptor A	GO:0005488,GO:0044424,GO:0043231,GO:0043227,GO:0005622,GO:0008152,GO:0044237,GO:0097159,GO:1901363,GO:0005623,GO:0044464,GO:0034641,GO:0006807,GO:0005634,GO:0043167,GO:0043229,GO:0016070,GO:0043226,GO:0071704,GO:1901360,GO:0046483,GO:0044238,GO:0006139,GO:0006725,GO:1901576,GO:0009058,GO:0090304,GO:0003676,GO:0044249,GO:1901362,GO:0018130,GO:0044271,GO:0010467,GO:0044260,GO:0019438,GO:0034654,GO:…	binding,intracellular part,intracellular membrane-bounded organelle,membrane-bounded organelle,intracellular,metabolic process,cellular metabolic process,organic cyclic compound binding,heterocyclic compound binding,cell,cell part,cellular nitrogen compound metabolic process,nitrogen compound metabolic process,nucleus,ion binding,intracellular organelle,RNA metabolic process,organelle,organic sub…	oas04710,oas05321	Circadian rhythm,Inflammatory bowel disease (IBD)
NM_001285656.1	100861308	RHEB	transcript	89.8288986	81.9142258	0.133065623	0.014694565	0.066521023	Ras homolog enriched in brain	GO:0005488,GO:0097159,GO:1901363,GO:0003824,GO:0036094,GO:0000166,GO:1901265,GO:0043168,GO:0001882,GO:0035639,GO:0032553,GO:0001883,GO:0032549,GO:0032550,GO:0032555,GO:0017076,GO:0043167,GO:0016787,GO:0016817,GO:0016462,GO:0003674,GO:0017111,GO:0016818,GO:0007264,GO:0009987,GO:0008150,GO:0035556,GO:0005525,GO:0032561,GO:0019001,GO:0003924,GO:0044763,GO:0044699,GO:0050794,GO:0050789,GO:0065007,GO:…	binding,organic cyclic compound binding,heterocyclic compound binding,catalytic activity,small molecule binding,nucleotide binding,nucleoside phosphate binding,anion binding,nucleoside binding,purine ribonucleoside triphosphate binding,ribonucleotide binding,purine nucleoside binding,ribonucleoside binding,purine ribonucleoside binding,purine ribonucleotide binding,purine nucleotide binding,ion b…	oas04152,oas04919,oas04150,oas04151,oas04910	AMPK signaling pathway,Thyroid hormone signaling pathway,mTOR signaling pathway,PI3K-Akt signaling pathway,Insulin signaling pathway
NM_001285664.1	100860803	URM1	transcript	48.8192634	53.0640084	-0.120283132	0.031930887	0.113531541	ubiquitin related modifier 1	GO:0034660,GO:0034470,GO:0005737,GO:0044424,GO:0006396,GO:0006399,GO:0005622,GO:0009451,GO:0008033,GO:0008152,GO:0006400,GO:0044237,GO:0005623,GO:0044464,GO:0034641,GO:0006807,GO:0016070,GO:0071704,GO:1901360,GO:0046483,GO:0044238,GO:0006139,GO:0006725,GO:0090304,GO:0010467,GO:0044260,GO:0034227,GO:0043170,GO:0043412,GO:0009987,GO:0008150,GO:0005575	ncRNA metabolic process,ncRNA processing,cytoplasm,intracellular part,RNA processing,tRNA metabolic process,intracellular,RNA modification,tRNA processing,metabolic process,tRNA modification,cellular metabolic process,cell,cell part,cellular nitrogen compound metabolic process,nitrogen compound metabolic process,RNA metabolic process,organic substance metabolic process,organic cyclic compound met…	oas04122	Sulfur relay system
NM_001285667.1	100860805	SPP1	transcript	37.7155506	20.361911	0.88928652	0.004796054	0.030568099	secreted phosphoprotein 1	GO:0007155,GO:0022610,GO:0044707,GO:0032501,GO:0009987,GO:0044763,GO:0044699,GO:0001503,GO:0008150	cell adhesion,biological adhesion,single-multicellular organism process,multicellular organismal process,cellular process,single-organism cellular process,single-organism process,ossification,biological_process	oas04510,oas04512,oas04151,oas04620	Focal adhesion,ECM-receptor interaction,PI3K-Akt signaling pathway,Toll-like receptor signaling pathway
NM_001285668.1	100861317	TNNC2	transcript	303.0376158	76.2279382	1.991105125	3.35E-06	0.000338483	troponin C2%2C fast skeletal type	GO:0005488,GO:0005515,GO:0005509,GO:0044421,GO:0031012,GO:0043167,GO:0005578,GO:0005576,GO:0009987,GO:0044763,GO:0043169,GO:0046872,GO:0044699,GO:0003674,GO:0008150,GO:0050789,GO:0050794,GO:0065007,GO:0005575,GO:0051716,GO:0007154,GO:0023052,GO:0044700,GO:0007165,GO:0050896	binding,protein binding,calcium ion binding,extracellular region part,extracellular matrix,ion binding,proteinaceous extracellular matrix,extracellular region,cellular process,single-organism cellular process,cation binding,metal ion binding,single-organism process,molecular_function,biological_process,regulation of biological process,regulation of cellular process,biological regulation,cellular_…	oas04020	Calcium signaling pathway
NM_001285677.2	100861579	BTG1	transcript	255.630838	189.2372008	0.43386616	0.001268836	0.012849501	BTG anti-proliferation factor 1	--	--	oas03018	RNA degradation
NM_001285678.1	100860812	IGFBP4	transcript	18.369438	11.86358	0.63076806	0.008669126	0.046204336	insulin like growth factor binding protein 4	GO:0005488,GO:0051128,GO:0016043,GO:0071840,GO:0003674,GO:0005520,GO:0001558,GO:0016049,GO:0019838,GO:0040008,GO:0005515,GO:0009987,GO:0008150,GO:0040007,GO:0005576,GO:0044763,GO:0044699,GO:0050794,GO:0050789,GO:0065007,GO:0005575,GO:0016020	binding,regulation of cellular component organization,cellular component organization,cellular component organization or biogenesis,molecular_function,insulin-like growth factor binding,regulation of cell growth,cell growth,growth factor binding,regulation of growth,protein binding,cellular process,biological_process,growth,extracellular region,single-organism cellular process,single-organism pro…	--	--
NM_001285690.1	100750233	GNS	transcript	27.1675366	35.36625	-0.380489497	0.000193848	0.004005329	glucosamine (N-acetyl)-6-sulfatase	GO:0005488,GO:0008092,GO:0005515,GO:0006996,GO:0071840,GO:0016043,GO:0007010,GO:0044424,GO:0003824,GO:0005856,GO:0005622,GO:0043229,GO:0043226,GO:0016787,GO:0005623,GO:0044464,GO:0030029,GO:0030036,GO:0008152,GO:0030865,GO:0030866,GO:0043228,GO:0043232,GO:0009987,GO:0016788,GO:0044763,GO:0044699,GO:0008484,GO:0003674,GO:0008150,GO:0005575	binding,cytoskeletal protein binding,protein binding,organelle organization,cellular component organization or biogenesis,cellular component organization,cytoskeleton organization,intracellular part,catalytic activity,cytoskeleton,intracellular,intracellular organelle,organelle,hydrolase activity,cell,cell part,actin filament-based process,actin cytoskeleton organization,metabolic process,cortica…	oas04142,oas00531,oas01100	Lysosome,Glycosaminoglycan degradation,Metabolic pathways
NM_001285701.1	100860846	FABP3	transcript	94.209587	66.5763862	0.500863317	0.003272498	0.023747889	fatty acid binding protein 3	--	--	oas03320	PPAR signaling pathway
NM_001285703.1	100860849	HSP70.1	transcript	13.5676018	10.4915504	0.370937844	0.00656164	0.037908908	heat shock protein 70.1	GO:0005488,GO:0003723,GO:0003824,GO:0071840,GO:0008152,GO:0005515,GO:0097159,GO:1901363,GO:0016043,GO:0071704,GO:0044238,GO:0005975,GO:0003676,GO:0016787,GO:0048856,GO:0046983,GO:0016740,GO:0044767,GO:0009653,GO:0000902,GO:0032989,GO:0048869,GO:0016772,GO:0032502,GO:0016773,GO:0009987,GO:0003674,GO:0008150,GO:0044699,GO:0044763	binding,RNA binding,catalytic activity,cellular component organization or biogenesis,metabolic process,protein binding,organic cyclic compound binding,heterocyclic compound binding,cellular component organization,organic substance metabolic process,primary metabolic process,carbohydrate metabolic process,nucleic acid binding,hydrolase activity,anatomical structure development,protein dimerization…	oas04141,oas03040,oas05169,oas04010,oas04612,oas04144,oas05134,oas04915,oas05164,oas05145,oas05162	Protein processing in endoplasmic reticulum,Spliceosome,Epstein-Barr virus infection,MAPK signaling pathway,Antigen processing and presentation,Endocytosis,Legionellosis,Estrogen signaling pathway,Influenza A,Toxoplasmosis,Measles
NM_001285732.1	100860882	PDIA3	transcript	295.7559446	334.6890566	-0.178414213	8.95E-05	0.002563343	protein disulfide isomerase family A member 3	GO:0005488,GO:0003824,GO:0044710,GO:0008152,GO:0055114,GO:0016209,GO:0043167,GO:0016491,GO:0003674,GO:0005509,GO:0045454,GO:0009987,GO:0065008,GO:0008150,GO:0019725,GO:0042592,GO:0043169,GO:0046872,GO:0044763,GO:0044699,GO:0050794,GO:0050789,GO:0065007	binding,catalytic activity,single-organism metabolic process,metabolic process,oxidation-reduction process,antioxidant activity,ion binding,oxidoreductase activity,molecular_function,calcium ion binding,cell redox homeostasis,cellular process,regulation of biological quality,biological_process,cellular homeostasis,homeostatic process,cation binding,metal ion binding,single-organism cellular proce…	oas04141,oas04612	Protein processing in endoplasmic reticulum,Antigen processing and presentation
NM_001285733.1	100861395	MYOG	transcript	735.7126464	649.2461548	0.180376826	0.043509537	0.139481884	myogenin	GO:0005488,GO:0005515,GO:0043231,GO:0043227,GO:0044767,GO:0048856,GO:0044424,GO:0007517,GO:0061061,GO:0032502,GO:0044707,GO:0005634,GO:0007275,GO:0005622,GO:0043229,GO:0043226,GO:0032501,GO:0005623,GO:0044464,GO:0044237,GO:0046983,GO:0048731,GO:0048513,GO:0006807,GO:0034641,GO:0097159,GO:1901363,GO:0008152,GO:0003677,GO:1901360,GO:0006725,GO:0046483,GO:0009987,GO:0006139,GO:0071704,GO:0016070,GO:…	binding,protein binding,intracellular membrane-bounded organelle,membrane-bounded organelle,single-organism developmental process,anatomical structure development,intracellular part,muscle organ development,muscle structure development,developmental process,single-multicellular organism process,nucleus,multicellular organismal development,intracellular,intracellular organelle,organelle,multicellu…	--	--
NM_001285751.1	100860906	NR1H3	transcript	12.1648156	12.9384764	-0.088953288	0.04360204	0.139736816	nuclear receptor subfamily 1 group H member 3	GO:0005488,GO:0044424,GO:0043231,GO:0043227,GO:0005622,GO:0008152,GO:0044237,GO:0097159,GO:1901363,GO:0005623,GO:0044464,GO:0034641,GO:0006807,GO:0005634,GO:0043167,GO:0043229,GO:0016070,GO:0043226,GO:0071704,GO:1901360,GO:0046483,GO:0044238,GO:0006139,GO:0006725,GO:1901576,GO:0009058,GO:0090304,GO:0003676,GO:0044249,GO:1901362,GO:0018130,GO:0044271,GO:0010467,GO:0044260,GO:0019438,GO:0034654,GO:…	binding,intracellular part,intracellular membrane-bounded organelle,membrane-bounded organelle,intracellular,metabolic process,cellular metabolic process,organic cyclic compound binding,heterocyclic compound binding,cell,cell part,cellular nitrogen compound metabolic process,nitrogen compound metabolic process,nucleus,ion binding,intracellular organelle,RNA metabolic process,organelle,organic sub…	oas04932,oas03320,oas05160	Non-alcoholic fatty liver disease (NAFLD),PPAR signaling pathway,Hepatitis C
NM_001285752.1	100861162	TCAP	transcript	29.6075546	4.8704048	2.603851747	6.27E-07	0.000105513	titin-cap	--	--	--	--
NM_001285754.1	100861163	MYLPF	transcript	4534.06416	1060.76637	2.095697864	1.48E-09	9.98E-06	myosin light chain%2C phosphorylatable%2C fast skeletal muscle	GO:0005488,GO:0005509,GO:0044710,GO:0003824,GO:0043167,GO:0006796,GO:0006793,GO:0044237,GO:1901135,GO:0019637,GO:0008152,GO:0005975,GO:1901137,GO:0009987,GO:0006643,GO:0044255,GO:0044723,GO:0006629,GO:0006664,GO:0090407,GO:0071704,GO:0043169,GO:0046872,GO:0009058,GO:0044238,GO:0006644,GO:0009247,GO:0046467,GO:0008194,GO:0016051,GO:0044249,GO:1901576,GO:0008915,GO:0008610,GO:0016740,GO:0003674,GO:…	binding,calcium ion binding,single-organism metabolic process,catalytic activity,ion binding,phosphate-containing compound metabolic process,phosphorus metabolic process,cellular metabolic process,carbohydrate derivative metabolic process,organophosphate metabolic process,metabolic process,carbohydrate metabolic process,carbohydrate derivative biosynthetic process,cellular process,membrane lipid …	oas04510,oas04810,oas04670,oas04530	Focal adhesion,Regulation of actin cytoskeleton,Leukocyte transendothelial migration,Tight junction
NM_001285765.1	100861171	MMP14	transcript	50.9886818	56.9762342	-0.16018323	0.045882655	0.144931686	matrix metallopeptidase 14	GO:0005488,GO:0003824,GO:0008152,GO:0043167,GO:0071704,GO:0044238,GO:0016787,GO:0031012,GO:0043170,GO:0004222,GO:0043169,GO:0046872,GO:0008237,GO:0008270,GO:0019538,GO:0006508,GO:0046914,GO:0070011,GO:0008233,GO:0003674,GO:0008150,GO:0004175,GO:0005575	binding,catalytic activity,metabolic process,ion binding,organic substance metabolic process,primary metabolic process,hydrolase activity,extracellular matrix,macromolecule metabolic process,metalloendopeptidase activity,cation binding,metal ion binding,metallopeptidase activity,zinc ion binding,protein metabolic process,proteolysis,transition metal ion binding,peptidase activity, acting on L-ami…	oas04912,oas04668	GnRH signaling pathway,TNF signaling pathway
NM_001286087.1	102172673	RPS10	transcript	1162.296631	1295.991772	-0.157078252	0.00234922	0.019220265	ribosomal protein S10	--	--	oas03010	Ribosome
NM_001286965.1	100860796	RAB1A	transcript	135.4607086	124.3837432	0.123076508	0.00432128	0.028626821	RAB1A%2C member RAS oncogene family	GO:0005488,GO:1901564,GO:0035639,GO:0001883,GO:0032549,GO:0032550,GO:0017076,GO:0003824,GO:0043168,GO:0032555,GO:0001882,GO:0032553,GO:0000166,GO:1901265,GO:0030554,GO:0036094,GO:0005524,GO:0032559,GO:0006576,GO:0044106,GO:0016462,GO:0017111,GO:0043167,GO:0016787,GO:0003924,GO:0016817,GO:0007264,GO:0009308,GO:0016818,GO:0019001,GO:0005525,GO:0006812,GO:0032561,GO:0044237,GO:0035556,GO:0016887,GO:…	binding,organonitrogen compound metabolic process,purine ribonucleoside triphosphate binding,purine nucleoside binding,ribonucleoside binding,purine ribonucleoside binding,purine nucleotide binding,catalytic activity,anion binding,purine ribonucleotide binding,nucleoside binding,ribonucleotide binding,nucleotide binding,nucleoside phosphate binding,adenyl nucleotide binding,small molecule binding…	oas05134	Legionellosis
NM_001287029.1	102467078	TMSB4X	transcript	2698.318457	2326.457373	0.213925872	0.000156968	0.003564904	thymosin beta 4%2C X-linked	GO:0005488,GO:0008092,GO:0005515,GO:0006996,GO:0003779,GO:0071840,GO:0016043,GO:0007010,GO:0030029,GO:0030036,GO:0071822,GO:0043933,GO:0003785,GO:0009987,GO:0007015,GO:0044763,GO:0044699,GO:0003674,GO:0008150	binding,cytoskeletal protein binding,protein binding,organelle organization,actin binding,cellular component organization or biogenesis,cellular component organization,cytoskeleton organization,actin filament-based process,actin cytoskeleton organization,protein complex subunit organization,macromolecular complex subunit organization,actin monomer binding,cellular process,actin filament organizat…	oas04810	Regulation of actin cytoskeleton
NM_001287560.1	102186880	RAB18	transcript	97.6201798	75.4528214	0.371604561	5.42E-05	0.001926407	RAB18%2C member RAS oncogene family	GO:0005488,GO:0036094,GO:0003824,GO:0000166,GO:1901265,GO:0043168,GO:0017076,GO:0001882,GO:0035639,GO:0001883,GO:0032549,GO:0032550,GO:0032555,GO:0032553,GO:0008152,GO:0005515,GO:0044237,GO:0097159,GO:1901363,GO:0030554,GO:0005525,GO:0019001,GO:0032561,GO:0005524,GO:0034641,GO:0032559,GO:0006807,GO:0043167,GO:0016070,GO:0071704,GO:1901360,GO:0046483,GO:0044238,GO:0006139,GO:0006725,GO:0003924,GO:…	binding,small molecule binding,catalytic activity,nucleotide binding,nucleoside phosphate binding,anion binding,purine nucleotide binding,nucleoside binding,purine ribonucleoside triphosphate binding,purine nucleoside binding,ribonucleoside binding,purine ribonucleoside binding,purine ribonucleotide binding,ribonucleotide binding,metabolic process,protein binding,cellular metabolic process,organi…	--	--
NM_001287568.1	102169268	MYOZ2	transcript	78.1667328	29.8735604	1.387685546	0.000705622	0.008978743	myozenin 2	--	--	--	--
NM_001289106.1	102182591	MAN2A1	transcript	24.6239154	32.1672898	-0.385534209	0.00105728	0.011578451	mannosidase alpha class 2A member 1	GO:0005488,GO:0003824,GO:0008152,GO:0019318,GO:0005996,GO:0044238,GO:0071704,GO:0043167,GO:0016787,GO:0044723,GO:0003674,GO:0002429,GO:0002757,GO:0002768,GO:0050851,GO:0006928,GO:0048870,GO:0051674,GO:0002764,GO:0048583,GO:0050776,GO:0005975,GO:0048584,GO:0010646,GO:0002253,GO:0023051,GO:0050853,GO:0004559,GO:0009987,GO:0009966,GO:0048518,GO:0002682,GO:0015923,GO:0002684,GO:0050778,GO:0016477,GO:…	binding,catalytic activity,metabolic process,hexose metabolic process,monosaccharide metabolic process,primary metabolic process,organic substance metabolic process,ion binding,hydrolase activity,single-organism carbohydrate metabolic process,molecular_function,immune response-activating cell surface receptor signaling pathway,immune response-activating signal transduction,immune response-regulat…	oas01100,oas00510	Metabolic pathways,N-Glycan biosynthesis
NM_001290120.1	102169013	OAZ2	transcript	67.3253278	53.8559822	0.322042744	0.001125592	0.012028648	ornithine decarboxylase antizyme 2	GO:0004857,GO:0030234,GO:0008073,GO:0042979,GO:0003674	enzyme inhibitor activity,enzyme regulator activity,ornithine decarboxylase inhibitor activity,ornithine decarboxylase regulator activity,molecular_function	--	--
NM_001291697.1	102171441	AZIN1	transcript	9.315558	4.330901	1.104974995	0.010396809	0.052523998	antizyme inhibitor 1	GO:0003824,GO:0003674	catalytic activity,molecular_function	--	--
NM_001291698.1	102171441	AZIN1	transcript	73.9850212	52.401201	0.497633339	0.000259781	0.004880526	antizyme inhibitor 1	GO:0003824,GO:0003674	catalytic activity,molecular_function	--	--
NM_001314210.1	100861247	TNNT3	transcript	946.617688	121.839131	2.957804323	9.60E-09	1.48E-05	troponin T3%2C fast skeletal type	GO:0043234,GO:0044422,GO:0044446,GO:0044424,GO:0005861,GO:0005865,GO:0030016,GO:0030017,GO:0036379,GO:0043292,GO:0044449,GO:0032991,GO:0005856,GO:0044430,GO:0005622,GO:0043229,GO:0043226,GO:0015629,GO:0005623,GO:0044464,GO:0043228,GO:0043232,GO:0005737,GO:0044444,GO:0005575	protein complex,organelle part,intracellular organelle part,intracellular part,troponin complex,striated muscle thin filament,myofibril,sarcomere,myofilament,contractile fiber,contractile fiber part,macromolecular complex,cytoskeleton,cytoskeletal part,intracellular,intracellular organelle,organelle,actin cytoskeleton,cell,cell part,non-membrane-bounded organelle,intracellular non-membrane-bounde…	--	--
NM_001314239.1	100860775	TNNI3	transcript	14.1023138	5.9742376	1.239105367	0.001404765	0.013626009	troponin I3%2C cardiac type	GO:0043234,GO:0044422,GO:0044446,GO:0044424,GO:0005861,GO:0005865,GO:0030016,GO:0030017,GO:0036379,GO:0043292,GO:0044449,GO:0032991,GO:0005856,GO:0044430,GO:0005622,GO:0043229,GO:0043226,GO:0015629,GO:0005623,GO:0044464,GO:0043228,GO:0043232,GO:0005737,GO:0044444,GO:0005575	protein complex,organelle part,intracellular organelle part,intracellular part,troponin complex,striated muscle thin filament,myofibril,sarcomere,myofilament,contractile fiber,contractile fiber part,macromolecular complex,cytoskeleton,cytoskeletal part,intracellular,intracellular organelle,organelle,actin cytoskeleton,cell,cell part,non-membrane-bounded organelle,intracellular non-membrane-bounde…	oas05410,oas05414,oas04260,oas04261,oas04024	Hypertrophic cardiomyopathy (HCM),Dilated cardiomyopathy,Cardiac muscle contraction,Adrenergic signaling in cardiomyocytes,cAMP signaling pathway
NM_001314243.1	102180462	IGFBP6	transcript	724.9322266	1685.882031	-1.217585558	1.03E-06	0.000142234	insulin like growth factor binding protein 6	GO:0005488,GO:0005515,GO:0071840,GO:0016043,GO:0051128,GO:0005576,GO:0040008,GO:0005520,GO:0001558,GO:0016049,GO:0019838,GO:0040007,GO:0009987,GO:0044763,GO:0044699,GO:0003674,GO:0008150,GO:0050789,GO:0050794,GO:0065007,GO:0005575	binding,protein binding,cellular component organization or biogenesis,cellular component organization,regulation of cellular component organization,extracellular region,regulation of growth,insulin-like growth factor binding,regulation of cell growth,cell growth,growth factor binding,growth,cellular process,single-organism cellular process,single-organism process,molecular_function,biological_pro…	--	--
NM_001314281.1	102189744	LTBR	transcript	7.9132316	12.7975374	-0.693527336	0.000189158	0.003941615	lymphotoxin beta receptor	GO:0005488,GO:0005515,GO:0003674	binding,protein binding,molecular_function	oas05203,oas04066,oas05166,oas04064,oas04672,oas04060	Viral carcinogenesis,HIF-1 signaling pathway,HTLV-I infection,NF-kappa B signaling pathway,Intestinal immune network for IgA production,Cytokine-cytokine receptor interaction
NM_001314287.1	102187190	AKR1B1	transcript	246.4461368	197.8934754	0.316548319	0.010604524	0.053245197	aldo-keto reductase family 1 member B	--	--	oas00052,oas01100,oas00051,oas00561,oas00040	Galactose metabolism,Metabolic pathways,Fructose and mannose metabolism,Glycerolipid metabolism,Pentose and glucuronate interconversions
NM_001314299.1	102175172	IGFBP2	transcript	1199.818018	1933.697095	-0.688546219	0.00030571	0.005308005	insulin like growth factor binding protein 2	GO:0005488,GO:0043234,GO:0044422,GO:0044446,GO:0005515,GO:0043231,GO:0043227,GO:0071840,GO:0016043,GO:0044424,GO:0044428,GO:0031981,GO:0031974,GO:0043233,GO:0070013,GO:0005654,GO:0044451,GO:0005634,GO:0032991,GO:0005622,GO:0043229,GO:0043226,GO:0051128,GO:0005576,GO:0005623,GO:0044464,GO:0040008,GO:0044237,GO:0005520,GO:0001558,GO:0016049,GO:0019838,GO:0006807,GO:0034641,GO:0008152,GO:0006366,GO:…	binding,protein complex,organelle part,intracellular organelle part,protein binding,intracellular membrane-bounded organelle,membrane-bounded organelle,cellular component organization or biogenesis,cellular component organization,intracellular part,nuclear part,nuclear lumen,membrane-enclosed lumen,organelle lumen,intracellular organelle lumen,nucleoplasm,nucleoplasm part,nucleus,macromolecular c…	--	--
NM_001314303.1	102186695	HSPA2	transcript	9.338408	4.9185726	0.924936925	0.000315549	0.005428476	heat shock protein family A (Hsp70) member 2	GO:0071840,GO:0016043,GO:0044767,GO:0048856,GO:0032502,GO:0003824,GO:0009653,GO:0048869,GO:0008152,GO:0005975,GO:0000902,GO:0032989,GO:0016773,GO:0009987,GO:0044763,GO:0071704,GO:0044699,GO:0044238,GO:0016772,GO:0016740,GO:0003674,GO:0008150	cellular component organization or biogenesis,cellular component organization,single-organism developmental process,anatomical structure development,developmental process,catalytic activity,anatomical structure morphogenesis,cellular developmental process,metabolic process,carbohydrate metabolic process,cell morphogenesis,cellular component morphogenesis,phosphotransferase activity, alcohol group…	oas03040,oas04010,oas05134,oas04144,oas05145,oas04141,oas05169,oas05164,oas04612,oas04915,oas05162	Spliceosome,MAPK signaling pathway,Legionellosis,Endocytosis,Toxoplasmosis,Protein processing in endoplasmic reticulum,Epstein-Barr virus infection,Influenza A,Antigen processing and presentation,Estrogen signaling pathway,Measles
NM_001314309.1	102181068	TMEM147	transcript	65.1983422	75.7565506	-0.216535361	0.015795667	0.069631594	transmembrane protein 147	--	--	--	--
NM_001314327.1	102176737	NFE2L2	transcript	25.1845334	10.532564	1.25768132	0.000826263	0.010031571	nuclear factor%2C erythroid 2 like 2	GO:0005488,GO:0044424,GO:0003824,GO:0043231,GO:0043227,GO:0051649,GO:0005622,GO:0051641,GO:0008152,GO:0033036,GO:0044237,GO:0008104,GO:0097159,GO:1901363,GO:0045184,GO:0005623,GO:0044464,GO:0015031,GO:0034641,GO:0006807,GO:0005634,GO:0043229,GO:0016070,GO:0043226,GO:0051179,GO:0071704,GO:1901360,GO:0046483,GO:0051234,GO:0044238,GO:0006810,GO:0006139,GO:0006725,GO:0071702,GO:1901576,GO:0009058,GO:…	binding,intracellular part,catalytic activity,intracellular membrane-bounded organelle,membrane-bounded organelle,establishment of localization in cell,intracellular,cellular localization,metabolic process,macromolecule localization,cellular metabolic process,protein localization,organic cyclic compound binding,heterocyclic compound binding,establishment of protein localization,cell,cell part,pro…	oas04141	Protein processing in endoplasmic reticulum
NM_001314346.1	102171387	PID1	transcript	17.0260432	21.9956248	-0.369473386	0.011507172	0.056227186	phosphotyrosine interaction domain containing 1	GO:0005488,GO:0005515,GO:0003674	binding,protein binding,molecular_function	--	--
NM_001314352.1	102178045	CTSF	transcript	39.7717684	43.1829466	-0.118716978	0.010604311	0.053245197	cathepsin F	GO:0003824,GO:0016787,GO:0008152,GO:0004197,GO:0071704,GO:0008234,GO:0044238,GO:0008233,GO:0003674,GO:0070011,GO:0008150,GO:0006508,GO:0004175,GO:0043170,GO:0019538	catalytic activity,hydrolase activity,metabolic process,cysteine-type endopeptidase activity,organic substance metabolic process,cysteine-type peptidase activity,primary metabolic process,peptidase activity,molecular_function,peptidase activity, acting on L-amino acid peptides,biological_process,proteolysis,endopeptidase activity,macromolecule metabolic process,protein metabolic process	oas04142	Lysosome
XM_005674676.3	102173229	SON	transcript	18.269651	6.8463358	1.416045114	0.035319112	0.121862255	SON DNA binding protein	GO:0005488,GO:0033036,GO:0005515,GO:0097159,GO:1901363,GO:0051179,GO:0003676,GO:0051239,GO:0008284,GO:0048518,GO:0008283,GO:0048522,GO:0032879,GO:0051240,GO:0042127,GO:0010883,GO:0010884,GO:0001816,GO:0001817,GO:0001819,GO:0019915,GO:0044707,GO:0010876,GO:0009987,GO:0032501,GO:0003674,GO:0008150,GO:0044699,GO:0050789,GO:0065007,GO:0050794	binding,macromolecule localization,protein binding,organic cyclic compound binding,heterocyclic compound binding,localization,nucleic acid binding,regulation of multicellular organismal process,positive regulation of cell proliferation,positive regulation of biological process,cell proliferation,positive regulation of cellular process,regulation of localization,positive regulation of multicellula…	--	--
XM_005674712.3	102183911	MAP3K7CL	transcript	16.7664208	4.3546288	1.944953093	0.000215783	0.004270037	MAP3K7 C-terminal like	GO:0005488,GO:0043234,GO:0044422,GO:0044446,GO:0070925,GO:0006996,GO:0048870,GO:0051674,GO:0043231,GO:0043227,GO:0071840,GO:0016043,GO:0044424,GO:0005929,GO:0031514,GO:0040011,GO:0009896,GO:0010508,GO:0031331,GO:0031329,GO:0009894,GO:0006914,GO:0010506,GO:0006928,GO:0005694,GO:0032991,GO:0044427,GO:0042995,GO:0043623,GO:0005622,GO:0048522,GO:0043229,GO:0043226,GO:0034622,GO:0034508,GO:0044085,GO:…	binding,protein complex,organelle part,intracellular organelle part,organelle assembly,organelle organization,cell motility,localization of cell,intracellular membrane-bounded organelle,membrane-bounded organelle,cellular component organization or biogenesis,cellular component organization,intracellular part,cilium,motile cilium,locomotion,positive regulation of catabolic process,positive regulat…	--	--
XM_005674716.3	102184473	USP16	transcript	8.6863142	4.4981696	0.949406081	0.009735015	0.050022643	ubiquitin specific peptidase 16	GO:0005488,GO:0043167,GO:0044237,GO:0008152,GO:0009987,GO:0071704,GO:0043169,GO:0046872,GO:0043412,GO:0044238,GO:0016579,GO:0070646,GO:0006464,GO:0036211,GO:0070647,GO:0003674,GO:0044260,GO:0044267,GO:0008150,GO:0008270,GO:0046914,GO:0043170,GO:0019538	binding,ion binding,cellular metabolic process,metabolic process,cellular process,organic substance metabolic process,cation binding,metal ion binding,macromolecule modification,primary metabolic process,protein deubiquitination,protein modification by small protein removal,cellular protein modification process,protein modification process,protein modification by small protein conjugation or remo…	--	--
XM_005674737.3	102189901	MRPL39	transcript	63.835833	49.8774208	0.355979616	0.000630508	0.008277336	mitochondrial ribosomal protein L39	--	--	--	--
XM_005674802.2	102190819	EPHA3	transcript	3.477392	7.8302288	-1.171048755	7.92E-05	0.002404061	EPH receptor A3	GO:0005488,GO:0005515,GO:0035639,GO:0001883,GO:0032549,GO:0032550,GO:0017076,GO:0003824,GO:0043168,GO:0032555,GO:0001882,GO:0032553,GO:0000166,GO:1901265,GO:0030554,GO:0036094,GO:0005524,GO:0032559,GO:0043167,GO:0003993,GO:0016787,GO:0007167,GO:0007169,GO:0006796,GO:0006793,GO:0042578,GO:0016791,GO:0044237,GO:0016310,GO:0097159,GO:1901363,GO:0008152,GO:0006468,GO:0004672,GO:0016773,GO:0009987,GO:…	binding,protein binding,purine ribonucleoside triphosphate binding,purine nucleoside binding,ribonucleoside binding,purine ribonucleoside binding,purine nucleotide binding,catalytic activity,anion binding,purine ribonucleotide binding,nucleoside binding,ribonucleotide binding,nucleotide binding,nucleoside phosphate binding,adenyl nucleotide binding,small molecule binding,ATP binding,adenyl ribonu…	oas04360	Axon guidance
XM_005674804.3	102191271	PROS1	transcript	6.9402864	9.2487862	-0.414268842	8.80E-05	0.002563343	protein S (alpha)	GO:0005488,GO:0005634,GO:0043231,GO:0043227,GO:0097159,GO:1901363,GO:0008152,GO:0044424,GO:0044237,GO:0003676,GO:0034641,GO:0043229,GO:0006807,GO:0043226,GO:1901360,GO:0006725,GO:0006139,GO:0044238,GO:0071704,GO:0005622,GO:0046483,GO:0043167,GO:0005623,GO:0044464,GO:0090304,GO:0003674,GO:0005509,GO:0044260,GO:0005515,GO:0009987,GO:0008150,GO:0043170,GO:0016070,GO:0003723,GO:0005576,GO:0006396,GO:…	binding,nucleus,intracellular membrane-bounded organelle,membrane-bounded organelle,organic cyclic compound binding,heterocyclic compound binding,metabolic process,intracellular part,cellular metabolic process,nucleic acid binding,cellular nitrogen compound metabolic process,intracellular organelle,nitrogen compound metabolic process,organelle,organic cyclic compound metabolic process,cellular ar…	oas04610	Complement and coagulation cascades
XM_005674830.2	102175894	COL8A1	transcript	8.832831	5.916992	0.578011964	0.000117398	0.003023431	collagen type VIII alpha 1 chain	GO:0005488,GO:0097159,GO:1901363,GO:0003824,GO:0036094,GO:0000166,GO:1901265,GO:0043168,GO:0001882,GO:0035639,GO:0032553,GO:0001883,GO:0032549,GO:0032550,GO:0032555,GO:0017076,GO:0005524,GO:0032559,GO:0030554,GO:0043167,GO:0016787,GO:0003674,GO:0008237,GO:0004222,GO:0043169,GO:0046872,GO:0070011,GO:0008233,GO:0008270,GO:0046914,GO:0004175,GO:0005575,GO:0044425,GO:0016020,GO:0031224,GO:0016021	binding,organic cyclic compound binding,heterocyclic compound binding,catalytic activity,small molecule binding,nucleotide binding,nucleoside phosphate binding,anion binding,nucleoside binding,purine ribonucleoside triphosphate binding,ribonucleotide binding,purine nucleoside binding,ribonucleoside binding,purine ribonucleoside binding,purine ribonucleotide binding,purine nucleotide binding,ATP b…	--	--
XM_005674837.3	102177469	TBC1D23	transcript	35.5675352	29.5471648	0.267541297	0.004971839	0.031419163	TBC1 domain family member 23	--	--	--	--
XM_005674841.3	102178662	TOMM70	transcript	36.9078444	32.0783974	0.202325411	0.001154616	0.012161884	translocase of outer mitochondrial membrane 70	GO:0005488,GO:0043231,GO:0043227,GO:0044424,GO:0043234,GO:0044422,GO:0044446,GO:0043229,GO:0043226,GO:0005622,GO:0005623,GO:0044464,GO:0003674,GO:0032991,GO:0005515,GO:0046907,GO:0009987,GO:0008150,GO:0008104,GO:0051641,GO:0051649,GO:0033036,GO:0015031,GO:0045184,GO:0034613,GO:0070727,GO:0006605,GO:0006886,GO:0005737,GO:0031090,GO:0051179,GO:0044763,GO:0005742,GO:0005739,GO:0051234,GO:0006810,GO:…	binding,intracellular membrane-bounded organelle,membrane-bounded organelle,intracellular part,protein complex,organelle part,intracellular organelle part,intracellular organelle,organelle,intracellular,cell,cell part,molecular_function,macromolecular complex,protein binding,intracellular transport,cellular process,biological_process,protein localization,cellular localization,establishment of loc…	--	--
XM_005674852.3	102180889	LOC102180889	transcript	4.4922248	2.43241	0.885043699	0.033152548	0.116515565	transmembrane protein 45A	GO:0019867,GO:0009987,GO:0000746,GO:0051704,GO:0008150,GO:0044764,GO:0005575,GO:0016020	outer membrane,cellular process,conjugation,multi-organism process,biological_process,multi-organism cellular process,cellular_component,membrane	--	--
XM_005674866.2	102184375	TRMT10C	transcript	12.7336492	9.7735648	0.381689155	0.015284632	0.068186181	tRNA methyltransferase 10C%2C mitochondrial RNase P subunit	GO:0005575,GO:0044425,GO:0016020,GO:0016021,GO:0031224	cellular_component,membrane part,membrane,integral to membrane,intrinsic to membrane	--	--
XM_005674869.3	102185310	RPL24	transcript	840.335266	908.431079	-0.112412034	0.04004024	0.132218768	ribosomal protein L24	GO:0051179,GO:0051234,GO:0006810,GO:0006811,GO:0044765,GO:0022892,GO:0015075,GO:0006820,GO:0022891,GO:0022857,GO:0005215,GO:0008509,GO:0003674,GO:0008150,GO:0044699,GO:0005575,GO:0044425,GO:0016020,GO:0016021,GO:0031224	localization,establishment of localization,transport,ion transport,single-organism transport,substrate-specific transporter activity,ion transmembrane transporter activity,anion transport,substrate-specific transmembrane transporter activity,transmembrane transporter activity,transporter activity,anion transmembrane transporter activity,molecular_function,biological_process,single-organism proces…	oas03010	Ribosome
XM_005674937.3	102186053	ATP6V1A	transcript	1.1943018	2.856672	-1.258167945	0.045384819	0.143907976	ATPase H+ transporting V1 subunit A	GO:0005488,GO:0043234,GO:0044281,GO:1901564,GO:0044710,GO:0035639,GO:0001883,GO:0032549,GO:0032550,GO:0017076,GO:0003824,GO:0043168,GO:0032555,GO:0001882,GO:0032553,GO:0000166,GO:1901265,GO:0030554,GO:0036094,GO:0005524,GO:0032559,GO:0032991,GO:0055086,GO:1901657,GO:0043167,GO:0009116,GO:0016787,GO:0016817,GO:0006796,GO:0006793,GO:0006753,GO:0009117,GO:0006812,GO:0044237,GO:1901135,GO:0009119,GO:…	binding,protein complex,small molecule metabolic process,organonitrogen compound metabolic process,single-organism metabolic process,purine ribonucleoside triphosphate binding,purine nucleoside binding,ribonucleoside binding,purine ribonucleoside binding,purine nucleotide binding,catalytic activity,anion binding,purine ribonucleotide binding,nucleoside binding,ribonucleotide binding,nucleotide bi…	oas04145,oas05323,oas01100,oas00190,oas04721,oas04966	Phagosome,Rheumatoid arthritis,Metabolic pathways,Oxidative phosphorylation,Synaptic vesicle cycle,Collecting duct acid secretion
XM_005674942.3	102187804	QTRT2	transcript	5.1190206	7.2747386	-0.507027597	0.011352004	0.055801062	queuine tRNA-ribosyltransferase accessory subunit 2	GO:0044281,GO:1901564,GO:0044710,GO:0006399,GO:0034660,GO:0003824,GO:0055086,GO:1901657,GO:0009116,GO:0008616,GO:0046116,GO:0044237,GO:1901135,GO:1901659,GO:0009119,GO:0006400,GO:1901566,GO:0009163,GO:0042455,GO:0008479,GO:0034470,GO:0006807,GO:0034641,GO:0008152,GO:0008033,GO:1901137,GO:1901360,GO:0006725,GO:0046483,GO:0009987,GO:0006139,GO:0009451,GO:0071704,GO:0016763,GO:0016070,GO:0090304,GO:…	small molecule metabolic process,organonitrogen compound metabolic process,single-organism metabolic process,tRNA metabolic process,ncRNA metabolic process,catalytic activity,nucleobase-containing small molecule metabolic process,glycosyl compound metabolic process,nucleoside metabolic process,queuosine biosynthetic process,queuosine metabolic process,cellular metabolic process,carbohydrate deriv…	--	--
XM_005674949.3	102189797	UPK1B	transcript	7.4605478	14.4062788	-0.949344259	0.01090803	0.054187791	uroplakin 1B	GO:0005575,GO:0044425,GO:0016020,GO:0016021,GO:0031224	cellular_component,membrane part,membrane,integral to membrane,intrinsic to membrane	--	--
XM_005674955.3	102191273	POGLUT1	transcript	11.1716664	13.332561	-0.25510953	0.017764994	0.075738677	protein O-glucosyltransferase 1	--	--	oas00514	Other types of O-glycan biosynthesis
XM_005674965.2	102170266	LOC102170266	transcript	114.1326186	77.420938	0.559915475	0.022890825	0.089999901	cytochrome c oxidase copper chaperone	GO:0005488,GO:0044422,GO:0044446,GO:0043231,GO:0043227,GO:0044424,GO:0031974,GO:0005622,GO:0043229,GO:0043226,GO:0043167,GO:0005623,GO:0044464,GO:0006812,GO:0031967,GO:0031975,GO:0005740,GO:0051179,GO:0005739,GO:0030001,GO:0044429,GO:0051234,GO:0006810,GO:0000041,GO:0043169,GO:0005737,GO:0005758,GO:0016530,GO:0016531,GO:0031970,GO:0046872,GO:0044765,GO:0006811,GO:0044699,GO:0005507,GO:0006825,GO:…	binding,organelle part,intracellular organelle part,intracellular membrane-bounded organelle,membrane-bounded organelle,intracellular part,membrane-enclosed lumen,intracellular,intracellular organelle,organelle,ion binding,cell,cell part,cation transport,organelle envelope,envelope,mitochondrial envelope,localization,mitochondrion,metal ion transport,mitochondrial part,establishment of localizati…	oas01100,oas00190	Metabolic pathways,Oxidative phosphorylation
XM_005674988.3	102177927	NDUFB4	transcript	98.3773466	75.5822312	0.380279036	0.001094826	0.011821267	NADH:ubiquinone oxidoreductase subunit B4	GO:0005737,GO:0044424,GO:0003824,GO:0043231,GO:0043227,GO:0005622,GO:0005623,GO:0044464,GO:0043229,GO:0043226,GO:0044444,GO:0016491,GO:0005739,GO:0016655,GO:0008137,GO:0050136,GO:0003954,GO:0016651,GO:0003674,GO:0005575	cytoplasm,intracellular part,catalytic activity,intracellular membrane-bounded organelle,membrane-bounded organelle,intracellular,cell,cell part,intracellular organelle,organelle,cytoplasmic part,oxidoreductase activity,mitochondrion,oxidoreductase activity, acting on NAD(P)H, quinone or similar compound as acceptor,NADH dehydrogenase (ubiquinone) activity,NADH dehydrogenase (quinone) activity,NA…	oas01100,oas05016,oas05010,oas04932,oas00190,oas05012	Metabolic pathways,Huntington's disease,Alzheimer's disease,Non-alcoholic fatty liver disease (NAFLD),Oxidative phosphorylation,Parkinson's disease
XM_005674990.2	102178665	RABL3	transcript	23.9907276	20.2178412	0.246847954	0.016375552	0.071441142	RAB%2C member of RAS oncogene family like 3	GO:0005488,GO:0003723,GO:0036094,GO:0003824,GO:0000166,GO:1901265,GO:0043168,GO:0017076,GO:0001882,GO:0035639,GO:0001883,GO:0032549,GO:0032550,GO:0032555,GO:0032553,GO:0008152,GO:0005515,GO:0044237,GO:0097159,GO:1901363,GO:0030554,GO:0005525,GO:0019001,GO:0032561,GO:0005524,GO:0034641,GO:0032559,GO:0006807,GO:0043167,GO:0016070,GO:0071704,GO:1901360,GO:0046483,GO:0044238,GO:0006139,GO:0006725,GO:…	binding,RNA binding,small molecule binding,catalytic activity,nucleotide binding,nucleoside phosphate binding,anion binding,purine nucleotide binding,nucleoside binding,purine ribonucleoside triphosphate binding,purine nucleoside binding,ribonucleoside binding,purine ribonucleoside binding,purine ribonucleotide binding,ribonucleotide binding,metabolic process,protein binding,cellular metabolic pr…	--	--
XM_005675006.3	102182541	IQCB1	transcript	10.523851	8.0043804	0.394801091	0.04365803	0.139832994	IQ motif containing B1	GO:0005488,GO:0046907,GO:0051649,GO:0051641,GO:0033036,GO:0005515,GO:0008104,GO:0034613,GO:0070727,GO:0045184,GO:0015031,GO:0006886,GO:0051179,GO:0051234,GO:0006810,GO:0071702,GO:0006605,GO:0044765,GO:0009987,GO:0003674,GO:0008150,GO:0044699,GO:0005575,GO:0044763,GO:0016020	binding,intracellular transport,establishment of localization in cell,cellular localization,macromolecule localization,protein binding,protein localization,cellular protein localization,cellular macromolecule localization,establishment of protein localization,protein transport,intracellular protein transport,localization,establishment of localization,transport,organic substance transport,protein …	--	--
XM_005675023.2	102186341	CCDC58	transcript	18.8714032	22.069719	-0.225866561	0.043691657	0.139899074	coiled-coil domain containing 58	--	--	--	--
XM_005675030.3	102188085	PARP14	transcript	2.357062	6.4831234	-1.459699326	0.01497838	0.067408974	poly(ADP-ribose) polymerase family member 14	GO:0005488,GO:0097159,GO:1901363,GO:0003824,GO:0003676,GO:0003674,GO:0016763,GO:0003950,GO:0016740,GO:0016757	binding,organic cyclic compound binding,heterocyclic compound binding,catalytic activity,nucleic acid binding,molecular_function,transferase activity, transferring pentosyl groups,NAD+ ADP-ribosyltransferase activity,transferase activity,transferase activity, transferring glycosyl groups	--	--
XM_005675044.2	102168204	UMPS	transcript	11.5424458	17.2285184	-0.577849682	0.016769083	0.072497662	uridine monophosphate synthetase	GO:0044281,GO:1901564,GO:0044710,GO:0003824,GO:0055086,GO:1901657,GO:0009116,GO:0044237,GO:1901135,GO:1901566,GO:0006807,GO:0034641,GO:0008152,GO:0072527,GO:0016829,GO:1901360,GO:0016830,GO:0006725,GO:0046483,GO:0009987,GO:0006139,GO:0072528,GO:0006206,GO:0019856,GO:0004590,GO:0006207,GO:0009112,GO:0046112,GO:0071704,GO:0044271,GO:0009058,GO:0018130,GO:1901362,GO:0044238,GO:0016831,GO:0044249,GO:…	small molecule metabolic process,organonitrogen compound metabolic process,single-organism metabolic process,catalytic activity,nucleobase-containing small molecule metabolic process,glycosyl compound metabolic process,nucleoside metabolic process,cellular metabolic process,carbohydrate derivative metabolic process,organonitrogen compound biosynthetic process,nitrogen compound metabolic process,c…	oas00240,oas00983,oas01100	Pyrimidine metabolism,Drug metabolism - other enzymes,Metabolic pathways
XM_005675076.3	102177195	SENP5	transcript	13.9160498	11.4806126	0.277550121	0.00109081	0.011789728	SUMO1/sentrin specific peptidase 5	GO:0003824,GO:0008152,GO:0071704,GO:0044238,GO:0016787,GO:0043170,GO:0008234,GO:0019538,GO:0019012,GO:0006508,GO:0044423,GO:0019028,GO:0070011,GO:0008233,GO:0003674,GO:0008150,GO:0005575	catalytic activity,metabolic process,organic substance metabolic process,primary metabolic process,hydrolase activity,macromolecule metabolic process,cysteine-type peptidase activity,protein metabolic process,virion,proteolysis,virion part,viral capsid,peptidase activity, acting on L-amino acid peptides,peptidase activity,molecular_function,biological_process,cellular_component	--	--
XM_005675103.3	102185118	OPA1	transcript	4.967214	2.9541968	0.749670966	0.011245802	0.055380175	OPA1%2C mitochondrial dynamin like GTPase	GO:0005488,GO:0035639,GO:0001883,GO:0032549,GO:0032550,GO:0017076,GO:0043168,GO:0032555,GO:0001882,GO:0032553,GO:0000166,GO:1901265,GO:0036094,GO:0043167,GO:0007264,GO:0019001,GO:0005525,GO:0006812,GO:0032561,GO:0035556,GO:0051179,GO:0097159,GO:1901363,GO:0030001,GO:0072511,GO:0008324,GO:0046873,GO:0005381,GO:0070838,GO:0019012,GO:0044423,GO:0019028,GO:0009987,GO:0072509,GO:0006826,GO:0046915,GO:…	binding,purine ribonucleoside triphosphate binding,purine nucleoside binding,ribonucleoside binding,purine ribonucleoside binding,purine nucleotide binding,anion binding,purine ribonucleotide binding,nucleoside binding,ribonucleotide binding,nucleotide binding,nucleoside phosphate binding,small molecule binding,ion binding,small GTPase mediated signal transduction,guanyl nucleotide binding,GTP bi…	--	--
XM_005675106.3	102185118	OPA1	transcript	7.3162544	4.7488106	0.623539024	0.012796844	0.060340793	OPA1%2C mitochondrial dynamin like GTPase	GO:0005488,GO:0035639,GO:0001883,GO:0032549,GO:0032550,GO:0017076,GO:0043168,GO:0032555,GO:0001882,GO:0032553,GO:0000166,GO:1901265,GO:0036094,GO:0043167,GO:0007264,GO:0019001,GO:0005525,GO:0006812,GO:0032561,GO:0035556,GO:0051179,GO:0097159,GO:1901363,GO:0030001,GO:0072511,GO:0008324,GO:0046873,GO:0005381,GO:0070838,GO:0019012,GO:0044423,GO:0019028,GO:0009987,GO:0072509,GO:0006826,GO:0046915,GO:…	binding,purine ribonucleoside triphosphate binding,purine nucleoside binding,ribonucleoside binding,purine ribonucleoside binding,purine nucleotide binding,anion binding,purine ribonucleotide binding,nucleoside binding,ribonucleotide binding,nucleotide binding,nucleoside phosphate binding,small molecule binding,ion binding,small GTPase mediated signal transduction,guanyl nucleotide binding,GTP bi…	--	--
XM_005675107.3	102185118	OPA1	transcript	8.3553988	13.023595	-0.640347147	0.004325689	0.028638399	OPA1%2C mitochondrial dynamin like GTPase	GO:0005488,GO:0035639,GO:0001883,GO:0032549,GO:0032550,GO:0017076,GO:0043168,GO:0032555,GO:0001882,GO:0032553,GO:0000166,GO:1901265,GO:0036094,GO:0043167,GO:0007264,GO:0019001,GO:0005525,GO:0006812,GO:0032561,GO:0035556,GO:0051179,GO:0097159,GO:1901363,GO:0030001,GO:0072511,GO:0008324,GO:0046873,GO:0005381,GO:0070838,GO:0019012,GO:0044423,GO:0019028,GO:0009987,GO:0072509,GO:0006826,GO:0046915,GO:…	binding,purine ribonucleoside triphosphate binding,purine nucleoside binding,ribonucleoside binding,purine ribonucleoside binding,purine nucleotide binding,anion binding,purine ribonucleotide binding,nucleoside binding,ribonucleotide binding,nucleotide binding,nucleoside phosphate binding,small molecule binding,ion binding,small GTPase mediated signal transduction,guanyl nucleotide binding,GTP bi…	--	--
XM_005675141.3	102171378	MASP1	transcript	7.2758666	8.1671502	-0.166713668	0.022906894	0.090030199	mannan binding lectin serine peptidase 1	GO:0005488,GO:0005509,GO:0044710,GO:0003824,GO:0043167,GO:0016787,GO:0055114,GO:0016491,GO:0008152,GO:0071704,GO:0043169,GO:0004511,GO:0046872,GO:0044238,GO:0016714,GO:0004497,GO:0008233,GO:0003674,GO:0016705,GO:0070011,GO:0008150,GO:0006508,GO:0004175,GO:0043170,GO:0008236,GO:0017171,GO:0019538,GO:0004252	binding,calcium ion binding,single-organism metabolic process,catalytic activity,ion binding,hydrolase activity,oxidation-reduction process,oxidoreductase activity,metabolic process,organic substance metabolic process,cation binding,tyrosine 3-monooxygenase activity,metal ion binding,primary metabolic process,oxidoreductase activity, acting on paired donors, with incorporation or reduction of mol…	oas04610,oas05150	Complement and coagulation cascades,Staphylococcus aureus infection
XM_005675152.3	102173784	EIF4A2	transcript	347.003888	187.2653136	0.889868128	0.005369907	0.033165259	eukaryotic translation initiation factor 4A2	GO:0005488,GO:0036094,GO:0003824,GO:0000166,GO:1901265,GO:0043168,GO:0017076,GO:0001882,GO:0035639,GO:0001883,GO:0032549,GO:0032550,GO:0032555,GO:0032553,GO:0008152,GO:0044237,GO:0097159,GO:1901363,GO:0030554,GO:0005524,GO:0034641,GO:0032559,GO:0006807,GO:0043167,GO:0016070,GO:0071704,GO:1901360,GO:0046483,GO:0044238,GO:0006139,GO:0006725,GO:0016462,GO:0017111,GO:1901576,GO:0016887,GO:0009058,GO:…	binding,small molecule binding,catalytic activity,nucleotide binding,nucleoside phosphate binding,anion binding,purine nucleotide binding,nucleoside binding,purine ribonucleoside triphosphate binding,purine nucleoside binding,ribonucleoside binding,purine ribonucleoside binding,purine ribonucleotide binding,ribonucleotide binding,metabolic process,cellular metabolic process,organic cyclic compoun…	oas03013	RNA transport
XM_005675195.3	102184661	ABCF3	transcript	13.9473512	18.291782	-0.391204471	0.008653502	0.046204336	ATP binding cassette subfamily F member 3	GO:0005488,GO:0003723,GO:0046907,GO:0036094,GO:0003824,GO:0000166,GO:1901265,GO:0043168,GO:0051649,GO:0072594,GO:0017076,GO:0051641,GO:0070972,GO:0001882,GO:0035639,GO:0001883,GO:0032549,GO:0032550,GO:0032555,GO:0032553,GO:0033036,GO:0008104,GO:0097159,GO:1901363,GO:0034613,GO:0070727,GO:0030554,GO:0006614,GO:0045047,GO:0072599,GO:0045184,GO:0015031,GO:0005525,GO:0019001,GO:0006886,GO:0006613,GO:…	binding,RNA binding,intracellular transport,small molecule binding,catalytic activity,nucleotide binding,nucleoside phosphate binding,anion binding,establishment of localization in cell,establishment of protein localization to organelle,purine nucleotide binding,cellular localization,protein localization to endoplasmic reticulum,nucleoside binding,purine ribonucleoside triphosphate binding,purine…	--	--
XM_005675225.3	102168206	FXR1	transcript	30.0331342	44.3255642	-0.561583955	0.001042397	0.011470716	FMR1 autosomal homolog 1	GO:0005488,GO:0097159,GO:1901363,GO:0003676,GO:0003674,GO:0003723	binding,organic cyclic compound binding,heterocyclic compound binding,nucleic acid binding,molecular_function,RNA binding	oas03013	RNA transport
XM_005675227.3	102168206	FXR1	transcript	16.7317116	2.9157922	2.520625224	0.004293696	0.028608452	FMR1 autosomal homolog 1	GO:0005488,GO:0097159,GO:1901363,GO:0003676,GO:0003674,GO:0003723	binding,organic cyclic compound binding,heterocyclic compound binding,nucleic acid binding,molecular_function,RNA binding	oas03013	RNA transport
XM_005675231.3	102171379	LRRC58	transcript	19.9303078	25.2016638	-0.338554992	0.000290241	0.005150268	leucine rich repeat containing 58	GO:0005488,GO:0005515,GO:0003674	binding,protein binding,molecular_function	--	--
XM_005675305.3	102172575	ECT2	transcript	1.4233708	0.7468486	0.930423828	0.022592652	0.089166004	epithelial cell transforming 2	GO:0007264,GO:0030234,GO:0035556,GO:0060589,GO:0048583,GO:0005088,GO:0005089,GO:0010646,GO:0005083,GO:0023051,GO:0009966,GO:0007266,GO:0035023,GO:0051056,GO:0005085,GO:0030695,GO:0007265,GO:0046578,GO:0009987,GO:0003674,GO:0008150,GO:0044699,GO:0044763,GO:0050789,GO:0065007,GO:0050794,GO:0007154,GO:0007165,GO:0023052,GO:0044700,GO:0050896,GO:0051716	small GTPase mediated signal transduction,enzyme regulator activity,intracellular signal transduction,nucleoside-triphosphatase regulator activity,regulation of response to stimulus,Ras guanyl-nucleotide exchange factor activity,Rho guanyl-nucleotide exchange factor activity,regulation of cell communication,small GTPase regulator activity,regulation of signaling,regulation of signal transduction,…	--	--
XM_005675306.3	102172575	ECT2	transcript	2.4576374	3.7568158	-0.612238305	0.002823889	0.021621031	epithelial cell transforming 2	GO:0007264,GO:0030234,GO:0035556,GO:0060589,GO:0048583,GO:0005088,GO:0005089,GO:0010646,GO:0005083,GO:0023051,GO:0009966,GO:0007266,GO:0035023,GO:0051056,GO:0005085,GO:0030695,GO:0007265,GO:0046578,GO:0009987,GO:0003674,GO:0008150,GO:0044699,GO:0044763,GO:0050789,GO:0065007,GO:0050794,GO:0007154,GO:0007165,GO:0023052,GO:0044700,GO:0050896,GO:0051716	small GTPase mediated signal transduction,enzyme regulator activity,intracellular signal transduction,nucleoside-triphosphatase regulator activity,regulation of response to stimulus,Ras guanyl-nucleotide exchange factor activity,Rho guanyl-nucleotide exchange factor activity,regulation of cell communication,small GTPase regulator activity,regulation of signaling,regulation of signal transduction,…	--	--
XM_005675352.3	102184557	GOLIM4	transcript	19.83266	21.6317822	-0.125274343	0.015375632	0.068509389	golgi integral membrane protein 4	GO:0005488,GO:0005515,GO:0051179,GO:0051234,GO:0006810,GO:0071702,GO:0046983,GO:0044765,GO:0008643,GO:0009401,GO:0003674,GO:0008150,GO:0044699,GO:0005575,GO:0044425,GO:0016020,GO:0016021,GO:0031224	binding,protein binding,localization,establishment of localization,transport,organic substance transport,protein dimerization activity,single-organism transport,carbohydrate transport,phosphoenolpyruvate-dependent sugar phosphotransferase system,molecular_function,biological_process,single-organism process,cellular_component,membrane part,membrane,integral to membrane,intrinsic to membrane	--	--
XM_005675389.2	102176167	MFSD1	transcript	14.3385918	20.0321836	-0.482416347	0.009680731	0.049838865	major facilitator superfamily domain containing 1	GO:0051179,GO:0009987,GO:0051234,GO:0006810,GO:0044763,GO:0044765,GO:0044699,GO:0055085,GO:0008150,GO:0005575,GO:0016020,GO:0044425,GO:0031224,GO:0016021	localization,cellular process,establishment of localization,transport,single-organism cellular process,single-organism transport,single-organism process,transmembrane transport,biological_process,cellular_component,membrane,membrane part,intrinsic to membrane,integral to membrane	--	--
XM_005675390.3	102176461	GFM1	transcript	16.5837508	21.86533	-0.39887478	0.003782573	0.026471352	G elongation factor mitochondrial 1	GO:0005488,GO:0036094,GO:0000166,GO:1901265,GO:0043168,GO:0017076,GO:0001882,GO:0035639,GO:0001883,GO:0032549,GO:0032550,GO:0032555,GO:0032553,GO:0097159,GO:1901363,GO:0005525,GO:0019001,GO:0032561,GO:0043167,GO:0003674	binding,small molecule binding,nucleotide binding,nucleoside phosphate binding,anion binding,purine nucleotide binding,nucleoside binding,purine ribonucleoside triphosphate binding,purine nucleoside binding,ribonucleoside binding,purine ribonucleoside binding,purine ribonucleotide binding,ribonucleotide binding,organic cyclic compound binding,heterocyclic compound binding,GTP binding,guanyl nucle…	--	--
XM_005675448.3	102169223	LOC102169223	transcript	25.5291656	30.2059936	-0.242688458	0.011406702	0.055991295	selenoprotein T	--	--	--	--
XM_005675449.3	102169520	EIF2A	transcript	36.1303548	41.7918678	-0.210010816	0.035893821	0.122935002	eukaryotic translation initiation factor 2A	GO:0005634,GO:0007049,GO:0043231,GO:0043227,GO:0044424,GO:0043234,GO:0044422,GO:0044446,GO:0043229,GO:0043226,GO:0043233,GO:0070013,GO:0005622,GO:0031981,GO:0031974,GO:0016043,GO:0071840,GO:0005623,GO:0044464,GO:0005654,GO:0044451,GO:0044428,GO:0032991,GO:0006928,GO:0032502,GO:0009987,GO:0008150,GO:0044707,GO:0044767,GO:0048869,GO:0009653,GO:0032501,GO:0048856,GO:0040011,GO:0007275,GO:0030154,GO:…	nucleus,cell cycle,intracellular membrane-bounded organelle,membrane-bounded organelle,intracellular part,protein complex,organelle part,intracellular organelle part,intracellular organelle,organelle,organelle lumen,intracellular organelle lumen,intracellular,nuclear lumen,membrane-enclosed lumen,cellular component organization,cellular component organization or biogenesis,cell,cell part,nucleopl…	--	--
XM_005675479.3	102177101	U2SURP	transcript	6.4512192	9.4960418	-0.557754448	0.019865318	0.08171576	U2 snRNP associated SURP domain containing	GO:0005488,GO:0003723,GO:0006396,GO:0008152,GO:0044237,GO:0097159,GO:1901363,GO:0034641,GO:0006807,GO:0016070,GO:0071704,GO:1901360,GO:0046483,GO:0044238,GO:0006139,GO:0006725,GO:0090304,GO:0003676,GO:0010467,GO:0044260,GO:0043170,GO:0009987,GO:0003674,GO:0008150	binding,RNA binding,RNA processing,metabolic process,cellular metabolic process,organic cyclic compound binding,heterocyclic compound binding,cellular nitrogen compound metabolic process,nitrogen compound metabolic process,RNA metabolic process,organic substance metabolic process,organic cyclic compound metabolic process,heterocycle metabolic process,primary metabolic process,nucleobase-containin…	oas03040	Spliceosome
XM_005675535.3	102191181	PCCB	transcript	17.6140084	21.452594	-0.284428847	0.004814078	0.030663258	propionyl-CoA carboxylase beta subunit	GO:0003824,GO:0008152,GO:0044237,GO:0034641,GO:0006807,GO:0016070,GO:0016874,GO:0071704,GO:1901360,GO:0046483,GO:0044238,GO:0006139,GO:0006725,GO:1901576,GO:0009058,GO:0090304,GO:0044249,GO:1901362,GO:0018130,GO:0044271,GO:0010467,GO:0044260,GO:0019438,GO:0034654,GO:0032774,GO:0006351,GO:0009059,GO:0034645,GO:0010628,GO:0045893,GO:0043170,GO:0045935,GO:0051173,GO:0051254,GO:0048518,GO:0009891,GO:…	catalytic activity,metabolic process,cellular metabolic process,cellular nitrogen compound metabolic process,nitrogen compound metabolic process,RNA metabolic process,ligase activity,organic substance metabolic process,organic cyclic compound metabolic process,heterocycle metabolic process,primary metabolic process,nucleobase-containing compound metabolic process,cellular aromatic compound metabo…	oas01100,oas01200,oas00640,oas00280,oas00630	Metabolic pathways,Carbon metabolism,Propanoate metabolism,Valine, leucine and isoleucine degradation,Glyoxylate and dicarboxylate metabolism
XM_005675543.3	102170094	ANAPC13	transcript	9.5470202	12.7438786	-0.416682012	0.039669945	0.131277886	anaphase promoting complex subunit 13	--	--	oas04110,oas04114,oas04914,oas04120	Cell cycle,Oocyte meiosis,Progesterone-mediated oocyte maturation,Ubiquitin mediated proteolysis
XM_005675544.3	102170094	ANAPC13	transcript	13.1945138	8.0416816	0.71436907	0.032322641	0.114499157	anaphase promoting complex subunit 13	--	--	oas04110,oas04114,oas04914,oas04120	Cell cycle,Oocyte meiosis,Progesterone-mediated oocyte maturation,Ubiquitin mediated proteolysis
XM_005675551.3	102172205	LOC102172205	transcript	102.379216	49.9017	1.036761994	6.61E-05	0.00219717	serotransferrin	--	--	oas04978,oas04066	Mineral absorption,HIF-1 signaling pathway
XM_005675622.3	102178310	WRB	transcript	22.657164	30.195547	-0.414368518	0.007640497	0.042071587	tryptophan rich basic protein	GO:0051641,GO:0071840,GO:0033036,GO:0008104,GO:0034613,GO:0070727,GO:0006996,GO:0016043,GO:0051179,GO:0033365,GO:0016044,GO:0007029,GO:0051205,GO:0051668,GO:0061024,GO:0045048,GO:0071816,GO:0009987,GO:0008150,GO:0044699,GO:0044763	cellular localization,cellular component organization or biogenesis,macromolecule localization,protein localization,cellular protein localization,cellular macromolecule localization,organelle organization,cellular component organization,localization,protein localization to organelle,cellular membrane organization,endoplasmic reticulum organization,protein insertion into membrane,localization with…	--	--
XM_005675623.3	102178573	SH3BGR	transcript	5.1455464	0.9199074	2.483763735	5.25E-06	0.000422482	SH3 domain binding glutamate rich protein	GO:0003824,GO:0016491,GO:0045454,GO:0015035,GO:0015036,GO:0065008,GO:0009987,GO:0044763,GO:0044699,GO:0009055,GO:0016667,GO:0019725,GO:0003674,GO:0042592,GO:0008150,GO:0050789,GO:0050794,GO:0065007	catalytic activity,oxidoreductase activity,cell redox homeostasis,protein disulfide oxidoreductase activity,disulfide oxidoreductase activity,regulation of biological quality,cellular process,single-organism cellular process,single-organism process,electron carrier activity,oxidoreductase activity, acting on a sulfur group of donors,cellular homeostasis,molecular_function,homeostatic process,biol…	--	--
XM_005675642.3	102183643	NDUFV3	transcript	27.1423126	19.0764402	0.508751668	0.040155961	0.132528922	NADH:ubiquinone oxidoreductase subunit V3	GO:0043234,GO:0044422,GO:0044446,GO:0043231,GO:0043227,GO:0044424,GO:0005634,GO:0032991,GO:0005622,GO:0043229,GO:0043226,GO:0005623,GO:0044464,GO:0031090,GO:0031967,GO:0031966,GO:0031975,GO:0005740,GO:0005739,GO:0044429,GO:0044455,GO:0005743,GO:0019866,GO:0005737,GO:0044444,GO:0005746,GO:0005747,GO:0030964,GO:0045271,GO:0070469,GO:0005575,GO:0016020,GO:0044425	protein complex,organelle part,intracellular organelle part,intracellular membrane-bounded organelle,membrane-bounded organelle,intracellular part,nucleus,macromolecular complex,intracellular,intracellular organelle,organelle,cell,cell part,organelle membrane,organelle envelope,mitochondrial membrane,envelope,mitochondrial envelope,mitochondrion,mitochondrial part,mitochondrial membrane part,mito…	oas05012,oas01100,oas05010,oas04932,oas00190,oas05016	Parkinson's disease,Metabolic pathways,Alzheimer's disease,Non-alcoholic fatty liver disease (NAFLD),Oxidative phosphorylation,Huntington's disease
XM_005675652.2	102186248	HSF2BP	transcript	9.3883826	3.517901	1.416161753	4.26E-05	0.001616123	heat shock transcription factor 2 binding protein	GO:0044422,GO:0044446,GO:0044424,GO:0003824,GO:0005622,GO:0006260,GO:0071840,GO:0008152,GO:0044237,GO:0005623,GO:0044464,GO:0006996,GO:0034641,GO:0006807,GO:0043229,GO:0016043,GO:0043226,GO:0071704,GO:0007010,GO:1901360,GO:0046483,GO:0044238,GO:0006139,GO:0006725,GO:1901576,GO:0009058,GO:0090304,GO:0016787,GO:0044249,GO:0005815,GO:0044260,GO:0009056,GO:0009059,GO:0034645,GO:0043170,GO:0044430,GO:…	organelle part,intracellular organelle part,intracellular part,catalytic activity,intracellular,DNA replication,cellular component organization or biogenesis,metabolic process,cellular metabolic process,cell,cell part,organelle organization,cellular nitrogen compound metabolic process,nitrogen compound metabolic process,intracellular organelle,cellular component organization,organelle,organic sub…	--	--
XM_005675654.3	102186806	LOC102186806	transcript	86.0609436	68.6393492	0.326322784	0.004378065	0.028720565	cystatin-B	GO:0044422,GO:0044446,GO:0043234,GO:0044424,GO:0005622,GO:0032991,GO:0005623,GO:0044464,GO:0043229,GO:0043226,GO:0004857,GO:0030234,GO:0044430,GO:0004866,GO:0061135,GO:0030414,GO:0061134,GO:0005856,GO:0004869,GO:0015630,GO:0043228,GO:0043232,GO:0007017,GO:0005875,GO:0009987,GO:0003674,GO:0008150,GO:0044699,GO:0005575,GO:0044763	organelle part,intracellular organelle part,protein complex,intracellular part,intracellular,macromolecular complex,cell,cell part,intracellular organelle,organelle,enzyme inhibitor activity,enzyme regulator activity,cytoskeletal part,endopeptidase inhibitor activity,endopeptidase regulator activity,peptidase inhibitor activity,peptidase regulator activity,cytoskeleton,cysteine-type endopeptidase…	--	--
XM_005675677.3	102169524	S100B	transcript	34.3304002	30.8591006	0.153790661	0.000857311	0.010243011	S100 calcium binding protein B	GO:0005488,GO:0044281,GO:0003824,GO:0019752,GO:0044710,GO:0043436,GO:0006082,GO:0032787,GO:0008152,GO:0006631,GO:0044237,GO:0006629,GO:0044238,GO:0016053,GO:0046394,GO:0071704,GO:0043167,GO:0044283,GO:0006633,GO:0016787,GO:0044711,GO:0044255,GO:0072330,GO:0003674,GO:0005509,GO:1901576,GO:0009058,GO:0044249,GO:0008610,GO:0005515,GO:0009987,GO:0008150,GO:0008237,GO:0006636,GO:0006690,GO:0006691,GO:…	binding,small molecule metabolic process,catalytic activity,carboxylic acid metabolic process,single-organism metabolic process,oxoacid metabolic process,organic acid metabolic process,monocarboxylic acid metabolic process,metabolic process,fatty acid metabolic process,cellular metabolic process,lipid metabolic process,primary metabolic process,organic acid biosynthetic process,carboxylic acid bi…	--	--
XM_005675825.3	102191279	PLEKHB2	transcript	20.6385884	16.6308484	0.311482532	0.01641773	0.071441142	pleckstrin homology domain containing B2	GO:0005575,GO:0044425,GO:0016020,GO:0016021,GO:0031224	cellular_component,membrane part,membrane,integral to membrane,intrinsic to membrane	--	--
XM_005675826.3	102191279	PLEKHB2	transcript	7.0069474	5.080733	0.463749416	0.007408255	0.041216148	pleckstrin homology domain containing B2	GO:0005575,GO:0044425,GO:0016020,GO:0016021,GO:0031224	cellular_component,membrane part,membrane,integral to membrane,intrinsic to membrane	--	--
XM_005675868.3	102183732	COL5A2	transcript	561.4184694	389.290265	0.528230258	1.52E-06	0.000175617	collagen type V alpha 2 chain	GO:0005488,GO:0005515,GO:0044421,GO:0031012,GO:0005578,GO:0005576,GO:0005201,GO:0044420,GO:0005581,GO:0009987,GO:0044763,GO:0006276,GO:0030541,GO:0044699,GO:0003674,GO:0005198,GO:0008150,GO:0005575	binding,protein binding,extracellular region part,extracellular matrix,proteinaceous extracellular matrix,extracellular region,extracellular matrix structural constituent,extracellular matrix part,collagen,cellular process,single-organism cellular process,plasmid maintenance,plasmid partitioning,single-organism process,molecular_function,structural molecule activity,biological_process,cellular_co…	oas04510,oas04512,oas05146,oas04151,oas04611,oas04974	Focal adhesion,ECM-receptor interaction,Amoebiasis,PI3K-Akt signaling pathway,Platelet activation,Protein digestion and absorption
XM_005675870.3	102184848	GULP1	transcript	7.9507198	10.070882	-0.341032657	0.00086607	0.010304021	GULP%2C engulfment adaptor PTB domain containing 1	GO:0005488,GO:0044422,GO:0044446,GO:0005737,GO:0044424,GO:0043231,GO:0043227,GO:0005622,GO:0071840,GO:0008152,GO:0005515,GO:0044237,GO:0097159,GO:1901363,GO:0005623,GO:0044464,GO:0034641,GO:0006807,GO:0043229,GO:0016043,GO:0016070,GO:0043226,GO:0071704,GO:0044444,GO:1901360,GO:0007049,GO:0046483,GO:0044238,GO:0044085,GO:0006139,GO:0006725,GO:1901576,GO:0009058,GO:0090304,GO:0003676,GO:0044249,GO:…	binding,organelle part,intracellular organelle part,cytoplasm,intracellular part,intracellular membrane-bounded organelle,membrane-bounded organelle,intracellular,cellular component organization or biogenesis,metabolic process,protein binding,cellular metabolic process,organic cyclic compound binding,heterocyclic compound binding,cell,cell part,cellular nitrogen compound metabolic process,nitroge…	--	--
XM_005675875.3	100861156	CALCRL	transcript	9.9223402	5.4901484	0.853835277	0.002611552	0.020595867	calcitonin receptor like receptor	GO:0009987,GO:0044763,GO:0044699,GO:0003674,GO:0008150,GO:0050789,GO:0050794,GO:0065007,GO:0005575,GO:0051716,GO:0007154,GO:0023052,GO:0044700,GO:0007165,GO:0050896,GO:0016020,GO:0044425,GO:0031224,GO:0004871,GO:0004872,GO:0004888,GO:0004930,GO:0007166,GO:0007186,GO:0016021,GO:0038023,GO:0060089	cellular process,single-organism cellular process,single-organism process,molecular_function,biological_process,regulation of biological process,regulation of cellular process,biological regulation,cellular_component,cellular response to stimulus,cell communication,signaling,single organism signaling,signal transduction,response to stimulus,membrane,membrane part,intrinsic to membrane,signal tran…	oas04270,oas04080	Vascular smooth muscle contraction,Neuroactive ligand-receptor interaction
XM_005675879.2	102187004	ZC3H15	transcript	32.0568112	29.592664	0.115391346	0.041361436	0.135130762	zinc finger CCCH-type containing 15	GO:0005488,GO:0005515,GO:0043167,GO:0043169,GO:0046872,GO:0003674	binding,protein binding,ion binding,cation binding,metal ion binding,molecular_function	--	--
XM_005675910.3	102173789	FKBP7	transcript	58.5626272	45.6330566	0.359900985	0.019364755	0.080362988	FK506 binding protein 7	GO:0005488,GO:0008152,GO:0044237,GO:0005509,GO:0043167,GO:0071704,GO:0044238,GO:0005578,GO:0031012,GO:0006457,GO:0044421,GO:0044260,GO:0043170,GO:0043169,GO:0046872,GO:0044267,GO:0005576,GO:0019538,GO:0009987,GO:0003674,GO:0008150,GO:0044699,GO:0005575,GO:0044763,GO:0050789,GO:0065007,GO:0050794,GO:0007154,GO:0007165,GO:0023052,GO:0044700,GO:0050896,GO:0051716	binding,metabolic process,cellular metabolic process,calcium ion binding,ion binding,organic substance metabolic process,primary metabolic process,proteinaceous extracellular matrix,extracellular matrix,protein folding,extracellular region part,cellular macromolecule metabolic process,macromolecule metabolic process,cation binding,metal ion binding,cellular protein metabolic process,extracellular…	--	--
XM_005675911.2	102173789	FKBP7	transcript	34.4921242	24.9018436	0.470014424	0.000353099	0.005768003	FK506 binding protein 7	GO:0005488,GO:0008152,GO:0044237,GO:0005509,GO:0043167,GO:0071704,GO:0044238,GO:0005578,GO:0031012,GO:0006457,GO:0044421,GO:0044260,GO:0043170,GO:0043169,GO:0046872,GO:0044267,GO:0005576,GO:0019538,GO:0009987,GO:0003674,GO:0008150,GO:0044699,GO:0005575,GO:0044763,GO:0050789,GO:0065007,GO:0050794,GO:0007154,GO:0007165,GO:0023052,GO:0044700,GO:0050896,GO:0051716	binding,metabolic process,cellular metabolic process,calcium ion binding,ion binding,organic substance metabolic process,primary metabolic process,proteinaceous extracellular matrix,extracellular matrix,protein folding,extracellular region part,cellular macromolecule metabolic process,macromolecule metabolic process,cation binding,metal ion binding,cellular protein metabolic process,extracellular…	--	--
XM_005675934.3	102179607	LNPK	transcript	18.4990568	15.7918576	0.228270829	0.005831067	0.034989651	lunapark%2C ER junction formation factor	GO:0005623,GO:0044464,GO:0042995,GO:0009289,GO:0005575	cell,cell part,cell projection,pilus,cellular_component	--	--
XM_005675941.3	102181818	CHRNA1	transcript	31.3054296	17.6373482	0.827779233	2.22E-05	0.001055704	cholinergic receptor nicotinic alpha 1 subunit	GO:0005488,GO:0005515,GO:0005516,GO:0051179,GO:0051234,GO:0006810,GO:0044765,GO:0006811,GO:0044699,GO:0022892,GO:0015075,GO:0003674,GO:0022891,GO:0022857,GO:0022836,GO:0022839,GO:0008150,GO:0005215,GO:0005230,GO:0015276,GO:0022834,GO:0005216,GO:0022838,GO:0015267,GO:0022803,GO:0005575,GO:0016020,GO:0044425,GO:0031224,GO:0016021	binding,protein binding,calmodulin binding,localization,establishment of localization,transport,single-organism transport,ion transport,single-organism process,substrate-specific transporter activity,ion transmembrane transporter activity,molecular_function,substrate-specific transmembrane transporter activity,transmembrane transporter activity,gated channel activity,ion gated channel activity,bi…	oas04080	Neuroactive ligand-receptor interaction
XM_005675949.3	102183919	LOC102183919	transcript	7.4710166	2.5232926	1.565997057	0.002564706	0.020300782	mitogen-activated protein kinase kinase kinase MLT	GO:0005488,GO:0005515,GO:0043231,GO:0043227,GO:0044424,GO:0035639,GO:0001883,GO:0032549,GO:0032550,GO:0017076,GO:0003824,GO:0043168,GO:0032555,GO:0001882,GO:0032553,GO:0000166,GO:1901265,GO:0030554,GO:0036094,GO:0005524,GO:0005634,GO:0032559,GO:0005622,GO:0043229,GO:0043226,GO:0043167,GO:0006796,GO:0006793,GO:0005623,GO:0044464,GO:0044237,GO:0016310,GO:0097159,GO:1901363,GO:0008152,GO:0003677,GO:…	binding,protein binding,intracellular membrane-bounded organelle,membrane-bounded organelle,intracellular part,purine ribonucleoside triphosphate binding,purine nucleoside binding,ribonucleoside binding,purine ribonucleoside binding,purine nucleotide binding,catalytic activity,anion binding,purine ribonucleotide binding,nucleoside binding,ribonucleotide binding,nucleotide binding,nucleoside phosp…	oas04010,oas04530	MAPK signaling pathway,Tight junction
XM_005675964.2	100861370	HAT1	transcript	16.3140128	14.3502552	0.185035296	0.029428676	0.107681747	histone acetyltransferase 1	GO:0003824,GO:0051276,GO:0016043,GO:0071840,GO:0006996,GO:0006325,GO:0003674,GO:0016740,GO:0016747,GO:0016568,GO:0016746,GO:0016407,GO:0004402,GO:0009987,GO:0016410,GO:0008080,GO:0008150,GO:0044763,GO:0044699	catalytic activity,chromosome organization,cellular component organization,cellular component organization or biogenesis,organelle organization,chromatin organization,molecular_function,transferase activity,transferase activity, transferring acyl groups other than amino-acyl groups,chromatin modification,transferase activity, transferring acyl groups,acetyltransferase activity,histone acetyltrans…	oas05034	Alcoholism
XM_005675984.2	102168777	SSB	transcript	69.251744	87.8708724	-0.343534614	0.028826518	0.106127723	Sjogren syndrome antigen B	GO:0005488,GO:0097159,GO:1901363,GO:0003723,GO:0003676,GO:0003674	binding,organic cyclic compound binding,heterocyclic compound binding,RNA binding,nucleic acid binding,molecular_function	oas05322	Systemic lupus erythematosus
XM_005676004.3	102173422	KLHL41	transcript	603.1589722	282.8556854	1.092472128	4.26E-05	0.001616123	kelch like family member 41	GO:0005488,GO:0005515,GO:0003674	binding,protein binding,molecular_function	--	--
XM_005676022.3	102177479	XIRP2	transcript	34.0847256	12.6644798	1.42833755	3.40E-05	0.001397114	xin actin binding repeat containing 2	GO:0005488,GO:0008092,GO:0005515,GO:0006996,GO:0003779,GO:0071840,GO:0016043,GO:0007010,GO:0043167,GO:0030029,GO:0030036,GO:0009987,GO:0044763,GO:0043169,GO:0046872,GO:0044699,GO:0030054,GO:0003674,GO:0008150,GO:0008270,GO:0046914,GO:0005575	binding,cytoskeletal protein binding,protein binding,organelle organization,actin binding,cellular component organization or biogenesis,cellular component organization,cytoskeleton organization,ion binding,actin filament-based process,actin cytoskeleton organization,cellular process,single-organism cellular process,cation binding,metal ion binding,single-organism process,cell junction,molecular_f…	--	--
XM_005676046.3	102184205	DPP4	transcript	4.061102	9.0131018	-1.150152423	0.000491557	0.006981016	dipeptidyl peptidase 4	GO:0043234,GO:0044424,GO:0044710,GO:0003824,GO:0032991,GO:0005622,GO:0016787,GO:0005623,GO:0044464,GO:0009056,GO:0044237,GO:0034357,GO:0006091,GO:0009521,GO:0009579,GO:0044436,GO:0008152,GO:0015979,GO:0009523,GO:0016298,GO:0009987,GO:0009539,GO:0006629,GO:0016788,GO:0004806,GO:0010109,GO:0042548,GO:0042549,GO:0043467,GO:0019684,GO:0071704,GO:0044238,GO:1901575,GO:0052689,GO:0016042,GO:0008233,GO:…	protein complex,intracellular part,single-organism metabolic process,catalytic activity,macromolecular complex,intracellular,hydrolase activity,cell,cell part,catabolic process,cellular metabolic process,photosynthetic membrane,generation of precursor metabolites and energy,photosystem,thylakoid,thylakoid part,metabolic process,photosynthesis,photosystem II,lipase activity,cellular process,photos…	oas04974	Protein digestion and absorption
XM_005676064.3	102188539	ITGB6	transcript	6.4600512	4.0522176	0.672833952	0.002715816	0.02109362	integrin subunit beta 6	--	--	oas05410,oas05414,oas04510,oas04512,oas05412,oas04151,oas04810	Hypertrophic cardiomyopathy (HCM),Dilated cardiomyopathy,Focal adhesion,ECM-receptor interaction,Arrhythmogenic right ventricular cardiomyopathy (ARVC),PI3K-Akt signaling pathway,Regulation of actin cytoskeleton
XM_005676115.3	102175533	CYTIP	transcript	40.1557662	12.1681584	1.722496329	1.22E-06	0.000154201	cytohesin 1 interacting protein	GO:0005488,GO:0005515,GO:0005576,GO:0009987,GO:0009405,GO:0006915,GO:0012501,GO:0008219,GO:0016265,GO:0044763,GO:0016247,GO:0008200,GO:0016248,GO:0006950,GO:0044699,GO:0033554,GO:0003674,GO:0006974,GO:0015459,GO:0019870,GO:0051704,GO:0008150,GO:0005575,GO:0051716,GO:0050896	binding,protein binding,extracellular region,cellular process,pathogenesis,apoptotic process,programmed cell death,cell death,death,single-organism cellular process,channel regulator activity,ion channel inhibitor activity,channel inhibitor activity,response to stress,single-organism process,cellular response to stress,molecular_function,response to DNA damage stimulus,potassium channel regulator…	--	--
XM_005676153.3	102184100	TNFAIP6	transcript	19.2574658	14.4935182	0.410010022	0.010690736	0.053503381	TNF alpha induced protein 6	GO:0005488,GO:0005539,GO:0097367,GO:0005540,GO:0022610,GO:0009987,GO:0007155,GO:0003674,GO:0008150,GO:0044699,GO:0044763	binding,glycosaminoglycan binding,carbohydrate derivative binding,hyaluronic acid binding,biological adhesion,cellular process,cell adhesion,molecular_function,biological_process,single-organism process,single-organism cellular process	--	--
XM_005676159.3	102185512	RND3	transcript	53.5213334	62.9797568	-0.234774128	0.02306319	0.0905123	Rho family GTPase 3	GO:0005488,GO:1901564,GO:0035639,GO:0001883,GO:0032549,GO:0032550,GO:0017076,GO:0043168,GO:0032555,GO:0001882,GO:0032553,GO:0000166,GO:1901265,GO:0030554,GO:0036094,GO:0005524,GO:0032559,GO:0006576,GO:0044106,GO:0043167,GO:0007264,GO:0009308,GO:0019001,GO:0005525,GO:0032561,GO:0044237,GO:0035556,GO:0006807,GO:0034641,GO:0097159,GO:1901363,GO:0008152,GO:0009987,GO:0044763,GO:0071704,GO:0044699,GO:…	binding,organonitrogen compound metabolic process,purine ribonucleoside triphosphate binding,purine nucleoside binding,ribonucleoside binding,purine ribonucleoside binding,purine nucleotide binding,anion binding,purine ribonucleotide binding,nucleoside binding,ribonucleotide binding,nucleotide binding,nucleoside phosphate binding,adenyl nucleotide binding,small molecule binding,ATP binding,adenyl…	--	--
XM_005676169.2	102188807	EPC2	transcript	5.3710226	9.3678724	-0.802524633	0.003165005	0.023233291	enhancer of polycomb homolog 2	--	--	--	--
XM_005676183.3	102169059	HNMT	transcript	3.8590462	7.2743062	-0.914565339	0.000953816	0.010923226	histamine N-methyltransferase	--	--	oas00340	Histidine metabolism
XM_005676187.3	102170188	DARS	transcript	92.9034348	77.0632554	0.269688805	0.000152443	0.003491585	aspartyl-tRNA synthetase	GO:0005488,GO:0003723,GO:0034660,GO:0046907,GO:0005737,GO:0043234,GO:0044424,GO:0036094,GO:0003824,GO:0000166,GO:1901265,GO:0043168,GO:0051649,GO:0006399,GO:0005622,GO:0017076,GO:0051641,GO:0001882,GO:0035639,GO:0001883,GO:0032549,GO:0032550,GO:0032555,GO:0032553,GO:0008152,GO:0016053,GO:0046394,GO:0033036,GO:0044237,GO:0044283,GO:0008104,GO:0044711,GO:0097159,GO:1901363,GO:0034613,GO:0070727,GO:…	binding,RNA binding,ncRNA metabolic process,intracellular transport,cytoplasm,protein complex,intracellular part,small molecule binding,catalytic activity,nucleotide binding,nucleoside phosphate binding,anion binding,establishment of localization in cell,tRNA metabolic process,intracellular,purine nucleotide binding,cellular localization,nucleoside binding,purine ribonucleoside triphosphate bindi…	oas00970	Aminoacyl-tRNA biosynthesis
XM_005676246.3	102179710	DDX18	transcript	11.3685222	16.3109972	-0.520800257	0.011747863	0.056966552	DEAD-box helicase 18	GO:0005488,GO:0005737,GO:0044424,GO:0036094,GO:0003824,GO:0000166,GO:1901265,GO:0043168,GO:0005622,GO:0017076,GO:0051641,GO:0001882,GO:0035639,GO:0001883,GO:0032549,GO:0032550,GO:0032555,GO:0032553,GO:0033036,GO:0005515,GO:0008104,GO:0097159,GO:1901363,GO:0034613,GO:0070727,GO:0030554,GO:0045184,GO:0005623,GO:0044464,GO:0015031,GO:0005524,GO:0032559,GO:0043167,GO:0051179,GO:0044444,GO:0051234,GO:…	binding,cytoplasm,intracellular part,small molecule binding,catalytic activity,nucleotide binding,nucleoside phosphate binding,anion binding,intracellular,purine nucleotide binding,cellular localization,nucleoside binding,purine ribonucleoside triphosphate binding,purine nucleoside binding,ribonucleoside binding,purine ribonucleoside binding,purine ribonucleotide binding,ribonucleotide binding,ma…	--	--
XM_005676252.3	102182266	DBI	transcript	43.8373916	55.824753	-0.348743005	0.0129053	0.06074576	diazepam binding inhibitor%2C acyl-CoA binding protein	GO:0005488,GO:0043168,GO:0043167,GO:0050662,GO:0048037,GO:0003674,GO:0000062	binding,anion binding,ion binding,coenzyme binding,cofactor binding,molecular_function,fatty-acyl-CoA binding	oas03320	PPAR signaling pathway
XM_005676261.3	102184766	TMEM185B	transcript	4.4497306	6.9869506	-0.650944946	0.00527009	0.032793364	transmembrane protein 185B	--	--	--	--
XM_005676268.3	102186349	NIFK	transcript	62.9118516	72.374794	-0.202155513	0.048881245	0.151951083	nucleolar protein interacting with the FHA domain of MKI67	GO:0005488,GO:0003824,GO:0097159,GO:1901363,GO:0003676,GO:0047869,GO:0016846,GO:0016829,GO:0003674	binding,catalytic activity,organic cyclic compound binding,heterocyclic compound binding,nucleic acid binding,dimethylpropiothetin dethiomethylase activity,carbon-sulfur lyase activity,lyase activity,molecular_function	--	--
XM_005676269.3	102186639	TSN	transcript	21.4929164	28.6550046	-0.414925871	0.017490578	0.074924822	translin	GO:0005488,GO:0097159,GO:1901363,GO:0003677,GO:0003676,GO:0003674,GO:0043565	binding,organic cyclic compound binding,heterocyclic compound binding,DNA binding,nucleic acid binding,molecular_function,sequence-specific DNA binding	--	--
XM_005676275.3	102187901	GYPC	transcript	30.6579546	24.2185492	0.340149005	0.018682187	0.078406917	glycophorin C (Gerbich blood group)	--	--	oas05144	Malaria
XM_005676286.3	102191745	SLC39A10	transcript	6.7501008	13.1191864	-0.958697301	0.013717615	0.063514035	solute carrier family 39 member 10	GO:0051179,GO:0006812,GO:0051234,GO:0006810,GO:0030001,GO:0008324,GO:0046873,GO:0006811,GO:0044765,GO:0022892,GO:0015075,GO:0022891,GO:0022857,GO:0005215,GO:0009987,GO:0003674,GO:0008150,GO:0055085,GO:0044699,GO:0005575,GO:0044763,GO:0016020	localization,cation transport,establishment of localization,transport,metal ion transport,cation transmembrane transporter activity,metal ion transmembrane transporter activity,ion transport,single-organism transport,substrate-specific transporter activity,ion transmembrane transporter activity,substrate-specific transmembrane transporter activity,transmembrane transporter activity,transporter ac…	--	--
XM_005676295.2	102170189	GTF3C3	transcript	21.8217972	19.2533762	0.18065847	0.000942665	0.010830082	general transcription factor IIIC subunit 3	GO:0005488,GO:0042802,GO:0003674,GO:0043938,GO:0045597,GO:0045881,GO:0032502,GO:0042173,GO:0043937,GO:0030435,GO:0005515,GO:0050793,GO:0051094,GO:0009987,GO:0048518,GO:0043934,GO:0008150,GO:0022603,GO:0048522,GO:0044767,GO:0045595,GO:0048869,GO:0009653,GO:0048856,GO:0048646,GO:0030154,GO:0044763,GO:0044699,GO:0050794,GO:0050789,GO:0065007	binding,identical protein binding,molecular_function,positive regulation of sporulation,positive regulation of cell differentiation,positive regulation of sporulation resulting in formation of a cellular spore,developmental process,regulation of sporulation resulting in formation of a cellular spore,regulation of sporulation,sporulation resulting in formation of a cellular spore,protein binding,r…	--	--
XM_005676330.3	102185514	TYW5	transcript	17.4220054	14.4999128	0.264866474	0.006393957	0.037226041	tRNA-yW synthesizing protein 5	--	--	--	--
XM_005676346.3	100861149	CLK1	transcript	39.4295746	12.5163624	1.655462809	2.28E-05	0.001065462	CDC like kinase 1	GO:0005488,GO:0036094,GO:0003824,GO:0000166,GO:1901265,GO:0043168,GO:0017076,GO:0001882,GO:0035639,GO:0001883,GO:0032549,GO:0032550,GO:0032555,GO:0032553,GO:0008152,GO:0044237,GO:0097159,GO:1901363,GO:0030554,GO:0005524,GO:0032559,GO:0043167,GO:0071704,GO:0044238,GO:0044260,GO:0016740,GO:0043170,GO:0006796,GO:0006793,GO:0043412,GO:0016772,GO:0006464,GO:0036211,GO:0044267,GO:0016310,GO:0016773,GO:…	binding,small molecule binding,catalytic activity,nucleotide binding,nucleoside phosphate binding,anion binding,purine nucleotide binding,nucleoside binding,purine ribonucleoside triphosphate binding,purine nucleoside binding,ribonucleoside binding,purine ribonucleoside binding,purine ribonucleotide binding,ribonucleotide binding,metabolic process,cellular metabolic process,organic cyclic compoun…	--	--
XM_005676356.3	102191564	ORC2	transcript	9.3900296	13.0508534	-0.474942537	0.003385177	0.024342975	origin recognition complex subunit 2	GO:0044422,GO:0044446,GO:0043234,GO:0044424,GO:0043231,GO:0043227,GO:0005622,GO:0006260,GO:0008152,GO:0044237,GO:0032991,GO:0005623,GO:0044464,GO:0034641,GO:0006807,GO:0005634,GO:0043229,GO:0043226,GO:0071704,GO:1901360,GO:0046483,GO:0044238,GO:0006139,GO:0006725,GO:1901576,GO:0009058,GO:0090304,GO:0044249,GO:0044260,GO:0009059,GO:0034645,GO:0043170,GO:0005694,GO:0006259,GO:0043228,GO:0043232,GO:…	organelle part,intracellular organelle part,protein complex,intracellular part,intracellular membrane-bounded organelle,membrane-bounded organelle,intracellular,DNA replication,metabolic process,cellular metabolic process,macromolecular complex,cell,cell part,cellular nitrogen compound metabolic process,nitrogen compound metabolic process,nucleus,intracellular organelle,organelle,organic substanc…	oas04110	Cell cycle
XM_005676357.3	102168216	NDUFB3	transcript	85.12818	72.0519116	0.24060008	6.93E-05	0.00223325	NADH:ubiquinone oxidoreductase subunit B3	GO:0044422,GO:0044446,GO:0005737,GO:0043234,GO:0044424,GO:0043231,GO:0043227,GO:0005622,GO:0008152,GO:0031975,GO:0031967,GO:0044237,GO:0031090,GO:0032991,GO:0005623,GO:0044464,GO:0031966,GO:0044710,GO:0005740,GO:0043229,GO:0043226,GO:0044444,GO:0044429,GO:0044455,GO:0005743,GO:0005739,GO:0055114,GO:0019866,GO:0006091,GO:0022900,GO:0070469,GO:0005746,GO:0005747,GO:0030964,GO:0045271,GO:0009987,GO:…	organelle part,intracellular organelle part,cytoplasm,protein complex,intracellular part,intracellular membrane-bounded organelle,membrane-bounded organelle,intracellular,metabolic process,envelope,organelle envelope,cellular metabolic process,organelle membrane,macromolecular complex,cell,cell part,mitochondrial membrane,single-organism metabolic process,mitochondrial envelope,intracellular orga…	oas01100,oas05016,oas05010,oas04932,oas00190,oas05012	Metabolic pathways,Huntington's disease,Alzheimer's disease,Non-alcoholic fatty liver disease (NAFLD),Oxidative phosphorylation,Parkinson's disease
XM_005676390.3	102176567	LOC102176567	transcript	48.5914696	30.9084986	0.65269949	0.028265947	0.104528657	cytochrome P450 20A1	GO:0005488,GO:0044710,GO:0003824,GO:0043167,GO:0055114,GO:0016491,GO:0097159,GO:1901363,GO:0008152,GO:0020037,GO:0046906,GO:0043169,GO:0046872,GO:0003674,GO:0016705,GO:0008150,GO:0005506,GO:0046914	binding,single-organism metabolic process,catalytic activity,ion binding,oxidation-reduction process,oxidoreductase activity,organic cyclic compound binding,heterocyclic compound binding,metabolic process,heme binding,tetrapyrrole binding,cation binding,metal ion binding,molecular_function,oxidoreductase activity, acting on paired donors, with incorporation or reduction of molecular oxygen,biolog…	--	--
XM_005676407.3	102179992	NRP2	transcript	11.2985824	8.3554126	0.435358796	0.040824	0.13386243	neuropilin 2	GO:0003824,GO:0004185,GO:0016787,GO:0009002,GO:0004180,GO:0008152,GO:0008238,GO:0070008,GO:0071704,GO:0044238,GO:0008233,GO:0003674,GO:0070011,GO:0008150,GO:0006508,GO:0043170,GO:0008236,GO:0017171,GO:0019538,GO:0005575,GO:0016020	catalytic activity,serine-type carboxypeptidase activity,hydrolase activity,serine-type D-Ala-D-Ala carboxypeptidase activity,carboxypeptidase activity,metabolic process,exopeptidase activity,serine-type exopeptidase activity,organic substance metabolic process,primary metabolic process,peptidase activity,molecular_function,peptidase activity, acting on L-amino acid peptides,biological_process,pr…	--	--
XM_005676424.3	102184101	FASTKD2	transcript	10.907423	13.0205562	-0.255480788	0.022565078	0.08914241	FAST kinase domains 2	GO:0005488,GO:0003824,GO:0005515,GO:0016740,GO:0016772,GO:0016773,GO:0004672,GO:0016301,GO:0003674	binding,catalytic activity,protein binding,transferase activity,transferase activity, transferring phosphorus-containing groups,phosphotransferase activity, alcohol group as acceptor,protein kinase activity,kinase activity,molecular_function	--	--
XM_005676446.3	102190002	IDH1	transcript	39.975267	52.750621	-0.400080408	0.005952038	0.035321766	isocitrate dehydrogenase (NADP(+)) 1%2C cytosolic	GO:0044710,GO:0003824,GO:0016616,GO:0016614,GO:0055114,GO:0016491,GO:0008152,GO:0003674,GO:0008150	single-organism metabolic process,catalytic activity,oxidoreductase activity, acting on the CH-OH group of donors, NAD or NADP as acceptor,oxidoreductase activity, acting on CH-OH group of donors,oxidation-reduction process,oxidoreductase activity,metabolic process,molecular_function,biological_process	oas01230,oas01200,oas00480,oas01210,oas00020,oas04146,oas01100	Biosynthesis of amino acids,Carbon metabolism,Glutathione metabolism,2-Oxocarboxylic acid metabolism,Citrate cycle (TCA cycle),Peroxisome,Metabolic pathways
XM_005676461.3	102169810	RPE	transcript	9.795298	12.1355668	-0.309080203	0.008509635	0.04580311	ribulose-5-phosphate-3-epimerase	GO:0003824,GO:0008152,GO:0044237,GO:0044283,GO:0044711,GO:0044281,GO:1901566,GO:0034641,GO:0044710,GO:0006807,GO:1901564,GO:0071704,GO:1901360,GO:0046483,GO:0016763,GO:0044238,GO:0006139,GO:0006725,GO:0009108,GO:0044272,GO:1901576,GO:0009058,GO:0005975,GO:0006732,GO:0044249,GO:0016853,GO:1901362,GO:0051188,GO:0055086,GO:0018130,GO:0006790,GO:0044271,GO:0019637,GO:0004590,GO:0006207,GO:0019438,GO:…	catalytic activity,metabolic process,cellular metabolic process,small molecule biosynthetic process,single-organism biosynthetic process,small molecule metabolic process,organonitrogen compound biosynthetic process,cellular nitrogen compound metabolic process,single-organism metabolic process,nitrogen compound metabolic process,organonitrogen compound metabolic process,organic substance metabolic…	oas01100,oas01200,oas01230,oas00030,oas00040	Metabolic pathways,Carbon metabolism,Biosynthesis of amino acids,Pentose phosphate pathway,Pentose and glucuronate interconversions
XM_005676482.3	102177387	MYL1	transcript	6.4377398	0.9205106	2.806048027	0.00203111	0.017422234	myosin light chain 1	GO:0005488,GO:0005509,GO:0043167,GO:0043169,GO:0046872,GO:0003674	binding,calcium ion binding,ion binding,cation binding,metal ion binding,molecular_function	--	--
XM_005676485.3	102177387	MYL1	transcript	651.3586914	101.0412978	2.688507153	1.43E-08	1.71E-05	myosin light chain 1	GO:0005488,GO:0005509,GO:0043167,GO:0043169,GO:0046872,GO:0003674	binding,calcium ion binding,ion binding,cation binding,metal ion binding,molecular_function	--	--
XM_005676537.1	102191473	LOC102191473	transcript	18.8117458	26.4445274	-0.49133545	0.017649836	0.075400497	40S ribosomal protein S27-like	GO:0005737,GO:0044424,GO:0005622,GO:0008152,GO:0044237,GO:0032991,GO:0005623,GO:0044464,GO:0043229,GO:0043226,GO:0071704,GO:0044444,GO:0044238,GO:1901576,GO:0009058,GO:0044249,GO:0010467,GO:0044260,GO:0009059,GO:0034645,GO:0043170,GO:0044267,GO:0030529,GO:0043228,GO:0043232,GO:0019538,GO:0009987,GO:0006412,GO:0005198,GO:0003674,GO:0008150,GO:0003735,GO:0005840,GO:0005575	cytoplasm,intracellular part,intracellular,metabolic process,cellular metabolic process,macromolecular complex,cell,cell part,intracellular organelle,organelle,organic substance metabolic process,cytoplasmic part,primary metabolic process,organic substance biosynthetic process,biosynthetic process,cellular biosynthetic process,gene expression,cellular macromolecule metabolic process,macromolecule…	oas03010	Ribosome
XM_005676573.3	100861157	ABCB6	transcript	12.6840364	14.4521274	-0.188267955	0.008277743	0.044733889	ATP binding cassette subfamily B member 6 (Langereis blood group)	GO:0005488,GO:0036094,GO:0003824,GO:0000166,GO:1901265,GO:0043168,GO:0017076,GO:0001882,GO:0035639,GO:0001883,GO:0032549,GO:0032550,GO:0032555,GO:0032553,GO:0097159,GO:1901363,GO:0030554,GO:0005525,GO:0019001,GO:0032561,GO:0005524,GO:0032559,GO:0043167,GO:0051179,GO:0051234,GO:0006810,GO:0003924,GO:0016462,GO:0017111,GO:0016887,GO:0016817,GO:0016787,GO:0016818,GO:0044765,GO:0022804,GO:0042623,GO:…	binding,small molecule binding,catalytic activity,nucleotide binding,nucleoside phosphate binding,anion binding,purine nucleotide binding,nucleoside binding,purine ribonucleoside triphosphate binding,purine nucleoside binding,ribonucleoside binding,purine ribonucleoside binding,purine ribonucleotide binding,ribonucleotide binding,organic cyclic compound binding,heterocyclic compound binding,adeny…	oas02010	ABC transporters
XM_005676602.2	102183467	EPHA4	transcript	3.560144	6.0941512	-0.775489698	0.037932667	0.127488343	EPH receptor A4	GO:0005488,GO:0036094,GO:0003824,GO:0000166,GO:1901265,GO:0043168,GO:0017076,GO:0001882,GO:0035639,GO:0001883,GO:0032549,GO:0032550,GO:0032555,GO:0032553,GO:0008152,GO:0005515,GO:0044237,GO:0097159,GO:1901363,GO:0030554,GO:0005524,GO:0032559,GO:0043167,GO:0071704,GO:0044238,GO:0016787,GO:0048013,GO:0044260,GO:0016740,GO:0043170,GO:0006796,GO:0006793,GO:0003993,GO:0007167,GO:0007169,GO:0043412,GO:…	binding,small molecule binding,catalytic activity,nucleotide binding,nucleoside phosphate binding,anion binding,purine nucleotide binding,nucleoside binding,purine ribonucleoside triphosphate binding,purine nucleoside binding,ribonucleoside binding,purine ribonucleoside binding,purine ribonucleotide binding,ribonucleotide binding,metabolic process,protein binding,cellular metabolic process,organi…	oas04360	Axon guidance
XM_005676676.2	102180441	EIF4E2	transcript	18.2876798	21.0654182	-0.204004509	0.005882403	0.035063158	eukaryotic translation initiation factor 4E family member 2	GO:0005488,GO:0003723,GO:0005737,GO:0044424,GO:0005622,GO:0008152,GO:0044237,GO:0097159,GO:1901363,GO:0005623,GO:0044464,GO:0071704,GO:0044238,GO:1901576,GO:0009058,GO:0003676,GO:0044249,GO:0010467,GO:0044260,GO:0009059,GO:0034645,GO:0043170,GO:0003743,GO:0008135,GO:0006413,GO:0044267,GO:0019538,GO:0009987,GO:0006412,GO:0003674,GO:0008150,GO:0005575	binding,RNA binding,cytoplasm,intracellular part,intracellular,metabolic process,cellular metabolic process,organic cyclic compound binding,heterocyclic compound binding,cell,cell part,organic substance metabolic process,primary metabolic process,organic substance biosynthetic process,biosynthetic process,nucleic acid binding,cellular biosynthetic process,gene expression,cellular macromolecule me…	oas03013,oas04066,oas04910,oas04150,oas04151	RNA transport,HIF-1 signaling pathway,Insulin signaling pathway,mTOR signaling pathway,PI3K-Akt signaling pathway
XM_005676677.3	102180441	EIF4E2	transcript	11.4250272	9.6624428	0.241737726	0.045404676	0.143928545	eukaryotic translation initiation factor 4E family member 2	GO:0005488,GO:0003723,GO:0005737,GO:0044424,GO:0005622,GO:0008152,GO:0044237,GO:0097159,GO:1901363,GO:0005623,GO:0044464,GO:0071704,GO:0044238,GO:1901576,GO:0009058,GO:0003676,GO:0044249,GO:0010467,GO:0044260,GO:0009059,GO:0034645,GO:0043170,GO:0003743,GO:0008135,GO:0006413,GO:0044267,GO:0019538,GO:0009987,GO:0006412,GO:0003674,GO:0008150,GO:0005575	binding,RNA binding,cytoplasm,intracellular part,intracellular,metabolic process,cellular metabolic process,organic cyclic compound binding,heterocyclic compound binding,cell,cell part,organic substance metabolic process,primary metabolic process,organic substance biosynthetic process,biosynthetic process,nucleic acid binding,cellular biosynthetic process,gene expression,cellular macromolecule me…	oas03013,oas04066,oas04910,oas04150,oas04151	RNA transport,HIF-1 signaling pathway,Insulin signaling pathway,mTOR signaling pathway,PI3K-Akt signaling pathway
XM_005676683.2	102182002	AK2	transcript	13.7765538	8.7234336	0.659247038	0.005551811	0.033996155	adenylate kinase 2	GO:0005488,GO:0036094,GO:0003824,GO:0000166,GO:1901265,GO:0043168,GO:0017076,GO:0001882,GO:0035639,GO:0001883,GO:0032549,GO:0032550,GO:0032555,GO:0032553,GO:0008152,GO:0044237,GO:0097159,GO:1901363,GO:0030554,GO:0005524,GO:0034641,GO:0032559,GO:0006807,GO:0043167,GO:0071704,GO:1901360,GO:0046483,GO:0044238,GO:0006139,GO:0006725,GO:0016740,GO:0004127,GO:0016772,GO:0009987,GO:0016301,GO:0003674,GO:…	binding,small molecule binding,catalytic activity,nucleotide binding,nucleoside phosphate binding,anion binding,purine nucleotide binding,nucleoside binding,purine ribonucleoside triphosphate binding,purine nucleoside binding,ribonucleoside binding,purine ribonucleoside binding,purine ribonucleotide binding,ribonucleotide binding,metabolic process,cellular metabolic process,organic cyclic compoun…	oas01100,oas00230	Metabolic pathways,Purine metabolism
XM_005676684.3	102182002	AK2	transcript	23.821654	29.6995762	-0.318168758	0.004908014	0.031137295	adenylate kinase 2	GO:0005488,GO:0036094,GO:0003824,GO:0000166,GO:1901265,GO:0043168,GO:0017076,GO:0001882,GO:0035639,GO:0001883,GO:0032549,GO:0032550,GO:0032555,GO:0032553,GO:0008152,GO:0044237,GO:0097159,GO:1901363,GO:0030554,GO:0005524,GO:0034641,GO:0032559,GO:0006807,GO:0043167,GO:0071704,GO:1901360,GO:0046483,GO:0044238,GO:0006139,GO:0006725,GO:0016740,GO:0004127,GO:0016772,GO:0009987,GO:0016301,GO:0003674,GO:…	binding,small molecule binding,catalytic activity,nucleotide binding,nucleoside phosphate binding,anion binding,purine nucleotide binding,nucleoside binding,purine ribonucleoside triphosphate binding,purine nucleoside binding,ribonucleoside binding,purine ribonucleoside binding,purine ribonucleotide binding,ribonucleotide binding,metabolic process,cellular metabolic process,organic cyclic compoun…	oas01100,oas00230	Metabolic pathways,Purine metabolism
XM_005676709.2	102188812	TMEM234	transcript	5.38715	3.4156382	0.65736707	0.033553255	0.117387321	transmembrane protein 234	GO:0051704,GO:0009405,GO:0005576,GO:0008150,GO:0005575	multi-organism process,pathogenesis,extracellular region,biological_process,cellular_component	--	--
XM_005676710.3	102189254	EIF3I	transcript	117.8136138	113.9730942	0.047812972	0.000661761	0.008562331	eukaryotic translation initiation factor 3 subunit I	GO:0005488,GO:0005515,GO:0003674	binding,protein binding,molecular_function	oas03013	RNA transport
XM_005676712.1	102189807	CCDC28B	transcript	53.651046	24.6550678	1.121722078	1.59E-05	0.00082293	coiled-coil domain containing 28B	--	--	--	--
XM_005676735.3	102171935	SNRNP40	transcript	21.4468256	27.18949	-0.342284964	0.045004438	0.142996688	small nuclear ribonucleoprotein U5 subunit 40	GO:0005488,GO:0043231,GO:0043227,GO:0044710,GO:0008152,GO:0044424,GO:0044422,GO:0044237,GO:0044446,GO:0043229,GO:0043226,GO:0006629,GO:0044238,GO:0071704,GO:0005622,GO:0005623,GO:0044464,GO:0044255,GO:0003674,GO:0006796,GO:0006793,GO:0044260,GO:1901576,GO:0009058,GO:0044249,GO:0006464,GO:0036211,GO:0008610,GO:0005515,GO:0043412,GO:0009987,GO:0008150,GO:0019637,GO:0043170,GO:0034645,GO:0009059,GO:…	binding,intracellular membrane-bounded organelle,membrane-bounded organelle,single-organism metabolic process,metabolic process,intracellular part,organelle part,cellular metabolic process,intracellular organelle part,intracellular organelle,organelle,lipid metabolic process,primary metabolic process,organic substance metabolic process,intracellular,cell,cell part,cellular lipid metabolic process…	oas03040	Spliceosome
XM_005676782.3	102183018	EYA3	transcript	15.5908678	8.766702	0.830595118	0.019952775	0.082012837	EYA transcriptional coactivator and phosphatase 3	--	--	--	--
XM_005676825.2	102172216	TRIM63	transcript	10.4017652	3.6066986	1.528077605	1.85E-07	5.86E-05	tripartite motif containing 63	GO:0005488,GO:0043234,GO:0044422,GO:0044446,GO:0005515,GO:0044281,GO:0006996,GO:1901564,GO:0043231,GO:0043227,GO:0071840,GO:0016043,GO:0044424,GO:0044710,GO:0003824,GO:0032991,GO:0005622,GO:0043229,GO:0016462,GO:0043226,GO:0055086,GO:1901657,GO:0017111,GO:0043167,GO:0016044,GO:0009116,GO:0016787,GO:0003924,GO:0016817,GO:0006796,GO:0016818,GO:0006793,GO:0006753,GO:0005623,GO:0044464,GO:0009142,GO:…	binding,protein complex,organelle part,intracellular organelle part,protein binding,small molecule metabolic process,organelle organization,organonitrogen compound metabolic process,intracellular membrane-bounded organelle,membrane-bounded organelle,cellular component organization or biogenesis,cellular component organization,intracellular part,single-organism metabolic process,catalytic activity…	--	--
XM_005676857.3	102180711	FUCA1	transcript	36.6396454	47.4433218	-0.372799484	0.001563311	0.014583227	fucosidase%2C alpha-L- 1%2C tissue	GO:0003824,GO:0008152,GO:0071704,GO:0044238,GO:0005975,GO:0016787,GO:0004560,GO:0015928,GO:0004553,GO:0016798,GO:0031225,GO:0003674,GO:0008150,GO:0005575,GO:0044425,GO:0016020,GO:0031224	catalytic activity,metabolic process,organic substance metabolic process,primary metabolic process,carbohydrate metabolic process,hydrolase activity,alpha-L-fucosidase activity,fucosidase activity,hydrolase activity, hydrolyzing O-glycosyl compounds,hydrolase activity, acting on glycosyl bonds,anchored to membrane,molecular_function,biological_process,cellular_component,membrane part,membrane,int…	oas00511	Other glycan degradation
XM_005676862.3	102181908	LYPLA2	transcript	17.5496636	20.003979	-0.188843619	0.012462335	0.059256642	lysophospholipase II	GO:0003824,GO:0008152,GO:0044710,GO:0071704,GO:0044238,GO:0006629,GO:0016787,GO:0043170,GO:0019538,GO:0006508,GO:0070011,GO:0008233,GO:0003674,GO:0008150,GO:0008236,GO:0017171	catalytic activity,metabolic process,single-organism metabolic process,organic substance metabolic process,primary metabolic process,lipid metabolic process,hydrolase activity,macromolecule metabolic process,protein metabolic process,proteolysis,peptidase activity, acting on L-amino acid peptides,peptidase activity,molecular_function,biological_process,serine-type peptidase activity,serine hydrol…	oas00564	Glycerophospholipid metabolism
XM_005676864.3	102182359	RPL11	transcript	1229.729126	1476.747656	-0.264082756	0.000261281	0.004891631	ribosomal protein L11	--	--	oas03010	Ribosome
XM_005677030.3	102190564	DDOST	transcript	142.8969514	178.0700164	-0.317469477	0.002244182	0.018714203	dolichyl-diphosphooligosaccharide--protein glycosyltransferase non-catalytic subunit	GO:0044422,GO:0044446,GO:0005737,GO:0044424,GO:0043231,GO:0043227,GO:0005622,GO:0008152,GO:0044237,GO:0031090,GO:0005623,GO:0044464,GO:0043229,GO:0043226,GO:0071704,GO:0044444,GO:0044238,GO:0005783,GO:1901576,GO:0009058,GO:0005975,GO:0044249,GO:0006487,GO:0012505,GO:1901135,GO:1901137,GO:0044723,GO:0044260,GO:0044432,GO:0005789,GO:0009059,GO:0034645,GO:0042175,GO:0009100,GO:0043170,GO:0006486,GO:…	organelle part,intracellular organelle part,cytoplasm,intracellular part,intracellular membrane-bounded organelle,membrane-bounded organelle,intracellular,metabolic process,cellular metabolic process,organelle membrane,cell,cell part,intracellular organelle,organelle,organic substance metabolic process,cytoplasmic part,primary metabolic process,endoplasmic reticulum,organic substance biosynthetic…	oas04141,oas01100,oas00510	Protein processing in endoplasmic reticulum,Metabolic pathways,N-Glycan biosynthesis
XM_005677087.3	102190746	TADA1	transcript	7.6415554	9.7461828	-0.350970961	0.049381698	0.153064781	transcriptional adaptor 1	GO:0044422,GO:0044446,GO:0043234,GO:0044424,GO:0005667,GO:0043231,GO:0043227,GO:0005669,GO:0005622,GO:0006352,GO:0044428,GO:0008152,GO:0005654,GO:0044451,GO:0000428,GO:0030880,GO:0055029,GO:0044237,GO:0016591,GO:0031974,GO:0032991,GO:0005623,GO:0044464,GO:0031981,GO:0043233,GO:0070013,GO:0034641,GO:0006807,GO:0005634,GO:0043229,GO:0016070,GO:0043226,GO:0071704,GO:1901360,GO:0046483,GO:0044238,GO:…	organelle part,intracellular organelle part,protein complex,intracellular part,transcription factor complex,intracellular membrane-bounded organelle,membrane-bounded organelle,transcription factor TFIID complex,intracellular,DNA-dependent transcription, initiation,nuclear part,metabolic process,nucleoplasm,nucleoplasm part,DNA-directed RNA polymerase complex,RNA polymerase complex,nuclear DNA-dir…	--	--
XM_005677092.2	102168400	TMCO1	transcript	26.9606262	30.0040006	-0.15430087	0.020559365	0.083738767	transmembrane and coiled-coil domains 1	GO:0007049,GO:0044421,GO:0009896,GO:0010508,GO:0031331,GO:0031329,GO:0003824,GO:0009894,GO:0006914,GO:0010506,GO:0048522,GO:0016787,GO:0048518,GO:0005576,GO:0044248,GO:0009056,GO:0044237,GO:0009893,GO:0031325,GO:0051179,GO:0005337,GO:0008152,GO:1901505,GO:0008324,GO:0009987,GO:0051234,GO:0006810,GO:0015932,GO:0044763,GO:0018995,GO:0043657,GO:0071704,GO:0043245,GO:0044215,GO:0044216,GO:0044217,GO:…	cell cycle,extracellular region part,positive regulation of catabolic process,positive regulation of autophagy,positive regulation of cellular catabolic process,regulation of cellular catabolic process,catalytic activity,regulation of catabolic process,autophagy,regulation of autophagy,positive regulation of cellular process,hydrolase activity,positive regulation of biological process,extracellul…	--	--
XM_005677121.3	100860806	DDR2	transcript	10.4351288	14.5919346	-0.483722761	0.020483128	0.083523059	discoidin domain receptor tyrosine kinase 2	GO:0005488,GO:0097159,GO:1901363,GO:0003824,GO:0036094,GO:0000166,GO:1901265,GO:0043168,GO:0001882,GO:0035639,GO:0032553,GO:0001883,GO:0032549,GO:0032550,GO:0032555,GO:0008152,GO:0017076,GO:0005524,GO:0032559,GO:0030554,GO:0044237,GO:0044238,GO:0071704,GO:0043167,GO:0016773,GO:0003674,GO:0006468,GO:0016740,GO:0006796,GO:0006793,GO:0044260,GO:0016310,GO:0004672,GO:0006464,GO:0036211,GO:0043412,GO:…	binding,organic cyclic compound binding,heterocyclic compound binding,catalytic activity,small molecule binding,nucleotide binding,nucleoside phosphate binding,anion binding,nucleoside binding,purine ribonucleoside triphosphate binding,ribonucleotide binding,purine nucleoside binding,ribonucleoside binding,purine ribonucleoside binding,purine ribonucleotide binding,metabolic process,purine nucleo…	--	--
XM_005677123.3	100860806	DDR2	transcript	0.8002128	2.875593	-1.845403886	0.015973071	0.070269762	discoidin domain receptor tyrosine kinase 2	GO:0005488,GO:0097159,GO:1901363,GO:0003824,GO:0036094,GO:0000166,GO:1901265,GO:0043168,GO:0001882,GO:0035639,GO:0032553,GO:0001883,GO:0032549,GO:0032550,GO:0032555,GO:0008152,GO:0017076,GO:0005524,GO:0032559,GO:0030554,GO:0044237,GO:0044238,GO:0071704,GO:0043167,GO:0016773,GO:0003674,GO:0006468,GO:0016740,GO:0006796,GO:0006793,GO:0044260,GO:0016310,GO:0004672,GO:0006464,GO:0036211,GO:0043412,GO:…	binding,organic cyclic compound binding,heterocyclic compound binding,catalytic activity,small molecule binding,nucleotide binding,nucleoside phosphate binding,anion binding,nucleoside binding,purine ribonucleoside triphosphate binding,ribonucleotide binding,purine nucleoside binding,ribonucleoside binding,purine ribonucleoside binding,purine ribonucleotide binding,metabolic process,purine nucleo…	--	--
XM_005677124.3	100860806	DDR2	transcript	6.2475748	9.764625	-0.644268371	0.028550441	0.105291367	discoidin domain receptor tyrosine kinase 2	GO:0005488,GO:0097159,GO:1901363,GO:0003824,GO:0036094,GO:0000166,GO:1901265,GO:0043168,GO:0001882,GO:0035639,GO:0032553,GO:0001883,GO:0032549,GO:0032550,GO:0032555,GO:0008152,GO:0017076,GO:0005524,GO:0032559,GO:0030554,GO:0044237,GO:0044238,GO:0071704,GO:0043167,GO:0016773,GO:0003674,GO:0006468,GO:0016740,GO:0006796,GO:0006793,GO:0044260,GO:0016310,GO:0004672,GO:0006464,GO:0036211,GO:0043412,GO:…	binding,organic cyclic compound binding,heterocyclic compound binding,catalytic activity,small molecule binding,nucleotide binding,nucleoside phosphate binding,anion binding,nucleoside binding,purine ribonucleoside triphosphate binding,ribonucleotide binding,purine nucleoside binding,ribonucleoside binding,purine ribonucleoside binding,purine ribonucleotide binding,metabolic process,purine nucleo…	--	--
XM_005677142.3	102184296	DUSP12	transcript	19.3245372	24.5081546	-0.342827993	0.000577044	0.007832475	dual specificity phosphatase 12	GO:0005488,GO:0034660,GO:0034470,GO:0003824,GO:0006396,GO:0006399,GO:0009451,GO:0008033,GO:0008152,GO:0005515,GO:0006400,GO:0044237,GO:0034641,GO:0044710,GO:0033743,GO:0006807,GO:0016070,GO:0071704,GO:1901360,GO:0016671,GO:0046483,GO:0016763,GO:0044238,GO:0016491,GO:0006139,GO:0006725,GO:0090304,GO:0016787,GO:0055114,GO:0010467,GO:0044260,GO:0016667,GO:0016740,GO:0043170,GO:0019988,GO:0043399,GO:…	binding,ncRNA metabolic process,ncRNA processing,catalytic activity,RNA processing,tRNA metabolic process,RNA modification,tRNA processing,metabolic process,protein binding,tRNA modification,cellular metabolic process,cellular nitrogen compound metabolic process,single-organism metabolic process,peptide-methionine (R)-S-oxide reductase activity,nitrogen compound metabolic process,RNA metabolic pr…	--	--
XM_005677156.3	102189176	SDHC	transcript	45.0386138	41.0521914	0.133703188	0.01639585	0.071441142	succinate dehydrogenase complex subunit C	GO:0003824,GO:0016491,GO:0016627,GO:0003674	catalytic activity,oxidoreductase activity,oxidoreductase activity, acting on the CH-CH group of donors,molecular_function	oas01100,oas01200,oas05016,oas05010,oas00020,oas04932,oas00190,oas05012	Metabolic pathways,Carbon metabolism,Huntington's disease,Alzheimer's disease,Citrate cycle (TCA cycle),Non-alcoholic fatty liver disease (NAFLD),Oxidative phosphorylation,Parkinson's disease
XM_005677175.2	102170101	NIT1	transcript	11.4820646	8.7887872	0.385646077	0.002244314	0.018714203	nitrilase 1	GO:0005488,GO:0003824,GO:0008152,GO:0006807,GO:0016787,GO:0001871,GO:0030247,GO:0016810,GO:0030246,GO:0003674,GO:0008150,GO:0002376,GO:0006955,GO:0005044,GO:0038024,GO:0004872,GO:0050896	binding,catalytic activity,metabolic process,nitrogen compound metabolic process,hydrolase activity,pattern binding,polysaccharide binding,hydrolase activity, acting on carbon-nitrogen (but not peptide) bonds,carbohydrate binding,molecular_function,biological_process,immune system process,immune response,scavenger receptor activity,cargo receptor activity,receptor activity,response to stimulus	--	--
XM_005677199.3	102175451	F11R	transcript	5.5886976	1.14459	2.287681206	1.58E-06	0.000180864	F11 receptor	GO:0005488,GO:0005515,GO:0003674	binding,protein binding,molecular_function	oas04670,oas04530,oas04514	Leukocyte transendothelial migration,Tight junction,Cell adhesion molecules (CAMs)
XM_005677230.2	102185618	CASQ1	transcript	30.5471694	4.4302142	2.785590342	4.34E-07	8.65E-05	calsequestrin 1	GO:0005488,GO:0005509,GO:0043167,GO:0043169,GO:0046872,GO:0003674	binding,calcium ion binding,ion binding,cation binding,metal ion binding,molecular_function	--	--
XM_005677233.3	102186539	LOC102186539	transcript	22.072179	15.3723404	0.521892233	0.00275705	0.02132158	sodium/potassium-transporting ATPase subunit alpha-2	GO:0005488,GO:0006352,GO:0044710,GO:0003824,GO:0000166,GO:1901265,GO:0036094,GO:0043167,GO:0055114,GO:0016491,GO:0044237,GO:0000990,GO:0000996,GO:0016987,GO:0006807,GO:0034641,GO:0097159,GO:1901363,GO:0008152,GO:0003677,GO:0008137,GO:0050136,GO:0016655,GO:1901360,GO:0006725,GO:0046483,GO:0003954,GO:0009987,GO:0006139,GO:0000988,GO:0071704,GO:0043169,GO:0016070,GO:0090304,GO:0046872,GO:0044271,GO:…	binding,DNA-dependent transcription, initiation,single-organism metabolic process,catalytic activity,nucleotide binding,nucleoside phosphate binding,small molecule binding,ion binding,oxidation-reduction process,oxidoreductase activity,cellular metabolic process,core RNA polymerase binding transcription factor activity,core DNA-dependent RNA polymerase binding promoter specificity activity,sigma …	oas04260,oas04261,oas04964,oas04022,oas04978,oas04960,oas04919,oas04961,oas04911,oas04024,oas04973,oas04976,oas04971,oas04970,oas04918,oas04972,oas04974	Cardiac muscle contraction,Adrenergic signaling in cardiomyocytes,Proximal tubule bicarbonate reclamation,cGMP-PKG signaling pathway,Mineral absorption,Aldosterone-regulated sodium reabsorption,Thyroid hormone signaling pathway,Endocrine and other factor-regulated calcium reabsorption,Insulin secretion,cAMP signaling pathway,Carbohydrate digestion and absorption,Bile secretion,Gastric acid secret…
XM_005677334.3	102173349	MRPL24	transcript	38.1276162	35.87196	0.08797976	0.01214674	0.058262389	mitochondrial ribosomal protein L24	--	--	oas03010	Ribosome
XM_005677339.3	102174611	NAXE	transcript	20.5591206	25.7036734	-0.322195999	0.017438572	0.074821137	NAD(P)HX epimerase	GO:0005737,GO:0044424,GO:0003824,GO:0043231,GO:0043227,GO:0005622,GO:0008152,GO:0005623,GO:0044464,GO:0044710,GO:0043229,GO:0043226,GO:0051179,GO:0044444,GO:0006812,GO:0051234,GO:0016491,GO:0006810,GO:0071702,GO:0008324,GO:0005739,GO:0055114,GO:0022890,GO:0006811,GO:0044765,GO:0005275,GO:0015665,GO:0015695,GO:0015837,GO:0034228,GO:0034229,GO:0015850,GO:1901618,GO:0022892,GO:0016903,GO:0015075,GO:…	cytoplasm,intracellular part,catalytic activity,intracellular membrane-bounded organelle,membrane-bounded organelle,intracellular,metabolic process,cell,cell part,single-organism metabolic process,intracellular organelle,organelle,localization,cytoplasmic part,cation transport,establishment of localization,oxidoreductase activity,transport,organic substance transport,cation transmembrane transpor…	--	--
XM_005677341.3	102175074	GPATCH4	transcript	3.584175	6.4036176	-0.837246078	0.035728107	0.122688771	G-patch domain containing 4	GO:0005488,GO:0097159,GO:1901363,GO:0003676,GO:0003674	binding,organic cyclic compound binding,heterocyclic compound binding,nucleic acid binding,molecular_function	--	--
XM_005677346.1	102176572	CCT3	transcript	155.351828	204.7641662	-0.398424048	0.00408918	0.027737886	chaperonin containing TCP1 subunit 3	GO:0005488,GO:0035639,GO:0001883,GO:0032549,GO:0032550,GO:0017076,GO:0043168,GO:0032555,GO:0001882,GO:0032553,GO:0000166,GO:1901265,GO:0030554,GO:0036094,GO:0005524,GO:0032559,GO:0043167,GO:0097159,GO:1901363,GO:0003674	binding,purine ribonucleoside triphosphate binding,purine nucleoside binding,ribonucleoside binding,purine ribonucleoside binding,purine nucleotide binding,anion binding,purine ribonucleotide binding,nucleoside binding,ribonucleotide binding,nucleotide binding,nucleoside phosphate binding,adenyl nucleotide binding,small molecule binding,ATP binding,adenyl ribonucleotide binding,ion binding,organi…	--	--
XM_005677363.3	102180905	SSR2	transcript	124.3338286	160.6450318	-0.369657487	0.0004026	0.006253953	signal sequence receptor subunit 2	GO:0005488,GO:0005515,GO:0003674	binding,protein binding,molecular_function	oas04141	Protein processing in endoplasmic reticulum
XM_005677399.3	102189360	MTX1	transcript	4.5917036	7.5128932	-0.710339076	0.012696399	0.060077686	metaxin 1	GO:0044422,GO:0044446,GO:0006996,GO:0043231,GO:0043227,GO:0071840,GO:0016043,GO:0044424,GO:0005622,GO:0043229,GO:0043226,GO:0005623,GO:0044464,GO:0005741,GO:0031968,GO:0031090,GO:0046907,GO:0031967,GO:0031966,GO:0031975,GO:0051649,GO:0007005,GO:0005740,GO:0051179,GO:0005739,GO:0044429,GO:0051641,GO:0019867,GO:0009987,GO:0033036,GO:0006886,GO:0051234,GO:0006810,GO:0006605,GO:0044763,GO:0005737,GO:…	organelle part,intracellular organelle part,organelle organization,intracellular membrane-bounded organelle,membrane-bounded organelle,cellular component organization or biogenesis,cellular component organization,intracellular part,intracellular,intracellular organelle,organelle,cell,cell part,mitochondrial outer membrane,organelle outer membrane,organelle membrane,intracellular transport,organel…	--	--
XM_005677401.2	102189810	GBA	transcript	6.699296	9.4259272	-0.492625042	0.000204792	0.004164147	glucosylceramidase beta	GO:0003824,GO:0008152,GO:0044237,GO:0044710,GO:0006807,GO:1901564,GO:0071704,GO:0044238,GO:0006629,GO:0016787,GO:0044255,GO:0004348,GO:0006665,GO:0006643,GO:0004553,GO:0016798,GO:0009987,GO:0003674,GO:0008150	catalytic activity,metabolic process,cellular metabolic process,single-organism metabolic process,nitrogen compound metabolic process,organonitrogen compound metabolic process,organic substance metabolic process,primary metabolic process,lipid metabolic process,hydrolase activity,cellular lipid metabolic process,glucosylceramidase activity,sphingolipid metabolic process,membrane lipid metabolic p…	oas01100,oas04142,oas00600,oas00511	Metabolic pathways,Lysosome,Sphingolipid metabolism,Other glycan degradation
XM_005677404.3	102190652	THBS3	transcript	17.5424474	14.2919586	0.295646397	0.00712006	0.040139825	thrombospondin 3	GO:0005488,GO:0043167,GO:0003674,GO:0005509,GO:0009987,GO:0008150,GO:0007155,GO:0022610,GO:0005576,GO:0043169,GO:0046872,GO:0044763,GO:0044699,GO:0005575	binding,ion binding,molecular_function,calcium ion binding,cellular process,biological_process,cell adhesion,biological adhesion,extracellular region,cation binding,metal ion binding,single-organism cellular process,single-organism process,cellular_component	oas04510,oas04151,oas04145,oas05144,oas04512	Focal adhesion,PI3K-Akt signaling pathway,Phagosome,Malaria,ECM-receptor interaction
XM_005677433.3	102173985	UBE2Q1	transcript	13.525574	16.4691104	-0.284072808	0.024892804	0.095431282	ubiquitin conjugating enzyme E2 Q1	GO:0005488,GO:0003824,GO:0005515,GO:0016787,GO:0008242,GO:0008238,GO:0070011,GO:0008233,GO:0003674	binding,catalytic activity,protein binding,hydrolase activity,omega peptidase activity,exopeptidase activity,peptidase activity, acting on L-amino acid peptides,peptidase activity,molecular_function	oas04120	Ubiquitin mediated proteolysis
XM_005677460.3	102179435	TPM3	transcript	33.31678	43.176741	-0.374005378	0.039439097	0.130777403	tropomyosin 3	GO:0005488,GO:0043234,GO:2000026,GO:0051726,GO:0008092,GO:0050793,GO:0005515,GO:0009790,GO:0045995,GO:0006996,GO:0051239,GO:0048870,GO:0051674,GO:0007049,GO:0043231,GO:0043227,GO:0007155,GO:0030155,GO:0022610,GO:0048523,GO:0071840,GO:0016043,GO:0044767,GO:0048856,GO:0016477,GO:0030334,GO:0044424,GO:0005929,GO:0031514,GO:0040011,GO:0048519,GO:0048285,GO:0032502,GO:0044421,GO:0003824,GO:0006914,GO:…	binding,protein complex,regulation of multicellular organismal development,regulation of cell cycle,cytoskeletal protein binding,regulation of developmental process,protein binding,embryo development,regulation of embryonic development,organelle organization,regulation of multicellular organismal process,cell motility,localization of cell,cell cycle,intracellular membrane-bounded organelle,membra…	oas05410,oas05414,oas04260,oas04261,oas05200,oas05216	Hypertrophic cardiomyopathy (HCM),Dilated cardiomyopathy,Cardiac muscle contraction,Adrenergic signaling in cardiomyocytes,Pathways in cancer,Thyroid cancer
XM_005677462.3	102179435	TPM3	transcript	414.3072024	37.2892778	3.47386814	2.83E-09	9.98E-06	tropomyosin 3	GO:0005488,GO:0043234,GO:2000026,GO:0051726,GO:0008092,GO:0050793,GO:0005515,GO:0009790,GO:0045995,GO:0006996,GO:0051239,GO:0048870,GO:0051674,GO:0007049,GO:0043231,GO:0043227,GO:0007155,GO:0030155,GO:0022610,GO:0048523,GO:0071840,GO:0016043,GO:0044767,GO:0048856,GO:0016477,GO:0030334,GO:0044424,GO:0005929,GO:0031514,GO:0040011,GO:0048519,GO:0048285,GO:0032502,GO:0044421,GO:0003824,GO:0006914,GO:…	binding,protein complex,regulation of multicellular organismal development,regulation of cell cycle,cytoskeletal protein binding,regulation of developmental process,protein binding,embryo development,regulation of embryonic development,organelle organization,regulation of multicellular organismal process,cell motility,localization of cell,cell cycle,intracellular membrane-bounded organelle,membra…	oas05410,oas05414,oas04260,oas04261,oas05200,oas05216	Hypertrophic cardiomyopathy (HCM),Dilated cardiomyopathy,Cardiac muscle contraction,Adrenergic signaling in cardiomyocytes,Pathways in cancer,Thyroid cancer
XM_005677468.3	102182362	RPS27	transcript	1334.790356	1253.675391	0.090449324	0.039363289	0.130584223	ribosomal protein S27	GO:0044424,GO:0032991,GO:0005622,GO:0043229,GO:0043226,GO:0005623,GO:0044464,GO:0044237,GO:0008152,GO:0043228,GO:0043232,GO:0009987,GO:0071704,GO:0005737,GO:0009058,GO:0044238,GO:0044249,GO:1901576,GO:0003674,GO:0044444,GO:0044260,GO:0034645,GO:0009059,GO:0005198,GO:0044267,GO:0008150,GO:0043170,GO:0010467,GO:0006412,GO:0019538,GO:0030529,GO:0005575,GO:0003735,GO:0005840	intracellular part,macromolecular complex,intracellular,intracellular organelle,organelle,cell,cell part,cellular metabolic process,metabolic process,non-membrane-bounded organelle,intracellular non-membrane-bounded organelle,cellular process,organic substance metabolic process,cytoplasm,biosynthetic process,primary metabolic process,cellular biosynthetic process,organic substance biosynthetic pr…	oas03010	Ribosome
XM_005677469.3	102182649	RAB13	transcript	41.1158988	28.0556172	0.551406716	0.004173544	0.028077889	RAB13%2C member RAS oncogene family	GO:0005488,GO:0097159,GO:1901363,GO:0003824,GO:0036094,GO:0000166,GO:1901265,GO:0043168,GO:0001882,GO:0035639,GO:0032553,GO:0001883,GO:0032549,GO:0032550,GO:0032555,GO:0008152,GO:0017076,GO:0005524,GO:0032559,GO:0030554,GO:0044237,GO:0003676,GO:0034641,GO:0006807,GO:0071704,GO:0043167,GO:1901564,GO:0016787,GO:0016817,GO:0016462,GO:0003674,GO:0016887,GO:0017111,GO:0016818,GO:0007264,GO:0006812,GO:…	binding,organic cyclic compound binding,heterocyclic compound binding,catalytic activity,small molecule binding,nucleotide binding,nucleoside phosphate binding,anion binding,nucleoside binding,purine ribonucleoside triphosphate binding,ribonucleotide binding,purine nucleoside binding,ribonucleoside binding,purine ribonucleoside binding,purine ribonucleotide binding,metabolic process,purine nucleo…	oas04530	Tight junction
XM_005677471.3	100861316	SLC39A1	transcript	15.0000018	1.0788204	3.797436061	0.049285519	0.152901224	solute carrier family 39 member 1	GO:0003674,GO:0006812,GO:0009987,GO:0008150,GO:0030001,GO:0008324,GO:0046873,GO:0022892,GO:0051179,GO:0044763,GO:0006811,GO:0051234,GO:0006810,GO:0044699,GO:0015075,GO:0022891,GO:0005215,GO:0022857,GO:0044765,GO:0055085,GO:0005575,GO:0016020	molecular_function,cation transport,cellular process,biological_process,metal ion transport,cation transmembrane transporter activity,metal ion transmembrane transporter activity,substrate-specific transporter activity,localization,single-organism cellular process,ion transport,establishment of localization,transport,single-organism process,ion transmembrane transporter activity,substrate-specifi…	--	--
XM_005677473.3	100861316	SLC39A1	transcript	4.2173814	23.6971526	-2.490294315	0.033336097	0.116972818	solute carrier family 39 member 1	GO:0003674,GO:0006812,GO:0009987,GO:0008150,GO:0030001,GO:0008324,GO:0046873,GO:0022892,GO:0051179,GO:0044763,GO:0006811,GO:0051234,GO:0006810,GO:0044699,GO:0015075,GO:0022891,GO:0005215,GO:0022857,GO:0044765,GO:0055085,GO:0005575,GO:0016020	molecular_function,cation transport,cellular process,biological_process,metal ion transport,cation transmembrane transporter activity,metal ion transmembrane transporter activity,substrate-specific transporter activity,localization,single-organism cellular process,ion transport,establishment of localization,transport,single-organism process,ion transmembrane transporter activity,substrate-specifi…	--	--
XM_005677488.3	102186730	SNAPIN	transcript	26.758599	22.9490852	0.221565937	0.043910602	0.140433044	SNAP associated protein	GO:0044422,GO:0044446,GO:0043234,GO:0044424,GO:0005667,GO:0043231,GO:0043227,GO:0005622,GO:0044428,GO:0008152,GO:0005654,GO:0044451,GO:0044237,GO:0031974,GO:0032991,GO:0005623,GO:0044464,GO:0031981,GO:0043233,GO:0070013,GO:0034641,GO:0006807,GO:0005634,GO:0043229,GO:0016070,GO:0043226,GO:0071704,GO:1901360,GO:0046483,GO:0044238,GO:0006139,GO:0006725,GO:1901576,GO:0009058,GO:0090304,GO:0044249,GO:…	organelle part,intracellular organelle part,protein complex,intracellular part,transcription factor complex,intracellular membrane-bounded organelle,membrane-bounded organelle,intracellular,nuclear part,metabolic process,nucleoplasm,nucleoplasm part,cellular metabolic process,membrane-enclosed lumen,macromolecular complex,cell,cell part,nuclear lumen,organelle lumen,intracellular organelle lumen,…	--	--
XM_005677489.3	102187012	ILF2	transcript	64.2707862	86.8965088	-0.435135095	0.009967416	0.050876831	interleukin enhancer binding factor 2	GO:0003824,GO:0003674,GO:0016740,GO:0016772,GO:0016779	catalytic activity,molecular_function,transferase activity,transferase activity, transferring phosphorus-containing groups,nucleotidyltransferase activity	--	--
XM_005677495.3	102188274	S100A1	transcript	10.1134844	1.2712708	2.991936851	7.12E-05	0.00224903	S100 calcium binding protein A1	GO:0005488,GO:0005515,GO:0005509,GO:0043167,GO:0043169,GO:0046872,GO:0003674	binding,protein binding,calcium ion binding,ion binding,cation binding,metal ion binding,molecular_function	--	--
XM_005677496.2	102188551	S100A13	transcript	50.65887	32.5121806	0.639834575	0.001273186	0.012875778	S100 calcium binding protein A13	GO:0005488,GO:0043167,GO:0003674,GO:0005509,GO:0043169,GO:0046872	binding,ion binding,molecular_function,calcium ion binding,cation binding,metal ion binding	--	--
XM_005677498.3	102188993	S100A14	transcript	89.732805	27.9715538	1.681675113	6.52E-05	0.002185623	S100 calcium binding protein A14	--	--	--	--
XM_005677499.3	102189260	S100A16	transcript	115.9842868	96.4754456	0.265695659	0.001433698	0.013780141	S100 calcium binding protein A16	GO:0005488,GO:0005509,GO:0043167,GO:0043169,GO:0046872,GO:0003674	binding,calcium ion binding,ion binding,cation binding,metal ion binding,molecular_function	--	--
XM_005677500.3	102189534	S100A2	transcript	1161.578516	160.2385072	2.857793884	4.30E-08	3.30E-05	S100 calcium binding protein A2	GO:0005488,GO:0043167,GO:0003674,GO:0005509,GO:0005515,GO:0043169,GO:0046872	binding,ion binding,molecular_function,calcium ion binding,protein binding,cation binding,metal ion binding	--	--
XM_005677603.3	102171290	SELENBP1	transcript	78.7326384	96.1238004	-0.287931864	0.026765481	0.100636308	selenium binding protein 1	GO:0005488,GO:0008152,GO:0044424,GO:0044237,GO:0043229,GO:0043226,GO:0044238,GO:0071704,GO:0005622,GO:0005623,GO:0044464,GO:0003674,GO:0032991,GO:0044260,GO:1901576,GO:0009058,GO:0044249,GO:0009987,GO:0008150,GO:0008430,GO:0043170,GO:0034645,GO:0009059,GO:0043228,GO:0043232,GO:0044267,GO:0005737,GO:0010467,GO:0044444,GO:0019538,GO:0006412,GO:0005198,GO:0003735,GO:0005840,GO:0030529,GO:0005575	binding,metabolic process,intracellular part,cellular metabolic process,intracellular organelle,organelle,primary metabolic process,organic substance metabolic process,intracellular,cell,cell part,molecular_function,macromolecular complex,cellular macromolecule metabolic process,organic substance biosynthetic process,biosynthetic process,cellular biosynthetic process,cellular process,biological_p…	--	--
XM_005677609.3	102172398	PI4KB	transcript	4.269017	2.3089324	0.886677973	0.032684035	0.115396404	phosphatidylinositol 4-kinase beta	GO:0003824,GO:0016740,GO:0016772,GO:0016773,GO:0003674	catalytic activity,transferase activity,transferase activity, transferring phosphorus-containing groups,phosphotransferase activity, alcohol group as acceptor,molecular_function	oas01100,oas00562,oas04070	Metabolic pathways,Inositol phosphate metabolism,Phosphatidylinositol signaling system
XM_005677610.3	102172398	PI4KB	transcript	11.4567298	12.384882	-0.112384822	0.015016136	0.067492166	phosphatidylinositol 4-kinase beta	GO:0003824,GO:0016740,GO:0016772,GO:0016773,GO:0003674	catalytic activity,transferase activity,transferase activity, transferring phosphorus-containing groups,phosphotransferase activity, alcohol group as acceptor,molecular_function	oas01100,oas00562,oas04070	Metabolic pathways,Inositol phosphate metabolism,Phosphatidylinositol signaling system
XM_005677626.3	102176928	LYSMD1	transcript	8.1750018	5.305495	0.623731688	4.90E-05	0.001787512	LysM domain containing 1	--	--	--	--
XM_005677634.3	102178681	MLLT11	transcript	76.0269148	15.2347014	2.319149024	9.95E-08	4.66E-05	myeloid/lymphoid or mixed-lineage leukemia%3B translocated to%2C 11	--	--	--	--
XM_005677656.3	102183473	CTSK	transcript	58.228769	47.2254664	0.302167075	0.038773046	0.129195023	cathepsin K	GO:0003824,GO:0016787,GO:0005623,GO:0044464,GO:0051179,GO:0008152,GO:0008324,GO:0046873,GO:0005335,GO:0051234,GO:0022804,GO:0006810,GO:0005326,GO:0005328,GO:0006836,GO:0004197,GO:0015291,GO:0071704,GO:0044765,GO:0044699,GO:0008234,GO:0044238,GO:0015293,GO:0015294,GO:0022890,GO:0022892,GO:0071944,GO:0008233,GO:0015370,GO:0015075,GO:0003674,GO:0015077,GO:0031226,GO:0022891,GO:0070011,GO:0044459,GO:…	catalytic activity,hydrolase activity,cell,cell part,localization,metabolic process,cation transmembrane transporter activity,metal ion transmembrane transporter activity,serotonin:sodium symporter activity,establishment of localization,active transmembrane transporter activity,transport,neurotransmitter transporter activity,neurotransmitter:sodium symporter activity,neurotransmitter transport,cy…	oas04142,oas04380,oas05323,oas04620	Lysosome,Osteoclast differentiation,Rheumatoid arthritis,Toll-like receptor signaling pathway
XM_005677662.3	102185326	ENSA	transcript	20.8540658	31.777653	-0.60768389	0.005564051	0.034047795	endosulfine alpha	GO:0043234,GO:0044422,GO:0044446,GO:0043231,GO:0043227,GO:0044424,GO:0032991,GO:0005622,GO:0043229,GO:0043226,GO:0005623,GO:0044464,GO:0005741,GO:0031968,GO:0031090,GO:0046907,GO:0031967,GO:0031966,GO:0031975,GO:0051649,GO:0005740,GO:0051179,GO:0005739,GO:0044429,GO:0044455,GO:0051641,GO:0019867,GO:0009987,GO:0005742,GO:0033036,GO:0006886,GO:0051234,GO:0006810,GO:0006605,GO:0044763,GO:0005737,GO:…	protein complex,organelle part,intracellular organelle part,intracellular membrane-bounded organelle,membrane-bounded organelle,intracellular part,macromolecular complex,intracellular,intracellular organelle,organelle,cell,cell part,mitochondrial outer membrane,organelle outer membrane,organelle membrane,intracellular transport,organelle envelope,mitochondrial membrane,envelope,establishment of l…	--	--
XM_005677684.3	102190653	APH1A	transcript	21.5893676	24.044981	-0.155414802	0.045032254	0.143000653	aph-1 homolog A%2C gamma-secretase subunit	GO:0003824,GO:0008152,GO:0071704,GO:0044238,GO:0016787,GO:0010467,GO:0050790,GO:0019954,GO:0065009,GO:0044767,GO:0043170,GO:0016485,GO:0051604,GO:0032502,GO:0043085,GO:0044093,GO:0043934,GO:0019538,GO:0006508,GO:0019222,GO:0000003,GO:0030436,GO:0070011,GO:0008233,GO:0004190,GO:0070001,GO:0003674,GO:0008150,GO:0004175,GO:0044699,GO:0005575,GO:0050789,GO:0044425,GO:0065007,GO:0016020,GO:0016021,GO:…	catalytic activity,metabolic process,organic substance metabolic process,primary metabolic process,hydrolase activity,gene expression,regulation of catalytic activity,asexual reproduction,regulation of molecular function,single-organism developmental process,macromolecule metabolic process,protein processing,protein maturation,developmental process,positive regulation of catalytic activity,positi…	oas05010,oas04330	Alzheimer's disease,Notch signaling pathway
XM_005677689.3	102191664	ANP32E	transcript	33.1996354	25.9013132	0.358142153	0.002329952	0.019161143	acidic nuclear phosphoprotein 32 family member E	GO:0005488,GO:0005634,GO:0043231,GO:0043227,GO:0003824,GO:0008152,GO:0044424,GO:0044237,GO:0034641,GO:0043229,GO:0006807,GO:0043226,GO:1901360,GO:0006725,GO:0006139,GO:0044238,GO:0071704,GO:0005622,GO:0046483,GO:0005623,GO:0044464,GO:0090304,GO:0003674,GO:0016740,GO:0042974,GO:0044260,GO:1901576,GO:0009058,GO:0044249,GO:0005515,GO:0005102,GO:0016772,GO:0009987,GO:0016779,GO:0044271,GO:0018130,GO:…	binding,nucleus,intracellular membrane-bounded organelle,membrane-bounded organelle,catalytic activity,metabolic process,intracellular part,cellular metabolic process,cellular nitrogen compound metabolic process,intracellular organelle,nitrogen compound metabolic process,organelle,organic cyclic compound metabolic process,cellular aromatic compound metabolic process,nucleobase-containing compound…	--	--
XM_005677696.3	102169441	VPS45	transcript	13.9930422	14.4931794	-0.050664467	0.029119069	0.106925413	vacuolar protein sorting 45 homolog	GO:0051649,GO:0051179,GO:0051641,GO:0009987,GO:0006904,GO:0022406,GO:0048278,GO:0051234,GO:0006810,GO:0016192,GO:0044763,GO:0006887,GO:0032940,GO:0046903,GO:0044765,GO:0044699,GO:0008150	establishment of localization in cell,localization,cellular localization,cellular process,vesicle docking involved in exocytosis,membrane docking,vesicle docking,establishment of localization,transport,vesicle-mediated transport,single-organism cellular process,exocytosis,secretion by cell,secretion,single-organism transport,single-organism process,biological_process	oas04144	Endocytosis
XM_005677704.3	102171676	LOC102171676	transcript	71.3083724	88.2803972	-0.308021646	0.005592233	0.034075257	histone H2A type 2-C	GO:0005488,GO:0097159,GO:1901363,GO:0003677,GO:0003676,GO:0003674	binding,organic cyclic compound binding,heterocyclic compound binding,DNA binding,nucleic acid binding,molecular_function	oas05034,oas05322	Alcoholism,Systemic lupus erythematosus
XM_005677729.3	102182747	HFE2	transcript	8.8327342	4.1768828	1.080433434	0.000102106	0.002734268	hemochromatosis type 2 (juvenile)	--	--	--	--
XM_005677730.3	102182747	HFE2	transcript	3.7662616	1.2272278	1.617730142	0.000985122	0.011104538	hemochromatosis type 2 (juvenile)	--	--	--	--
XM_005677766.3	102168788	RNF115	transcript	8.1025076	12.6207112	-0.639352837	0.006558936	0.037908908	ring finger protein 115	GO:0005488,GO:0044422,GO:0044446,GO:0043234,GO:0044424,GO:0003824,GO:0043231,GO:0043227,GO:0005622,GO:0044428,GO:0008152,GO:0005515,GO:0044237,GO:0032991,GO:0005623,GO:0044464,GO:0005634,GO:0043167,GO:0043229,GO:0043226,GO:0016874,GO:0071704,GO:0044238,GO:0016879,GO:0016881,GO:0004842,GO:0019787,GO:0044260,GO:0000151,GO:0043170,GO:0000152,GO:0005680,GO:0031461,GO:0043412,GO:0043169,GO:0046872,GO:…	binding,organelle part,intracellular organelle part,protein complex,intracellular part,catalytic activity,intracellular membrane-bounded organelle,membrane-bounded organelle,intracellular,nuclear part,metabolic process,protein binding,cellular metabolic process,macromolecular complex,cell,cell part,nucleus,ion binding,intracellular organelle,organelle,ligase activity,organic substance metabolic p…	--	--
XM_005677791.3	102175915	WARS2	transcript	5.70798	8.2300114	-0.527914149	0.002937481	0.02215976	tryptophanyl tRNA synthetase 2%2C mitochondrial	GO:0005488,GO:0034660,GO:0036094,GO:0003824,GO:0000166,GO:1901265,GO:0043168,GO:0006399,GO:0017076,GO:0001882,GO:0035639,GO:0001883,GO:0032549,GO:0032550,GO:0032555,GO:0032553,GO:0008152,GO:0044237,GO:0097159,GO:1901363,GO:0030554,GO:0044281,GO:0005524,GO:0034641,GO:0044710,GO:0032559,GO:0006807,GO:0006082,GO:0019752,GO:0043436,GO:0043167,GO:0016070,GO:1901564,GO:0016874,GO:0071704,GO:1901360,GO:…	binding,ncRNA metabolic process,small molecule binding,catalytic activity,nucleotide binding,nucleoside phosphate binding,anion binding,tRNA metabolic process,purine nucleotide binding,nucleoside binding,purine ribonucleoside triphosphate binding,purine nucleoside binding,ribonucleoside binding,purine ribonucleoside binding,purine ribonucleotide binding,ribonucleotide binding,metabolic process,ce…	oas00970	Aminoacyl-tRNA biosynthesis
XM_005677795.3	102176751	TBX15	transcript	15.4676984	12.7089556	0.283413062	0.007536469	0.041712127	T-box 15	GO:0005634,GO:0043231,GO:0043227,GO:0008152,GO:0044424,GO:0044237,GO:0034641,GO:0043229,GO:0006807,GO:0043226,GO:1901360,GO:0006725,GO:0006139,GO:0044238,GO:0071704,GO:0005622,GO:0046483,GO:0005623,GO:0044464,GO:0090304,GO:0003674,GO:0044260,GO:1901576,GO:0009058,GO:0044249,GO:0009987,GO:0044271,GO:0018130,GO:0008150,GO:1901362,GO:0019438,GO:0043170,GO:0032774,GO:0006351,GO:0016070,GO:0034645,GO:…	nucleus,intracellular membrane-bounded organelle,membrane-bounded organelle,metabolic process,intracellular part,cellular metabolic process,cellular nitrogen compound metabolic process,intracellular organelle,nitrogen compound metabolic process,organelle,organic cyclic compound metabolic process,cellular aromatic compound metabolic process,nucleobase-containing compound metabolic process,primary …	--	--
XM_005677802.3	102178963	MAN1A2	transcript	18.2921378	26.399327	-0.529277459	5.29E-05	0.001888853	mannosidase alpha class 1A member 2	GO:0005488,GO:0043234,GO:0044422,GO:0044446,GO:0007049,GO:0005509,GO:0043231,GO:0043227,GO:0044424,GO:0044428,GO:0031981,GO:0031974,GO:0043233,GO:0070013,GO:0003824,GO:0005654,GO:0044451,GO:0005634,GO:0032991,GO:0005622,GO:0043229,GO:0043226,GO:0043167,GO:0016787,GO:0004571,GO:0015924,GO:0005623,GO:0044464,GO:0044237,GO:0006807,GO:0034641,GO:0008152,GO:1901360,GO:0006725,GO:0046483,GO:0009987,GO:…	binding,protein complex,organelle part,intracellular organelle part,cell cycle,calcium ion binding,intracellular membrane-bounded organelle,membrane-bounded organelle,intracellular part,nuclear part,nuclear lumen,membrane-enclosed lumen,organelle lumen,intracellular organelle lumen,catalytic activity,nucleoplasm,nucleoplasm part,nucleus,macromolecular complex,intracellular,intracellular organelle…	oas01100,oas04141,oas00510	Metabolic pathways,Protein processing in endoplasmic reticulum,N-Glycan biosynthesis
XM_005677806.3	102179902	TRIM45	transcript	4.1391686	2.021382	1.033999027	0.000209503	0.004210684	tripartite motif containing 45	GO:0005488,GO:0005515,GO:0007155,GO:0022610,GO:0003824,GO:0006914,GO:0005622,GO:0043167,GO:0044248,GO:0005623,GO:0044464,GO:0009056,GO:0044237,GO:0008152,GO:0009987,GO:0044763,GO:0043169,GO:0046872,GO:0044699,GO:0016301,GO:0016772,GO:0016740,GO:0003674,GO:0008150,GO:0008270,GO:0046914,GO:0050789,GO:0050794,GO:0065007,GO:0005575,GO:0051716,GO:0007154,GO:0023052,GO:0044700,GO:0007165,GO:0050896	binding,protein binding,cell adhesion,biological adhesion,catalytic activity,autophagy,intracellular,ion binding,cellular catabolic process,cell,cell part,catabolic process,cellular metabolic process,metabolic process,cellular process,single-organism cellular process,cation binding,metal ion binding,single-organism process,kinase activity,transferase activity, transferring phosphorus-containing g…	--	--
XM_005677826.3	102185134	CASQ2	transcript	202.5356172	41.8810898	2.273804749	2.27E-07	6.44E-05	calsequestrin 2	GO:0005488,GO:0005509,GO:0043167,GO:0043169,GO:0046872,GO:0003674	binding,calcium ion binding,ion binding,cation binding,metal ion binding,molecular_function	--	--
XM_005677834.2	102187180	NRAS	transcript	19.752012	18.2974202	0.110359364	0.00585089	0.035011021	neuroblastoma RAS viral oncogene homolog	GO:0005488,GO:0036094,GO:0003824,GO:0000166,GO:1901265,GO:0043168,GO:0017076,GO:0001882,GO:0035639,GO:0006826,GO:0001883,GO:0032549,GO:0032550,GO:0032555,GO:0032553,GO:0008152,GO:0005381,GO:0005515,GO:0000041,GO:0097159,GO:1901363,GO:0005525,GO:0019001,GO:0032561,GO:0044710,GO:0046915,GO:0015093,GO:0015684,GO:0072509,GO:0043167,GO:0051179,GO:0070838,GO:0072511,GO:0006812,GO:0051234,GO:0016491,GO:…	binding,small molecule binding,catalytic activity,nucleotide binding,nucleoside phosphate binding,anion binding,purine nucleotide binding,nucleoside binding,purine ribonucleoside triphosphate binding,iron ion transport,purine nucleoside binding,ribonucleoside binding,purine ribonucleoside binding,purine ribonucleotide binding,ribonucleotide binding,metabolic process,iron ion transmembrane transpo…	oas05034,oas05203,oas05205,oas04810,oas04530,oas04068,oas04360,oas05211,oas04919,oas04010,oas04921,oas04370,oas05219,oas04012,oas05216,oas04720,oas04015,oas05200,oas05220,oas05166,oas04550,oas05223,oas04910,oas04662,oas05218,oas05214,oas05206,oas04912,oas05215,oas04151,oas04915,oas04722,oas05213,oas04730,oas04664,oas04660,oas05221,oas05161,oas04917,oas04726,oas04540,oas05160,oas04014,oas04916,oas…	Alcoholism,Viral carcinogenesis,Proteoglycans in cancer,Regulation of actin cytoskeleton,Tight junction,FoxO signaling pathway,Axon guidance,Renal cell carcinoma,Thyroid hormone signaling pathway,MAPK signaling pathway,Oxytocin signaling pathway,VEGF signaling pathway,Bladder cancer,ErbB signaling pathway,Thyroid cancer,Long-term potentiation,Rap1 signaling pathway,Pathways in cancer,Chronic myel…
XM_005677837.3	102187640	CSDE1	transcript	84.6970778	46.2382774	0.873224543	0.00068662	0.008799358	cold shock domain containing E1	GO:0005488,GO:0005515,GO:0044237,GO:0006807,GO:0034641,GO:0097159,GO:1901363,GO:0008152,GO:0003677,GO:1901360,GO:0006725,GO:0046483,GO:0009987,GO:0006139,GO:0071704,GO:0016070,GO:0090304,GO:0044271,GO:0009058,GO:0019438,GO:0034654,GO:0018130,GO:1901362,GO:0044238,GO:0003676,GO:0044249,GO:1901576,GO:0006351,GO:0032774,GO:0003674,GO:0044260,GO:0034645,GO:0031323,GO:0019222,GO:0009059,GO:0008150,GO:…	binding,protein binding,cellular metabolic process,nitrogen compound metabolic process,cellular nitrogen compound metabolic process,organic cyclic compound binding,heterocyclic compound binding,metabolic process,DNA binding,organic cyclic compound metabolic process,cellular aromatic compound metabolic process,heterocycle metabolic process,cellular process,nucleobase-containing compound metabolic …	--	--
XM_005677838.3	102187640	CSDE1	transcript	75.668888	46.750463	0.694719591	0.018965287	0.079193682	cold shock domain containing E1	GO:0005488,GO:0005515,GO:0044237,GO:0006807,GO:0034641,GO:0097159,GO:1901363,GO:0008152,GO:0003677,GO:1901360,GO:0006725,GO:0046483,GO:0009987,GO:0006139,GO:0071704,GO:0016070,GO:0090304,GO:0044271,GO:0009058,GO:0019438,GO:0034654,GO:0018130,GO:1901362,GO:0044238,GO:0003676,GO:0044249,GO:1901576,GO:0006351,GO:0032774,GO:0003674,GO:0044260,GO:0034645,GO:0031323,GO:0019222,GO:0009059,GO:0008150,GO:…	binding,protein binding,cellular metabolic process,nitrogen compound metabolic process,cellular nitrogen compound metabolic process,organic cyclic compound binding,heterocyclic compound binding,metabolic process,DNA binding,organic cyclic compound metabolic process,cellular aromatic compound metabolic process,heterocycle metabolic process,cellular process,nucleobase-containing compound metabolic …	--	--
XM_005677840.3	102187640	CSDE1	transcript	111.8402498	164.7909698	-0.5591977	0.000110913	0.002912153	cold shock domain containing E1	GO:0005488,GO:0005515,GO:0044237,GO:0006807,GO:0034641,GO:0097159,GO:1901363,GO:0008152,GO:0003677,GO:1901360,GO:0006725,GO:0046483,GO:0009987,GO:0006139,GO:0071704,GO:0016070,GO:0090304,GO:0044271,GO:0009058,GO:0019438,GO:0034654,GO:0018130,GO:1901362,GO:0044238,GO:0003676,GO:0044249,GO:1901576,GO:0006351,GO:0032774,GO:0003674,GO:0044260,GO:0034645,GO:0031323,GO:0019222,GO:0009059,GO:0008150,GO:…	binding,protein binding,cellular metabolic process,nitrogen compound metabolic process,cellular nitrogen compound metabolic process,organic cyclic compound binding,heterocyclic compound binding,metabolic process,DNA binding,organic cyclic compound metabolic process,cellular aromatic compound metabolic process,heterocycle metabolic process,cellular process,nucleobase-containing compound metabolic …	--	--
XM_005677843.2	102188819	AMPD1	transcript	15.6091586	1.3745984	3.505310682	0.000920723	0.010669093	adenosine monophosphate deaminase 1	GO:0003824,GO:0019239,GO:0003674	catalytic activity,deaminase activity,molecular_function	oas00230,oas01100	Purine metabolism,Metabolic pathways
XM_005677850.3	102191096	OLFML3	transcript	48.1531342	64.7859666	-0.428051639	0.000861321	0.010268722	olfactomedin like 3	GO:0005488,GO:0051726,GO:0007049,GO:0097159,GO:1901363,GO:0036094,GO:0000166,GO:1901265,GO:0008152,GO:0017076,GO:0044424,GO:0030554,GO:0043234,GO:0044237,GO:0044238,GO:0071704,GO:0005622,GO:0051128,GO:0016043,GO:0071840,GO:0022402,GO:0006996,GO:0005623,GO:0044464,GO:0044772,GO:1901990,GO:0042802,GO:0033043,GO:0007093,GO:0007346,GO:0003674,GO:1901991,GO:0044770,GO:1901987,GO:0048519,GO:0007091,GO:…	binding,regulation of cell cycle,cell cycle,organic cyclic compound binding,heterocyclic compound binding,small molecule binding,nucleotide binding,nucleoside phosphate binding,metabolic process,purine nucleotide binding,intracellular part,adenyl nucleotide binding,protein complex,cellular metabolic process,primary metabolic process,organic substance metabolic process,intracellular,regulation of …	--	--
XM_005677884.3	102175260	CAPZA1	transcript	71.6743468	94.0971054	-0.392693492	0.000367255	0.00590074	capping actin protein of muscle Z-line alpha subunit 1	GO:0043234,GO:0044422,GO:0044446,GO:0006996,GO:0048523,GO:0071840,GO:0016043,GO:0007010,GO:0044424,GO:0044710,GO:0048519,GO:0003824,GO:0032991,GO:0005856,GO:0044430,GO:0051258,GO:0043623,GO:0005622,GO:0043229,GO:0043226,GO:0033043,GO:0034622,GO:0051128,GO:0015629,GO:0044085,GO:0022607,GO:0010639,GO:0051493,GO:0005623,GO:0044464,GO:0055114,GO:0030029,GO:0030036,GO:0006461,GO:0070271,GO:0065003,GO:…	protein complex,organelle part,intracellular organelle part,organelle organization,negative regulation of cellular process,cellular component organization or biogenesis,cellular component organization,cytoskeleton organization,intracellular part,single-organism metabolic process,negative regulation of biological process,catalytic activity,macromolecular complex,cytoskeleton,cytoskeletal part,prot…	--	--
XM_005677897.3	102178499	ATP5F1	transcript	210.5648284	201.9304138	0.060406258	0.02793568	0.103770738	ATP synthase%2C H+ transporting%2C mitochondrial Fo complex subunit B1	GO:0005488,GO:0046907,GO:0051649,GO:0051641,GO:0071840,GO:0008152,GO:0005515,GO:0044237,GO:0044281,GO:0006996,GO:1901566,GO:0034641,GO:0044710,GO:0006807,GO:0016043,GO:0051179,GO:1901564,GO:0071704,GO:0048523,GO:0007010,GO:0006812,GO:1901360,GO:0046483,GO:0051234,GO:0044238,GO:0044085,GO:0051128,GO:0009119,GO:0006810,GO:0006139,GO:0006725,GO:0051129,GO:0050793,GO:1901659,GO:1901576,GO:0009058,GO:…	binding,intracellular transport,establishment of localization in cell,cellular localization,cellular component organization or biogenesis,metabolic process,protein binding,cellular metabolic process,small molecule metabolic process,organelle organization,organonitrogen compound biosynthetic process,cellular nitrogen compound metabolic process,single-organism metabolic process,nitrogen compound me…	oas01100,oas05016,oas05010,oas00190,oas05012	Metabolic pathways,Huntington's disease,Alzheimer's disease,Oxidative phosphorylation,Parkinson's disease
XM_005677916.3	102183380	LRIF1	transcript	5.8147478	3.460698	0.748653571	0.042923782	0.138324119	ligand dependent nuclear receptor interacting factor 1	GO:0005488,GO:0008152,GO:0005515,GO:0044237,GO:0034641,GO:0006807,GO:0016070,GO:0071704,GO:1901360,GO:0046483,GO:0044238,GO:0006139,GO:0006725,GO:1901576,GO:0009058,GO:0090304,GO:0008134,GO:0044249,GO:0042974,GO:1901362,GO:0018130,GO:0044271,GO:0010467,GO:0044260,GO:0019438,GO:0035257,GO:0051427,GO:0034654,GO:0032774,GO:0006351,GO:0009059,GO:0034645,GO:0043170,GO:0009987,GO:0019222,GO:0031323,GO:…	binding,metabolic process,protein binding,cellular metabolic process,cellular nitrogen compound metabolic process,nitrogen compound metabolic process,RNA metabolic process,organic substance metabolic process,organic cyclic compound metabolic process,heterocycle metabolic process,primary metabolic process,nucleobase-containing compound metabolic process,cellular aromatic compound metabolic process…	--	--
XM_005677925.3	102185620	LAMTOR5	transcript	30.1803476	28.77652	0.068717287	0.022007908	0.087681397	late endosomal/lysosomal adaptor%2C MAPK and MTOR activator 5	GO:0043234,GO:0044422,GO:0044446,GO:0043231,GO:0043227,GO:0048523,GO:0044424,GO:0048519,GO:0043086,GO:0044092,GO:0032991,GO:0005622,GO:0043229,GO:0043226,GO:0050790,GO:0005623,GO:0044464,GO:0051346,GO:0031090,GO:0065009,GO:0043066,GO:0043069,GO:0060548,GO:0008152,GO:0010941,GO:0042981,GO:0043067,GO:0051336,GO:0009987,GO:0006915,GO:0012501,GO:0008219,GO:0016265,GO:0044763,GO:0005737,GO:0052547,GO:…	protein complex,organelle part,intracellular organelle part,intracellular membrane-bounded organelle,membrane-bounded organelle,negative regulation of cellular process,intracellular part,negative regulation of biological process,negative regulation of catalytic activity,negative regulation of molecular function,macromolecular complex,intracellular,intracellular organelle,organelle,regulation of c…	oas05161	Hepatitis B
XM_005677937.3	102188913	GSTM3	transcript	41.8046248	24.126618	0.793036858	0.002841227	0.02169206	glutathione S-transferase mu 3	GO:0005488,GO:0005515,GO:0003674	binding,protein binding,molecular_function	oas00480,oas00980,oas00982,oas05204	Glutathione metabolism,Metabolism of xenobiotics by cytochrome P450,Drug metabolism - cytochrome P450,Chemical carcinogenesis
XM_005677960.3	102171023	SARS	transcript	100.3739898	135.8078674	-0.43618159	0.004625149	0.029760744	seryl-tRNA synthetase	GO:0005488,GO:0044281,GO:0019752,GO:0043436,GO:0006082,GO:1901564,GO:0006418,GO:0004812,GO:0043038,GO:0043039,GO:0016875,GO:0016876,GO:0006520,GO:0044710,GO:0006399,GO:0032502,GO:0034660,GO:0035639,GO:0001883,GO:0032549,GO:0032550,GO:0017076,GO:0003824,GO:0043168,GO:0032555,GO:0001882,GO:0032553,GO:0000166,GO:1901265,GO:0030554,GO:0036094,GO:0005524,GO:0032559,GO:0043167,GO:0044237,GO:0016874,GO:…	binding,small molecule metabolic process,carboxylic acid metabolic process,oxoacid metabolic process,organic acid metabolic process,organonitrogen compound metabolic process,tRNA aminoacylation for protein translation,aminoacyl-tRNA ligase activity,amino acid activation,tRNA aminoacylation,ligase activity, forming carbon-oxygen bonds,ligase activity, forming aminoacyl-tRNA and related compounds,c…	oas00970	Aminoacyl-tRNA biosynthesis
XM_005677968.3	102173251	TAF13	transcript	16.6193288	14.5788744	0.188982781	0.02002358	0.082115747	TATA-box binding protein associated factor 13	GO:0008152,GO:0044237,GO:0034641,GO:0006807,GO:0016070,GO:0071704,GO:1901360,GO:0046483,GO:0044238,GO:0006139,GO:0006725,GO:1901576,GO:0009058,GO:0090304,GO:0044249,GO:1901362,GO:0018130,GO:0044271,GO:0006366,GO:0010467,GO:0044260,GO:0019438,GO:0034654,GO:0032774,GO:0006351,GO:0009059,GO:0034645,GO:0043170,GO:0009987,GO:0008150	metabolic process,cellular metabolic process,cellular nitrogen compound metabolic process,nitrogen compound metabolic process,RNA metabolic process,organic substance metabolic process,organic cyclic compound metabolic process,heterocycle metabolic process,primary metabolic process,nucleobase-containing compound metabolic process,cellular aromatic compound metabolic process,organic substance biosy…	oas03022,oas05168	Basal transcription factors,Herpes simplex infection
XM_005678054.3	102178874	AGL	transcript	17.010738	3.4567468	2.298958895	0.001892444	0.01657621	amylo-alpha-1%2C 6-glucosidase%2C 4-alpha-glucanotransferase	GO:0005488,GO:0003824,GO:0043167,GO:0044237,GO:0006807,GO:0034641,GO:0008152,GO:0005975,GO:1901360,GO:0006725,GO:0046483,GO:0009987,GO:0006139,GO:0006260,GO:0071704,GO:0043169,GO:0016070,GO:0090304,GO:0051052,GO:0044271,GO:0009058,GO:0019438,GO:0034654,GO:0018130,GO:1901362,GO:0044238,GO:0044249,GO:1901576,GO:0006351,GO:0032774,GO:0006275,GO:0003674,GO:0044260,GO:0034645,GO:0031323,GO:0019222,GO:…	binding,catalytic activity,ion binding,cellular metabolic process,nitrogen compound metabolic process,cellular nitrogen compound metabolic process,metabolic process,carbohydrate metabolic process,organic cyclic compound metabolic process,cellular aromatic compound metabolic process,heterocycle metabolic process,cellular process,nucleobase-containing compound metabolic process,DNA replication,orga…	oas01100,oas00500	Metabolic pathways,Starch and sucrose metabolism
XM_005678055.2	102179339	PALMD	transcript	9.8909	5.4787894	0.852244653	0.000133588	0.003253552	palmdelphin	GO:0050793,GO:0071840,GO:0016043,GO:0044767,GO:0048856,GO:0032502,GO:0051128,GO:0022603,GO:0009653,GO:0048869,GO:0000902,GO:0032989,GO:0065008,GO:0009987,GO:0044763,GO:0044699,GO:0008360,GO:0022604,GO:0008150,GO:0050789,GO:0050794,GO:0065007,GO:0005575,GO:0016020	regulation of developmental process,cellular component organization or biogenesis,cellular component organization,single-organism developmental process,anatomical structure development,developmental process,regulation of cellular component organization,regulation of anatomical structure morphogenesis,anatomical structure morphogenesis,cellular developmental process,cell morphogenesis,cellular com…	--	--
XM_005678097.3	102190192	RPL5	transcript	1220.849219	1303.849756	-0.094892605	0.026724664	0.100556103	ribosomal protein L5	GO:0005737,GO:0044424,GO:0005622,GO:0008152,GO:0044237,GO:0032991,GO:0005623,GO:0044464,GO:0043229,GO:0043226,GO:0071704,GO:0044444,GO:0044238,GO:1901576,GO:0009058,GO:0044249,GO:0010467,GO:0044260,GO:0009059,GO:0034645,GO:0043170,GO:0044267,GO:0030529,GO:0043228,GO:0043232,GO:0019538,GO:0009987,GO:0006412,GO:0005198,GO:0003674,GO:0008150,GO:0003735,GO:0005840,GO:0005575	cytoplasm,intracellular part,intracellular,metabolic process,cellular metabolic process,macromolecular complex,cell,cell part,intracellular organelle,organelle,organic substance metabolic process,cytoplasmic part,primary metabolic process,organic substance biosynthetic process,biosynthetic process,cellular biosynthetic process,gene expression,cellular macromolecule metabolic process,macromolecule…	oas03010	Ribosome
XM_005678156.3	102188184	DDAH1	transcript	6.8786698	11.2465044	-0.70927515	0.008110138	0.044027049	dimethylarginine dimethylaminohydrolase 1	GO:0008152,GO:0044237,GO:0044281,GO:0034641,GO:0044710,GO:0006807,GO:0006082,GO:1901564,GO:0071704,GO:0009439,GO:0009987,GO:0008150	metabolic process,cellular metabolic process,small molecule metabolic process,cellular nitrogen compound metabolic process,single-organism metabolic process,nitrogen compound metabolic process,organic acid metabolic process,organonitrogen compound metabolic process,organic substance metabolic process,cyanate metabolic process,cellular process,biological_process	--	--
XM_005678199.3	102175354	DNAJB4	transcript	71.6974992	43.183048	0.731457722	0.000106954	0.002828885	DnaJ heat shock protein family (Hsp40) member B4	--	--	--	--
XM_005678237.3	102183383	RABGGTB	transcript	51.2254112	45.07399	0.184564495	0.046665068	0.146885805	Rab geranylgeranyltransferase beta subunit	GO:0003824,GO:0003674	catalytic activity,molecular_function	--	--
XM_005678249.3	102188998	IFI44L	transcript	1.980618	4.5026274	-1.184816441	0.005997865	0.035525426	interferon induced protein 44 like	GO:0005488,GO:0097159,GO:1901363,GO:0003824,GO:0036094,GO:0000166,GO:1901265,GO:0043168,GO:0001882,GO:0035639,GO:0032553,GO:0001883,GO:0032549,GO:0032550,GO:0032555,GO:0017076,GO:0043167,GO:0016787,GO:0016817,GO:0016462,GO:0003674,GO:0017111,GO:0016818,GO:0005515,GO:0009987,GO:0008150,GO:0005525,GO:0032561,GO:0019001,GO:0003924,GO:0044763,GO:0031683,GO:0044699,GO:0032403,GO:0050794,GO:0050789,GO:…	binding,organic cyclic compound binding,heterocyclic compound binding,catalytic activity,small molecule binding,nucleotide binding,nucleoside phosphate binding,anion binding,nucleoside binding,purine ribonucleoside triphosphate binding,ribonucleotide binding,purine nucleoside binding,ribonucleoside binding,purine ribonucleoside binding,purine ribonucleotide binding,purine nucleotide binding,ion b…	--	--
XM_005678250.3	102190370	MIGA1	transcript	21.2900462	18.4939834	0.203123082	0.030458988	0.109809446	mitoguardin 1	--	--	--	--
XM_005678257.3	102169821	CRYZ	transcript	26.012233	20.5660408	0.338926166	0.010685763	0.053503365	crystallin zeta	GO:0003824,GO:0008152,GO:0016053,GO:0046394,GO:0044237,GO:0044283,GO:0044711,GO:0044281,GO:0008652,GO:1901566,GO:0044710,GO:0006807,GO:0006082,GO:0019752,GO:0043436,GO:0051179,GO:1901564,GO:0071704,GO:0051234,GO:0044238,GO:0016491,GO:0006810,GO:0006520,GO:1901607,GO:1901576,GO:0009058,GO:0044249,GO:1901605,GO:0055114,GO:0016628,GO:0016627,GO:0043648,GO:0008839,GO:0009085,GO:0009089,GO:0046451,GO:…	catalytic activity,metabolic process,organic acid biosynthetic process,carboxylic acid biosynthetic process,cellular metabolic process,small molecule biosynthetic process,single-organism biosynthetic process,small molecule metabolic process,cellular amino acid biosynthetic process,organonitrogen compound biosynthetic process,single-organism metabolic process,nitrogen compound metabolic process,or…	--	--
XM_005678264.3	102171565	ZRANB2	transcript	10.349167	12.6260676	-0.28689073	0.018757833	0.078571236	zinc finger RANBP2-type containing 2	GO:0005488,GO:0043167,GO:0043169,GO:0046872,GO:0008270,GO:0046914,GO:0003674	binding,ion binding,cation binding,metal ion binding,zinc ion binding,transition metal ion binding,molecular_function	--	--
XM_005678272.3	102173356	LRRC40	transcript	11.78146	9.9850364	0.238678742	0.029715785	0.108285381	leucine rich repeat containing 40	GO:0005488,GO:0043234,GO:0044424,GO:0005622,GO:0005515,GO:0032991,GO:0005623,GO:0044464,GO:0008537,GO:0022624,GO:0000502,GO:0003674,GO:0005575	binding,protein complex,intracellular part,intracellular,protein binding,macromolecular complex,cell,cell part,proteasome activator complex,proteasome accessory complex,proteasome complex,molecular_function,cellular_component	--	--
XM_005678278.3	102174896	WLS	transcript	44.390876	34.4080286	0.367517943	0.00071876	0.009070871	wntless Wnt ligand secretion mediator	GO:0005488,GO:0003674,GO:0005515,GO:0005102,GO:0065008,GO:0008150,GO:0032501,GO:0051705,GO:0005576,GO:0033057,GO:0044706,GO:0045297,GO:0045924,GO:0046008,GO:0060180,GO:0000003,GO:0007610,GO:0007617,GO:0019098,GO:0005179,GO:0007618,GO:0044703,GO:0032504,GO:0048609,GO:0022414,GO:0051704,GO:0065007,GO:0050896,GO:0005575	binding,molecular_function,protein binding,receptor binding,regulation of biological quality,biological_process,multicellular organismal process,multi-organism behavior,extracellular region,multicellular organismal reproductive behavior,multi-multicellular organism process,post-mating behavior,regulation of female receptivity,regulation of female receptivity, post-mating,female mating behavior,re…	--	--
XM_005678283.3	102176006	SERBP1	transcript	48.9549974	42.7657926	0.194998861	0.008740996	0.046467565	SERPINE1 mRNA binding protein 1	--	--	--	--
XM_005678346.3	102168963	MYSM1	transcript	4.688571	6.8174376	-0.54008131	0.01898569	0.079217423	Myb like%2C SWIRM and MPN domains 1	GO:0005488,GO:0008152,GO:0044237,GO:0034641,GO:0006807,GO:1901360,GO:0006725,GO:0006139,GO:0044238,GO:0071704,GO:0046483,GO:0090304,GO:0003674,GO:0044260,GO:1901576,GO:0009058,GO:0044249,GO:0005515,GO:0009987,GO:0044271,GO:0018130,GO:0008150,GO:1901362,GO:0019438,GO:0043170,GO:0032774,GO:0006351,GO:0016070,GO:0034645,GO:0034654,GO:0009059,GO:0010467	binding,metabolic process,cellular metabolic process,cellular nitrogen compound metabolic process,nitrogen compound metabolic process,organic cyclic compound metabolic process,cellular aromatic compound metabolic process,nucleobase-containing compound metabolic process,primary metabolic process,organic substance metabolic process,heterocycle metabolic process,nucleic acid metabolic process,molecu…	--	--
XM_005678394.3	102180559	C3H1orf123	transcript	26.7494784	35.2487176	-0.398060011	0.015580908	0.068995672	chromosome 3 C1orf123 homolog	--	--	--	--
XM_005678423.3	102188372	BTF3L4	transcript	33.3217746	26.2833142	0.342318032	0.006641663	0.038193109	basic transcription factor 3 like 4	--	--	--	--
XM_005678441.3	102169723	CDKN2C	transcript	7.7689516	10.9005464	-0.488608624	0.035729614	0.122688771	cyclin dependent kinase inhibitor 2C	GO:0005488,GO:0044281,GO:0003824,GO:0019752,GO:0044710,GO:0043436,GO:0006082,GO:0008152,GO:0044237,GO:0034641,GO:0006807,GO:1901360,GO:0006725,GO:0044238,GO:0016053,GO:0046394,GO:0071704,GO:0046483,GO:1901564,GO:0044283,GO:0006520,GO:0016787,GO:0044711,GO:0003674,GO:0004635,GO:0019238,GO:0000105,GO:0006547,GO:0052803,GO:1901566,GO:1901576,GO:0009058,GO:0044249,GO:1901607,GO:0005515,GO:0008652,GO:…	binding,small molecule metabolic process,catalytic activity,carboxylic acid metabolic process,single-organism metabolic process,oxoacid metabolic process,organic acid metabolic process,metabolic process,cellular metabolic process,cellular nitrogen compound metabolic process,nitrogen compound metabolic process,organic cyclic compound metabolic process,cellular aromatic compound metabolic process,p…	oas04110,oas05166,oas05202	Cell cycle,HTLV-I infection,Transcriptional misregulation in cancer
XM_005678467.3	102179904	GADD45A	transcript	97.800856	57.8773506	0.75684821	0.003887215	0.026858713	growth arrest and DNA damage inducible alpha	GO:0005488,GO:0043167,GO:0043169,GO:0046872,GO:0003674,GO:0046914	binding,ion binding,cation binding,metal ion binding,molecular_function,transition metal ion binding	oas04110,oas04068,oas04115,oas04010	Cell cycle,FoxO signaling pathway,p53 signaling pathway,MAPK signaling pathway
XM_005678526.3	102181091	NASP	transcript	16.5288638	27.8570496	-0.75305491	0.010754633	0.053648573	nuclear autoantigenic sperm protein	GO:0005488,GO:0003674,GO:0005515	binding,molecular_function,protein binding	--	--
XM_005678534.3	102183385	PRDX1	transcript	612.0286134	550.8674316	0.151893933	0.045947216	0.145050376	peroxiredoxin 1	GO:0003824,GO:0044710,GO:0008152,GO:0055114,GO:0016209,GO:0016491,GO:0003674,GO:0051920,GO:0090066,GO:0044057,GO:0051239,GO:0019229,GO:0042310,GO:0065008,GO:0008150,GO:0044707,GO:0016705,GO:0032501,GO:0003008,GO:0003013,GO:0003018,GO:0008015,GO:0035150,GO:0050880,GO:0005576,GO:0044699,GO:0050789,GO:0065007,GO:0005575	catalytic activity,single-organism metabolic process,metabolic process,oxidation-reduction process,antioxidant activity,oxidoreductase activity,molecular_function,peroxiredoxin activity,regulation of anatomical structure size,regulation of system process,regulation of multicellular organismal process,regulation of vasoconstriction,vasoconstriction,regulation of biological quality,biological_proce…	oas04146	Peroxisome
XM_005678537.3	102184217	TOE1	transcript	5.2327344	9.2525834	-0.822291201	0.002198938	0.018421449	target of EGR1%2C member 1 (nuclear)	GO:0005488,GO:0044424,GO:0003824,GO:0043231,GO:0043227,GO:0005622,GO:0008152,GO:0044237,GO:0005623,GO:0044464,GO:0005634,GO:0043167,GO:0043229,GO:0043226,GO:0071704,GO:0044238,GO:0005975,GO:0044723,GO:0006096,GO:0006091,GO:0004332,GO:0006007,GO:0019320,GO:0009056,GO:0006006,GO:0016830,GO:1901575,GO:0046365,GO:0005996,GO:0019318,GO:0044724,GO:0016832,GO:0043169,GO:0046872,GO:0016829,GO:0016052,GO:…	binding,intracellular part,catalytic activity,intracellular membrane-bounded organelle,membrane-bounded organelle,intracellular,metabolic process,cellular metabolic process,cell,cell part,nucleus,ion binding,intracellular organelle,organelle,organic substance metabolic process,primary metabolic process,carbohydrate metabolic process,single-organism carbohydrate metabolic process,glycolysis,genera…	--	--
XM_005678553.3	102188555	RPS8	transcript	2161.15166	2334.455713	-0.111285902	0.024752829	0.095020077	ribosomal protein S8	--	--	oas03010	Ribosome
XM_005678556.3	102189819	ERI3	transcript	5.6848472	2.969907	0.936703817	0.008639968	0.046172491	ERI1 exoribonuclease family member 3	--	--	--	--
XM_005678565.3	102169067	KDM4A	transcript	2.260991	7.4202696	-1.714516356	0.00294551	0.02218923	lysine demethylase 4A	GO:0005488,GO:0005515,GO:0003674	binding,protein binding,molecular_function	--	--
XM_005678566.3	102169067	KDM4A	transcript	1.381959	0.5613314	1.299790146	0.039831253	0.131690244	lysine demethylase 4A	GO:0005488,GO:0005515,GO:0003674	binding,protein binding,molecular_function	--	--
XM_005678576.3	102171483	CDC20	transcript	7.7286752	11.949948	-0.628711297	0.00154714	0.01449518	cell division cycle 20	GO:0005488,GO:0003674,GO:0005515	binding,molecular_function,protein binding	oas04110,oas05203,oas05166,oas04114,oas04120	Cell cycle,Viral carcinogenesis,HTLV-I infection,Oocyte meiosis,Ubiquitin mediated proteolysis
XM_005678599.3	102176848	P3H1	transcript	38.1661726	43.5059724	-0.188918948	0.020107958	0.082367644	prolyl 3-hydroxylase 1	GO:0005488,GO:0003824,GO:0044710,GO:0008152,GO:0055114,GO:0016043,GO:0071840,GO:0016491,GO:0003674,GO:0044781,GO:0005515,GO:0009987,GO:0008150,GO:0030030,GO:0044763,GO:0044699,GO:0005575,GO:0044425,GO:0016020,GO:0031224,GO:0016021	binding,catalytic activity,single-organism metabolic process,metabolic process,oxidation-reduction process,cellular component organization,cellular component organization or biogenesis,oxidoreductase activity,molecular_function,bacterial-type flagellum organization,protein binding,cellular process,biological_process,cell projection organization,single-organism cellular process,single-organism pro…	--	--
XM_005678644.3	102188105	PPT1	transcript	36.4480476	57.4982126	-0.657675573	0.000360436	0.005829832	palmitoyl-protein thioesterase 1	--	--	oas01212,oas04142,oas00062,oas01100	Fatty acid metabolism,Lysosome,Fatty acid elongation,Metabolic pathways
XM_005678681.3	102174356	GNL2	transcript	23.8012064	25.9030044	-0.12208474	0.04771897	0.149156421	G protein nucleolar 2	GO:0005488,GO:0036094,GO:0003824,GO:0000166,GO:1901265,GO:0043168,GO:0017076,GO:0001882,GO:0035639,GO:0006826,GO:0001883,GO:0032549,GO:0032550,GO:0032555,GO:0032553,GO:0005381,GO:0000041,GO:0097159,GO:1901363,GO:0005525,GO:0019001,GO:0032561,GO:0046915,GO:0015093,GO:0015684,GO:0072509,GO:0043167,GO:0051179,GO:0070838,GO:0072511,GO:0006812,GO:0051234,GO:0006810,GO:0003924,GO:0030001,GO:0016462,GO:…	binding,small molecule binding,catalytic activity,nucleotide binding,nucleoside phosphate binding,anion binding,purine nucleotide binding,nucleoside binding,purine ribonucleoside triphosphate binding,iron ion transport,purine nucleoside binding,ribonucleoside binding,purine ribonucleoside binding,purine ribonucleotide binding,ribonucleotide binding,iron ion transmembrane transporter activity,tran…	oas03008	Ribosome biogenesis in eukaryotes
XM_005678936.3	100860940	COL1A2	transcript	1757.993896	1629.113794	0.109842682	0.029512695	0.10774462	collagen type I alpha 2 chain	GO:0005578,GO:0031012,GO:0044421,GO:0005201,GO:0044420,GO:0005581,GO:0005576,GO:0005198,GO:0003674,GO:0005575	proteinaceous extracellular matrix,extracellular matrix,extracellular region part,extracellular matrix structural constituent,extracellular matrix part,collagen,extracellular region,structural molecule activity,molecular_function,cellular_component	oas04510,oas04512,oas05146,oas04974,oas04151,oas04611	Focal adhesion,ECM-receptor interaction,Amoebiasis,Protein digestion and absorption,PI3K-Akt signaling pathway,Platelet activation
XM_005678948.3	102189731	ASB4	transcript	2.2700942	0.231773	3.291967748	2.34E-07	6.46E-05	ankyrin repeat and SOCS box containing 4	GO:0005488,GO:0005515,GO:0035556,GO:0009987,GO:0044763,GO:0044699,GO:0003674,GO:0008150,GO:0050789,GO:0050794,GO:0065007,GO:0051716,GO:0007154,GO:0023052,GO:0044700,GO:0007165,GO:0050896	binding,protein binding,intracellular signal transduction,cellular process,single-organism cellular process,single-organism process,molecular_function,biological_process,regulation of biological process,regulation of cellular process,biological regulation,cellular response to stimulus,cell communication,signaling,single organism signaling,signal transduction,response to stimulus	--	--
XM_005678949.3	102190015	PDK4	transcript	9.25317	1.3254854	2.803426917	7.67E-06	0.000519121	pyruvate dehydrogenase kinase 4	GO:0044424,GO:0043234,GO:0005622,GO:0005623,GO:0044464,GO:0032991,GO:0032502,GO:0046907,GO:0009987,GO:0008150,GO:0044707,GO:0008104,GO:0051641,GO:0051649,GO:0016192,GO:0032501,GO:0033036,GO:0015031,GO:0048856,GO:0045184,GO:0034613,GO:0070727,GO:0007275,GO:0030117,GO:0048475,GO:0006886,GO:0005737,GO:0051179,GO:0044763,GO:0009888,GO:0051234,GO:0006810,GO:0071702,GO:0044699,GO:0008544,GO:0043588,GO:…	intracellular part,protein complex,intracellular,cell,cell part,macromolecular complex,developmental process,intracellular transport,cellular process,biological_process,single-multicellular organism process,protein localization,cellular localization,establishment of localization in cell,vesicle-mediated transport,multicellular organismal process,macromolecule localization,protein transport,anatom…	--	--
XM_005678964.3	102170292	RPA3	transcript	31.7266336	27.337307	0.21482332	0.006521957	0.037767007	replication protein A3	GO:0005488,GO:0005634,GO:0043231,GO:0043227,GO:0097159,GO:1901363,GO:0003677,GO:0008152,GO:0006260,GO:0044424,GO:0044237,GO:0003676,GO:0006950,GO:0034641,GO:0043229,GO:0006807,GO:0043226,GO:1901360,GO:0006725,GO:0006139,GO:0044238,GO:0071704,GO:0005622,GO:0046483,GO:0006259,GO:0033554,GO:0005623,GO:0044464,GO:0090304,GO:0006974,GO:0003674,GO:0044260,GO:1901576,GO:0009058,GO:0044249,GO:0009987,GO:…	binding,nucleus,intracellular membrane-bounded organelle,membrane-bounded organelle,organic cyclic compound binding,heterocyclic compound binding,DNA binding,metabolic process,DNA replication,intracellular part,cellular metabolic process,nucleic acid binding,response to stress,cellular nitrogen compound metabolic process,intracellular organelle,nitrogen compound metabolic process,organelle,organi…	oas03030,oas03420,oas03430,oas03460,oas03440	DNA replication,Nucleotide excision repair,Mismatch repair,Fanconi anemia pathway,Homologous recombination
XM_005678973.3	100861284	NDUFA4	transcript	278.2630494	194.7514374	0.514815369	8.77E-05	0.002563343	NDUFA4%2C mitochondrial complex associated	--	--	oas05012,oas01100,oas05010,oas04932,oas00190,oas05016	Parkinson's disease,Metabolic pathways,Alzheimer's disease,Non-alcoholic fatty liver disease (NAFLD),Oxidative phosphorylation,Huntington's disease
XM_005678989.3	102177402	MEOX2	transcript	11.1913976	18.7705114	-0.746077743	9.51E-05	0.002613762	mesenchyme homeobox 2	GO:0005488,GO:0036094,GO:0000166,GO:1901265,GO:0043168,GO:0017076,GO:0001882,GO:0071840,GO:0035639,GO:0001883,GO:0032549,GO:0032550,GO:0032555,GO:0032553,GO:0097159,GO:1901363,GO:0030554,GO:0005524,GO:0032559,GO:0043167,GO:0016043,GO:0044085,GO:0003676,GO:0022607,GO:0051704,GO:0003677,GO:0044403,GO:0044419,GO:0016032,GO:0044764,GO:0019058,GO:0019067,GO:0009987,GO:0000003,GO:0019068,GO:0019069,GO:…	binding,small molecule binding,nucleotide binding,nucleoside phosphate binding,anion binding,purine nucleotide binding,nucleoside binding,cellular component organization or biogenesis,purine ribonucleoside triphosphate binding,purine nucleoside binding,ribonucleoside binding,purine ribonucleoside binding,purine ribonucleotide binding,ribonucleotide binding,organic cyclic compound binding,heterocy…	--	--
XM_005678993.3	102178694	ANKMY2	transcript	9.4654858	7.1327604	0.40821604	0.011205939	0.055209123	ankyrin repeat and MYND domain containing 2	GO:0005488,GO:0036094,GO:0003824,GO:0000166,GO:1901265,GO:0043168,GO:0017076,GO:0001882,GO:0035639,GO:0001883,GO:0032549,GO:0032550,GO:0032555,GO:0032553,GO:0008152,GO:0005515,GO:0044237,GO:0097159,GO:1901363,GO:0030554,GO:0005524,GO:0032559,GO:0043167,GO:0071704,GO:0044238,GO:0044260,GO:0016740,GO:0043170,GO:0006796,GO:0006793,GO:0004674,GO:0043412,GO:0016772,GO:0006464,GO:0036211,GO:0044267,GO:…	binding,small molecule binding,catalytic activity,nucleotide binding,nucleoside phosphate binding,anion binding,purine nucleotide binding,nucleoside binding,purine ribonucleoside triphosphate binding,purine nucleoside binding,ribonucleoside binding,purine ribonucleoside binding,purine ribonucleotide binding,ribonucleotide binding,metabolic process,protein binding,cellular metabolic process,organi…	--	--
XM_005679024.3	102190487	TWISTNB	transcript	11.7652822	14.8609386	-0.336989313	0.000525268	0.007268007	TWIST neighbor	GO:0005488,GO:0043234,GO:0044422,GO:0044446,GO:0005515,GO:0043231,GO:0043227,GO:0044424,GO:0044428,GO:0031981,GO:0031974,GO:0043233,GO:0070013,GO:0003824,GO:0005654,GO:0044451,GO:0005634,GO:0032991,GO:0005622,GO:0043229,GO:0043226,GO:0043167,GO:0005623,GO:0044464,GO:0044237,GO:0006807,GO:0034641,GO:0008152,GO:0006366,GO:1901360,GO:0006725,GO:0046483,GO:0009987,GO:0006139,GO:0000988,GO:0071704,GO:…	binding,protein complex,organelle part,intracellular organelle part,protein binding,intracellular membrane-bounded organelle,membrane-bounded organelle,intracellular part,nuclear part,nuclear lumen,membrane-enclosed lumen,organelle lumen,intracellular organelle lumen,catalytic activity,nucleoplasm,nucleoplasm part,nucleus,macromolecular complex,intracellular,intracellular organelle,organelle,ion …	oas00230,oas00240,oas01100,oas03020	Purine metabolism,Pyrimidine metabolism,Metabolic pathways,RNA polymerase
XM_005679037.3	102170480	TOMM7	transcript	121.3368454	96.3627518	0.332470211	0.001361572	0.013397921	translocase of outer mitochondrial membrane 7	GO:0044422,GO:0044446,GO:0046907,GO:0005737,GO:0043234,GO:0044424,GO:0043231,GO:0043227,GO:0051649,GO:0072594,GO:0005622,GO:0051641,GO:0071840,GO:0031975,GO:0031967,GO:0033036,GO:0008104,GO:0031090,GO:0034613,GO:0070727,GO:0032991,GO:0045184,GO:0005623,GO:0044464,GO:0015031,GO:0006886,GO:0031966,GO:0006996,GO:0005740,GO:0043229,GO:0016043,GO:0043226,GO:0051179,GO:0044444,GO:0044429,GO:0051234,GO:…	organelle part,intracellular organelle part,intracellular transport,cytoplasm,protein complex,intracellular part,intracellular membrane-bounded organelle,membrane-bounded organelle,establishment of localization in cell,establishment of protein localization to organelle,intracellular,cellular localization,cellular component organization or biogenesis,envelope,organelle envelope,macromolecule local…	--	--
XM_005679049.3	102173634	GPNMB	transcript	15.4307552	4.3542446	1.825314312	1.37E-06	0.000165462	glycoprotein nmb	--	--	--	--
XM_005679141.3	102176661	LAMB1	transcript	212.4110932	153.8795656	0.465057451	0.041689802	0.135706394	laminin subunit beta 1	GO:0003824,GO:0006812,GO:0051179,GO:0030001,GO:0008773,GO:0008324,GO:0046873,GO:0009987,GO:0051234,GO:0006810,GO:0070569,GO:0044763,GO:0044765,GO:0006811,GO:0044699,GO:0016772,GO:0016740,GO:0022892,GO:0015075,GO:0003674,GO:0016779,GO:0022891,GO:0055085,GO:0022857,GO:0008150,GO:0005215,GO:0005575,GO:0016020	catalytic activity,cation transport,localization,metal ion transport,[protein-PII] uridylyltransferase activity,cation transmembrane transporter activity,metal ion transmembrane transporter activity,cellular process,establishment of localization,transport,uridylyltransferase activity,single-organism cellular process,single-organism transport,ion transport,single-organism process,transferase activ…	oas04510,oas04512,oas05146,oas04151,oas05222,oas05200,oas05145	Focal adhesion,ECM-receptor interaction,Amoebiasis,PI3K-Akt signaling pathway,Small cell lung cancer,Pathways in cancer,Toxoplasmosis
XM_005679147.3	102178141	SFRP4	transcript	23.9097682	42.6225106	-0.834015431	8.21E-06	0.000539022	secreted frizzled related protein 4	GO:0005488,GO:0005515,GO:0044237,GO:0006807,GO:0034641,GO:0008152,GO:1901360,GO:0006725,GO:0046483,GO:0009987,GO:0006139,GO:0071704,GO:0090304,GO:0044238,GO:0003674,GO:0044260,GO:0015074,GO:0008150,GO:0006259,GO:0043170	binding,protein binding,cellular metabolic process,nitrogen compound metabolic process,cellular nitrogen compound metabolic process,metabolic process,organic cyclic compound metabolic process,cellular aromatic compound metabolic process,heterocycle metabolic process,cellular process,nucleobase-containing compound metabolic process,organic substance metabolic process,nucleic acid metabolic process…	oas04310	Wnt signaling pathway
XM_005679162.3	102182277	TES	transcript	17.5395574	10.1826746	0.784495791	0.000109093	0.002878395	testin LIM domain protein	GO:0005488,GO:0097159,GO:1901363,GO:0003824,GO:0036094,GO:0000166,GO:1901265,GO:0043168,GO:0001882,GO:0035639,GO:0032553,GO:0001883,GO:0032549,GO:0032550,GO:0032555,GO:0008152,GO:0017076,GO:0005524,GO:0032559,GO:0030554,GO:0044237,GO:0044238,GO:0071704,GO:0043167,GO:0005623,GO:0044464,GO:0004713,GO:0016773,GO:0003674,GO:0006468,GO:0016740,GO:0006796,GO:0006793,GO:0044260,GO:0016310,GO:0004672,GO:…	binding,organic cyclic compound binding,heterocyclic compound binding,catalytic activity,small molecule binding,nucleotide binding,nucleoside phosphate binding,anion binding,nucleoside binding,purine ribonucleoside triphosphate binding,ribonucleotide binding,purine nucleoside binding,ribonucleoside binding,purine ribonucleoside binding,purine ribonucleotide binding,metabolic process,purine nucleo…	--	--
XM_005679168.3	102183659	PPP1R3A	transcript	3.8103222	0.4484322	3.086951216	0.001733502	0.015616021	protein phosphatase 1 regulatory subunit 3A	GO:0005488,GO:0005515,GO:2001070,GO:0030246,GO:0001871,GO:0030247,GO:0003674	binding,protein binding,starch binding,carbohydrate binding,pattern binding,polysaccharide binding,molecular_function	oas04910	Insulin signaling pathway
XM_005679181.3	102187738	THAP5	transcript	8.5109152	6.040492	0.494648215	0.041473684	0.135333194	THAP domain containing 5	GO:0005488,GO:0097159,GO:1901363,GO:0003676,GO:0003674	binding,organic cyclic compound binding,heterocyclic compound binding,nucleic acid binding,molecular_function	--	--
XM_005679207.3	102170482	FKBP9	transcript	32.4492294	55.3608992	-0.770683158	0.003146999	0.023156149	FK506 binding protein 9	GO:0005488,GO:0008152,GO:0044237,GO:0005509,GO:0043167,GO:0071704,GO:0044238,GO:0006457,GO:0044260,GO:0043170,GO:0043169,GO:0046872,GO:0044267,GO:0019538,GO:0009987,GO:0003674,GO:0008150	binding,metabolic process,cellular metabolic process,calcium ion binding,ion binding,organic substance metabolic process,primary metabolic process,protein folding,cellular macromolecule metabolic process,macromolecule metabolic process,cation binding,metal ion binding,cellular protein metabolic process,protein metabolic process,cellular process,molecular_function,biological_process	--	--
XM_005679209.3	102171027	LSM5	transcript	30.6751334	39.6873406	-0.371609274	0.014429586	0.065685567	LSM5 homolog%2C U6 small nuclear RNA and mRNA degradation associated	--	--	oas03040,oas03018	Spliceosome,RNA degradation
XM_005679227.3	102177953	ZNF277	transcript	27.8937454	24.666974	0.177360918	0.037441081	0.126348976	zinc finger protein 277	GO:0005488,GO:0097159,GO:1901363,GO:0043167,GO:0003676,GO:0043169,GO:0003677,GO:0046872,GO:0003674	binding,organic cyclic compound binding,heterocyclic compound binding,ion binding,nucleic acid binding,cation binding,DNA binding,metal ion binding,molecular_function	--	--
XM_005679258.3	102189184	FKBP14	transcript	21.8295512	16.7256452	0.384220605	0.001649289	0.015062187	FK506 binding protein 14	GO:0005488,GO:0003824,GO:0008152,GO:0044237,GO:0005509,GO:0043167,GO:0051179,GO:0071704,GO:0006812,GO:0051234,GO:0044238,GO:0006810,GO:0030001,GO:0008324,GO:0046873,GO:0006457,GO:0044260,GO:0022890,GO:0006811,GO:0016831,GO:0015672,GO:0044765,GO:0016830,GO:0043170,GO:0022892,GO:0015075,GO:0015077,GO:0043169,GO:0046872,GO:0044267,GO:0008948,GO:0035725,GO:0071436,GO:0022891,GO:0016829,GO:0034220,GO:…	binding,catalytic activity,metabolic process,cellular metabolic process,calcium ion binding,ion binding,localization,organic substance metabolic process,cation transport,establishment of localization,primary metabolic process,transport,metal ion transport,cation transmembrane transporter activity,metal ion transmembrane transporter activity,protein folding,cellular macromolecule metabolic process…	--	--
XM_005679283.3	102172032	HNRNPA2B1	transcript	37.4442462	32.4832008	0.205050248	0.008748338	0.046483644	heterogeneous nuclear ribonucleoprotein A2/B1	GO:0005488,GO:0097159,GO:1901363,GO:0003676,GO:0003674	binding,organic cyclic compound binding,heterocyclic compound binding,nucleic acid binding,molecular_function	--	--
XM_005679284.3	102172032	HNRNPA2B1	transcript	76.4881638	114.3822752	-0.580555088	0.005734446	0.034622159	heterogeneous nuclear ribonucleoprotein A2/B1	GO:0005488,GO:0097159,GO:1901363,GO:0003676,GO:0003674	binding,organic cyclic compound binding,heterocyclic compound binding,nucleic acid binding,molecular_function	--	--
XM_005679316.3	102181265	TBRG4	transcript	11.9210056	15.647724	-0.392446889	0.019059602	0.079371996	transforming growth factor beta regulator 4	GO:0003824,GO:0016740,GO:0016772,GO:0016773,GO:0004672,GO:0016301,GO:0003674	catalytic activity,transferase activity,transferase activity, transferring phosphorus-containing groups,phosphotransferase activity, alcohol group as acceptor,protein kinase activity,kinase activity,molecular_function	--	--
XM_005679328.2	102184401	DDX56	transcript	9.3665812	13.080164	-0.481786164	0.034569996	0.11996616	DEAD-box helicase 56	GO:0005488,GO:0036094,GO:0003824,GO:0000166,GO:1901265,GO:0043168,GO:0017076,GO:0001882,GO:0035639,GO:0001883,GO:0032549,GO:0032550,GO:0032555,GO:0032553,GO:0097159,GO:1901363,GO:0030554,GO:0005524,GO:0032559,GO:0043167,GO:0003676,GO:0016787,GO:0003677,GO:0003674	binding,small molecule binding,catalytic activity,nucleotide binding,nucleoside phosphate binding,anion binding,purine nucleotide binding,nucleoside binding,purine ribonucleoside triphosphate binding,purine nucleoside binding,ribonucleoside binding,purine ribonucleoside binding,purine ribonucleotide binding,ribonucleotide binding,organic cyclic compound binding,heterocyclic compound binding,adeny…	--	--
XM_005679331.3	102185143	YKT6	transcript	39.7491104	52.8441488	-0.410821164	0.03746524	0.126390884	YKT6 v-SNARE homolog (S. cerevisiae)	GO:0051179,GO:0051234,GO:0006810,GO:0016192,GO:0008150,GO:0005575,GO:0044425,GO:0016020,GO:0016021,GO:0031224	localization,establishment of localization,transport,vesicle-mediated transport,biological_process,cellular_component,membrane part,membrane,integral to membrane,intrinsic to membrane	oas04130	SNARE interactions in vesicular transport
XM_005679343.3	102188113	PSMA2	transcript	86.3267914	85.4737014	0.014327768	0.047270202	0.148183961	proteasome subunit alpha 2	GO:0005488,GO:0043234,GO:0044424,GO:0003824,GO:0043168,GO:0005622,GO:0008152,GO:0044237,GO:0097159,GO:1901363,GO:0032991,GO:0005623,GO:0044464,GO:0043167,GO:0071704,GO:0033218,GO:0044238,GO:1901681,GO:0016787,GO:0044260,GO:0009056,GO:1901575,GO:0043170,GO:0006511,GO:0019941,GO:0043632,GO:0044248,GO:0030163,GO:0008658,GO:0033293,GO:0044257,GO:0051603,GO:0044265,GO:0031406,GO:0044267,GO:0009057,GO:…	binding,protein complex,intracellular part,catalytic activity,anion binding,intracellular,metabolic process,cellular metabolic process,organic cyclic compound binding,heterocyclic compound binding,macromolecular complex,cell,cell part,ion binding,organic substance metabolic process,amide binding,primary metabolic process,sulfur compound binding,hydrolase activity,cellular macromolecule metabolic …	oas03050	Proteasome
XM_005679407.2	102188190	ASB15	transcript	2.734031	0.5220144	2.388868091	4.37E-06	0.000379109	ankyrin repeat and SOCS box containing 15	GO:0005488,GO:0005515,GO:0035556,GO:0009987,GO:0044763,GO:0044699,GO:0003674,GO:0008150,GO:0050789,GO:0050794,GO:0065007,GO:0051716,GO:0007154,GO:0023052,GO:0044700,GO:0007165,GO:0050896	binding,protein binding,intracellular signal transduction,cellular process,single-organism cellular process,single-organism process,molecular_function,biological_process,regulation of biological process,regulation of cellular process,biological regulation,cellular response to stimulus,cell communication,signaling,single organism signaling,signal transduction,response to stimulus	--	--
XM_005679432.3	102172121	SND1	transcript	39.7124046	42.4062958	-0.094688749	0.023712661	0.092320723	staphylococcal nuclease and tudor domain containing 1	GO:0005488,GO:0044424,GO:0043231,GO:0043227,GO:0005622,GO:0008152,GO:0044237,GO:0005623,GO:0044464,GO:0034641,GO:0006807,GO:0005634,GO:0043167,GO:0043229,GO:0016070,GO:0043226,GO:0071704,GO:1901360,GO:0046483,GO:0044238,GO:0006139,GO:0006725,GO:1901576,GO:0009058,GO:0090304,GO:0044249,GO:1901362,GO:0018130,GO:0044271,GO:0010467,GO:0044260,GO:0019438,GO:0034654,GO:0032774,GO:0006351,GO:0009059,GO:…	binding,intracellular part,intracellular membrane-bounded organelle,membrane-bounded organelle,intracellular,metabolic process,cellular metabolic process,cell,cell part,cellular nitrogen compound metabolic process,nitrogen compound metabolic process,nucleus,ion binding,intracellular organelle,RNA metabolic process,organelle,organic substance metabolic process,organic cyclic compound metabolic pro…	oas05203,oas05169	Viral carcinogenesis,Epstein-Barr virus infection
XM_005679435.3	102173160	RBM28	transcript	6.4194022	9.685516	-0.593389957	0.000475539	0.00689916	RNA binding motif protein 28	GO:0005488,GO:0097159,GO:1901363,GO:0003676,GO:0003674	binding,organic cyclic compound binding,heterocyclic compound binding,nucleic acid binding,molecular_function	oas03008	Ribosome biogenesis in eukaryotes
XM_005679437.3	102173636	HILPDA	transcript	16.9417688	6.5563292	1.369624306	0.001997855	0.017246921	hypoxia inducible lipid droplet associated	GO:0033036,GO:0051179,GO:0051239,GO:0008284,GO:0048518,GO:0008283,GO:0048522,GO:0032879,GO:0051240,GO:0042127,GO:0010883,GO:0010884,GO:0001816,GO:0001817,GO:0001819,GO:0019915,GO:0044707,GO:0010876,GO:0009987,GO:0032501,GO:0008150,GO:0044699,GO:0050789,GO:0065007,GO:0050794	macromolecule localization,localization,regulation of multicellular organismal process,positive regulation of cell proliferation,positive regulation of biological process,cell proliferation,positive regulation of cellular process,regulation of localization,positive regulation of multicellular organismal process,regulation of cell proliferation,regulation of lipid storage,positive regulation of li…	--	--
XM_005679502.3	102191303	NUP205	transcript	8.4244008	12.7320894	-0.595823211	0.0003624	0.005840175	nucleoporin 205	GO:0005634,GO:0043231,GO:0043227,GO:0044424,GO:0043234,GO:0044422,GO:0044446,GO:0043229,GO:0043226,GO:0005622,GO:0005623,GO:0044464,GO:0044428,GO:0032991,GO:0005643,GO:0046930,GO:0005635,GO:0012505,GO:0031967,GO:0031975,GO:0005575,GO:0044425,GO:0016020,GO:0031224,GO:0016021	nucleus,intracellular membrane-bounded organelle,membrane-bounded organelle,intracellular part,protein complex,organelle part,intracellular organelle part,intracellular organelle,organelle,intracellular,cell,cell part,nuclear part,macromolecular complex,nuclear pore,pore complex,nuclear envelope,endomembrane system,organelle envelope,envelope,cellular_component,membrane part,membrane,intrinsic to…	oas03013	RNA transport
XM_005679509.3	102169734	PTN	transcript	230.0967286	364.179718	-0.662410105	0.032157678	0.114024179	pleiotrophin	GO:0005488,GO:0003674,GO:0005515,GO:0005102,GO:0008083	binding,molecular_function,protein binding,receptor binding,growth factor activity	--	--
XM_005679551.3	102182665	GSTK1	transcript	28.07917	17.1753112	0.709164052	0.001506111	0.014222177	glutathione S-transferase kappa 1	GO:0003824,GO:0015035,GO:0015036,GO:0016491,GO:0016667,GO:0003674	catalytic activity,protein disulfide oxidoreductase activity,disulfide oxidoreductase activity,oxidoreductase activity,oxidoreductase activity, acting on a sulfur group of donors,molecular_function	oas00480,oas00980,oas00982,oas04146,oas05204	Glutathione metabolism,Metabolism of xenobiotics by cytochrome P450,Drug metabolism - cytochrome P450,Peroxisome,Chemical carcinogenesis
XM_005679721.3	102174274	TBC1D15	transcript	2.4682174	5.644417	-1.193355103	0.00755508	0.041793647	TBC1 domain family member 15	--	--	--	--
XM_005679727.3	102177131	ATXN7L3B	transcript	30.5924886	36.0107726	-0.235251082	0.002223307	0.018596661	ataxin 7 like 3B	--	--	--	--
XM_005679788.3	102171033	TMTC3	transcript	9.8969954	11.9268	-0.269144502	0.025820083	0.098286137	transmembrane and tetratricopeptide repeat containing 3	GO:0005488,GO:0005515,GO:0051704,GO:0044403,GO:0044419,GO:0016032,GO:0044764,GO:0009987,GO:0003674,GO:0008150	binding,protein binding,multi-organism process,symbiosis, encompassing mutualism through parasitism,interspecies interaction between organisms,viral process,multi-organism cellular process,cellular process,molecular_function,biological_process	--	--
XM_005679813.3	100860944	DCN	transcript	309.0133148	400.3539428	-0.373607012	0.002083095	0.017726888	decorin	GO:0005488,GO:0003674,GO:0005515	binding,molecular_function,protein binding	oas05205,oas04350	Proteoglycans in cancer,TGF-beta signaling pathway
XM_005679849.3	102187459	HNRNPA1	transcript	60.555513	47.6905076	0.344556171	0.008674311	0.046204336	heterogeneous nuclear ribonucleoprotein A1	GO:0005488,GO:0097159,GO:1901363,GO:0008152,GO:0044424,GO:0043234,GO:0044237,GO:0003676,GO:0005622,GO:0005623,GO:0044464,GO:0003674,GO:0032991,GO:0009522,GO:0005515,GO:0042651,GO:0009521,GO:0034357,GO:0009987,GO:0008150,GO:0009579,GO:0044436,GO:0005516,GO:0015979,GO:0005575,GO:0044425,GO:0016020	binding,organic cyclic compound binding,heterocyclic compound binding,metabolic process,intracellular part,protein complex,cellular metabolic process,nucleic acid binding,intracellular,cell,cell part,molecular_function,macromolecular complex,photosystem I,protein binding,thylakoid membrane,photosystem,photosynthetic membrane,cellular process,biological_process,thylakoid,thylakoid part,calmodulin …	oas03040	Spliceosome
XM_005679870.3	102168606	ATP5G2	transcript	6.5071914	4.176161	0.639857657	0.003945796	0.027106886	ATP synthase%2C H+ transporting%2C mitochondrial Fo complex subunit C2 (subunit 9)	GO:0043234,GO:0032991,GO:0051179,GO:0006812,GO:0051234,GO:0006810,GO:0008324,GO:0022890,GO:0006811,GO:0006818,GO:0015992,GO:0016469,GO:0015672,GO:0044765,GO:0022892,GO:0015075,GO:0015077,GO:0015078,GO:0033177,GO:0022891,GO:0034220,GO:0022857,GO:0015988,GO:0015991,GO:0005215,GO:0009987,GO:0003674,GO:0008150,GO:0055085,GO:0044699,GO:0005575,GO:0044763,GO:0044425,GO:0016020	protein complex,macromolecular complex,localization,cation transport,establishment of localization,transport,cation transmembrane transporter activity,inorganic cation transmembrane transporter activity,ion transport,hydrogen transport,proton transport,proton-transporting two-sector ATPase complex,monovalent inorganic cation transport,single-organism transport,substrate-specific transporter activ…	oas01100,oas05016,oas05010,oas00190,oas05012	Metabolic pathways,Huntington's disease,Alzheimer's disease,Oxidative phosphorylation,Parkinson's disease
XM_005679944.3	102185716	ATG101	transcript	13.0824912	16.002576	-0.290666872	0.023607194	0.091976636	autophagy related 101	GO:0008152,GO:0044237,GO:0034641,GO:0006807,GO:0016070,GO:0071704,GO:1901360,GO:0046483,GO:0044238,GO:0006139,GO:0006725,GO:1901576,GO:0009058,GO:0090304,GO:0044249,GO:1901362,GO:0018130,GO:0044271,GO:0010467,GO:0044260,GO:0019438,GO:0034654,GO:0032774,GO:0006351,GO:0009059,GO:0034645,GO:0043170,GO:0009987,GO:0019222,GO:0001071,GO:0003700,GO:0031323,GO:0019219,GO:0051171,GO:0080090,GO:0060255,GO:…	metabolic process,cellular metabolic process,cellular nitrogen compound metabolic process,nitrogen compound metabolic process,RNA metabolic process,organic substance metabolic process,organic cyclic compound metabolic process,heterocycle metabolic process,primary metabolic process,nucleobase-containing compound metabolic process,cellular aromatic compound metabolic process,organic substance biosy…	--	--
XM_005680006.3	102179737	PRKAG1	transcript	13.7842628	16.7644488	-0.282382937	0.038155506	0.128037415	protein kinase AMP-activated non-catalytic subunit gamma 1	--	--	oas05410,oas04068,oas04921,oas04920,oas04152,oas04910,oas04932,oas04710	Hypertrophic cardiomyopathy (HCM),FoxO signaling pathway,Oxytocin signaling pathway,Adipocytokine signaling pathway,AMPK signaling pathway,Insulin signaling pathway,Non-alcoholic fatty liver disease (NAFLD),Circadian rhythm
XM_005680014.3	102181753	DDX23	transcript	8.2182432	16.7900484	-1.03070446	0.043293611	0.139021195	DEAD-box helicase 23	GO:0005488,GO:0036094,GO:0000166,GO:1901265,GO:0043168,GO:0017076,GO:0001882,GO:0035639,GO:0001883,GO:0032549,GO:0032550,GO:0032555,GO:0032553,GO:0097159,GO:1901363,GO:0030554,GO:0005524,GO:0032559,GO:0043167,GO:0003676,GO:0003674	binding,small molecule binding,nucleotide binding,nucleoside phosphate binding,anion binding,purine nucleotide binding,nucleoside binding,purine ribonucleoside triphosphate binding,purine nucleoside binding,ribonucleoside binding,purine ribonucleoside binding,purine ribonucleotide binding,ribonucleotide binding,organic cyclic compound binding,heterocyclic compound binding,adenyl nucleotide bindin…	oas03040	Spliceosome
XM_005680048.2	102190021	AMIGO2	transcript	4.3680382	2.0321394	1.103986102	0.000195583	0.004025718	adhesion molecule with Ig like domain 2	GO:0005488,GO:0005515,GO:0003674	binding,protein binding,molecular_function	--	--
XM_005680075.3	102175468	NUDT4	transcript	19.2246426	14.3658544	0.420312979	0.00385277	0.026740682	nudix hydrolase 4	GO:0003824,GO:0008152,GO:0044237,GO:0034641,GO:0006807,GO:0016070,GO:0071704,GO:1901360,GO:0046483,GO:0044238,GO:0006139,GO:0006725,GO:1901576,GO:0009058,GO:0090304,GO:0016787,GO:0044249,GO:1901362,GO:0018130,GO:0044271,GO:0010467,GO:0044260,GO:0019438,GO:0034654,GO:0032774,GO:0006351,GO:0009059,GO:0034645,GO:0010628,GO:0045893,GO:0043170,GO:0045935,GO:0051173,GO:0051254,GO:0048518,GO:0009891,GO:…	catalytic activity,metabolic process,cellular metabolic process,cellular nitrogen compound metabolic process,nitrogen compound metabolic process,RNA metabolic process,organic substance metabolic process,organic cyclic compound metabolic process,heterocycle metabolic process,primary metabolic process,nucleobase-containing compound metabolic process,cellular aromatic compound metabolic process,orga…	--	--
XM_005680146.3	102182947	ZCRB1	transcript	15.352185	18.1088398	-0.238250117	0.027487839	0.102674042	zinc finger CCHC-type and RNA binding motif containing 1	GO:0005488,GO:0097159,GO:1901363,GO:0043167,GO:0003676,GO:0043169,GO:0046872,GO:0008270,GO:0046914,GO:0003674	binding,organic cyclic compound binding,heterocyclic compound binding,ion binding,nucleic acid binding,cation binding,metal ion binding,zinc ion binding,transition metal ion binding,molecular_function	--	--
XM_005680201.3	102174276	NUP107	transcript	20.525418	24.9004904	-0.278762553	0.003055827	0.022736738	nucleoporin 107	GO:0043234,GO:0044422,GO:0044446,GO:0043231,GO:0043227,GO:0044424,GO:0044428,GO:0005634,GO:0032991,GO:0005622,GO:0043229,GO:0043226,GO:0005623,GO:0044464,GO:0031967,GO:0031975,GO:0051179,GO:0012505,GO:0005643,GO:0046930,GO:0005635,GO:0051234,GO:0006810,GO:0008150,GO:0005575,GO:0016020,GO:0044425,GO:0031224,GO:0016021	protein complex,organelle part,intracellular organelle part,intracellular membrane-bounded organelle,membrane-bounded organelle,intracellular part,nuclear part,nucleus,macromolecular complex,intracellular,intracellular organelle,organelle,cell,cell part,organelle envelope,envelope,localization,endomembrane system,nuclear pore,pore complex,nuclear envelope,establishment of localization,transport,b…	oas03013	RNA transport
XM_005680216.3	102179636	MSRB3	transcript	12.4499168	6.6957286	0.894823144	0.001300162	0.013031882	methionine sulfoxide reductase B3	GO:0003824,GO:0008152,GO:0044710,GO:0033743,GO:0016671,GO:0016491,GO:0055114,GO:0016667,GO:0016846,GO:0016829,GO:0003674,GO:0008150	catalytic activity,metabolic process,single-organism metabolic process,peptide-methionine (R)-S-oxide reductase activity,oxidoreductase activity, acting on a sulfur group of donors, disulfide as acceptor,oxidoreductase activity,oxidation-reduction process,oxidoreductase activity, acting on a sulfur group of donors,carbon-sulfur lyase activity,lyase activity,molecular_function,biological_process	--	--
XM_005680231.3	102184787	KCNMB4	transcript	10.8361892	16.0773626	-0.569173272	5.14E-05	0.001854756	potassium calcium-activated channel subfamily M regulatory beta subunit 4	GO:0005623,GO:0044464,GO:0006812,GO:0051179,GO:0030001,GO:0006813,GO:0008324,GO:0046873,GO:0005227,GO:0015269,GO:0015672,GO:0051234,GO:0015079,GO:0006810,GO:0005267,GO:0044765,GO:0006811,GO:0044699,GO:0022890,GO:0022892,GO:0071944,GO:0015075,GO:0003674,GO:0015077,GO:0031226,GO:0022891,GO:0044459,GO:0005261,GO:0022857,GO:0005886,GO:0005887,GO:0022836,GO:0022839,GO:0008150,GO:0005215,GO:0005216,GO:…	cell,cell part,cation transport,localization,metal ion transport,potassium ion transport,cation transmembrane transporter activity,metal ion transmembrane transporter activity,calcium activated cation channel activity,calcium-activated potassium channel activity,monovalent inorganic cation transport,establishment of localization,potassium ion transmembrane transporter activity,transport,potassium…	oas04022,oas04911,oas04270	cGMP-PKG signaling pathway,Insulin secretion,Vascular smooth muscle contraction
XM_005680261.3	102170030	METTL1	transcript	5.065681	8.6188666	-0.766741935	0.003591493	0.025338855	methyltransferase like 1	GO:0006399,GO:0034660,GO:0003824,GO:0008173,GO:0008175,GO:0044237,GO:0016423,GO:0006400,GO:0008176,GO:0034470,GO:0006807,GO:0034641,GO:0016741,GO:0008152,GO:0008757,GO:0008033,GO:0008168,GO:1901360,GO:0006725,GO:0046483,GO:0009987,GO:0006139,GO:0009451,GO:0071704,GO:0016070,GO:0090304,GO:0043412,GO:0044238,GO:0006396,GO:0016740,GO:0003674,GO:0044260,GO:0008150,GO:0043170,GO:0010467	tRNA metabolic process,ncRNA metabolic process,catalytic activity,RNA methyltransferase activity,tRNA methyltransferase activity,cellular metabolic process,tRNA (guanine) methyltransferase activity,tRNA modification,tRNA (guanine-N7-)-methyltransferase activity,ncRNA processing,nitrogen compound metabolic process,cellular nitrogen compound metabolic process,transferase activity, transferring one-…	--	--
XM_005680287.3	102176101	INHBE	transcript	25.041136	21.9519838	0.18994869	0.018289495	0.077240647	inhibin beta E subunit	GO:0005488,GO:0003674,GO:0005515,GO:0005102,GO:0008083	binding,molecular_function,protein binding,receptor binding,growth factor activity	oas04550,oas04350	Signaling pathways regulating pluripotency of stem cells,TGF-beta signaling pathway
XM_005680328.3	102185811	NACA	transcript	434.7166198	518.3555724	-0.253866819	0.010039012	0.051193731	nascent polypeptide-associated complex alpha subunit	GO:0005576,GO:0005575,GO:0044425,GO:0016020,GO:0016021,GO:0031224	extracellular region,cellular_component,membrane part,membrane,integral to membrane,intrinsic to membrane	--	--
XM_005680329.3	102185811	NACA	transcript	72.5021638	93.9575394	-0.373984879	0.00025365	0.004790434	nascent polypeptide-associated complex alpha subunit	GO:0005576,GO:0005575,GO:0044425,GO:0016020,GO:0016021,GO:0031224	extracellular region,cellular_component,membrane part,membrane,integral to membrane,intrinsic to membrane	--	--
XM_005680355.3	102168330	CNPY2	transcript	42.1286692	57.8294922	-0.45700309	0.002338721	0.019174659	canopy FGF signaling regulator 2	GO:0005737,GO:0044424,GO:0003824,GO:0043231,GO:0043227,GO:0005622,GO:0008152,GO:0044237,GO:0005623,GO:0044464,GO:0044281,GO:0044710,GO:0006082,GO:0019752,GO:0043436,GO:0043229,GO:0043226,GO:0071704,GO:0044444,GO:0044238,GO:0016491,GO:0006629,GO:0044255,GO:0006631,GO:0055114,GO:0016627,GO:0032787,GO:0009056,GO:1901575,GO:0044248,GO:0016042,GO:0005777,GO:0042579,GO:0044242,GO:0003997,GO:0006635,GO:…	cytoplasm,intracellular part,catalytic activity,intracellular membrane-bounded organelle,membrane-bounded organelle,intracellular,metabolic process,cellular metabolic process,cell,cell part,small molecule metabolic process,single-organism metabolic process,organic acid metabolic process,carboxylic acid metabolic process,oxoacid metabolic process,intracellular organelle,organelle,organic substance…	--	--
XM_005680365.2	102170394	MYL6	transcript	371.3837768	314.327765	0.240641082	0.005218733	0.032586811	myosin light chain 6	GO:0005488,GO:0043167,GO:0003674,GO:0005509,GO:0043169,GO:0046872	binding,ion binding,molecular_function,calcium ion binding,cation binding,metal ion binding	oas04921,oas04270	Oxytocin signaling pathway,Vascular smooth muscle contraction
XM_005680366.2	102170394	MYL6	transcript	378.096979	543.7589416	-0.524210898	0.006000028	0.035525426	myosin light chain 6	GO:0005488,GO:0043167,GO:0003674,GO:0005509,GO:0043169,GO:0046872	binding,ion binding,molecular_function,calcium ion binding,cation binding,metal ion binding	oas04921,oas04270	Oxytocin signaling pathway,Vascular smooth muscle contraction
XM_005680367.3	102171409	MYL6B	transcript	1364.986231	332.8135316	2.036100401	9.42E-08	4.61E-05	myosin light chain 6B	GO:0005488,GO:0005509,GO:0043167,GO:0043169,GO:0046872,GO:0003674	binding,calcium ion binding,ion binding,cation binding,metal ion binding,molecular_function	oas04921,oas04270	Oxytocin signaling pathway,Vascular smooth muscle contraction
XM_005680370.3	102172515	ESYT1	transcript	32.5776784	27.2445474	0.257916272	0.017483982	0.074924822	extended synaptotagmin 1	GO:0005488,GO:0005515,GO:0008289,GO:0003674	binding,protein binding,lipid binding,molecular_function	--	--
XM_005680373.3	102173448	ERBB3	transcript	10.1796094	7.2960114	0.480502316	0.004504352	0.029228056	erb-b2 receptor tyrosine kinase 3	GO:0005488,GO:0043234,GO:0044422,GO:0044446,GO:0043231,GO:0043227,GO:0044424,GO:0044428,GO:0035639,GO:0001883,GO:0032549,GO:0032550,GO:0017076,GO:0003824,GO:0043168,GO:0032555,GO:0001882,GO:0032553,GO:0000166,GO:1901265,GO:0030554,GO:0036094,GO:0005524,GO:0005634,GO:0032559,GO:0032991,GO:0005622,GO:0043229,GO:0043226,GO:0043167,GO:0007167,GO:0007169,GO:0006796,GO:0019199,GO:0006793,GO:0005623,GO:…	binding,protein complex,organelle part,intracellular organelle part,intracellular membrane-bounded organelle,membrane-bounded organelle,intracellular part,nuclear part,purine ribonucleoside triphosphate binding,purine nucleoside binding,ribonucleoside binding,purine ribonucleoside binding,purine nucleotide binding,catalytic activity,anion binding,purine ribonucleotide binding,nucleoside binding,r…	oas05205,oas04144,oas05206,oas04020,oas04012	Proteoglycans in cancer,Endocytosis,MicroRNAs in cancer,Calcium signaling pathway,ErbB signaling pathway
XM_005680387.3	102176398	PYM1	transcript	5.388472	8.5093324	-0.659169721	0.001417007	0.013681541	PYM homolog 1%2C exon junction complex associated factor	--	--	oas03013,oas03015	RNA transport,mRNA surveillance pathway
XM_005680390.3	102177695	DNAJC14	transcript	18.832286	21.4106098	-0.185117751	0.01667124	0.072222909	DnaJ heat shock protein family (Hsp40) member C14	--	--	--	--
XM_005680477.3	102187745	SLC25A3	transcript	162.5852066	111.0267532	0.550288642	0.029028372	0.106724872	solute carrier family 25 member 3	--	--	--	--
XM_005680479.3	102187745	SLC25A3	transcript	67.6390572	145.4122422	-1.104220279	0.00584666	0.035005172	solute carrier family 25 member 3	--	--	--	--
XM_005680513.3	102172127	UTP20	transcript	6.7441236	10.683627	-0.663698631	0.001869805	0.016498087	UTP20%2C small subunit processome component	GO:0003824,GO:0008152,GO:0016053,GO:0046394,GO:0044237,GO:0044283,GO:0044711,GO:0044281,GO:0008652,GO:1901566,GO:0044710,GO:0006807,GO:0006082,GO:0019752,GO:0016614,GO:0043436,GO:1901564,GO:0071704,GO:0044238,GO:0016616,GO:0016491,GO:0006520,GO:1901576,GO:0009058,GO:0044249,GO:0055114,GO:0004455,GO:0016836,GO:0016835,GO:0009081,GO:0009082,GO:0016829,GO:0009987,GO:0003674,GO:0008150	catalytic activity,metabolic process,organic acid biosynthetic process,carboxylic acid biosynthetic process,cellular metabolic process,small molecule biosynthetic process,single-organism biosynthetic process,small molecule metabolic process,cellular amino acid biosynthetic process,organonitrogen compound biosynthetic process,single-organism metabolic process,nitrogen compound metabolic process,or…	--	--
XM_005680517.3	102172972	MYBPC1	transcript	34.6037096	3.918053	3.142717888	0.012150401	0.058262389	myosin binding protein C%2C slow type	GO:0005488,GO:0005515,GO:0009896,GO:0010508,GO:0031331,GO:0031329,GO:0003824,GO:0009894,GO:0006914,GO:0010506,GO:0005622,GO:0048522,GO:0043167,GO:0003993,GO:0016787,GO:0048518,GO:0044248,GO:0005623,GO:0044464,GO:0042578,GO:0009056,GO:0016791,GO:0044237,GO:0009893,GO:0031325,GO:0008152,GO:0009987,GO:0016788,GO:0043169,GO:0046872,GO:0003674,GO:0031323,GO:0019222,GO:0008150,GO:0008270,GO:0046914,GO:…	binding,protein binding,positive regulation of catabolic process,positive regulation of autophagy,positive regulation of cellular catabolic process,regulation of cellular catabolic process,catalytic activity,regulation of catabolic process,autophagy,regulation of autophagy,intracellular,positive regulation of cellular process,ion binding,acid phosphatase activity,hydrolase activity,positive regul…	--	--
XM_005680564.3	102182855	TXNRD1	transcript	42.0613282	31.046209	0.438077294	0.012472004	0.059259764	thioredoxin reductase 1	GO:0005488,GO:0034660,GO:0034470,GO:0036094,GO:0003824,GO:0000166,GO:1901265,GO:0006396,GO:0043168,GO:0006399,GO:0008033,GO:0008152,GO:0044237,GO:0045454,GO:0097159,GO:1901363,GO:1901566,GO:0034641,GO:0044710,GO:0006807,GO:0043167,GO:0016070,GO:1901564,GO:0071704,GO:0008610,GO:1901360,GO:0046483,GO:0044238,GO:0016491,GO:0006139,GO:0006725,GO:0050662,GO:1901576,GO:0009058,GO:0090304,GO:0006629,GO:…	binding,ncRNA metabolic process,ncRNA processing,small molecule binding,catalytic activity,nucleotide binding,nucleoside phosphate binding,RNA processing,anion binding,tRNA metabolic process,tRNA processing,metabolic process,cellular metabolic process,cell redox homeostasis,organic cyclic compound binding,heterocyclic compound binding,organonitrogen compound biosynthetic process,cellular nitrogen…	oas00240,oas00450	Pyrimidine metabolism,Selenocompound metabolism
XM_005680573.3	102185987	TCP11L2	transcript	8.6443636	4.7251482	0.871400177	0.000484537	0.006948766	t-complex 11 like 2	GO:0008152,GO:0044424,GO:0044237,GO:0043229,GO:0043226,GO:0044238,GO:0071704,GO:0005622,GO:0005623,GO:0044464,GO:0003674,GO:0032991,GO:0044260,GO:1901576,GO:0009058,GO:0044249,GO:0009987,GO:0008150,GO:0043170,GO:0034645,GO:0009059,GO:0043228,GO:0043232,GO:0044267,GO:0005737,GO:0010467,GO:0044444,GO:0019538,GO:0006412,GO:0005198,GO:0003735,GO:0005840,GO:0030529,GO:0005575	metabolic process,intracellular part,cellular metabolic process,intracellular organelle,organelle,primary metabolic process,organic substance metabolic process,intracellular,cell,cell part,molecular_function,macromolecular complex,cellular macromolecule metabolic process,organic substance biosynthetic process,biosynthetic process,cellular biosynthetic process,cellular process,biological_process,m…	--	--
XM_005680575.3	102186665	POLR3B	transcript	6.0029712	8.438676	-0.491339916	0.020416552	0.083377912	RNA polymerase III subunit B	GO:0005488,GO:0003824,GO:0006396,GO:0008152,GO:0044237,GO:0097159,GO:1901363,GO:0034641,GO:0006807,GO:0016070,GO:0071704,GO:1901360,GO:0046483,GO:0044238,GO:0006139,GO:0006725,GO:1901576,GO:0009058,GO:0090304,GO:0003676,GO:0044249,GO:1901362,GO:0018130,GO:0044271,GO:0010467,GO:0044260,GO:0019438,GO:0003899,GO:0034654,GO:0016740,GO:0032774,GO:0006351,GO:0006397,GO:0009059,GO:0034645,GO:0016071,GO:…	binding,catalytic activity,RNA processing,metabolic process,cellular metabolic process,organic cyclic compound binding,heterocyclic compound binding,cellular nitrogen compound metabolic process,nitrogen compound metabolic process,RNA metabolic process,organic substance metabolic process,organic cyclic compound metabolic process,heterocycle metabolic process,primary metabolic process,nucleobase-co…	oas01100,oas00240,oas00230,oas03020,oas05169,oas04623	Metabolic pathways,Pyrimidine metabolism,Purine metabolism,RNA polymerase,Epstein-Barr virus infection,Cytosolic DNA-sensing pathway
XM_005680660.3	102174280	EIF3D	transcript	105.034903	107.9017394	-0.038849308	0.042398836	0.137270217	eukaryotic translation initiation factor 3 subunit D	GO:0005488,GO:0005634,GO:0043231,GO:0043227,GO:0097159,GO:1901363,GO:0044424,GO:0043234,GO:0044422,GO:0044446,GO:0003676,GO:0043229,GO:0043226,GO:0043233,GO:0070013,GO:0005622,GO:0031981,GO:0031974,GO:0005623,GO:0044464,GO:0005654,GO:0044451,GO:0044428,GO:0003674,GO:0005852,GO:0008135,GO:0032991,GO:0003743,GO:0003723,GO:0005737,GO:0008023,GO:0044444,GO:0005575	binding,nucleus,intracellular membrane-bounded organelle,membrane-bounded organelle,organic cyclic compound binding,heterocyclic compound binding,intracellular part,protein complex,organelle part,intracellular organelle part,nucleic acid binding,intracellular organelle,organelle,organelle lumen,intracellular organelle lumen,intracellular,nuclear lumen,membrane-enclosed lumen,cell,cell part,nucleo…	oas03013	RNA transport
XM_005680682.3	102179742	YARS2	transcript	7.7211922	10.2088302	-0.402922031	0.005458071	0.033527829	tyrosyl-tRNA synthetase 2	GO:0005488,GO:0003723,GO:0034660,GO:0036094,GO:0003824,GO:0000166,GO:1901265,GO:0043168,GO:0006399,GO:0017076,GO:0001882,GO:0035639,GO:0001883,GO:0032549,GO:0032550,GO:0032555,GO:0032553,GO:0008152,GO:0044237,GO:0097159,GO:1901363,GO:0030554,GO:0044281,GO:0005524,GO:0034641,GO:0044710,GO:0032559,GO:0006807,GO:0006082,GO:0019752,GO:0043436,GO:0043167,GO:0016070,GO:1901564,GO:0016874,GO:0071704,GO:…	binding,RNA binding,ncRNA metabolic process,small molecule binding,catalytic activity,nucleotide binding,nucleoside phosphate binding,anion binding,tRNA metabolic process,purine nucleotide binding,nucleoside binding,purine ribonucleoside triphosphate binding,purine nucleoside binding,ribonucleoside binding,purine ribonucleoside binding,purine ribonucleotide binding,ribonucleotide binding,metaboli…	oas00970	Aminoacyl-tRNA biosynthesis
XM_005680723.3	102190305	PPFIBP1	transcript	7.0268232	13.8350164	-0.977379849	0.001250805	0.01276295	PPFIA binding protein 1	GO:0005488,GO:0005634,GO:0043231,GO:0043227,GO:0097159,GO:1901363,GO:0003677,GO:0044424,GO:0003676,GO:0043229,GO:0043226,GO:0005622,GO:0005623,GO:0044464,GO:0003674,GO:0005515,GO:0043565,GO:0005575	binding,nucleus,intracellular membrane-bounded organelle,membrane-bounded organelle,organic cyclic compound binding,heterocyclic compound binding,DNA binding,intracellular part,nucleic acid binding,intracellular organelle,organelle,intracellular,cell,cell part,molecular_function,protein binding,sequence-specific DNA binding,cellular_component	--	--
XM_005680728.2	102177091	LOC102177091	transcript	25.7243664	43.5140264	-0.758344974	0.002281183	0.018938808	60S ribosomal protein L23	GO:0008152,GO:0044424,GO:0044237,GO:0043229,GO:0043226,GO:0044238,GO:0071704,GO:0005622,GO:0005623,GO:0044464,GO:0003674,GO:0032991,GO:0044260,GO:1901576,GO:0009058,GO:0044249,GO:0009987,GO:0008150,GO:0043170,GO:0034645,GO:0009059,GO:0043228,GO:0043232,GO:0044267,GO:0005737,GO:0010467,GO:0044444,GO:0019538,GO:0006412,GO:0005198,GO:0003735,GO:0005840,GO:0030529,GO:0005575	metabolic process,intracellular part,cellular metabolic process,intracellular organelle,organelle,primary metabolic process,organic substance metabolic process,intracellular,cell,cell part,molecular_function,macromolecular complex,cellular macromolecule metabolic process,organic substance biosynthetic process,biosynthetic process,cellular biosynthetic process,cellular process,biological_process,m…	oas03010	Ribosome
XM_005680730.3	102169165	MED21	transcript	92.2967666	78.1703764	0.239658123	0.006083613	0.035924353	mediator complex subunit 21	GO:0008152,GO:0044237,GO:0034641,GO:0006807,GO:0016070,GO:0071704,GO:1901360,GO:0046483,GO:0044238,GO:0006139,GO:0006725,GO:0090304,GO:0050790,GO:0044260,GO:0065009,GO:0009056,GO:0016071,GO:1901575,GO:0043170,GO:0030234,GO:0044248,GO:0034655,GO:0044265,GO:0008047,GO:0009057,GO:0000288,GO:0000290,GO:0046700,GO:0043085,GO:0044093,GO:0044270,GO:0006402,GO:0006401,GO:1901361,GO:0019439,GO:0000956,GO:…	metabolic process,cellular metabolic process,cellular nitrogen compound metabolic process,nitrogen compound metabolic process,RNA metabolic process,organic substance metabolic process,organic cyclic compound metabolic process,heterocycle metabolic process,primary metabolic process,nucleobase-containing compound metabolic process,cellular aromatic compound metabolic process,nucleic acid metabolic …	--	--
XM_005680785.3	102188750	LDHB	transcript	213.5588108	262.8133728	-0.299405266	0.003855229	0.026740682	lactate dehydrogenase B	GO:0044710,GO:0003824,GO:0016616,GO:0016614,GO:0016787,GO:0055114,GO:0016491,GO:0008152,GO:0005975,GO:0016798,GO:0004553,GO:0071704,GO:0044238,GO:0003674,GO:0008150	single-organism metabolic process,catalytic activity,oxidoreductase activity, acting on the CH-OH group of donors, NAD or NADP as acceptor,oxidoreductase activity, acting on CH-OH group of donors,hydrolase activity,oxidation-reduction process,oxidoreductase activity,metabolic process,carbohydrate metabolic process,hydrolase activity, acting on glycosyl bonds,hydrolase activity, hydrolyzing O-glyc…	oas00620,oas00010,oas00640,oas00270,oas01100	Pyruvate metabolism,Glycolysis / Gluconeogenesis,Propanoate metabolism,Cysteine and methionine metabolism,Metabolic pathways
XM_005680790.3	102189839	GOLT1B	transcript	32.7355986	30.4920742	0.102426068	0.043117686	0.138613954	golgi transport 1B	GO:0051179,GO:0051234,GO:0006810,GO:0016192,GO:0008150	localization,establishment of localization,transport,vesicle-mediated transport,biological_process	--	--
XM_005680835.2	102181757	MAGOHB	transcript	12.7140206	17.4650128	-0.458047369	0.032944564	0.115973917	mago homolog B%2C exon junction complex core component	GO:0005634,GO:0043231,GO:0043227,GO:0044424,GO:0043229,GO:0043226,GO:0005622,GO:0005623,GO:0044464,GO:0005575	nucleus,intracellular membrane-bounded organelle,membrane-bounded organelle,intracellular part,intracellular organelle,organelle,intracellular,cell,cell part,cellular_component	oas03013,oas03040,oas03015	RNA transport,Spliceosome,mRNA surveillance pathway
XM_005680846.3	102184507	GABARAPL1	transcript	33.7945136	22.4074698	0.592809298	0.002406359	0.019494726	GABA type A receptor associated protein like 1	GO:0070925,GO:0006996,GO:0071840,GO:0016043,GO:0044424,GO:0006914,GO:0005622,GO:0044085,GO:0009605,GO:0022607,GO:0044248,GO:0000045,GO:0016236,GO:0005623,GO:0044464,GO:0009056,GO:0044237,GO:0009267,GO:0031667,GO:0031669,GO:0042594,GO:0009991,GO:0031668,GO:0071496,GO:0007033,GO:0008152,GO:0009987,GO:0044763,GO:0005737,GO:0006950,GO:0044699,GO:0033554,GO:0008150,GO:0005575,GO:0051716,GO:0007154,GO:…	organelle assembly,organelle organization,cellular component organization or biogenesis,cellular component organization,intracellular part,autophagy,intracellular,cellular component biogenesis,response to external stimulus,cellular component assembly,cellular catabolic process,autophagic vacuole assembly,macroautophagy,cell,cell part,catabolic process,cellular metabolic process,cellular response …	oas04068,oas04140,oas04727	FoxO signaling pathway,Regulation of autophagy,GABAergic synapse
XM_005680885.3	102175838	M6PR	transcript	31.5635154	37.1642952	-0.235659353	0.009853319	0.050461929	mannose-6-phosphate receptor%2C cation dependent	GO:0005737,GO:0044424,GO:0003824,GO:0005622,GO:0005623,GO:0044464,GO:0008757,GO:0051179,GO:0008173,GO:0051234,GO:0006810,GO:0016741,GO:0008649,GO:0008168,GO:0016740,GO:0046677,GO:0009636,GO:0042221,GO:0005215,GO:0003674,GO:0008150,GO:0005575,GO:0044425,GO:0016020,GO:0050896,GO:0016021,GO:0031224	cytoplasm,intracellular part,catalytic activity,intracellular,cell,cell part,S-adenosylmethionine-dependent methyltransferase activity,localization,RNA methyltransferase activity,establishment of localization,transport,transferase activity, transferring one-carbon groups,rRNA methyltransferase activity,methyltransferase activity,transferase activity,response to antibiotic,response to toxic substa…	oas04142,oas04145	Lysosome,Phagosome
XM_005680924.3	102189562	EMG1	transcript	32.6588744	46.8550836	-0.520730515	0.003101412	0.022952717	EMG1%2C N1-specific pseudouridine methyltransferase	GO:0003824,GO:0016741,GO:0008168,GO:0016740,GO:0003674	catalytic activity,transferase activity, transferring one-carbon groups,methyltransferase activity,transferase activity,molecular_function	oas03008	Ribosome biogenesis in eukaryotes
XM_005680927.3	102190592	C5H12orf57	transcript	48.2997442	68.6292222	-0.506807456	3.60E-05	0.001450156	chromosome 5 C12orf57 homolog	--	--	--	--
XM_005680996.3	102183579	SLC6A13	transcript	7.3854064	3.636191	1.022249328	6.61E-05	0.00219717	solute carrier family 6 member 13	GO:0005488,GO:0043234,GO:0006996,GO:0005509,GO:0043231,GO:0043227,GO:0071840,GO:0016043,GO:0044424,GO:0003824,GO:0032991,GO:0005622,GO:0048522,GO:0043229,GO:0016462,GO:0043226,GO:0033043,GO:0051128,GO:0043167,GO:0016787,GO:0048518,GO:0016817,GO:0016818,GO:0005623,GO:0044464,GO:0044237,GO:0034357,GO:0035556,GO:0009521,GO:0007005,GO:0010646,GO:0051179,GO:0023051,GO:0009579,GO:0044436,GO:0005739,GO:…	binding,protein complex,organelle organization,calcium ion binding,intracellular membrane-bounded organelle,membrane-bounded organelle,cellular component organization or biogenesis,cellular component organization,intracellular part,catalytic activity,macromolecular complex,intracellular,positive regulation of cellular process,intracellular organelle,pyrophosphatase activity,organelle,regulation o…	--	--
XM_005681064.3	102179362	POLR2F	transcript	32.8342014	44.4180228	-0.435945809	0.012210245	0.058387141	RNA polymerase II subunit F	GO:0005488,GO:0003824,GO:0008152,GO:0044237,GO:0097159,GO:1901363,GO:0034641,GO:0006807,GO:0016070,GO:0071704,GO:1901360,GO:0046483,GO:0044238,GO:0006139,GO:0006725,GO:1901576,GO:0009058,GO:0090304,GO:0003676,GO:0044249,GO:1901362,GO:0018130,GO:0044271,GO:0010467,GO:0044260,GO:0019438,GO:0003899,GO:0034654,GO:0016740,GO:0032774,GO:0006351,GO:0009059,GO:0034645,GO:0043170,GO:0016779,GO:0003677,GO:…	binding,catalytic activity,metabolic process,cellular metabolic process,organic cyclic compound binding,heterocyclic compound binding,cellular nitrogen compound metabolic process,nitrogen compound metabolic process,RNA metabolic process,organic substance metabolic process,organic cyclic compound metabolic process,heterocycle metabolic process,primary metabolic process,nucleobase-containing compou…	oas01100,oas05016,oas00240,oas00230,oas03020,oas05169,oas04623	Metabolic pathways,Huntington's disease,Pyrimidine metabolism,Purine metabolism,RNA polymerase,Epstein-Barr virus infection,Cytosolic DNA-sensing pathway
XM_005681086.3	102184509	RPL3	transcript	1036.528564	1135.34895	-0.131375905	0.000737394	0.009231859	ribosomal protein L3	GO:0005737,GO:0044424,GO:0005622,GO:0008152,GO:0044237,GO:0032991,GO:0005623,GO:0044464,GO:0043229,GO:0043226,GO:0071704,GO:0044444,GO:0044238,GO:1901576,GO:0009058,GO:0044249,GO:0010467,GO:0044260,GO:0009059,GO:0034645,GO:0043170,GO:0044267,GO:0030529,GO:0043228,GO:0043232,GO:0019538,GO:0009987,GO:0006412,GO:0005198,GO:0003674,GO:0008150,GO:0003735,GO:0005840,GO:0005575	cytoplasm,intracellular part,intracellular,metabolic process,cellular metabolic process,macromolecular complex,cell,cell part,intracellular organelle,organelle,organic substance metabolic process,cytoplasmic part,primary metabolic process,organic substance biosynthetic process,biosynthetic process,cellular biosynthetic process,gene expression,cellular macromolecule metabolic process,macromolecule…	oas03010	Ribosome
XM_005681089.3	102185348	RPS19BP1	transcript	29.4875852	33.0378502	-0.164012131	0.038875668	0.129445273	ribosomal protein S19 binding protein 1	--	--	--	--
XM_005681101.3	102188202	XPNPEP3	transcript	4.3569302	5.5791076	-0.356722375	0.012623312	0.059784405	X-prolyl aminopeptidase 3	GO:0005488,GO:0003824,GO:0043167,GO:0016787,GO:0004177,GO:0030145,GO:0008238,GO:0043169,GO:0046872,GO:0046914,GO:0070011,GO:0008233,GO:0003674	binding,catalytic activity,ion binding,hydrolase activity,aminopeptidase activity,manganese ion binding,exopeptidase activity,cation binding,metal ion binding,transition metal ion binding,peptidase activity, acting on L-amino acid peptides,peptidase activity,molecular_function	--	--
XM_005681114.3	102191408	CSDC2	transcript	5.5148876	1.8846218	1.549056445	8.87E-05	0.002563343	cold shock domain containing C2	GO:0005488,GO:0044237,GO:0006807,GO:0034641,GO:0097159,GO:1901363,GO:0008152,GO:0003677,GO:1901360,GO:0006725,GO:0046483,GO:0009987,GO:0006139,GO:0071704,GO:0016070,GO:0090304,GO:0044271,GO:0009058,GO:0019438,GO:0034654,GO:0018130,GO:1901362,GO:0044238,GO:0003676,GO:0044249,GO:1901576,GO:0006351,GO:0032774,GO:0003674,GO:0044260,GO:0034645,GO:0031323,GO:0019222,GO:0009059,GO:0008150,GO:0043170,GO:…	binding,cellular metabolic process,nitrogen compound metabolic process,cellular nitrogen compound metabolic process,organic cyclic compound binding,heterocyclic compound binding,metabolic process,DNA binding,organic cyclic compound metabolic process,cellular aromatic compound metabolic process,heterocycle metabolic process,cellular process,nucleobase-containing compound metabolic process,organic …	--	--
XM_005681120.2	102169168	MEI1	transcript	7.014004	3.367934	1.058374387	8.87E-05	0.002563343	meiotic double-stranded break formation protein 1	--	--	--	--
XM_005681134.3	102173169	POLDIP3	transcript	34.5399086	38.933854	-0.172760897	0.021549799	0.086521997	DNA polymerase delta interacting protein 3	GO:0005488,GO:0097159,GO:1901363,GO:0003676,GO:0003674	binding,organic cyclic compound binding,heterocyclic compound binding,nucleic acid binding,molecular_function	--	--
XM_005681312.3	102183221	GAR1	transcript	6.5847104	11.1276046	-0.756951166	0.001505153	0.014222177	GAR1 ribonucleoprotein	GO:0009451,GO:0071840,GO:0008152,GO:0044237,GO:0042254,GO:0022613,GO:0034641,GO:0006807,GO:0016070,GO:0071704,GO:1901360,GO:0046483,GO:0044238,GO:0044085,GO:0006139,GO:0006725,GO:0090304,GO:0044260,GO:0001522,GO:0043170,GO:0043412,GO:0009987,GO:0008150	RNA modification,cellular component organization or biogenesis,metabolic process,cellular metabolic process,ribosome biogenesis,ribonucleoprotein complex biogenesis,cellular nitrogen compound metabolic process,nitrogen compound metabolic process,RNA metabolic process,organic substance metabolic process,organic cyclic compound metabolic process,heterocycle metabolic process,primary metabolic proce…	oas03008	Ribosome biogenesis in eukaryotes
XM_005681330.3	102187926	PAPSS1	transcript	38.2144274	36.7460564	0.056527986	0.014309699	0.065411428	3'-phosphoadenosine 5'-phosphosulfate synthase 1	GO:0005488,GO:0036094,GO:0003824,GO:0000166,GO:1901265,GO:0043168,GO:0017076,GO:0001882,GO:0035639,GO:0001883,GO:0032549,GO:0032550,GO:0032555,GO:0032553,GO:0008152,GO:0044237,GO:0097159,GO:1901363,GO:0030554,GO:0005524,GO:0032559,GO:0043167,GO:0071704,GO:0044238,GO:1901576,GO:0009058,GO:0005975,GO:0006790,GO:0044723,GO:0016740,GO:0016051,GO:0016831,GO:0006006,GO:0016830,GO:0005996,GO:0004611,GO:…	binding,small molecule binding,catalytic activity,nucleotide binding,nucleoside phosphate binding,anion binding,purine nucleotide binding,nucleoside binding,purine ribonucleoside triphosphate binding,purine nucleoside binding,ribonucleoside binding,purine ribonucleoside binding,purine ribonucleotide binding,ribonucleotide binding,metabolic process,cellular metabolic process,organic cyclic compoun…	oas01100,oas00230,oas00450,oas00920	Metabolic pathways,Purine metabolism,Selenocompound metabolism,Sulfur metabolism
XM_005681335.3	102189197	AIMP1	transcript	52.2879408	45.3313516	0.205969078	0.026572615	0.100146769	aminoacyl tRNA synthetase complex interacting multifunctional protein 1	GO:0005488,GO:0003723,GO:0044424,GO:0006396,GO:0043231,GO:0043227,GO:0005622,GO:0008152,GO:0044237,GO:0097159,GO:1901363,GO:0005623,GO:0044464,GO:0034641,GO:0006807,GO:0005634,GO:0043229,GO:0016070,GO:0043226,GO:0071704,GO:1901360,GO:0007049,GO:0046483,GO:0044238,GO:0006139,GO:0006725,GO:0090304,GO:0003676,GO:0010467,GO:0008380,GO:0000375,GO:0044260,GO:0000049,GO:0000377,GO:0000398,GO:0006397,GO:…	binding,RNA binding,intracellular part,RNA processing,intracellular membrane-bounded organelle,membrane-bounded organelle,intracellular,metabolic process,cellular metabolic process,organic cyclic compound binding,heterocyclic compound binding,cell,cell part,cellular nitrogen compound metabolic process,nitrogen compound metabolic process,nucleus,intracellular organelle,RNA metabolic process,organe…	--	--
XM_005681397.3	102184983	RAP1GDS1	transcript	11.954524	9.8992152	0.272170627	0.00129353	0.013013911	Rap1 GTPase-GDP dissociation stimulator 1	GO:0005488,GO:0005515,GO:0003674	binding,protein binding,molecular_function	--	--
XM_005681406.3	102187927	UNC5C	transcript	3.316072	5.7193318	-0.786371273	0.014432669	0.065685567	unc-5 netrin receptor C	GO:0005488,GO:0003674,GO:0005515,GO:0009987,GO:0008150,GO:0044763,GO:0044699,GO:0050794,GO:0050789,GO:0065007,GO:0050896,GO:0051716,GO:0007154,GO:0023052,GO:0044700,GO:0007165	binding,molecular_function,protein binding,cellular process,biological_process,single-organism cellular process,single-organism process,regulation of cellular process,regulation of biological process,biological regulation,response to stimulus,cellular response to stimulus,cell communication,signaling,single organism signaling,signal transduction	oas04360	Axon guidance
XM_005681439.3	102170956	FAM13A	transcript	22.9684562	9.4844894	1.276011878	0.000619316	0.008210519	family with sequence similarity 13 member A	GO:0043234,GO:0044422,GO:0044446,GO:1901564,GO:0043231,GO:0043227,GO:0044424,GO:0003824,GO:0032991,GO:0005622,GO:0043229,GO:0043226,GO:0016787,GO:0005623,GO:0044464,GO:0044237,GO:0031090,GO:0006807,GO:0034641,GO:0012505,GO:0008152,GO:0044432,GO:0005789,GO:0042175,GO:0009987,GO:0005783,GO:0044763,GO:0071704,GO:0043603,GO:0006518,GO:0005737,GO:0005787,GO:0006465,GO:0044699,GO:0044238,GO:0016740,GO:…	protein complex,organelle part,intracellular organelle part,organonitrogen compound metabolic process,intracellular membrane-bounded organelle,membrane-bounded organelle,intracellular part,catalytic activity,macromolecular complex,intracellular,intracellular organelle,organelle,hydrolase activity,cell,cell part,cellular metabolic process,organelle membrane,nitrogen compound metabolic process,cell…	--	--
XM_005681443.3	102172799	HERC3	transcript	7.1504288	5.2527684	0.444951785	0.001308995	0.01305785	HECT and RLD domain containing E3 ubiquitin protein ligase 3	GO:0005488,GO:0003824,GO:0016874,GO:0016879,GO:0016881,GO:0097367,GO:0004842,GO:0019787,GO:0008061,GO:0003674	binding,catalytic activity,ligase activity,ligase activity, forming carbon-nitrogen bonds,acid-amino acid ligase activity,carbohydrate derivative binding,ubiquitin-protein ligase activity,small conjugating protein ligase activity,chitin binding,molecular_function	oas04120	Ubiquitin mediated proteolysis
XM_005681449.3	102174641	PKD2	transcript	18.559222	28.1162952	-0.599270273	0.000442889	0.006619584	polycystin 2%2C transient receptor potential cation channel	GO:0005488,GO:0005509,GO:0043167,GO:0051179,GO:0051234,GO:0006810,GO:0006811,GO:0044765,GO:0022892,GO:0015075,GO:0043169,GO:0046872,GO:0022891,GO:0022857,GO:0005215,GO:0009987,GO:0005216,GO:0022838,GO:0015267,GO:0022803,GO:0003674,GO:0008150,GO:0055085,GO:0044699,GO:0005575,GO:0044763,GO:0016020	binding,calcium ion binding,ion binding,localization,establishment of localization,transport,ion transport,single-organism transport,substrate-specific transporter activity,ion transmembrane transporter activity,cation binding,metal ion binding,substrate-specific transmembrane transporter activity,transmembrane transporter activity,transporter activity,cellular process,ion channel activity,substr…	--	--
XM_005681454.3	102175843	IBSP	transcript	3.4595602	1.6304302	1.085335966	0.020765918	0.084229505	integrin binding sialoprotein	GO:0005488,GO:0043234,GO:0044422,GO:0044446,GO:0043231,GO:0043227,GO:0007155,GO:0022610,GO:0071840,GO:0044424,GO:0044428,GO:0031981,GO:0031974,GO:0043233,GO:0070013,GO:0034660,GO:0003824,GO:0044707,GO:0005634,GO:0032991,GO:0030684,GO:0005622,GO:0043229,GO:0043226,GO:0005730,GO:0044085,GO:0032501,GO:0005576,GO:0005623,GO:0044464,GO:0003887,GO:0044237,GO:0034061,GO:0034470,GO:0022613,GO:0006807,GO:…	binding,protein complex,organelle part,intracellular organelle part,intracellular membrane-bounded organelle,membrane-bounded organelle,cell adhesion,biological adhesion,cellular component organization or biogenesis,intracellular part,nuclear part,nuclear lumen,membrane-enclosed lumen,organelle lumen,intracellular organelle lumen,ncRNA metabolic process,catalytic activity,single-multicellular org…	oas04510,oas04512,oas04151	Focal adhesion,ECM-receptor interaction,PI3K-Akt signaling pathway
XM_005681567.3	102182681	GNPDA2	transcript	14.7689592	17.7216976	-0.26294865	0.020481307	0.083523059	glucosamine-6-phosphate deaminase 2	GO:0044424,GO:0032991,GO:0005622,GO:0043229,GO:0043226,GO:0005623,GO:0044464,GO:0044237,GO:0008152,GO:0005975,GO:0043228,GO:0043232,GO:0009987,GO:0071704,GO:0005737,GO:0009058,GO:0044238,GO:0044249,GO:1901576,GO:0003674,GO:0044444,GO:0044260,GO:0034645,GO:0009059,GO:0005198,GO:0044267,GO:0008150,GO:0043170,GO:0010467,GO:0006412,GO:0019538,GO:0030529,GO:0005575,GO:0003735,GO:0005840	intracellular part,macromolecular complex,intracellular,intracellular organelle,organelle,cell,cell part,cellular metabolic process,metabolic process,carbohydrate metabolic process,non-membrane-bounded organelle,intracellular non-membrane-bounded organelle,cellular process,organic substance metabolic process,cytoplasm,biosynthetic process,primary metabolic process,cellular biosynthetic process,or…	oas01100,oas00520	Metabolic pathways,Amino sugar and nucleotide sugar metabolism
XM_005681586.3	102187306	NIPAL1	transcript	4.9296044	3.119672	0.660077522	0.015650211	0.069245592	NIPA like domain containing 1	GO:0006812,GO:0051179,GO:0030001,GO:0072511,GO:0008324,GO:0046873,GO:0070838,GO:0072509,GO:0051234,GO:0006810,GO:0015095,GO:0015693,GO:0044765,GO:0006811,GO:0044699,GO:0022890,GO:0022892,GO:0015075,GO:0003674,GO:0022891,GO:0022857,GO:0008150,GO:0005215,GO:0005575,GO:0016020,GO:0044425,GO:0031224,GO:0016021	cation transport,localization,metal ion transport,divalent inorganic cation transport,cation transmembrane transporter activity,metal ion transmembrane transporter activity,divalent metal ion transport,divalent inorganic cation transmembrane transporter activity,establishment of localization,transport,magnesium ion transmembrane transporter activity,magnesium ion transport,single-organism transpo…	--	--
XM_005681603.3	102191686	OCIAD2	transcript	11.1017994	6.9278278	0.680318555	0.030351966	0.109574704	OCIA domain containing 2	--	--	--	--
XM_005681610.3	102170404	RASL11B	transcript	21.54607	9.8247338	1.132934523	4.84E-05	0.001773658	RAS like family 11 member B	GO:0005488,GO:0035639,GO:0001883,GO:0032549,GO:0032550,GO:0017076,GO:0003824,GO:0043168,GO:0032555,GO:0001882,GO:0032553,GO:0000166,GO:1901265,GO:0030554,GO:0036094,GO:0005524,GO:0032559,GO:0016462,GO:0017111,GO:0043167,GO:0016787,GO:0003924,GO:0016817,GO:0007264,GO:0016818,GO:0019001,GO:0005525,GO:0006812,GO:0032561,GO:0035556,GO:0016887,GO:0051179,GO:0097159,GO:1901363,GO:0030001,GO:0072511,GO:…	binding,purine ribonucleoside triphosphate binding,purine nucleoside binding,ribonucleoside binding,purine ribonucleoside binding,purine nucleotide binding,catalytic activity,anion binding,purine ribonucleotide binding,nucleoside binding,ribonucleotide binding,nucleotide binding,nucleoside phosphate binding,adenyl nucleotide binding,small molecule binding,ATP binding,adenyl ribonucleotide binding…	--	--
XM_005681611.3	102170682	SCFD2	transcript	10.5564634	8.4576608	0.319795981	0.003433181	0.02458962	sec1 family domain containing 2	GO:0009987,GO:0008150,GO:0051641,GO:0051649,GO:0016192,GO:0051179,GO:0044763,GO:0051234,GO:0006887,GO:0006810,GO:0044699,GO:0006904,GO:0022406,GO:0048278,GO:0044765,GO:0032940,GO:0046903	cellular process,biological_process,cellular localization,establishment of localization in cell,vesicle-mediated transport,localization,single-organism cellular process,establishment of localization,exocytosis,transport,single-organism process,vesicle docking involved in exocytosis,membrane docking,vesicle docking,single-organism transport,secretion by cell,secretion	--	--
XM_005681615.3	102170957	LNX1	transcript	17.0318626	11.6933112	0.5425527	3.97E-05	0.001536803	ligand of numb-protein X 1	GO:0005488,GO:0003824,GO:0008152,GO:0044237,GO:0044238,GO:0071704,GO:0043167,GO:0003674,GO:0044260,GO:0006464,GO:0036211,GO:0005515,GO:0043412,GO:0009987,GO:0008150,GO:0043170,GO:0016874,GO:0070647,GO:0005576,GO:0044267,GO:0016879,GO:0043169,GO:0009405,GO:0046872,GO:0016567,GO:0016881,GO:0032446,GO:0019538,GO:0004842,GO:0019787,GO:0008270,GO:0051704,GO:0046914,GO:0005575	binding,catalytic activity,metabolic process,cellular metabolic process,primary metabolic process,organic substance metabolic process,ion binding,molecular_function,cellular macromolecule metabolic process,cellular protein modification process,protein modification process,protein binding,macromolecule modification,cellular process,biological_process,macromolecule metabolic process,ligase activity…	--	--
XM_005681627.3	102174007	PDGFRA	transcript	92.3432052	127.2910432	-0.463053194	0.000305346	0.005308005	platelet derived growth factor receptor alpha	GO:0005488,GO:0097159,GO:1901363,GO:0003824,GO:0036094,GO:0000166,GO:1901265,GO:0043168,GO:0001882,GO:0035639,GO:0032553,GO:0001883,GO:0032549,GO:0032550,GO:0032555,GO:0008152,GO:0017076,GO:0005524,GO:0032559,GO:0030554,GO:0044237,GO:0044238,GO:0071704,GO:0043167,GO:0016773,GO:0003674,GO:0006468,GO:0016740,GO:0006796,GO:0006793,GO:0044260,GO:0016310,GO:0004672,GO:0006464,GO:0036211,GO:0005515,GO:…	binding,organic cyclic compound binding,heterocyclic compound binding,catalytic activity,small molecule binding,nucleotide binding,nucleoside phosphate binding,anion binding,nucleoside binding,purine ribonucleoside triphosphate binding,ribonucleotide binding,purine nucleoside binding,ribonucleoside binding,purine ribonucleoside binding,purine ribonucleotide binding,metabolic process,purine nucleo…	oas05166,oas05200,oas05215,oas05214,oas05218,oas04810,oas04510,oas04151,oas05206,oas04015,oas04060,oas04014,oas04540,oas04144,oas04010,oas04020	HTLV-I infection,Pathways in cancer,Prostate cancer,Glioma,Melanoma,Regulation of actin cytoskeleton,Focal adhesion,PI3K-Akt signaling pathway,MicroRNAs in cancer,Rap1 signaling pathway,Cytokine-cytokine receptor interaction,Ras signaling pathway,Gap junction,Endocytosis,MAPK signaling pathway,Calcium signaling pathway
XM_005681637.3	102177423	SRP72	transcript	34.371371	31.6429954	0.119321224	0.039306081	0.130445508	signal recognition particle 72	GO:0005488,GO:0003723,GO:0046907,GO:0005737,GO:0044424,GO:0051649,GO:0072594,GO:0005622,GO:0051641,GO:0070972,GO:0033036,GO:0005515,GO:0008104,GO:0097159,GO:1901363,GO:0034613,GO:0070727,GO:0006614,GO:0045047,GO:0072599,GO:0032991,GO:0045184,GO:0005623,GO:0044464,GO:0015031,GO:0006886,GO:0006613,GO:0006612,GO:0051179,GO:0044444,GO:0006812,GO:0051234,GO:0006810,GO:0033365,GO:0071702,GO:0030001,GO:…	binding,RNA binding,intracellular transport,cytoplasm,intracellular part,establishment of localization in cell,establishment of protein localization to organelle,intracellular,cellular localization,protein localization to endoplasmic reticulum,macromolecule localization,protein binding,protein localization,organic cyclic compound binding,heterocyclic compound binding,cellular protein localization…	oas03060	Protein export
XM_005681645.3	102181107	LOC102181107	transcript	6.509763	4.0158672	0.696893459	0.000825795	0.010031571	RE1-silencing transcription factor	GO:0005488,GO:0097159,GO:1901363,GO:0003676,GO:0043167,GO:0003674,GO:0003723,GO:0043169,GO:0046872	binding,organic cyclic compound binding,heterocyclic compound binding,nucleic acid binding,ion binding,molecular_function,RNA binding,cation binding,metal ion binding	oas04550,oas05016	Signaling pathways regulating pluripotency of stem cells,Huntington's disease
XM_005681779.3	102185644	SDAD1	transcript	11.3660298	15.8402344	-0.478865281	0.039780873	0.131564085	SDA1 domain containing 1	GO:0005488,GO:0036094,GO:0003824,GO:0000166,GO:1901265,GO:0043168,GO:0017076,GO:0001882,GO:0035639,GO:0001883,GO:0032549,GO:0032550,GO:0032555,GO:0032553,GO:0008152,GO:0044237,GO:0097159,GO:1901363,GO:0030554,GO:0005524,GO:0034641,GO:0032559,GO:0006807,GO:0043167,GO:0071704,GO:1901360,GO:0046483,GO:0044238,GO:0006139,GO:0006725,GO:0016462,GO:0017111,GO:0016887,GO:0016817,GO:0090304,GO:0003676,GO:…	binding,small molecule binding,catalytic activity,nucleotide binding,nucleoside phosphate binding,anion binding,purine nucleotide binding,nucleoside binding,purine ribonucleoside triphosphate binding,purine nucleoside binding,ribonucleoside binding,purine ribonucleoside binding,purine ribonucleotide binding,ribonucleotide binding,metabolic process,cellular metabolic process,organic cyclic compoun…	--	--
XM_005681813.3	102170958	ANTXR2	transcript	47.9030296	36.477726	0.393101106	2.04E-05	0.000986925	anthrax toxin receptor 2	GO:0003674,GO:0005575,GO:0016020,GO:0044425,GO:0031224,GO:0004872,GO:0016021	molecular_function,cellular_component,membrane,membrane part,intrinsic to membrane,receptor activity,integral to membrane	--	--
XM_005681896.3	102191413	LYAR	transcript	8.788295	11.3890188	-0.373988256	0.020621277	0.083864015	Ly1 antibody reactive	--	--	--	--
XM_005681976.3	102174922	GRPEL1	transcript	10.609232	13.5345034	-0.35132173	0.012309303	0.058762594	GrpE like 1%2C mitochondrial	GO:0005488,GO:0046907,GO:0005737,GO:0044424,GO:0036094,GO:0000166,GO:1901265,GO:0043231,GO:0043227,GO:0051649,GO:0005622,GO:0017076,GO:0051641,GO:0008152,GO:0033036,GO:0005515,GO:0044237,GO:0008104,GO:0097159,GO:1901363,GO:0034613,GO:0070727,GO:0030554,GO:0045184,GO:0005623,GO:0044464,GO:0015031,GO:0006886,GO:0043229,GO:0043226,GO:0051179,GO:0071704,GO:0044444,GO:0051234,GO:0044238,GO:0006810,GO:…	binding,intracellular transport,cytoplasm,intracellular part,small molecule binding,nucleotide binding,nucleoside phosphate binding,intracellular membrane-bounded organelle,membrane-bounded organelle,establishment of localization in cell,intracellular,purine nucleotide binding,cellular localization,metabolic process,macromolecule localization,protein binding,cellular metabolic process,protein loc…	--	--
XM_005682073.3	102184707	MRPL55	transcript	8.4395404	9.8311052	-0.220189177	0.040468839	0.133168215	mitochondrial ribosomal protein L55	GO:0044422,GO:0044446,GO:0006996,GO:0043231,GO:0043227,GO:0071840,GO:0016043,GO:0044424,GO:0005622,GO:0043229,GO:0043226,GO:0031304,GO:0031305,GO:0032592,GO:0005623,GO:0044464,GO:0031090,GO:0031300,GO:0031301,GO:0031967,GO:0031966,GO:0031975,GO:0007005,GO:0005740,GO:0005739,GO:0044429,GO:0044455,GO:0009987,GO:0005743,GO:0044763,GO:0019866,GO:0005737,GO:0044699,GO:0044444,GO:0008150,GO:0005575,GO:…	organelle part,intracellular organelle part,organelle organization,intracellular membrane-bounded organelle,membrane-bounded organelle,cellular component organization or biogenesis,cellular component organization,intracellular part,intracellular,intracellular organelle,organelle,intrinsic to mitochondrial inner membrane,integral to mitochondrial inner membrane,integral to mitochondrial membrane,c…	--	--
XM_005682081.3	102187118	NDUFA13	transcript	49.7817864	65.4281296	-0.394293027	0.000384226	0.006038231	NADH:ubiquinone oxidoreductase subunit A13	GO:0005623,GO:0044464,GO:0071944,GO:0005887,GO:0031226,GO:0005886,GO:0044459,GO:0005575,GO:0044425,GO:0016020,GO:0016021,GO:0031224	cell,cell part,cell periphery,integral to plasma membrane,intrinsic to plasma membrane,plasma membrane,plasma membrane part,cellular_component,membrane part,membrane,integral to membrane,intrinsic to membrane	oas01100,oas05016,oas05010,oas04932,oas00190,oas05012	Metabolic pathways,Huntington's disease,Alzheimer's disease,Non-alcoholic fatty liver disease (NAFLD),Oxidative phosphorylation,Parkinson's disease
XM_005682100.3	102191512	DDX49	transcript	6.1439396	8.7997406	-0.518296963	0.006754207	0.038654459	DEAD-box helicase 49	GO:0005488,GO:0036094,GO:0003824,GO:0000166,GO:1901265,GO:0043168,GO:0017076,GO:0001882,GO:0035639,GO:0001883,GO:0032549,GO:0032550,GO:0032555,GO:0032553,GO:0008152,GO:0097159,GO:1901363,GO:0030554,GO:0005524,GO:0032559,GO:0006807,GO:0043167,GO:1901564,GO:0071704,GO:0003676,GO:0016787,GO:1901136,GO:0097367,GO:1901135,GO:0009056,GO:1901575,GO:0043170,GO:1901565,GO:0008061,GO:0003677,GO:0009057,GO:…	binding,small molecule binding,catalytic activity,nucleotide binding,nucleoside phosphate binding,anion binding,purine nucleotide binding,nucleoside binding,purine ribonucleoside triphosphate binding,purine nucleoside binding,ribonucleoside binding,purine ribonucleoside binding,purine ribonucleotide binding,ribonucleotide binding,metabolic process,organic cyclic compound binding,heterocyclic comp…	--	--
XM_005682110.3	102170503	GDF15	transcript	10.7324634	6.0808944	0.819625812	0.001228229	0.012628352	growth differentiation factor 15	GO:0005488,GO:0003674,GO:0005515,GO:0005102,GO:0008083	binding,molecular_function,protein binding,receptor binding,growth factor activity	--	--
XM_005682134.3	102176780	USE1	transcript	25.5383804	28.7057258	-0.168671499	0.01399375	0.064522177	unconventional SNARE in the ER 1	GO:0005634,GO:0007049,GO:0043231,GO:0043227,GO:0044424,GO:0043229,GO:0043226,GO:0005622,GO:0005623,GO:0044464,GO:0009987,GO:0008150,GO:0044763,GO:0044699,GO:0005575	nucleus,cell cycle,intracellular membrane-bounded organelle,membrane-bounded organelle,intracellular part,intracellular organelle,organelle,intracellular,cell,cell part,cellular process,biological_process,single-organism cellular process,single-organism process,cellular_component	oas04130	SNARE interactions in vesicular transport
XM_005682137.3	102177611	SMIM7	transcript	30.6985824	40.6811044	-0.406186809	0.007296364	0.040697074	small integral membrane protein 7	--	--	--	--
XM_005682256.3	102172884	DDX39A	transcript	5.6750144	15.177463	-1.419234698	0.021392845	0.086091205	DEAD-box helicase 39A	GO:0005488,GO:0097159,GO:1901363,GO:0003824,GO:0036094,GO:0000166,GO:1901265,GO:0003677,GO:0043168,GO:0001882,GO:0035639,GO:0032553,GO:0001883,GO:0032549,GO:0032550,GO:0032555,GO:0017076,GO:0005524,GO:0032559,GO:0030554,GO:0003676,GO:0043167,GO:0016787,GO:0003674	binding,organic cyclic compound binding,heterocyclic compound binding,catalytic activity,small molecule binding,nucleotide binding,nucleoside phosphate binding,DNA binding,anion binding,nucleoside binding,purine ribonucleoside triphosphate binding,ribonucleotide binding,purine nucleoside binding,ribonucleoside binding,purine ribonucleoside binding,purine ribonucleotide binding,purine nucleotide b…	--	--
XM_005682270.3	102176952	TRMT1	transcript	2.6740948	4.7697246	-0.834855357	0.003037291	0.022690103	tRNA methyltransferase 1	GO:0005488,GO:0003723,GO:0034660,GO:0034470,GO:0003824,GO:0006396,GO:0006399,GO:0009451,GO:0008033,GO:0071840,GO:0008152,GO:0044237,GO:0006364,GO:0016072,GO:0097159,GO:1901363,GO:0042254,GO:0022613,GO:0034641,GO:0006807,GO:0043167,GO:0016070,GO:0008757,GO:0043414,GO:0071704,GO:0032259,GO:1901360,GO:0008173,GO:0046483,GO:0044238,GO:0044085,GO:0006139,GO:0006725,GO:0001510,GO:0090304,GO:0003676,GO:…	binding,RNA binding,ncRNA metabolic process,ncRNA processing,catalytic activity,RNA processing,tRNA metabolic process,RNA modification,tRNA processing,cellular component organization or biogenesis,metabolic process,cellular metabolic process,rRNA processing,rRNA metabolic process,organic cyclic compound binding,heterocyclic compound binding,ribosome biogenesis,ribonucleoprotein complex biogenesis…	--	--
XM_005682286.3	102181486	ASNA1	transcript	24.3625286	34.4866858	-0.501375612	0.012847262	0.060525502	arsA arsenite transporter%2C ATP-binding%2C homolog 1 (bacterial)	GO:0005488,GO:0046907,GO:0036094,GO:0003824,GO:0000166,GO:1901265,GO:0043168,GO:0051649,GO:0072594,GO:0017076,GO:0051641,GO:0070972,GO:0001882,GO:0035639,GO:0001883,GO:0032549,GO:0032550,GO:0032555,GO:0032553,GO:0033036,GO:0008104,GO:0097159,GO:1901363,GO:0034613,GO:0070727,GO:0030554,GO:0006614,GO:0045047,GO:0072599,GO:0045184,GO:0015031,GO:0005525,GO:0019001,GO:0006886,GO:0006613,GO:0032561,GO:…	binding,intracellular transport,small molecule binding,catalytic activity,nucleotide binding,nucleoside phosphate binding,anion binding,establishment of localization in cell,establishment of protein localization to organelle,purine nucleotide binding,cellular localization,protein localization to endoplasmic reticulum,nucleoside binding,purine ribonucleoside triphosphate binding,purine nucleoside …	--	--
XM_005682299.3	102185733	CALR	transcript	305.835486	388.5383972	-0.345301368	0.00281483	0.021597753	calreticulin	GO:0005488,GO:0044422,GO:0044446,GO:0005737,GO:0043234,GO:0044424,GO:0043231,GO:0043227,GO:0005622,GO:0051641,GO:0071840,GO:0044428,GO:0008152,GO:0033036,GO:0005515,GO:0044237,GO:0008104,GO:0031974,GO:0034613,GO:0070727,GO:0032991,GO:0005623,GO:0044464,GO:0031981,GO:0043233,GO:0070013,GO:0005509,GO:0006996,GO:0044710,GO:0005634,GO:0043167,GO:0043229,GO:0016043,GO:0043226,GO:0051179,GO:0071704,GO:…	binding,organelle part,intracellular organelle part,cytoplasm,protein complex,intracellular part,intracellular membrane-bounded organelle,membrane-bounded organelle,intracellular,cellular localization,cellular component organization or biogenesis,nuclear part,metabolic process,macromolecule localization,protein binding,cellular metabolic process,protein localization,membrane-enclosed lumen,cellul…	oas04141,oas04612,oas05166,oas04145,oas05142	Protein processing in endoplasmic reticulum,Antigen processing and presentation,HTLV-I infection,Phagosome,Chagas disease (American trypanosomiasis)
XM_005682368.2	102184613	TMED1	transcript	28.9143054	35.0851548	-0.279077283	0.025942479	0.098542972	transmembrane p24 trafficking protein 1	GO:0051179,GO:0051234,GO:0006810,GO:0008150,GO:0005575,GO:0044425,GO:0016020,GO:0016021,GO:0031224	localization,establishment of localization,transport,biological_process,cellular_component,membrane part,membrane,integral to membrane,intrinsic to membrane	--	--
XM_005682375.3	102186579	LDLR	transcript	5.1146094	7.1505452	-0.483429179	0.000800654	0.00978325	low density lipoprotein receptor	GO:0005488,GO:0005515,GO:0005509,GO:0043167,GO:0043169,GO:0046872,GO:0003674	binding,protein binding,calcium ion binding,ion binding,cation binding,metal ion binding,molecular_function	oas04144,oas05145,oas04976,oas05160,oas04913	Endocytosis,Toxoplasmosis,Bile secretion,Hepatitis C,Ovarian steroidogenesis
XM_005682380.3	102187938	TMEM205	transcript	10.9735934	4.904523	1.16185129	0.040342005	0.133004476	transmembrane protein 205	--	--	--	--
XM_005682386.3	102189299	SWSAP1	transcript	7.4978704	8.993601	-0.262417991	0.003827303	0.026650011	SWIM-type zinc finger 7 associated protein 1	GO:0005488,GO:0036094,GO:0003824,GO:0000166,GO:1901265,GO:0043168,GO:0017076,GO:0001882,GO:0035639,GO:0001883,GO:0032549,GO:0032550,GO:0032555,GO:0032553,GO:0097159,GO:1901363,GO:0030554,GO:0005524,GO:0032559,GO:0043167,GO:0016740,GO:0051704,GO:0044403,GO:0016772,GO:0044419,GO:0016032,GO:0044764,GO:0009987,GO:0016301,GO:0003674,GO:0008150	binding,small molecule binding,catalytic activity,nucleotide binding,nucleoside phosphate binding,anion binding,purine nucleotide binding,nucleoside binding,purine ribonucleoside triphosphate binding,purine nucleoside binding,ribonucleoside binding,purine ribonucleoside binding,purine ribonucleotide binding,ribonucleotide binding,organic cyclic compound binding,heterocyclic compound binding,adeny…	--	--
XM_005682391.3	102190599	CNN1	transcript	15.131842	12.3144046	0.297240742	0.000611578	0.008147959	calponin 1	GO:0005488,GO:0005515,GO:0003674	binding,protein binding,molecular_function	--	--
XM_005682424.3	102175758	CD320	transcript	5.4861672	8.6383754	-0.654961422	0.006723222	0.038518087	CD320 molecule	GO:0005488,GO:0005515,GO:0003674	binding,protein binding,molecular_function	--	--
XM_005682449.3	102186297	COL5A3	transcript	5.2883446	2.088556	1.340310362	0.011192357	0.055167457	collagen type V alpha 3 chain	GO:0044421,GO:0031012,GO:0005578,GO:0005576,GO:0005201,GO:0044420,GO:0005581,GO:0003674,GO:0005198,GO:0005575	extracellular region part,extracellular matrix,proteinaceous extracellular matrix,extracellular region,extracellular matrix structural constituent,extracellular matrix part,collagen,molecular_function,structural molecule activity,cellular_component	oas04510,oas04512,oas05146,oas04151,oas04611,oas04974	Focal adhesion,ECM-receptor interaction,Amoebiasis,PI3K-Akt signaling pathway,Platelet activation,Protein digestion and absorption
XM_005682508.3	102181591	DUS3L	transcript	3.538393	5.9514042	-0.750135811	0.000272311	0.004951728	dihydrouridine synthase 3 like	GO:0005488,GO:0034660,GO:0034470,GO:0036094,GO:0003824,GO:0000166,GO:1901265,GO:0006396,GO:0043168,GO:0006399,GO:0008033,GO:0008152,GO:0044237,GO:0097159,GO:1901363,GO:0034641,GO:0044710,GO:0006807,GO:0043167,GO:0016070,GO:0071704,GO:1901360,GO:0046483,GO:0044238,GO:0016491,GO:0006139,GO:0006725,GO:0050662,GO:1901576,GO:0009058,GO:0090304,GO:0003676,GO:0044249,GO:0055114,GO:1901362,GO:0018130,GO:…	binding,ncRNA metabolic process,ncRNA processing,small molecule binding,catalytic activity,nucleotide binding,nucleoside phosphate binding,RNA processing,anion binding,tRNA metabolic process,tRNA processing,metabolic process,cellular metabolic process,organic cyclic compound binding,heterocyclic compound binding,cellular nitrogen compound metabolic process,single-organism metabolic process,nitrog…	--	--
XM_005682562.3	102173551	SHD	transcript	1.8059136	4.5424352	-1.330737062	0.000136316	0.003271084	Src homology 2 domain containing transforming protein D	--	--	--	--
XM_005682563.3	102173835	CCDC94	transcript	3.145455	4.9509732	-0.654443417	0.011687618	0.056821125	coiled-coil domain containing 94	--	--	--	--
XM_005682572.3	102176034	EEF2	transcript	520.2085938	554.5603392	-0.092254209	0.040620181	0.133478709	eukaryotic translation elongation factor 2	GO:0005488,GO:0097159,GO:1901363,GO:0036094,GO:0000166,GO:1901265,GO:0043168,GO:0001882,GO:0035639,GO:0032553,GO:0001883,GO:0032549,GO:0032550,GO:0032555,GO:0017076,GO:0043167,GO:0003674,GO:0005525,GO:0032561,GO:0019001	binding,organic cyclic compound binding,heterocyclic compound binding,small molecule binding,nucleotide binding,nucleoside phosphate binding,anion binding,nucleoside binding,purine ribonucleoside triphosphate binding,ribonucleotide binding,purine nucleoside binding,ribonucleoside binding,purine ribonucleoside binding,purine ribonucleotide binding,purine nucleotide binding,ion binding,molecular_fu…	oas04152,oas04921	AMPK signaling pathway,Oxytocin signaling pathway
XM_005682607.3	102185082	AP3D1	transcript	10.7624384	13.6092582	-0.338583452	0.004291106	0.028608452	adaptor related protein complex 3 delta 1 subunit	GO:0005488,GO:0046907,GO:0005737,GO:0043234,GO:0044424,GO:0051649,GO:0005622,GO:0051641,GO:0033036,GO:0005515,GO:0008104,GO:0034613,GO:0070727,GO:0032991,GO:0045184,GO:0005623,GO:0044464,GO:0015031,GO:0006886,GO:0051179,GO:0044444,GO:0051234,GO:0006810,GO:0071702,GO:0016192,GO:0030117,GO:0048475,GO:0009987,GO:0003674,GO:0008150,GO:0044699,GO:0005575,GO:0044763,GO:0044425,GO:0016020	binding,intracellular transport,cytoplasm,protein complex,intracellular part,establishment of localization in cell,intracellular,cellular localization,macromolecule localization,protein binding,protein localization,cellular protein localization,cellular macromolecule localization,macromolecular complex,establishment of protein localization,cell,cell part,protein transport,intracellular protein tr…	oas04142	Lysosome
XM_005682683.3	102184712	CTXN3	transcript	11.4404206	0.8443756	3.760111393	1.35E-07	5.47E-05	cortexin 3	GO:0005575,GO:0016020,GO:0044425,GO:0031224	cellular_component,membrane,membrane part,intrinsic to membrane	--	--
XM_005682686.3	102185458	MEGF10	transcript	11.65597	9.3245008	0.321970673	0.014660088	0.066448778	multiple EGF like domains 10	GO:0005488,GO:0005515,GO:0003674	binding,protein binding,molecular_function	--	--
XM_005682690.3	102186582	LMNB1	transcript	24.1256328	36.201278	-0.585473845	0.000590957	0.007952066	lamin B1	GO:0044424,GO:0043234,GO:0044422,GO:0044446,GO:0043229,GO:0043226,GO:0005622,GO:0005623,GO:0044464,GO:0003674,GO:0032991,GO:0044430,GO:0005856,GO:0043228,GO:0043232,GO:0005882,GO:0045111,GO:0005198,GO:0005575	intracellular part,protein complex,organelle part,intracellular organelle part,intracellular organelle,organelle,intracellular,cell,cell part,molecular_function,macromolecular complex,cytoskeletal part,cytoskeleton,non-membrane-bounded organelle,intracellular non-membrane-bounded organelle,intermediate filament,intermediate filament cytoskeleton,structural molecule activity,cellular_component	--	--
XM_005682692.3	102187125	ALDH7A1	transcript	23.7219172	31.1335856	-0.392251126	0.000206576	0.004180058	aldehyde dehydrogenase 7 family member A1	GO:0003824,GO:0008152,GO:0044710,GO:0016491,GO:0055114,GO:0003674,GO:0008150	catalytic activity,metabolic process,single-organism metabolic process,oxidoreductase activity,oxidation-reduction process,molecular_function,biological_process	oas01100,oas01230,oas00620,oas00280,oas00010,oas00071,oas00380,oas00310,oas00330,oas00340,oas00410,oas00561,oas00260,oas00053	Metabolic pathways,Biosynthesis of amino acids,Pyruvate metabolism,Valine, leucine and isoleucine degradation,Glycolysis / Gluconeogenesis,Fatty acid degradation,Tryptophan metabolism,Lysine degradation,Arginine and proline metabolism,Histidine metabolism,beta-Alanine metabolism,Glycerolipid metabolism,Glycine, serine and threonine metabolism,Ascorbate and aldarate metabolism
XM_005682716.3	102169472	LOX	transcript	130.245581	180.7210512	-0.472530142	0.000449787	0.006687793	lysyl oxidase	GO:0005488,GO:0003824,GO:0044710,GO:0008152,GO:0055114,GO:0043167,GO:0016491,GO:0003674,GO:0008150,GO:0016638,GO:0005507,GO:0016641,GO:0043169,GO:0046872,GO:0046914	binding,catalytic activity,single-organism metabolic process,metabolic process,oxidation-reduction process,ion binding,oxidoreductase activity,molecular_function,biological_process,oxidoreductase activity, acting on the CH-NH2 group of donors,copper ion binding,oxidoreductase activity, acting on the CH-NH2 group of donors, oxygen as acceptor,cation binding,metal ion binding,transition metal ion b…	--	--
XM_005682720.3	102172142	HSD17B4	transcript	35.2811484	32.385719	0.123539747	0.024249505	0.093665561	hydroxysteroid 17-beta dehydrogenase 4	GO:0005488,GO:0003824,GO:0008152,GO:0016491,GO:0003674,GO:0005515,GO:0008150	binding,catalytic activity,metabolic process,oxidoreductase activity,molecular_function,protein binding,biological_process	oas00120,oas04146,oas01100	Primary bile acid biosynthesis,Peroxisome,Metabolic pathways
XM_005682739.3	102180486	NOP16	transcript	21.3252898	25.9965978	-0.285757482	0.016368912	0.071441142	NOP16 nucleolar protein	GO:0003824,GO:0008152,GO:0044237,GO:1901566,GO:0034641,GO:0006807,GO:1901564,GO:0071704,GO:0006576,GO:0044106,GO:1901576,GO:0009058,GO:0044249,GO:0009308,GO:0044271,GO:0004014,GO:0006595,GO:0006596,GO:0008216,GO:0008295,GO:0009309,GO:0042401,GO:0016831,GO:0016830,GO:0016829,GO:0009987,GO:0003674,GO:0008150	catalytic activity,metabolic process,cellular metabolic process,organonitrogen compound biosynthetic process,cellular nitrogen compound metabolic process,nitrogen compound metabolic process,organonitrogen compound metabolic process,organic substance metabolic process,cellular biogenic amine metabolic process,cellular amine metabolic process,organic substance biosynthetic process,biosynthetic proc…	--	--
XM_005682740.2	102180756	HIGD2A	transcript	24.3613892	15.325061	0.668703588	0.002388075	0.019416634	HIG1 hypoxia inducible domain family member 2A	--	--	--	--
XM_005682748.3	102183685	FGFR4	transcript	4.6147438	10.3628676	-1.167100819	0.000162987	0.003647717	fibroblast growth factor receptor 4	GO:0005488,GO:0005515,GO:0035639,GO:0001883,GO:0032549,GO:0032550,GO:0017076,GO:0003824,GO:0043168,GO:0032555,GO:0001882,GO:0032553,GO:0000166,GO:1901265,GO:0030554,GO:0036094,GO:0005524,GO:0032559,GO:0043167,GO:0006796,GO:0006793,GO:0044237,GO:0016310,GO:0097159,GO:1901363,GO:0008152,GO:0006468,GO:0004672,GO:0016773,GO:0009987,GO:0071704,GO:0043412,GO:0016301,GO:0044238,GO:0006464,GO:0036211,GO:…	binding,protein binding,purine ribonucleoside triphosphate binding,purine nucleoside binding,ribonucleoside binding,purine ribonucleoside binding,purine nucleotide binding,catalytic activity,anion binding,purine ribonucleotide binding,nucleoside binding,ribonucleotide binding,nucleotide binding,nucleoside phosphate binding,adenyl nucleotide binding,small molecule binding,ATP binding,adenyl ribonu…	oas04151,oas04550,oas04810,oas04010,oas04144,oas04015,oas04014	PI3K-Akt signaling pathway,Signaling pathways regulating pluripotency of stem cells,Regulation of actin cytoskeleton,MAPK signaling pathway,Endocytosis,Rap1 signaling pathway,Ras signaling pathway
XM_005682752.3	102185265	PRELID1	transcript	77.6279144	109.9298586	-0.501935864	0.001575161	0.014655666	PRELI domain containing 1	--	--	--	--
XM_005682768.3	102188936	TMED9	transcript	93.2878082	104.8088364	-0.167999903	0.006228902	0.036561685	transmembrane p24 trafficking protein 9	GO:0051179,GO:0051234,GO:0006810,GO:0008150,GO:0005575,GO:0044425,GO:0016020,GO:0016021,GO:0031224	localization,establishment of localization,transport,biological_process,cellular_component,membrane part,membrane,integral to membrane,intrinsic to membrane	--	--
XM_005682900.3	102187213	POLR2E	transcript	18.0907876	22.2130644	-0.296153215	0.029486277	0.10774462	RNA polymerase II subunit E	GO:0005488,GO:0044424,GO:0003824,GO:0043231,GO:0043227,GO:0005622,GO:0008152,GO:0044237,GO:0097159,GO:1901363,GO:0005623,GO:0044464,GO:0034641,GO:0044710,GO:0006807,GO:0005634,GO:0043229,GO:0016070,GO:0043226,GO:0071704,GO:1901360,GO:0046483,GO:0044238,GO:0006139,GO:0006725,GO:1901576,GO:0009058,GO:0090304,GO:0003676,GO:0044249,GO:0055114,GO:1901362,GO:0018130,GO:0044271,GO:0010467,GO:0044260,GO:…	binding,intracellular part,catalytic activity,intracellular membrane-bounded organelle,membrane-bounded organelle,intracellular,metabolic process,cellular metabolic process,organic cyclic compound binding,heterocyclic compound binding,cell,cell part,cellular nitrogen compound metabolic process,single-organism metabolic process,nitrogen compound metabolic process,nucleus,intracellular organelle,RN…	oas01100,oas05016,oas00240,oas00230,oas03020,oas05169,oas04623	Metabolic pathways,Huntington's disease,Pyrimidine metabolism,Purine metabolism,RNA polymerase,Epstein-Barr virus infection,Cytosolic DNA-sensing pathway
XM_005682930.3	102172434	HSPA4	transcript	45.1381126	55.1744034	-0.28965303	0.006225201	0.036559894	heat shock protein family A (Hsp70) member 4	GO:0071840,GO:0016043,GO:0044767,GO:0048856,GO:0032502,GO:0009653,GO:0048869,GO:0000902,GO:0032989,GO:0009987,GO:0044763,GO:0044699,GO:0008150	cellular component organization or biogenesis,cellular component organization,single-organism developmental process,anatomical structure development,developmental process,anatomical structure morphogenesis,cellular developmental process,cell morphogenesis,cellular component morphogenesis,cellular process,single-organism cellular process,single-organism process,biological_process	oas04612	Antigen processing and presentation
XM_005682942.3	102175571	UBE2B	transcript	28.1096122	24.5104644	0.197665731	0.000416086	0.006389682	ubiquitin conjugating enzyme E2 B	GO:0005488,GO:0008152,GO:0033036,GO:0005515,GO:0044237,GO:0008104,GO:0045184,GO:0015031,GO:0051179,GO:0071704,GO:0051234,GO:0044238,GO:0006810,GO:0071702,GO:0044260,GO:0043170,GO:0043412,GO:0006464,GO:0036211,GO:0044267,GO:0019538,GO:0009987,GO:0003674,GO:0008150	binding,metabolic process,macromolecule localization,protein binding,cellular metabolic process,protein localization,establishment of protein localization,protein transport,localization,organic substance metabolic process,establishment of localization,primary metabolic process,transport,organic substance transport,cellular macromolecule metabolic process,macromolecule metabolic process,macromolec…	oas04120	Ubiquitin mediated proteolysis
XM_005682944.3	102176037	SAR1B	transcript	37.5291538	35.4069482	0.083979261	0.001187129	0.012356372	secretion associated Ras related GTPase 1B	GO:0005488,GO:0097159,GO:1901363,GO:0003824,GO:0036094,GO:0000166,GO:1901265,GO:0043168,GO:0001882,GO:0035639,GO:0032553,GO:0001883,GO:0032549,GO:0032550,GO:0032555,GO:0017076,GO:0043167,GO:0016787,GO:0016817,GO:0016462,GO:0003674,GO:0017111,GO:0016818,GO:0007264,GO:0005515,GO:0009987,GO:0008150,GO:0035556,GO:0005525,GO:0032561,GO:0019001,GO:0003924,GO:0043169,GO:0046872,GO:0044763,GO:0031683,GO:…	binding,organic cyclic compound binding,heterocyclic compound binding,catalytic activity,small molecule binding,nucleotide binding,nucleoside phosphate binding,anion binding,nucleoside binding,purine ribonucleoside triphosphate binding,ribonucleotide binding,purine nucleoside binding,ribonucleoside binding,purine ribonucleoside binding,purine ribonucleotide binding,purine nucleotide binding,ion b…	oas04141,oas05134	Protein processing in endoplasmic reticulum,Legionellosis
XM_005682946.3	102176790	DDX46	transcript	14.9450226	19.4942338	-0.383382374	0.00141704	0.013681541	DEAD-box helicase 46	GO:0005488,GO:0036094,GO:0000166,GO:1901265,GO:0043168,GO:0017076,GO:0001882,GO:0035639,GO:0001883,GO:0032549,GO:0032550,GO:0032555,GO:0032553,GO:0097159,GO:1901363,GO:0030554,GO:0005524,GO:0032559,GO:0043167,GO:0003676,GO:0003674	binding,small molecule binding,nucleotide binding,nucleoside phosphate binding,anion binding,purine nucleotide binding,nucleoside binding,purine ribonucleoside triphosphate binding,purine nucleoside binding,ribonucleoside binding,purine ribonucleoside binding,purine ribonucleotide binding,ribonucleotide binding,organic cyclic compound binding,heterocyclic compound binding,adenyl nucleotide bindin…	oas03040	Spliceosome
XM_005682962.2	102180667	SMAD5	transcript	37.6357476	35.828678	0.070988817	0.039101308	0.129955413	SMAD family member 5	GO:0005622,GO:0008152,GO:0044237,GO:0005623,GO:0044464,GO:0034641,GO:0006807,GO:0016070,GO:0071704,GO:1901360,GO:0046483,GO:0044238,GO:0006139,GO:0006725,GO:1901576,GO:0009058,GO:0090304,GO:0044249,GO:1901362,GO:0018130,GO:0044271,GO:0010467,GO:0044260,GO:0019438,GO:0034654,GO:0032774,GO:0006351,GO:0009059,GO:0034645,GO:0043170,GO:0009987,GO:0019012,GO:0019222,GO:0001071,GO:0003700,GO:0031323,GO:…	intracellular,metabolic process,cellular metabolic process,cell,cell part,cellular nitrogen compound metabolic process,nitrogen compound metabolic process,RNA metabolic process,organic substance metabolic process,organic cyclic compound metabolic process,heterocycle metabolic process,primary metabolic process,nucleobase-containing compound metabolic process,cellular aromatic compound metabolic pr…	oas04350,oas04550	TGF-beta signaling pathway,Signaling pathways regulating pluripotency of stem cells
XM_005682968.3	102182302	MYOT	transcript	7.3276324	1.8022086	2.023581122	0.020242483	0.082824146	myotilin	GO:0005488,GO:0005515,GO:0003674	binding,protein binding,molecular_function	--	--
XM_005683015.3	102169862	SPATA24	transcript	12.7333734	17.5704776	-0.46453873	0.00213484	0.018010621	spermatogenesis associated 24	GO:0005488,GO:0043234,GO:0006950,GO:0034622,GO:0016043,GO:0071840,GO:0043623,GO:0022607,GO:0044085,GO:0065003,GO:0030674,GO:0060090,GO:0003674,GO:0051258,GO:0043933,GO:0070271,GO:0006461,GO:0005577,GO:0030168,GO:0009611,GO:0032991,GO:0071822,GO:0007596,GO:0007599,GO:0050817,GO:0050878,GO:0005615,GO:0001775,GO:0042060,GO:0005515,GO:0005102,GO:0009987,GO:0065008,GO:0008150,GO:0044421,GO:0044707,GO:…	binding,protein complex,response to stress,cellular macromolecular complex assembly,cellular component organization,cellular component organization or biogenesis,cellular protein complex assembly,cellular component assembly,cellular component biogenesis,macromolecular complex assembly,protein binding, bridging,binding, bridging,molecular_function,protein polymerization,macromolecular complex subu…	--	--
XM_005683045.2	102177888	IK	transcript	57.5663672	61.37039	-0.09231658	0.00970041	0.049916306	IK cytokine%2C down-regulator of HLA II	GO:0043231,GO:0043227,GO:0044424,GO:0005634,GO:0005622,GO:0043229,GO:0043226,GO:0005623,GO:0044464,GO:0071107,GO:0042221,GO:0010033,GO:0009725,GO:0008150,GO:0009719,GO:0005575,GO:0050896	intracellular membrane-bounded organelle,membrane-bounded organelle,intracellular part,nucleus,intracellular,intracellular organelle,organelle,cell,cell part,response to parathyroid hormone stimulus,response to chemical stimulus,response to organic substance,response to hormone stimulus,biological_process,response to endogenous stimulus,cellular_component,response to stimulus	--	--
XM_005683046.3	102178168	HARS	transcript	17.8658982	24.3202332	-0.444948616	0.003257404	0.023677213	histidyl-tRNA synthetase	GO:0005488,GO:0044281,GO:0019752,GO:0043436,GO:0006082,GO:1901564,GO:0006418,GO:0004812,GO:0043038,GO:0043039,GO:0016875,GO:0016876,GO:0006520,GO:0044710,GO:0006399,GO:0034660,GO:0035639,GO:0001883,GO:0032549,GO:0032550,GO:0017076,GO:0003824,GO:0043168,GO:0032555,GO:0001882,GO:0032553,GO:0000166,GO:1901265,GO:0030554,GO:0036094,GO:0005524,GO:0032559,GO:0043167,GO:0044237,GO:0016874,GO:0006807,GO:…	binding,small molecule metabolic process,carboxylic acid metabolic process,oxoacid metabolic process,organic acid metabolic process,organonitrogen compound metabolic process,tRNA aminoacylation for protein translation,aminoacyl-tRNA ligase activity,amino acid activation,tRNA aminoacylation,ligase activity, forming carbon-oxygen bonds,ligase activity, forming aminoacyl-tRNA and related compounds,c…	oas00970	Aminoacyl-tRNA biosynthesis
XM_005683051.3	102179189	WDR55	transcript	17.86257	22.2898188	-0.319445224	0.015417021	0.068665382	WD repeat domain 55	GO:0005488,GO:0005515,GO:0003674	binding,protein binding,molecular_function	--	--
XM_005683062.3	102184143	HDAC3	transcript	27.7999274	32.6291318	-0.231079485	0.021980807	0.087605846	histone deacetylase 3	--	--	oas05034,oas05203,oas04919	Alcoholism,Viral carcinogenesis,Thyroid hormone signaling pathway
XM_005683091.3	102191040	PRELID2	transcript	14.3993754	11.7906018	0.288368877	0.025227402	0.096507811	PRELI domain containing 2	--	--	--	--
XM_005683147.3	102180124	ABLIM3	transcript	3.2205364	1.1187	1.525477795	1.34E-06	0.000163666	actin binding LIM protein family member 3	GO:0005488,GO:0008092,GO:0005515,GO:0006996,GO:0003779,GO:0071840,GO:0016043,GO:0007010,GO:0043167,GO:0009987,GO:0044763,GO:0043169,GO:0046872,GO:0044699,GO:0003674,GO:0008150,GO:0008270,GO:0046914	binding,cytoskeletal protein binding,protein binding,organelle organization,actin binding,cellular component organization or biogenesis,cellular component organization,cytoskeleton organization,ion binding,cellular process,single-organism cellular process,cation binding,metal ion binding,single-organism process,molecular_function,biological_process,zinc ion binding,transition metal ion binding	oas04360	Axon guidance
XM_005683172.3	102186009	RPS14	transcript	1174.630615	1250.512622	-0.090312474	0.009085669	0.047780766	ribosomal protein S14	GO:0005488,GO:0005737,GO:0044424,GO:0005622,GO:0008152,GO:0044237,GO:0032991,GO:0005623,GO:0044464,GO:0043229,GO:0043226,GO:0071704,GO:0044444,GO:0044238,GO:1901576,GO:0009058,GO:0044249,GO:0010467,GO:0044260,GO:2001070,GO:0001871,GO:0030247,GO:0009059,GO:0034645,GO:0043170,GO:0030246,GO:0044267,GO:0030529,GO:0043228,GO:0043232,GO:0019538,GO:0009987,GO:0006412,GO:0005198,GO:0003674,GO:0008150,GO:…	binding,cytoplasm,intracellular part,intracellular,metabolic process,cellular metabolic process,macromolecular complex,cell,cell part,intracellular organelle,organelle,organic substance metabolic process,cytoplasmic part,primary metabolic process,organic substance biosynthetic process,biosynthetic process,cellular biosynthetic process,gene expression,cellular macromolecule metabolic process,starc…	oas03010	Ribosome
XM_005683173.3	102186009	RPS14	transcript	28.4083364	61.2835678	-1.109185941	0.00541143	0.033383406	ribosomal protein S14	GO:0005488,GO:0005737,GO:0044424,GO:0005622,GO:0008152,GO:0044237,GO:0032991,GO:0005623,GO:0044464,GO:0043229,GO:0043226,GO:0071704,GO:0044444,GO:0044238,GO:1901576,GO:0009058,GO:0044249,GO:0010467,GO:0044260,GO:2001070,GO:0001871,GO:0030247,GO:0009059,GO:0034645,GO:0043170,GO:0030246,GO:0044267,GO:0030529,GO:0043228,GO:0043232,GO:0019538,GO:0009987,GO:0006412,GO:0005198,GO:0003674,GO:0008150,GO:…	binding,cytoplasm,intracellular part,intracellular,metabolic process,cellular metabolic process,macromolecular complex,cell,cell part,intracellular organelle,organelle,organic substance metabolic process,cytoplasmic part,primary metabolic process,organic substance biosynthetic process,biosynthetic process,cellular biosynthetic process,gene expression,cellular macromolecule metabolic process,starc…	oas03010	Ribosome
XM_005683185.3	102189754	ANXA6	transcript	63.3246062	41.1876876	0.620553069	0.007032075	0.039842258	annexin A6	GO:0005488,GO:0006352,GO:0044281,GO:0019752,GO:0043436,GO:0006082,GO:1901564,GO:0005509,GO:0006520,GO:0044710,GO:0003824,GO:0043168,GO:0006576,GO:0044106,GO:0043167,GO:0016787,GO:0009308,GO:0044248,GO:0009056,GO:0006575,GO:0016491,GO:0044237,GO:0000990,GO:0000996,GO:0016987,GO:1901605,GO:0005544,GO:0046700,GO:0006807,GO:0034641,GO:0044270,GO:0097159,GO:1901363,GO:0008152,GO:0003677,GO:1901361,GO:…	binding,DNA-dependent transcription, initiation,small molecule metabolic process,carboxylic acid metabolic process,oxoacid metabolic process,organic acid metabolic process,organonitrogen compound metabolic process,calcium ion binding,cellular amino acid metabolic process,single-organism metabolic process,catalytic activity,anion binding,cellular biogenic amine metabolic process,cellular amine met…	--	--
XM_005683187.2	102190219	CCDC69	transcript	1.7096894	6.3968586	-1.90362934	9.75E-05	0.002650711	coiled-coil domain containing 69	--	--	--	--
XM_005683188.3	102190510	GM2A	transcript	18.3889506	29.747594	-0.693933835	0.000168334	0.003715848	GM2 ganglioside activator	--	--	oas04142	Lysosome
XM_005683219.3	102174655	SGCD	transcript	7.6364262	4.8703612	0.648868853	0.000769825	0.009546392	sarcoglycan delta	GO:0044422,GO:0044446,GO:0043234,GO:0044424,GO:0005667,GO:0043231,GO:0043227,GO:0005622,GO:0006352,GO:0044428,GO:0008152,GO:0005654,GO:0044451,GO:0000428,GO:0030880,GO:0055029,GO:0044237,GO:0016591,GO:0031974,GO:0032991,GO:0005623,GO:0044464,GO:0031981,GO:0043233,GO:0070013,GO:0034641,GO:0006807,GO:0005634,GO:0043229,GO:0016070,GO:0043226,GO:0071704,GO:1901360,GO:0046483,GO:0044238,GO:0006139,GO:…	organelle part,intracellular organelle part,protein complex,intracellular part,transcription factor complex,intracellular membrane-bounded organelle,membrane-bounded organelle,intracellular,DNA-dependent transcription, initiation,nuclear part,metabolic process,nucleoplasm,nucleoplasm part,DNA-directed RNA polymerase complex,RNA polymerase complex,nuclear DNA-directed RNA polymerase complex,cellul…	oas05410,oas05414,oas05412,oas05416	Hypertrophic cardiomyopathy (HCM),Dilated cardiomyopathy,Arrhythmogenic right ventricular cardiomyopathy (ARVC),Viral myocarditis
XM_005683229.3	102177794	THG1L	transcript	18.5001238	14.5575108	0.345771236	0.035893678	0.122935002	tRNA-histidine guanylyltransferase 1 like	GO:0005488,GO:0034660,GO:0034470,GO:0003824,GO:0006396,GO:0006399,GO:0009451,GO:0008033,GO:0008152,GO:0006400,GO:0044237,GO:0034641,GO:0006807,GO:0043167,GO:0016070,GO:0071704,GO:1901360,GO:0046483,GO:0044238,GO:0006139,GO:0006725,GO:0005975,GO:0090304,GO:0016787,GO:0044723,GO:0010467,GO:0044260,GO:0016740,GO:0008193,GO:0043170,GO:0005996,GO:0046556,GO:0019031,GO:0036338,GO:0043412,GO:0000287,GO:…	binding,ncRNA metabolic process,ncRNA processing,catalytic activity,RNA processing,tRNA metabolic process,RNA modification,tRNA processing,metabolic process,tRNA modification,cellular metabolic process,cellular nitrogen compound metabolic process,nitrogen compound metabolic process,ion binding,RNA metabolic process,organic substance metabolic process,organic cyclic compound metabolic process,hete…	--	--
XM_005683294.3	102174934	TMEM259	transcript	21.7666146	24.4738764	-0.169125587	0.030418667	0.109720419	transmembrane protein 259	--	--	--	--
XM_005683309.3	102180759	CDKN2AIPNL	transcript	63.4094528	53.7671908	0.237971831	0.021390051	0.086091205	CDKN2A interacting protein N-terminal like	--	--	--	--
XM_005683352.3	102173741	ARSI	transcript	4.3927636	2.3402446	0.908469535	0.000289212	0.00514809	arylsulfatase family member I	GO:0003824,GO:0008152,GO:0016787,GO:0008484,GO:0016788,GO:0003674,GO:0008150	catalytic activity,metabolic process,hydrolase activity,sulfuric ester hydrolase activity,hydrolase activity, acting on ester bonds,molecular_function,biological_process	--	--
XM_005683370.3	102185178	NUDCD2	transcript	27.326452	23.7184872	0.20428616	0.001296946	0.013013911	NudC domain containing 2	--	--	--	--
XM_005683382.3	102188941	DHFR	transcript	9.2377958	15.179693	-0.716522052	9.05E-05	0.002563343	dihydrofolate reductase	GO:0044281,GO:0003824,GO:0019752,GO:0044710,GO:0043436,GO:0006082,GO:0008152,GO:0044237,GO:0034641,GO:0055114,GO:0006807,GO:1901360,GO:0006725,GO:0006139,GO:0044238,GO:0016053,GO:0046394,GO:0071704,GO:0046483,GO:1901564,GO:0016491,GO:0044283,GO:0006520,GO:0044711,GO:0003674,GO:0055086,GO:0006796,GO:0006793,GO:1901566,GO:1901576,GO:0006544,GO:0009058,GO:0006753,GO:0044249,GO:0009069,GO:1901607,GO:…	small molecule metabolic process,catalytic activity,carboxylic acid metabolic process,single-organism metabolic process,oxoacid metabolic process,organic acid metabolic process,metabolic process,cellular metabolic process,cellular nitrogen compound metabolic process,oxidation-reduction process,nitrogen compound metabolic process,organic cyclic compound metabolic process,cellular aromatic compound…	oas00670,oas01100,oas00790	One carbon pool by folate,Metabolic pathways,Folate biosynthesis
XM_005683410.3	108633170	LOC108633170	transcript	385.9798158	324.9401188	0.248351529	0.014009594	0.064542792	cytochrome c oxidase subunit 7C%2C mitochondrial	GO:0003824,GO:0016491,GO:0008324,GO:0022890,GO:0022892,GO:0015075,GO:0015077,GO:0015002,GO:0004129,GO:0016675,GO:0016676,GO:0015078,GO:0022891,GO:0022857,GO:0005215,GO:0003674	catalytic activity,oxidoreductase activity,cation transmembrane transporter activity,inorganic cation transmembrane transporter activity,substrate-specific transporter activity,ion transmembrane transporter activity,monovalent inorganic cation transmembrane transporter activity,heme-copper terminal oxidase activity,cytochrome-c oxidase activity,oxidoreductase activity, acting on a heme group of d…	oas01100,oas05016,oas05010,oas04260,oas04932,oas00190,oas05012	Metabolic pathways,Huntington's disease,Alzheimer's disease,Cardiac muscle contraction,Non-alcoholic fatty liver disease (NAFLD),Oxidative phosphorylation,Parkinson's disease
XM_005683413.3	102173842	CCNH	transcript	13.6346284	11.6700392	0.224465974	0.033448149	0.117210068	cyclin H	GO:0005488,GO:0097159,GO:1901363,GO:0003676,GO:0003677,GO:0003674	binding,organic cyclic compound binding,heterocyclic compound binding,nucleic acid binding,DNA binding,molecular_function	oas04110,oas03420,oas03022	Cell cycle,Nucleotide excision repair,Basal transcription factors
XM_005683422.3	102175290	MEF2C	transcript	5.7267102	0.7206148	2.99040641	1.23E-06	0.000154201	myocyte enhancer factor 2C	GO:0005488,GO:0008092,GO:0005515,GO:0006996,GO:0003779,GO:0071840,GO:0016043,GO:0007010,GO:0044237,GO:0046983,GO:0051649,GO:0006807,GO:0034641,GO:0051179,GO:0097159,GO:1901363,GO:0008152,GO:0051641,GO:0003677,GO:1901360,GO:0006725,GO:0046483,GO:0009987,GO:0033036,GO:0006139,GO:0051234,GO:0006810,GO:0044763,GO:0071704,GO:0016070,GO:0090304,GO:0032940,GO:0046903,GO:0015031,GO:0044765,GO:0044271,GO:…	binding,cytoskeletal protein binding,protein binding,organelle organization,actin binding,cellular component organization or biogenesis,cellular component organization,cytoskeleton organization,cellular metabolic process,protein dimerization activity,establishment of localization in cell,nitrogen compound metabolic process,cellular nitrogen compound metabolic process,localization,organic cyclic c…	oas04022,oas05202,oas04010,oas04921	cGMP-PKG signaling pathway,Transcriptional misregulation in cancer,MAPK signaling pathway,Oxytocin signaling pathway
XM_005683496.3	102183321	WDR36	transcript	14.4446946	18.1556342	-0.329877624	0.000318234	0.005451278	WD repeat domain 36	GO:0005488,GO:0034660,GO:0034470,GO:0044424,GO:0006396,GO:0005622,GO:0071840,GO:0008152,GO:0005515,GO:0044237,GO:0006364,GO:0016072,GO:0032991,GO:0042254,GO:0005623,GO:0044464,GO:0022613,GO:0034641,GO:0006807,GO:0016070,GO:0071704,GO:1901360,GO:0046483,GO:0044238,GO:0044085,GO:0006139,GO:0006725,GO:0030684,GO:0090304,GO:0032040,GO:0010467,GO:0044260,GO:0043170,GO:0030529,GO:0009987,GO:0003674,GO:…	binding,ncRNA metabolic process,ncRNA processing,intracellular part,RNA processing,intracellular,cellular component organization or biogenesis,metabolic process,protein binding,cellular metabolic process,rRNA processing,rRNA metabolic process,macromolecular complex,ribosome biogenesis,cell,cell part,ribonucleoprotein complex biogenesis,cellular nitrogen compound metabolic process,nitrogen compoun…	oas03008	Ribosome biogenesis in eukaryotes
XM_005683522.3	102172539	FBXO8	transcript	20.0659054	15.24531	0.396380767	0.001753307	0.015741741	F-box protein 8	GO:0005488,GO:0044422,GO:0044446,GO:0043234,GO:0044424,GO:0043231,GO:0043227,GO:0005622,GO:0044428,GO:0008152,GO:0005654,GO:0044451,GO:0005515,GO:0044237,GO:0031974,GO:0032991,GO:0005623,GO:0044464,GO:0031981,GO:0043233,GO:0070013,GO:0034641,GO:0006807,GO:0005634,GO:0043229,GO:0016070,GO:0043226,GO:0071704,GO:1901360,GO:0007049,GO:0046483,GO:0044238,GO:0006139,GO:0006725,GO:1901576,GO:0009058,GO:…	binding,organelle part,intracellular organelle part,protein complex,intracellular part,intracellular membrane-bounded organelle,membrane-bounded organelle,intracellular,nuclear part,metabolic process,nucleoplasm,nucleoplasm part,protein binding,cellular metabolic process,membrane-enclosed lumen,macromolecular complex,cell,cell part,nuclear lumen,organelle lumen,intracellular organelle lumen,cellu…	--	--
XM_005683526.3	102173564	FDFT1	transcript	13.8626108	22.0948124	-0.67250869	0.026156313	0.099008037	farnesyl-diphosphate farnesyltransferase 1	GO:0007049,GO:0003824,GO:0008152,GO:0044424,GO:0043234,GO:0044422,GO:0044446,GO:0043229,GO:0043226,GO:0005622,GO:0016043,GO:0071840,GO:0022402,GO:0006996,GO:0022607,GO:0044085,GO:0005623,GO:0044464,GO:0065003,GO:0007017,GO:0003674,GO:0043933,GO:0070271,GO:0006461,GO:0016740,GO:0070925,GO:0032991,GO:0071822,GO:0000226,GO:0015630,GO:0009058,GO:0009987,GO:0005875,GO:0008150,GO:0044430,GO:0007010,GO:…	cell cycle,catalytic activity,metabolic process,intracellular part,protein complex,organelle part,intracellular organelle part,intracellular organelle,organelle,intracellular,cellular component organization,cellular component organization or biogenesis,cell cycle process,organelle organization,cellular component assembly,cellular component biogenesis,cell,cell part,macromolecular complex assembly…	oas00100,oas01100	Steroid biosynthesis,Metabolic pathways
XM_005683534.3	102175681	PINX1	transcript	7.3816038	10.756512	-0.543204123	0.011157136	0.05501904	PIN2/TERF1 interacting%2C telomerase inhibitor 1	GO:0005488,GO:0097159,GO:1901363,GO:0003676,GO:0003674	binding,organic cyclic compound binding,heterocyclic compound binding,nucleic acid binding,molecular_function	--	--
XM_005683566.3	102183788	DDX58	transcript	3.7931344	8.9570072	-1.239626275	0.019056589	0.079371996	DEXD/H-box helicase 58	GO:0005488,GO:0097159,GO:1901363,GO:0003824,GO:0036094,GO:0000166,GO:1901265,GO:0003677,GO:0043168,GO:0001882,GO:0035639,GO:0032553,GO:0001883,GO:0032549,GO:0032550,GO:0032555,GO:0017076,GO:0005524,GO:0032559,GO:0030554,GO:0003676,GO:0006950,GO:0043167,GO:0016787,GO:0016817,GO:0003674,GO:0008150,GO:0006952,GO:0050896	binding,organic cyclic compound binding,heterocyclic compound binding,catalytic activity,small molecule binding,nucleotide binding,nucleoside phosphate binding,DNA binding,anion binding,nucleoside binding,purine ribonucleoside triphosphate binding,ribonucleotide binding,purine nucleoside binding,ribonucleoside binding,purine ribonucleoside binding,purine ribonucleotide binding,purine nucleotide b…	oas05161,oas05164,oas05162,oas05168,oas04064,oas05169,oas05160,oas04622,oas04623	Hepatitis B,Influenza A,Measles,Herpes simplex infection,NF-kappa B signaling pathway,Epstein-Barr virus infection,Hepatitis C,RIG-I-like receptor signaling pathway,Cytosolic DNA-sensing pathway
XM_005683700.3	102181211	CDC37L1	transcript	22.1898688	17.8750092	0.311957153	0.013462784	0.062795175	cell division cycle 37 like 1	--	--	--	--
XM_005683721.3	102187950	SMC5	transcript	21.634137	18.8869034	0.195923388	0.008589757	0.046004343	structural maintenance of chromosomes 5	GO:0005488,GO:0044422,GO:0044446,GO:0043234,GO:0044424,GO:0036094,GO:0000166,GO:1901265,GO:0043168,GO:0043231,GO:0043227,GO:0005622,GO:0017076,GO:0001882,GO:0035639,GO:0001883,GO:0032549,GO:0032550,GO:0032555,GO:0032553,GO:0044428,GO:0008152,GO:0005654,GO:0044451,GO:0044237,GO:0031974,GO:0097159,GO:1901363,GO:0030554,GO:0032991,GO:0005623,GO:0044464,GO:0031981,GO:0043233,GO:0070013,GO:0005524,GO:…	binding,organelle part,intracellular organelle part,protein complex,intracellular part,small molecule binding,nucleotide binding,nucleoside phosphate binding,anion binding,intracellular membrane-bounded organelle,membrane-bounded organelle,intracellular,purine nucleotide binding,nucleoside binding,purine ribonucleoside triphosphate binding,purine nucleoside binding,ribonucleoside binding,purine r…	--	--
XM_005683753.3	102171605	ALDH1A1	transcript	2.1604718	4.969715	-1.201816719	0.000381842	0.006009551	aldehyde dehydrogenase 1 family member A1	GO:0003824,GO:0008152,GO:0044237,GO:0044710,GO:0016491,GO:0055114,GO:0016627,GO:0008218,GO:0009987,GO:0003995,GO:0003674,GO:0008150	catalytic activity,metabolic process,cellular metabolic process,single-organism metabolic process,oxidoreductase activity,oxidation-reduction process,oxidoreductase activity, acting on the CH-CH group of donors,bioluminescence,cellular process,acyl-CoA dehydrogenase activity,molecular_function,biological_process	oas01100,oas00830	Metabolic pathways,Retinol metabolism
XM_005683761.3	102176121	AK3	transcript	29.8203524	10.0650516	1.566942738	2.46E-07	6.63E-05	adenylate kinase 3	GO:0005488,GO:0035639,GO:0001883,GO:0032549,GO:0032550,GO:0017076,GO:0003824,GO:0043168,GO:0032555,GO:0001882,GO:0032553,GO:0000166,GO:1901265,GO:0030554,GO:0036094,GO:0005524,GO:0032559,GO:0043167,GO:0044237,GO:0006807,GO:0034641,GO:0097159,GO:1901363,GO:0008152,GO:1901360,GO:0006725,GO:0046483,GO:0009987,GO:0006139,GO:0071704,GO:0016301,GO:0044238,GO:0016772,GO:0016740,GO:0003674,GO:0004127,GO:…	binding,purine ribonucleoside triphosphate binding,purine nucleoside binding,ribonucleoside binding,purine ribonucleoside binding,purine nucleotide binding,catalytic activity,anion binding,purine ribonucleotide binding,nucleoside binding,ribonucleotide binding,nucleotide binding,nucleoside phosphate binding,adenyl nucleotide binding,small molecule binding,ATP binding,adenyl ribonucleotide binding…	oas00230	Purine metabolism
XM_005683787.3	102186593	OSTF1	transcript	25.4014278	20.6593502	0.298114715	0.010789381	0.053731162	osteoclast stimulating factor 1	GO:0005488,GO:0005515,GO:0003674	binding,protein binding,molecular_function	--	--
XM_005683802.3	102190784	PSAT1	transcript	122.216057	193.7495972	-0.664759469	0.014820487	0.066930906	phosphoserine aminotransferase 1	--	--	oas01230,oas01200,oas00260,oas01100,oas00750	Biosynthesis of amino acids,Carbon metabolism,Glycine, serine and threonine metabolism,Metabolic pathways,Vitamin B6 metabolism
XM_005683824.3	102174206	PIGO	transcript	0.745993	1.950715	-1.386769017	0.02317669	0.090748788	phosphatidylinositol glycan anchor biosynthesis class O	GO:0005488,GO:0003824,GO:0008152,GO:0043167,GO:0016787,GO:0008484,GO:0042578,GO:0016791,GO:0043169,GO:0046872,GO:0016788,GO:0003674,GO:0008150	binding,catalytic activity,metabolic process,ion binding,hydrolase activity,sulfuric ester hydrolase activity,phosphoric ester hydrolase activity,phosphatase activity,cation binding,metal ion binding,hydrolase activity, acting on ester bonds,molecular_function,biological_process	oas01100,oas00563	Metabolic pathways,Glycosylphosphatidylinositol(GPI)-anchor biosynthesis
XM_005683829.3	102175210	STOML2	transcript	47.0657524	57.7567462	-0.29531181	0.004420462	0.028805253	stomatin like 2	GO:0070925,GO:0006996,GO:0071840,GO:0016043,GO:0044085,GO:0022607,GO:0009987,GO:0030031,GO:0044781,GO:0044763,GO:0030030,GO:0044780,GO:0044699,GO:0008150	organelle assembly,organelle organization,cellular component organization or biogenesis,cellular component organization,cellular component biogenesis,cellular component assembly,cellular process,cell projection assembly,bacterial-type flagellum organization,single-organism cellular process,cell projection organization,bacterial-type flagellum assembly,single-organism process,biological_process	--	--
XM_005683846.3	102179944	GBA2	transcript	6.848638	10.1619474	-0.569287891	0.010830902	0.05390414	glucosylceramidase beta 2	GO:0003824,GO:0008152,GO:0044237,GO:0044710,GO:0006807,GO:1901564,GO:0071704,GO:0044238,GO:0006629,GO:0016787,GO:0044255,GO:0004348,GO:0006665,GO:0006643,GO:0004553,GO:0016798,GO:0009987,GO:0003674,GO:0008150,GO:0005575,GO:0044425,GO:0016020,GO:0016021,GO:0031224	catalytic activity,metabolic process,cellular metabolic process,single-organism metabolic process,nitrogen compound metabolic process,organonitrogen compound metabolic process,organic substance metabolic process,primary metabolic process,lipid metabolic process,hydrolase activity,cellular lipid metabolic process,glucosylceramidase activity,sphingolipid metabolic process,membrane lipid metabolic p…	oas01100,oas00600,oas00511	Metabolic pathways,Sphingolipid metabolism,Other glycan degradation
XM_005683864.3	102184809	GLIPR2	transcript	71.5898346	88.5474274	-0.306695646	0.030828465	0.110700863	GLI pathogenesis related 2	--	--	--	--
XM_005683882.3	102188943	TOMM5	transcript	84.7764678	66.9489326	0.340602804	8.20E-05	0.002437128	translocase of outer mitochondrial membrane 5	GO:0044422,GO:0044446,GO:0005737,GO:0043234,GO:0044424,GO:0043231,GO:0043227,GO:0005622,GO:0031975,GO:0031967,GO:0031090,GO:0032991,GO:0005623,GO:0044464,GO:0031966,GO:0005740,GO:0043229,GO:0043226,GO:0044444,GO:0044429,GO:0044455,GO:0005741,GO:0031968,GO:0005739,GO:0019867,GO:0005742,GO:0008150,GO:0005575,GO:0044425,GO:0016020,GO:0023052	organelle part,intracellular organelle part,cytoplasm,protein complex,intracellular part,intracellular membrane-bounded organelle,membrane-bounded organelle,intracellular,envelope,organelle envelope,organelle membrane,macromolecular complex,cell,cell part,mitochondrial membrane,mitochondrial envelope,intracellular organelle,organelle,cytoplasmic part,mitochondrial part,mitochondrial membrane part…	--	--
XM_005683885.3	102189674	EXOSC3	transcript	7.4611292	9.710446	-0.380143569	0.002430834	0.019630857	exosome component 3	GO:0005488,GO:0003723,GO:0097159,GO:1901363,GO:0003676,GO:0003674	binding,RNA binding,organic cyclic compound binding,heterocyclic compound binding,nucleic acid binding,molecular_function	oas03018	RNA degradation
XM_005684056.3	102189586	CHMP5	transcript	65.9708664	54.0735702	0.286905439	2.27E-05	0.001065462	charged multivesicular body protein 5	GO:0005488,GO:0046907,GO:0005737,GO:0043234,GO:0044424,GO:0003824,GO:0051649,GO:0005622,GO:0051641,GO:0071840,GO:0008152,GO:0005515,GO:0044237,GO:0032991,GO:0005623,GO:0044464,GO:0006996,GO:0016043,GO:0051179,GO:0071704,GO:0044444,GO:0006812,GO:0051234,GO:0044238,GO:0006810,GO:0030001,GO:0008324,GO:0046873,GO:0006457,GO:0019867,GO:0044260,GO:0006811,GO:0044445,GO:0005829,GO:0044765,GO:0051082,GO:…	binding,intracellular transport,cytoplasm,protein complex,intracellular part,catalytic activity,establishment of localization in cell,intracellular,cellular localization,cellular component organization or biogenesis,metabolic process,protein binding,cellular metabolic process,macromolecular complex,cell,cell part,organelle organization,cellular component organization,localization,organic substanc…	oas04144	Endocytosis
XM_005684069.3	102169182	LOC102169182	transcript	29.909217	37.9743712	-0.344435934	0.005105702	0.032029649	60S ribosomal protein L23-like	GO:0005737,GO:0044424,GO:0005622,GO:0008152,GO:0044237,GO:0032991,GO:0005623,GO:0044464,GO:0043229,GO:0043226,GO:0071704,GO:0044444,GO:0044238,GO:1901576,GO:0009058,GO:0044249,GO:0010467,GO:0044260,GO:0009059,GO:0034645,GO:0043170,GO:0044267,GO:0030529,GO:0043228,GO:0043232,GO:0019538,GO:0009987,GO:0006412,GO:0005198,GO:0003674,GO:0008150,GO:0003735,GO:0005840,GO:0005575	cytoplasm,intracellular part,intracellular,metabolic process,cellular metabolic process,macromolecular complex,cell,cell part,intracellular organelle,organelle,organic substance metabolic process,cytoplasmic part,primary metabolic process,organic substance biosynthetic process,biosynthetic process,cellular biosynthetic process,gene expression,cellular macromolecule metabolic process,macromolecule…	oas03010	Ribosome
XM_005684146.3	102188044	ERCC6L2	transcript	4.6410164	6.1824912	-0.413747486	0.000123964	0.003132522	ERCC excision repair 6 like 2	GO:0005488,GO:0035639,GO:0001883,GO:0032549,GO:0032550,GO:0017076,GO:0003824,GO:0043168,GO:0032555,GO:0001882,GO:0032553,GO:0000166,GO:1901265,GO:0030554,GO:0036094,GO:0005524,GO:0032559,GO:0043167,GO:0016787,GO:0097159,GO:1901363,GO:0003677,GO:0003676,GO:0003674	binding,purine ribonucleoside triphosphate binding,purine nucleoside binding,ribonucleoside binding,purine ribonucleoside binding,purine nucleotide binding,catalytic activity,anion binding,purine ribonucleotide binding,nucleoside binding,ribonucleotide binding,nucleotide binding,nucleoside phosphate binding,adenyl nucleotide binding,small molecule binding,ATP binding,adenyl ribonucleotide binding…	--	--
XM_005684151.3	102189481	AAED1	transcript	9.5845152	10.8912826	-0.184396496	0.017876783	0.076124829	AhpC/TSA antioxidant enzyme domain containing 1	GO:0005488,GO:0036094,GO:0003824,GO:0000166,GO:1901265,GO:0043168,GO:0017076,GO:0006260,GO:0001882,GO:0035639,GO:0001883,GO:0032549,GO:0032550,GO:0032555,GO:0032553,GO:0008152,GO:0044237,GO:0097159,GO:1901363,GO:0030554,GO:0005524,GO:0034641,GO:0044710,GO:0032559,GO:0006807,GO:0043167,GO:0071704,GO:1901360,GO:0046483,GO:0044238,GO:0016491,GO:0006139,GO:0006725,GO:0016209,GO:1901576,GO:0009058,GO:…	binding,small molecule binding,catalytic activity,nucleotide binding,nucleoside phosphate binding,anion binding,purine nucleotide binding,DNA replication,nucleoside binding,purine ribonucleoside triphosphate binding,purine nucleoside binding,ribonucleoside binding,purine ribonucleoside binding,purine ribonucleotide binding,ribonucleotide binding,metabolic process,cellular metabolic process,organi…	--	--
XM_005684160.3	102168258	ECM2	transcript	3.2378666	11.6263896	-1.844287706	0.001097135	0.011834329	extracellular matrix protein 2	GO:0005488,GO:0005667,GO:0005634,GO:0043231,GO:0043227,GO:0006352,GO:0016591,GO:0000428,GO:0030880,GO:0055029,GO:0008152,GO:0044424,GO:0043234,GO:0044422,GO:0044237,GO:0044446,GO:0034641,GO:0043229,GO:0006807,GO:0043226,GO:1901360,GO:0006725,GO:0006139,GO:0044238,GO:0043233,GO:0070013,GO:0071704,GO:0005622,GO:0046483,GO:0031981,GO:0031974,GO:0005623,GO:0044464,GO:0005654,GO:0044451,GO:0090304,GO:…	binding,transcription factor complex,nucleus,intracellular membrane-bounded organelle,membrane-bounded organelle,DNA-dependent transcription, initiation,DNA-directed RNA polymerase II, holoenzyme,DNA-directed RNA polymerase complex,RNA polymerase complex,nuclear DNA-directed RNA polymerase complex,metabolic process,intracellular part,protein complex,organelle part,cellular metabolic process,intra…	--	--
XM_005684161.3	102168258	ECM2	transcript	4.2000772	17.0079072	-2.017717879	0.001009528	0.011308605	extracellular matrix protein 2	GO:0005488,GO:0005667,GO:0005634,GO:0043231,GO:0043227,GO:0006352,GO:0016591,GO:0000428,GO:0030880,GO:0055029,GO:0008152,GO:0044424,GO:0043234,GO:0044422,GO:0044237,GO:0044446,GO:0034641,GO:0043229,GO:0006807,GO:0043226,GO:1901360,GO:0006725,GO:0006139,GO:0044238,GO:0043233,GO:0070013,GO:0071704,GO:0005622,GO:0046483,GO:0031981,GO:0031974,GO:0005623,GO:0044464,GO:0005654,GO:0044451,GO:0090304,GO:…	binding,transcription factor complex,nucleus,intracellular membrane-bounded organelle,membrane-bounded organelle,DNA-dependent transcription, initiation,DNA-directed RNA polymerase II, holoenzyme,DNA-directed RNA polymerase complex,RNA polymerase complex,nuclear DNA-directed RNA polymerase complex,metabolic process,intracellular part,protein complex,organelle part,cellular metabolic process,intra…	--	--
XM_005684173.2	102171335	CARD19	transcript	5.702685	2.8148302	1.018593448	0.014628229	0.0663323	caspase recruitment domain family member 19	GO:0010941,GO:0042981,GO:0043067,GO:0006915,GO:0012501,GO:0009987,GO:0008219,GO:0016265,GO:0008150,GO:0044699,GO:0044763,GO:0050789,GO:0065007,GO:0050794	regulation of cell death,regulation of apoptotic process,regulation of programmed cell death,apoptotic process,programmed cell death,cellular process,cell death,death,biological_process,single-organism process,single-organism cellular process,regulation of biological process,biological regulation,regulation of cellular process	--	--
XM_005684242.3	102173743	MURC	transcript	52.6027052	37.6223366	0.483547542	0.000284776	0.005109362	muscle related coiled-coil protein	GO:0005488,GO:0043234,GO:0044422,GO:0044446,GO:0005515,GO:0043231,GO:0043227,GO:0044424,GO:0044421,GO:0032991,GO:0005622,GO:0043229,GO:0043226,GO:0005102,GO:0005576,GO:0005623,GO:0044464,GO:0046907,GO:0051649,GO:0006891,GO:0051179,GO:0048193,GO:0017119,GO:0051641,GO:0005794,GO:0044431,GO:0009987,GO:0051234,GO:0006810,GO:0016192,GO:0044763,GO:0033646,GO:0043656,GO:0018995,GO:0043657,GO:0043245,GO:…	binding,protein complex,organelle part,intracellular organelle part,protein binding,intracellular membrane-bounded organelle,membrane-bounded organelle,intracellular part,extracellular region part,macromolecular complex,intracellular,intracellular organelle,organelle,receptor binding,extracellular region,cell,cell part,intracellular transport,establishment of localization in cell,intra-Golgi vesi…	--	--
XM_005684263.3	102179197	ABCA1	transcript	15.6172744	6.1703388	1.339721078	0.010303469	0.052245336	ATP binding cassette subfamily A member 1	GO:0005488,GO:0036094,GO:0003824,GO:0000166,GO:1901265,GO:0043168,GO:0017076,GO:0001882,GO:0035639,GO:0001883,GO:0032549,GO:0032550,GO:0032555,GO:0032553,GO:0097159,GO:1901363,GO:0030554,GO:0005524,GO:0032559,GO:0043167,GO:0051179,GO:0051234,GO:0006810,GO:0005315,GO:1901677,GO:0016462,GO:0017111,GO:0016887,GO:0006817,GO:0016817,GO:0016787,GO:0015291,GO:0016818,GO:0006811,GO:0016740,GO:0015698,GO:…	binding,small molecule binding,catalytic activity,nucleotide binding,nucleoside phosphate binding,anion binding,purine nucleotide binding,nucleoside binding,purine ribonucleoside triphosphate binding,purine nucleoside binding,ribonucleoside binding,purine ribonucleoside binding,purine ribonucleotide binding,ribonucleotide binding,organic cyclic compound binding,heterocyclic compound binding,adeny…	oas04975,oas02010	Fat digestion and absorption,ABC transporters
XM_005684318.3	102170516	SLC31A1	transcript	34.2686532	28.2425386	0.279019721	0.024521538	0.09444521	solute carrier family 31 member 1	GO:0044281,GO:0003824,GO:0019752,GO:0044710,GO:0043436,GO:0006082,GO:0008152,GO:0044237,GO:0034641,GO:0006807,GO:1901360,GO:0044238,GO:0016053,GO:0046394,GO:0071704,GO:0046483,GO:1901564,GO:0044283,GO:0016787,GO:0044711,GO:0003674,GO:0018189,GO:0018212,GO:0072350,GO:0072351,GO:0016860,GO:1901566,GO:0044260,GO:0006812,GO:1901576,GO:0009058,GO:0044249,GO:0006464,GO:0036211,GO:0016853,GO:0034220,GO:…	small molecule metabolic process,catalytic activity,carboxylic acid metabolic process,single-organism metabolic process,oxoacid metabolic process,organic acid metabolic process,metabolic process,cellular metabolic process,cellular nitrogen compound metabolic process,nitrogen compound metabolic process,organic cyclic compound metabolic process,primary metabolic process,organic acid biosynthetic pr…	oas04978	Mineral absorption
XM_005684344.3	102177162	ATP6V1G1	transcript	83.5860152	73.7804138	0.180023704	0.031492488	0.112294349	ATPase H+ transporting V1 subunit G1	GO:0005488,GO:0043234,GO:0044424,GO:0005622,GO:0071840,GO:0008152,GO:0005515,GO:0044237,GO:0032991,GO:0005623,GO:0044464,GO:0044281,GO:1901566,GO:0034641,GO:0044710,GO:0006807,GO:0016043,GO:0051179,GO:1901564,GO:0071704,GO:0006812,GO:1901360,GO:0046483,GO:0051234,GO:0044238,GO:0044085,GO:0009119,GO:0006810,GO:0006139,GO:0006725,GO:1901659,GO:1901576,GO:0009058,GO:0009142,GO:0009145,GO:0009201,GO:…	binding,protein complex,intracellular part,intracellular,cellular component organization or biogenesis,metabolic process,protein binding,cellular metabolic process,macromolecular complex,cell,cell part,small molecule metabolic process,organonitrogen compound biosynthetic process,cellular nitrogen compound metabolic process,single-organism metabolic process,nitrogen compound metabolic process,cell…	oas01100,oas00190,oas04145,oas04966,oas04721,oas05323	Metabolic pathways,Oxidative phosphorylation,Phagosome,Collecting duct acid secretion,Synaptic vesicle cycle,Rheumatoid arthritis
XM_005684350.3	102178448	TNFSF15	transcript	24.7815784	10.2381058	1.275319259	0.03686525	0.125144637	tumor necrosis factor superfamily member 15	GO:0005488,GO:0003824,GO:0044710,GO:0008152,GO:0055114,GO:0016491,GO:0003674,GO:0005515,GO:0005102,GO:0008150,GO:0002376,GO:0005164,GO:0032813,GO:0005126,GO:0006955,GO:0016668,GO:0047134,GO:0016667,GO:0016651,GO:0050896,GO:0005575,GO:0016020	binding,catalytic activity,single-organism metabolic process,metabolic process,oxidation-reduction process,oxidoreductase activity,molecular_function,protein binding,receptor binding,biological_process,immune system process,tumor necrosis factor receptor binding,tumor necrosis factor receptor superfamily binding,cytokine receptor binding,immune response,oxidoreductase activity, acting on a sulfur…	oas04060	Cytokine-cytokine receptor interaction
XM_005684357.3	102181598	PSMD5	transcript	12.0251368	16.3067606	-0.439416907	0.004532566	0.029321156	proteasome 26S subunit%2C non-ATPase 5	GO:0043234,GO:0044422,GO:0044446,GO:0043231,GO:0043227,GO:0071840,GO:0016043,GO:0044424,GO:0003824,GO:0032991,GO:0043623,GO:0005622,GO:0043229,GO:0043226,GO:0034622,GO:0016787,GO:0044085,GO:0016817,GO:0022607,GO:0005623,GO:0044464,GO:0006461,GO:0006812,GO:0070271,GO:0065003,GO:0031090,GO:0071822,GO:0043933,GO:0046907,GO:0051649,GO:0051179,GO:0033178,GO:0051641,GO:0006818,GO:0015992,GO:0016820,GO:…	protein complex,organelle part,intracellular organelle part,intracellular membrane-bounded organelle,membrane-bounded organelle,cellular component organization or biogenesis,cellular component organization,intracellular part,catalytic activity,macromolecular complex,cellular protein complex assembly,intracellular,intracellular organelle,organelle,cellular macromolecular complex assembly,hydrolase…	--	--
XM_005684475.3	102178542	ECHDC1	transcript	9.5863518	6.943269	0.465366819	0.028223889	0.104444884	ethylmalonyl-CoA decarboxylase 1	GO:0003824,GO:0008152,GO:0016836,GO:0016835,GO:0016829,GO:0003674,GO:0008150	catalytic activity,metabolic process,hydro-lyase activity,carbon-oxygen lyase activity,lyase activity,molecular_function,biological_process	oas00640	Propanoate metabolism
XM_005684515.2	102189678	SERINC1	transcript	96.3164824	80.0075396	0.267646744	0.002874953	0.021841119	serine incorporator 1	GO:0003824,GO:0008152,GO:0071704,GO:0044238,GO:0016787,GO:0043170,GO:0004222,GO:0008237,GO:0019538,GO:0006508,GO:0070011,GO:0008233,GO:0003674,GO:0008150,GO:0004175,GO:0005575,GO:0016020	catalytic activity,metabolic process,organic substance metabolic process,primary metabolic process,hydrolase activity,macromolecule metabolic process,metalloendopeptidase activity,metallopeptidase activity,protein metabolic process,proteolysis,peptidase activity, acting on L-amino acid peptides,peptidase activity,molecular_function,biological_process,endopeptidase activity,cellular_component,memb…	--	--
XM_005684524.3	102170148	PLN	transcript	5.6758444	2.5146056	1.174502899	0.000265864	0.004916368	phospholamban	GO:0004857,GO:0042030,GO:0006812,GO:0060590,GO:0030234,GO:0051179,GO:0030001,GO:0072511,GO:0070838,GO:0060589,GO:0051234,GO:0006810,GO:0006816,GO:0016247,GO:0005246,GO:0044765,GO:0006811,GO:0044699,GO:0003674,GO:0008150,GO:0005575,GO:0016020	enzyme inhibitor activity,ATPase inhibitor activity,cation transport,ATPase regulator activity,enzyme regulator activity,localization,metal ion transport,divalent inorganic cation transport,divalent metal ion transport,nucleoside-triphosphatase regulator activity,establishment of localization,transport,calcium ion transport,channel regulator activity,calcium channel regulator activity,single-orga…	oas05414,oas04261,oas04022,oas04919,oas04020,oas04024	Dilated cardiomyopathy,Adrenergic signaling in cardiomyocytes,cGMP-PKG signaling pathway,Thyroid hormone signaling pathway,Calcium signaling pathway,cAMP signaling pathway
XM_005684552.3	102177894	FAM229B	transcript	25.1709062	20.9781926	0.262866771	0.037055007	0.125478815	family with sequence similarity 229 member B	--	--	--	--
XM_005684569.3	102181685	SLC16A10	transcript	9.3164378	7.1923854	0.373308108	0.003207888	0.023385121	solute carrier family 16 member 10	GO:0043234,GO:0044424,GO:0032991,GO:0005622,GO:0005623,GO:0044464,GO:0051179,GO:0009987,GO:0044599,GO:0051234,GO:0006810,GO:0044763,GO:0005737,GO:0044765,GO:0044699,GO:0030117,GO:0048475,GO:0030119,GO:0044444,GO:0055085,GO:0008150,GO:0005575,GO:0016020,GO:0044425,GO:0031224,GO:0016021	protein complex,intracellular part,macromolecular complex,intracellular,cell,cell part,localization,cellular process,AP-5 adaptor complex,establishment of localization,transport,single-organism cellular process,cytoplasm,single-organism transport,single-organism process,membrane coat,coated membrane,AP-type membrane coat adaptor complex,cytoplasmic part,transmembrane transport,biological_process,…	oas04919,oas04974	Thyroid hormone signaling pathway,Protein digestion and absorption
XM_005684571.3	102182228	AMD1	transcript	24.2594888	28.1647586	-0.215341956	0.00439639	0.028782637	adenosylmethionine decarboxylase 1	GO:0003824,GO:0008152,GO:0044237,GO:0034641,GO:0006807,GO:0071704,GO:1901564,GO:0016830,GO:0003674,GO:0016829,GO:1901566,GO:1901576,GO:0009058,GO:0044249,GO:0016831,GO:0009987,GO:0044271,GO:0008150,GO:0006597,GO:0008215,GO:0004014,GO:0006595,GO:0006596,GO:0008216,GO:0008295,GO:0009309,GO:0042401,GO:0006915,GO:0012501,GO:0006576,GO:0044106,GO:0044763,GO:0008219,GO:0016265,GO:0044699,GO:0009308	catalytic activity,metabolic process,cellular metabolic process,cellular nitrogen compound metabolic process,nitrogen compound metabolic process,organic substance metabolic process,organonitrogen compound metabolic process,carbon-carbon lyase activity,molecular_function,lyase activity,organonitrogen compound biosynthetic process,organic substance biosynthetic process,biosynthetic process,cellular…	oas00330,oas00270,oas01100	Arginine and proline metabolism,Cysteine and methionine metabolism,Metabolic pathways
XM_005684598.3	102189757	OSTM1	transcript	6.904931	9.6950864	-0.489626757	0.004939153	0.031276459	osteopetrosis associated transmembrane protein 1	GO:0005488,GO:0005515,GO:0005102,GO:0043167,GO:0005576,GO:0043169,GO:0046872,GO:0005179,GO:0003674,GO:0005575	binding,protein binding,receptor binding,ion binding,extracellular region,cation binding,metal ion binding,hormone activity,molecular_function,cellular_component	--	--
XM_005684606.2	102168350	RTN4IP1	transcript	11.18988	9.2276186	0.278164285	0.010090347	0.051431148	reticulon 4 interacting protein 1	GO:0003824,GO:0008152,GO:0016053,GO:0046394,GO:0044237,GO:0044283,GO:0044711,GO:0044281,GO:0008652,GO:1901566,GO:0034641,GO:0044710,GO:0006807,GO:0006082,GO:0019752,GO:0043436,GO:0042398,GO:1901564,GO:0071704,GO:1901360,GO:0046483,GO:0044238,GO:0016491,GO:0006725,GO:0006520,GO:0009108,GO:1901607,GO:1901576,GO:0009058,GO:0006732,GO:0006575,GO:0044249,GO:1901605,GO:0009396,GO:0055114,GO:1901362,GO:…	catalytic activity,metabolic process,organic acid biosynthetic process,carboxylic acid biosynthetic process,cellular metabolic process,small molecule biosynthetic process,single-organism biosynthetic process,small molecule metabolic process,cellular amino acid biosynthetic process,organonitrogen compound biosynthetic process,cellular nitrogen compound metabolic process,single-organism metabolic p…	--	--
XM_005684654.3	102187404	COQ3	transcript	18.336857	13.991595	0.390185942	0.009234652	0.048304677	coenzyme Q3%2C methyltransferase	GO:0003824,GO:0006396,GO:0009451,GO:0008152,GO:0044237,GO:0034641,GO:0006807,GO:0016070,GO:0008757,GO:0043414,GO:0071704,GO:0032259,GO:1901360,GO:0046483,GO:0044238,GO:0006139,GO:0006725,GO:0001510,GO:0006479,GO:0008213,GO:1901576,GO:0009058,GO:0005975,GO:0090304,GO:0016741,GO:0008168,GO:0044723,GO:0010467,GO:0044260,GO:0009312,GO:0016740,GO:0016051,GO:0009311,GO:0009452,GO:0036260,GO:0043170,GO:…	catalytic activity,RNA processing,RNA modification,metabolic process,cellular metabolic process,cellular nitrogen compound metabolic process,nitrogen compound metabolic process,RNA metabolic process,S-adenosylmethionine-dependent methyltransferase activity,macromolecule methylation,organic substance metabolic process,methylation,organic cyclic compound metabolic process,heterocycle metabolic proc…	oas01100,oas00130	Metabolic pathways,Ubiquinone and other terpenoid-quinone biosynthesis
XM_005684660.3	102189211	KLHL32	transcript	3.3291934	1.3115684	1.343879634	0.027242041	0.101932766	kelch like family member 32	GO:0005488,GO:0005515,GO:0003674	binding,protein binding,molecular_function	--	--
XM_005684664.3	102190322	UFL1	transcript	17.2684814	15.5626354	0.150054828	0.021566214	0.086530113	UFM1 specific ligase 1	GO:0043234,GO:0043231,GO:0043227,GO:0044424,GO:0032991,GO:0005622,GO:0043229,GO:0043226,GO:0005623,GO:0044464,GO:0044237,GO:0034357,GO:0009521,GO:0009579,GO:0044436,GO:0008152,GO:0015979,GO:0009523,GO:0009987,GO:0005737,GO:0044444,GO:0009507,GO:0009536,GO:0008150,GO:0005575,GO:0016020,GO:0044425	protein complex,intracellular membrane-bounded organelle,membrane-bounded organelle,intracellular part,macromolecular complex,intracellular,intracellular organelle,organelle,cell,cell part,cellular metabolic process,photosynthetic membrane,photosystem,thylakoid,thylakoid part,metabolic process,photosynthesis,photosystem II,cellular process,cytoplasm,cytoplasmic part,chloroplast,plastid,biological…	--	--
XM_005684731.3	102187050	LAMA2	transcript	5.9691098	4.1756304	0.515521773	0.027864477	0.103577727	laminin subunit alpha 2	GO:0005488,GO:2000026,GO:0050793,GO:0005515,GO:0009790,GO:0045995,GO:0051239,GO:0048870,GO:0051674,GO:0007155,GO:0030155,GO:0022610,GO:0044767,GO:0048856,GO:0016477,GO:0030334,GO:0040011,GO:0032502,GO:0006928,GO:0044707,GO:0051270,GO:2000145,GO:0040012,GO:0007275,GO:0032879,GO:0005102,GO:0032501,GO:0051179,GO:0019012,GO:0009987,GO:0044763,GO:0031423,GO:0044699,GO:0003674,GO:0008150,GO:0050789,GO:…	binding,regulation of multicellular organismal development,regulation of developmental process,protein binding,embryo development,regulation of embryonic development,regulation of multicellular organismal process,cell motility,localization of cell,cell adhesion,regulation of cell adhesion,biological adhesion,single-organism developmental process,anatomical structure development,cell migration,reg…	oas04510,oas04512,oas05146,oas04151,oas05222,oas05200,oas05145	Focal adhesion,ECM-receptor interaction,Amoebiasis,PI3K-Akt signaling pathway,Small cell lung cancer,Pathways in cancer,Toxoplasmosis
XM_005684757.3	102170149	STX7	transcript	33.4053332	23.3747292	0.515128798	3.16E-06	0.000327125	syntaxin 7	GO:0005488,GO:0005634,GO:0043231,GO:0043227,GO:0005694,GO:0044427,GO:0044424,GO:0043234,GO:0044422,GO:0044446,GO:0043229,GO:0043226,GO:0043233,GO:0070013,GO:0005622,GO:0031981,GO:0031974,GO:0016043,GO:0071840,GO:0006996,GO:0005623,GO:0044464,GO:0007017,GO:0044428,GO:0003674,GO:0007059,GO:0032991,GO:0006928,GO:0048870,GO:0051674,GO:0000226,GO:0000775,GO:0005819,GO:0015630,GO:0005515,GO:0000228,GO:…	binding,nucleus,intracellular membrane-bounded organelle,membrane-bounded organelle,chromosome,chromosomal part,intracellular part,protein complex,organelle part,intracellular organelle part,intracellular organelle,organelle,organelle lumen,intracellular organelle lumen,intracellular,nuclear lumen,membrane-enclosed lumen,cellular component organization,cellular component organization or biogenesi…	oas04145,oas04130	Phagosome,SNARE interactions in vesicular transport
XM_005684773.3	102174474	RPS12	transcript	1260.55874	1217.937939	0.049622725	0.025544881	0.097410783	ribosomal protein S12	--	--	oas03010	Ribosome
XM_005684777.3	102174741	EYA4	transcript	9.3127874	6.4840642	0.522314669	0.000253139	0.004789168	EYA transcriptional coactivator and phosphatase 4	GO:0005488,GO:0008092,GO:0005515,GO:0006996,GO:0007049,GO:0003779,GO:0071840,GO:0016043,GO:0007010,GO:0035639,GO:0001883,GO:0032549,GO:0032550,GO:0017076,GO:0043168,GO:0032555,GO:0001882,GO:0032553,GO:0000166,GO:1901265,GO:0030554,GO:0036094,GO:0005524,GO:0032559,GO:0043167,GO:0044085,GO:0022402,GO:0022607,GO:0097159,GO:1901363,GO:0003677,GO:0009987,GO:0000156,GO:0044763,GO:0044699,GO:0000160,GO:…	binding,cytoskeletal protein binding,protein binding,organelle organization,cell cycle,actin binding,cellular component organization or biogenesis,cellular component organization,cytoskeleton organization,purine ribonucleoside triphosphate binding,purine nucleoside binding,ribonucleoside binding,purine ribonucleoside binding,purine nucleotide binding,anion binding,purine ribonucleotide binding,nu…	--	--
XM_005684815.3	102185001	TXLNB	transcript	5.2245342	1.467408	1.832032362	8.07E-07	0.000122315	taxilin beta	GO:0005488,GO:0005515,GO:0000149,GO:0019905,GO:0003674	binding,protein binding,SNARE binding,syntaxin binding,molecular_function	--	--
XM_005684818.3	102187770	PM20D2	transcript	5.046112	2.8826592	0.807771942	0.022244364	0.088231604	peptidase M20 domain containing 2	GO:0003824,GO:0016787,GO:0051179,GO:0008152,GO:0008324,GO:0046873,GO:0051234,GO:0015079,GO:0006810,GO:0005267,GO:0044765,GO:0006811,GO:0044699,GO:0005249,GO:0022890,GO:0022892,GO:0015075,GO:0003674,GO:0022843,GO:0015077,GO:0005244,GO:0022832,GO:0022891,GO:0005261,GO:0022857,GO:0022836,GO:0022839,GO:0008150,GO:0005215,GO:0005216,GO:0022838,GO:0015267,GO:0022803,GO:0005575,GO:0016020	catalytic activity,hydrolase activity,localization,metabolic process,cation transmembrane transporter activity,metal ion transmembrane transporter activity,establishment of localization,potassium ion transmembrane transporter activity,transport,potassium channel activity,single-organism transport,ion transport,single-organism process,voltage-gated potassium channel activity,inorganic cation trans…	--	--
XM_005684862.2	102179287	PEX3	transcript	20.0536516	16.7260668	0.261766733	0.001869124	0.016498087	peroxisomal biogenesis factor 3	GO:0044422,GO:0044446,GO:0005737,GO:0044424,GO:0043231,GO:0043227,GO:0005622,GO:0071840,GO:0031090,GO:0005623,GO:0044464,GO:0006996,GO:0043229,GO:0016043,GO:0043226,GO:0044444,GO:0005779,GO:0031231,GO:0005778,GO:0031903,GO:0044438,GO:0044439,GO:0007031,GO:0005777,GO:0042579,GO:0031300,GO:0031301,GO:0009987,GO:0008150,GO:0044699,GO:0005575,GO:0044763,GO:0044425,GO:0016020,GO:0016021,GO:0031224	organelle part,intracellular organelle part,cytoplasm,intracellular part,intracellular membrane-bounded organelle,membrane-bounded organelle,intracellular,cellular component organization or biogenesis,organelle membrane,cell,cell part,organelle organization,intracellular organelle,cellular component organization,organelle,cytoplasmic part,integral to peroxisomal membrane,intrinsic to peroxisomal …	oas04146	Peroxisome
XM_005684864.3	102179854	LTV1	transcript	8.19899	15.021313	-0.873492817	7.91E-05	0.002404061	LTV1 ribosome biogenesis factor	--	--	--	--
XM_005684947.2	102182792	TCP1	transcript	143.8231874	173.0389192	-0.266800271	0.009330567	0.048664513	t-complex 1	GO:0005488,GO:0036094,GO:0000166,GO:1901265,GO:0043168,GO:0017076,GO:0001882,GO:0035639,GO:0001883,GO:0032549,GO:0032550,GO:0032555,GO:0032553,GO:0097159,GO:1901363,GO:0030554,GO:0005524,GO:0032559,GO:0043167,GO:0003674	binding,small molecule binding,nucleotide binding,nucleoside phosphate binding,anion binding,purine nucleotide binding,nucleoside binding,purine ribonucleoside triphosphate binding,purine nucleoside binding,ribonucleoside binding,purine ribonucleoside binding,purine ribonucleotide binding,ribonucleotide binding,organic cyclic compound binding,heterocyclic compound binding,adenyl nucleotide bindin…	--	--
XM_005685022.3	102183421	DCP2	transcript	14.0208488	9.332765	0.587197217	0.002281805	0.018938808	decapping mRNA 2	GO:0005488,GO:0003723,GO:0003824,GO:0005515,GO:0097159,GO:1901363,GO:0043167,GO:0003676,GO:0016787,GO:0030145,GO:0043169,GO:0046872,GO:0046914,GO:0003674	binding,RNA binding,catalytic activity,protein binding,organic cyclic compound binding,heterocyclic compound binding,ion binding,nucleic acid binding,hydrolase activity,manganese ion binding,cation binding,metal ion binding,transition metal ion binding,molecular_function	oas03018	RNA degradation
XM_005685043.3	102190230	CDO1	transcript	20.200659	33.8628624	-0.74530157	0.030332952	0.109574704	cysteine dioxygenase type 1	GO:0005488,GO:0003824,GO:0008152,GO:0044237,GO:0044281,GO:0044710,GO:0006807,GO:0006082,GO:0019752,GO:0043436,GO:0043167,GO:1901564,GO:0071704,GO:0044238,GO:0016491,GO:0006520,GO:1901605,GO:0055114,GO:0006790,GO:0043169,GO:0046872,GO:0000096,GO:0009069,GO:0017172,GO:0046439,GO:0006534,GO:0009987,GO:0016702,GO:0046914,GO:0016701,GO:0051213,GO:0003674,GO:0008150,GO:0005506	binding,catalytic activity,metabolic process,cellular metabolic process,small molecule metabolic process,single-organism metabolic process,nitrogen compound metabolic process,organic acid metabolic process,carboxylic acid metabolic process,oxoacid metabolic process,ion binding,organonitrogen compound metabolic process,organic substance metabolic process,primary metabolic process,oxidoreductase ac…	oas01100,oas00270,oas00430	Metabolic pathways,Cysteine and methionine metabolism,Taurine and hypotaurine metabolism
XM_005685047.3	102191335	KIAA1191	transcript	9.0510014	7.1807808	0.333936697	0.0260732	0.098865093	KIAA1191 ortholog	--	--	--	--
XM_005685063.3	102172544	CRHBP	transcript	5.667702	3.6001102	0.654722837	0.006287222	0.036763687	corticotropin releasing hormone binding protein	GO:0005488,GO:0043167,GO:0005623,GO:0044464,GO:0051179,GO:0017046,GO:0042562,GO:0051424,GO:0051234,GO:0006810,GO:0042277,GO:0033218,GO:0043169,GO:0046872,GO:0071944,GO:0003674,GO:0005886,GO:0008150,GO:0005575,GO:0016020	binding,ion binding,cell,cell part,localization,peptide hormone binding,hormone binding,corticotropin-releasing hormone binding,establishment of localization,transport,peptide binding,amide binding,cation binding,metal ion binding,cell periphery,molecular_function,plasma membrane,biological_process,cellular_component,membrane	--	--
XM_005685094.3	102180674	PSMC6	transcript	101.3001084	90.7319002	0.158953939	0.003515851	0.025064993	proteasome 26S subunit%2C ATPase 6	GO:0005488,GO:0044422,GO:0003723,GO:0044446,GO:0046907,GO:0005737,GO:0043234,GO:0044424,GO:0036094,GO:0003824,GO:0000166,GO:1901265,GO:0043168,GO:0043231,GO:0043227,GO:0051649,GO:0005622,GO:0017076,GO:0051641,GO:0001882,GO:0035639,GO:0001883,GO:0032549,GO:0032550,GO:0032555,GO:0032553,GO:0044428,GO:0008152,GO:0005654,GO:0044451,GO:0033036,GO:0044237,GO:0008104,GO:0031974,GO:0097159,GO:1901363,GO:…	binding,organelle part,RNA binding,intracellular organelle part,intracellular transport,cytoplasm,protein complex,intracellular part,small molecule binding,catalytic activity,nucleotide binding,nucleoside phosphate binding,anion binding,intracellular membrane-bounded organelle,membrane-bounded organelle,establishment of localization in cell,intracellular,purine nucleotide binding,cellular localiz…	oas05169,oas03050	Epstein-Barr virus infection,Proteasome
XM_005685117.3	102186599	HACD3	transcript	10.2244132	13.8352648	-0.43633221	0.007665116	0.042164011	3-hydroxyacyl-CoA dehydratase 3	--	--	--	--
XM_005685123.3	102188223	RAB11A	transcript	51.9814514	39.4411802	0.398294194	0.000358243	0.00580796	RAB11A%2C member RAS oncogene family	GO:0005488,GO:0036094,GO:0003824,GO:0000166,GO:1901265,GO:0043168,GO:0017076,GO:0001882,GO:0035639,GO:0006826,GO:0001883,GO:0032549,GO:0032550,GO:0032555,GO:0032553,GO:0008152,GO:0005381,GO:0044237,GO:0000041,GO:0097159,GO:1901363,GO:0030554,GO:0005525,GO:0019001,GO:0032561,GO:0005524,GO:0034641,GO:0032559,GO:0006807,GO:0046915,GO:0015093,GO:0015684,GO:0072509,GO:0043167,GO:0051179,GO:1901564,GO:…	binding,small molecule binding,catalytic activity,nucleotide binding,nucleoside phosphate binding,anion binding,purine nucleotide binding,nucleoside binding,purine ribonucleoside triphosphate binding,iron ion transport,purine nucleoside binding,ribonucleoside binding,purine ribonucleoside binding,purine ribonucleotide binding,ribonucleotide binding,metabolic process,iron ion transmembrane transpo…	oas04962,oas04961,oas04144,oas04972	Vasopressin-regulated water reabsorption,Endocrine and other factor-regulated calcium reabsorption,Endocytosis,Pancreatic secretion
XM_005685161.3	102175213	UACA	transcript	17.7135934	7.8199198	1.179631192	0.00130914	0.01305785	uveal autoantigen with coiled-coil domains and ankyrin repeats	GO:0005488,GO:0046907,GO:0003824,GO:0051649,GO:0051641,GO:0008152,GO:0033036,GO:0005515,GO:0008104,GO:0034613,GO:0070727,GO:0045184,GO:0015031,GO:0006886,GO:0044710,GO:0051179,GO:0051234,GO:0016491,GO:0006810,GO:0033365,GO:0071702,GO:0006605,GO:0016482,GO:0055114,GO:0044765,GO:0009055,GO:0017038,GO:0016903,GO:0006913,GO:0051169,GO:0016625,GO:0051536,GO:0051540,GO:0009987,GO:0006606,GO:0034504,GO:…	binding,intracellular transport,catalytic activity,establishment of localization in cell,cellular localization,metabolic process,macromolecule localization,protein binding,protein localization,cellular protein localization,cellular macromolecule localization,establishment of protein localization,protein transport,intracellular protein transport,single-organism metabolic process,localization,estab…	--	--
XM_005685176.3	102178731	PKM	transcript	363.8756714	510.479315	-0.488406907	9.62E-06	0.000598511	pyruvate kinase%2C muscle	GO:0005488,GO:0003824,GO:0044710,GO:0008152,GO:0019318,GO:0006096,GO:0005996,GO:0044237,GO:0009056,GO:0046365,GO:0006006,GO:0006007,GO:0019320,GO:1901575,GO:0055114,GO:0044724,GO:0044238,GO:0071704,GO:0043167,GO:0044723,GO:0016773,GO:0016052,GO:0003674,GO:0016740,GO:0030955,GO:0031420,GO:0006091,GO:0005975,GO:0000287,GO:0016772,GO:0009987,GO:0008150,GO:0004743,GO:0016301,GO:0043169,GO:0046872	binding,catalytic activity,single-organism metabolic process,metabolic process,hexose metabolic process,glycolysis,monosaccharide metabolic process,cellular metabolic process,catabolic process,monosaccharide catabolic process,glucose metabolic process,glucose catabolic process,hexose catabolic process,organic substance catabolic process,oxidation-reduction process,single-organism carbohydrate cat…	oas05203,oas01230,oas01200,oas00010,oas00620,oas00230,oas01100,oas04930	Viral carcinogenesis,Biosynthesis of amino acids,Carbon metabolism,Glycolysis / Gluconeogenesis,Pyruvate metabolism,Purine metabolism,Metabolic pathways,Type II diabetes mellitus
XM_005685177.3	102178731	PKM	transcript	78.1481496	48.0819478	0.700716373	0.005566569	0.034047795	pyruvate kinase%2C muscle	GO:0005488,GO:0003824,GO:0044710,GO:0008152,GO:0019318,GO:0006096,GO:0005996,GO:0044237,GO:0009056,GO:0046365,GO:0006006,GO:0006007,GO:0019320,GO:1901575,GO:0055114,GO:0044724,GO:0044238,GO:0071704,GO:0043167,GO:0044723,GO:0016773,GO:0016052,GO:0003674,GO:0016740,GO:0030955,GO:0031420,GO:0006091,GO:0005975,GO:0000287,GO:0016772,GO:0009987,GO:0008150,GO:0004743,GO:0016301,GO:0043169,GO:0046872	binding,catalytic activity,single-organism metabolic process,metabolic process,hexose metabolic process,glycolysis,monosaccharide metabolic process,cellular metabolic process,catabolic process,monosaccharide catabolic process,glucose metabolic process,glucose catabolic process,hexose catabolic process,organic substance catabolic process,oxidation-reduction process,single-organism carbohydrate cat…	oas05203,oas01230,oas01200,oas00010,oas00620,oas00230,oas01100,oas04930	Viral carcinogenesis,Biosynthesis of amino acids,Carbon metabolism,Glycolysis / Gluconeogenesis,Pyruvate metabolism,Purine metabolism,Metabolic pathways,Type II diabetes mellitus
XM_005685181.3	102180045	HEXA	transcript	35.138032	47.1837274	-0.425256001	0.003102295	0.022952717	hexosaminidase subunit alpha	GO:0003824,GO:0016787,GO:0008152,GO:0005975,GO:0016798,GO:0004553,GO:0071704,GO:0044238,GO:0003674,GO:0008150	catalytic activity,hydrolase activity,metabolic process,carbohydrate metabolic process,hydrolase activity, acting on glycosyl bonds,hydrolase activity, hydrolyzing O-glycosyl compounds,organic substance metabolic process,primary metabolic process,molecular_function,biological_process	oas04142,oas00531,oas00603,oas01100,oas00520,oas00604,oas00511	Lysosome,Glycosaminoglycan degradation,Glycosphingolipid biosynthesis - globo series,Metabolic pathways,Amino sugar and nucleotide sugar metabolism,Glycosphingolipid biosynthesis - ganglio series,Other glycan degradation
XM_005685212.2	102187320	GMPR2	transcript	27.6519692	29.0279756	-0.070061739	0.02830365	0.104597376	guanosine monophosphate reductase 2	GO:0044281,GO:0019752,GO:0043436,GO:0006082,GO:1901564,GO:0006520,GO:0044710,GO:0003824,GO:0016053,GO:0046394,GO:0044711,GO:0008652,GO:1901607,GO:0044283,GO:0055114,GO:0016491,GO:0044237,GO:1901566,GO:1901605,GO:0006807,GO:0006537,GO:0015930,GO:0043650,GO:0008152,GO:0006536,GO:0016829,GO:0016638,GO:0043648,GO:0009987,GO:0009064,GO:0009084,GO:0071704,GO:0009058,GO:0044238,GO:0044249,GO:1901576,GO:…	small molecule metabolic process,carboxylic acid metabolic process,oxoacid metabolic process,organic acid metabolic process,organonitrogen compound metabolic process,cellular amino acid metabolic process,single-organism metabolic process,catalytic activity,organic acid biosynthetic process,carboxylic acid biosynthetic process,single-organism biosynthetic process,cellular amino acid biosynthetic p…	oas00230	Purine metabolism
XM_005685230.3	102168352	EMC9	transcript	13.2967566	11.4281752	0.218479322	0.015552978	0.068957088	ER membrane protein complex subunit 9	--	--	--	--
XM_005685235.3	102169480	LOC102169480	transcript	14.5936546	21.0409814	-0.527860783	0.025762711	0.098137148	dehydrogenase/reductase SDR family member 4	GO:0005488,GO:0003824,GO:0016491,GO:0008152,GO:0050662,GO:0048037,GO:0003674,GO:0008150	binding,catalytic activity,oxidoreductase activity,metabolic process,coenzyme binding,cofactor binding,molecular_function,biological_process	oas04146,oas01100,oas00830	Peroxisome,Metabolic pathways,Retinol metabolism
XM_005685261.3	102176421	PRMT5	transcript	17.4772946	22.56742	-0.368759613	0.029787224	0.108440808	protein arginine methyltransferase 5	GO:0071840,GO:0044424,GO:0034660,GO:0003824,GO:0005622,GO:0044085,GO:0008173,GO:0005623,GO:0044464,GO:0044237,GO:0034470,GO:0022613,GO:0006807,GO:0034641,GO:0016741,GO:0008152,GO:0008757,GO:0008168,GO:0042254,GO:1901360,GO:0006725,GO:0046483,GO:0006364,GO:0016072,GO:0009987,GO:0006139,GO:0006479,GO:0008213,GO:0071704,GO:0005737,GO:0016070,GO:0090304,GO:0032259,GO:0008649,GO:0043412,GO:0043414,GO:…	cellular component organization or biogenesis,intracellular part,ncRNA metabolic process,catalytic activity,intracellular,cellular component biogenesis,RNA methyltransferase activity,cell,cell part,cellular metabolic process,ncRNA processing,ribonucleoprotein complex biogenesis,nitrogen compound metabolic process,cellular nitrogen compound metabolic process,transferase activity, transferring one-…	oas03013	RNA transport
XM_005685304.3	102191336	MTFMT	transcript	5.7418866	8.6926662	-0.598273908	0.03963107	0.131229921	mitochondrial methionyl-tRNA formyltransferase	GO:0003824,GO:0008152,GO:0009058,GO:0016741,GO:0016740,GO:0016742,GO:0003674,GO:0008150	catalytic activity,metabolic process,biosynthetic process,transferase activity, transferring one-carbon groups,transferase activity,hydroxymethyl-, formyl- and related transferase activity,molecular_function,biological_process	oas00970,oas00670	Aminoacyl-tRNA biosynthesis,One carbon pool by folate
XM_005685313.3	102170790	FEM1B	transcript	17.2860426	20.676162	-0.258360789	0.000168792	0.003715848	fem-1 homolog B	GO:0005488,GO:0005737,GO:0044424,GO:0003824,GO:0005622,GO:0008152,GO:0005515,GO:0005623,GO:0044464,GO:0044710,GO:0016491,GO:0055114,GO:0016627,GO:0003674,GO:0008150,GO:0005575	binding,cytoplasm,intracellular part,catalytic activity,intracellular,metabolic process,protein binding,cell,cell part,single-organism metabolic process,oxidoreductase activity,oxidation-reduction process,oxidoreductase activity, acting on the CH-CH group of donors,molecular_function,biological_process,cellular_component	--	--
XM_005685359.3	100860964	TOX4	transcript	20.7288462	18.9200242	0.131725882	0.005359574	0.03313947	TOX high mobility group box family member 4	GO:0032502,GO:0007275,GO:0044707,GO:0032501,GO:0008150,GO:0044699	developmental process,multicellular organismal development,single-multicellular organism process,multicellular organismal process,biological_process,single-organism process	--	--
XM_005685386.3	102172723	METTL17	transcript	5.4740428	7.3977224	-0.434474449	0.03687767	0.125144637	methyltransferase like 17	GO:0003824,GO:0008152,GO:0044237,GO:0071704,GO:0044238,GO:1901576,GO:0009058,GO:0044249,GO:0016741,GO:0008168,GO:0010467,GO:0044260,GO:0016740,GO:0009059,GO:0034645,GO:0043170,GO:0044267,GO:0019538,GO:0009987,GO:0006412,GO:0003674,GO:0008150	catalytic activity,metabolic process,cellular metabolic process,organic substance metabolic process,primary metabolic process,organic substance biosynthetic process,biosynthetic process,cellular biosynthetic process,transferase activity, transferring one-carbon groups,methyltransferase activity,gene expression,cellular macromolecule metabolic process,transferase activity,macromolecule biosyntheti…	--	--
XM_005685409.3	100861320	OSGEP	transcript	17.1896078	12.396579	0.471594584	0.008802751	0.046715039	O-sialoglycoprotein endopeptidase	GO:0003824,GO:0008152,GO:0003674,GO:0009058,GO:0008150	catalytic activity,metabolic process,molecular_function,biosynthetic process,biological_process	--	--
XM_005685480.3	102175299	SRP14	transcript	82.577948	79.9662002	0.046366233	0.015565895	0.068957554	signal recognition particle 14	GO:0005488,GO:0003723,GO:0046907,GO:0005737,GO:0044424,GO:0051649,GO:0072594,GO:0005622,GO:0051641,GO:0070972,GO:0033036,GO:0008104,GO:0097159,GO:1901363,GO:0034613,GO:0070727,GO:0006614,GO:0045047,GO:0072599,GO:0032991,GO:0045184,GO:0005623,GO:0044464,GO:0015031,GO:0006886,GO:0006613,GO:0006612,GO:0051179,GO:0044444,GO:0033218,GO:0051234,GO:0006810,GO:0042277,GO:0033365,GO:0071702,GO:0005048,GO:…	binding,RNA binding,intracellular transport,cytoplasm,intracellular part,establishment of localization in cell,establishment of protein localization to organelle,intracellular,cellular localization,protein localization to endoplasmic reticulum,macromolecule localization,protein localization,organic cyclic compound binding,heterocyclic compound binding,cellular protein localization,cellular macrom…	oas03060	Protein export
XM_005685533.3	102189762	CAPN3	transcript	12.325249	2.0464846	2.590397077	1.11E-06	0.000148146	calpain 3	GO:0005488,GO:0005509,GO:0003824,GO:0005622,GO:0043167,GO:0016787,GO:0005623,GO:0044464,GO:0008152,GO:0004197,GO:0071704,GO:0043169,GO:0046872,GO:0008234,GO:0044238,GO:0004198,GO:0008233,GO:0003674,GO:0070011,GO:0008150,GO:0006508,GO:0004175,GO:0043170,GO:0019538,GO:0005575	binding,calcium ion binding,catalytic activity,intracellular,ion binding,hydrolase activity,cell,cell part,metabolic process,cysteine-type endopeptidase activity,organic substance metabolic process,cation binding,metal ion binding,cysteine-type peptidase activity,primary metabolic process,calcium-dependent cysteine-type endopeptidase activity,peptidase activity,molecular_function,peptidase activi…	--	--
XM_005685609.3	102171342	CHST14	transcript	6.9203858	9.1516904	-0.403185779	0.003627765	0.025574913	carbohydrate sulfotransferase 14	GO:0003824,GO:0003674,GO:0016740,GO:0008146,GO:0016782,GO:0005575,GO:0044425,GO:0016020,GO:0031224,GO:0016021	catalytic activity,molecular_function,transferase activity,sulfotransferase activity,transferase activity, transferring sulfur-containing groups,cellular_component,membrane part,membrane,intrinsic to membrane,integral to membrane	oas00532	Glycosaminoglycan biosynthesis - chondroitin sulfate / dermatan sulfate
XM_005685625.2	102181870	RPS29	transcript	1236.509814	1549.846704	-0.325851834	0.003901562	0.026923276	ribosomal protein S29	GO:0008152,GO:0044424,GO:0044237,GO:0043229,GO:0043226,GO:0044238,GO:0071704,GO:0005622,GO:0005623,GO:0044464,GO:0003674,GO:0032991,GO:0044260,GO:1901576,GO:0009058,GO:0044249,GO:0009987,GO:0008150,GO:0043170,GO:0034645,GO:0009059,GO:0043228,GO:0043232,GO:0044267,GO:0005737,GO:0010467,GO:0044444,GO:0019538,GO:0006412,GO:0005198,GO:0003735,GO:0005840,GO:0030529,GO:0005575	metabolic process,intracellular part,cellular metabolic process,intracellular organelle,organelle,primary metabolic process,organic substance metabolic process,intracellular,cell,cell part,molecular_function,macromolecular complex,cellular macromolecule metabolic process,organic substance biosynthetic process,biosynthetic process,cellular biosynthetic process,cellular process,biological_process,m…	oas03010	Ribosome
XM_005685634.3	102184440	ATP5S	transcript	15.6461498	10.7732986	0.538347637	0.001288586	0.013000586	ATP synthase%2C H+ transporting%2C mitochondrial Fo complex subunit s (factor B)	--	--	--	--
XM_005685645.3	102187493	TMX1	transcript	28.9715082	36.4792876	-0.332442765	0.001567026	0.014605227	thioredoxin related transmembrane protein 1	GO:0045454,GO:0019725,GO:0065008,GO:0042592,GO:0009987,GO:0008150,GO:0044699,GO:0044763,GO:0050789,GO:0065007,GO:0050794	cell redox homeostasis,cellular homeostasis,regulation of biological quality,homeostatic process,cellular process,biological_process,single-organism process,single-organism cellular process,regulation of biological process,biological regulation,regulation of cellular process	--	--
XM_005685667.3	102169391	PPIB	transcript	639.3630128	800.1328858	-0.323604336	0.002036427	0.017453933	peptidylprolyl isomerase B	GO:0003824,GO:0008152,GO:0044237,GO:0044238,GO:0071704,GO:0003674,GO:0044260,GO:0006464,GO:0036211,GO:0016853,GO:0043412,GO:0018193,GO:0009987,GO:0008150,GO:0006457,GO:0043170,GO:0000413,GO:0003755,GO:0016859,GO:0018208,GO:0044267,GO:0019538	catalytic activity,metabolic process,cellular metabolic process,primary metabolic process,organic substance metabolic process,molecular_function,cellular macromolecule metabolic process,cellular protein modification process,protein modification process,isomerase activity,macromolecule modification,peptidyl-amino acid modification,cellular process,biological_process,protein folding,macromolecule m…	--	--
XM_005685702.3	102178175	GCNT3	transcript	1.8778064	5.2591092	-1.485770123	0.004341874	0.028675014	glucosaminyl (N-acetyl) transferase 3%2C mucin type	GO:0003824,GO:0016740,GO:0008194,GO:0016757,GO:0008375,GO:0016758,GO:0003674,GO:0005575,GO:0016020	catalytic activity,transferase activity,UDP-glycosyltransferase activity,transferase activity, transferring glycosyl groups,acetylglucosaminyltransferase activity,transferase activity, transferring hexosyl groups,molecular_function,cellular_component,membrane	oas01100,oas00512	Metabolic pathways,Mucin type O-Glycan biosynthesis
XM_005685763.3	102169187	MAPK6	transcript	53.3103584	33.0104172	0.691494509	9.08E-05	0.002563343	mitogen-activated protein kinase 6	GO:0005488,GO:0035639,GO:0001883,GO:0032549,GO:0032550,GO:0017076,GO:0003824,GO:0043168,GO:0032555,GO:0001882,GO:0032553,GO:0000166,GO:1901265,GO:0030554,GO:0036094,GO:0005524,GO:0032559,GO:0043167,GO:0006796,GO:0006793,GO:0044237,GO:0016310,GO:0097159,GO:1901363,GO:0008152,GO:0006468,GO:0004672,GO:0016773,GO:0009987,GO:0071704,GO:0043412,GO:0016301,GO:0044238,GO:0006464,GO:0036211,GO:0016772,GO:…	binding,purine ribonucleoside triphosphate binding,purine nucleoside binding,ribonucleoside binding,purine ribonucleoside binding,purine nucleotide binding,catalytic activity,anion binding,purine ribonucleotide binding,nucleoside binding,ribonucleotide binding,nucleotide binding,nucleoside phosphate binding,adenyl nucleotide binding,small molecule binding,ATP binding,adenyl ribonucleotide binding…	--	--
XM_005685780.3	102173747	TRPM7	transcript	9.49191	12.0142056	-0.339970932	0.009714679	0.049965848	transient receptor potential cation channel subfamily M member 7	GO:0005488,GO:0097159,GO:1901363,GO:0003824,GO:0036094,GO:0000166,GO:1901265,GO:0043168,GO:0001882,GO:0035639,GO:0032553,GO:0001883,GO:0032549,GO:0032550,GO:0032555,GO:0008152,GO:0017076,GO:0005524,GO:0032559,GO:0044424,GO:0030554,GO:0044422,GO:0044237,GO:0044446,GO:0043229,GO:0043226,GO:0044238,GO:0071704,GO:0005622,GO:0016043,GO:0071840,GO:0043167,GO:0006996,GO:0022607,GO:0044085,GO:0005623,GO:…	binding,organic cyclic compound binding,heterocyclic compound binding,catalytic activity,small molecule binding,nucleotide binding,nucleoside phosphate binding,anion binding,nucleoside binding,purine ribonucleoside triphosphate binding,ribonucleotide binding,purine nucleoside binding,ribonucleoside binding,purine ribonucleoside binding,purine ribonucleotide binding,metabolic process,purine nucleo…	oas04978	Mineral absorption
XM_005685796.3	102177984	GALK2	transcript	2.7963692	0.494249	2.500244898	0.011545894	0.056316968	galactokinase 2	GO:0005488,GO:0036094,GO:0000166,GO:1901265,GO:0043168,GO:0017076,GO:0001882,GO:0035639,GO:0001883,GO:0032549,GO:0032550,GO:0032555,GO:0032553,GO:0008152,GO:0044237,GO:0097159,GO:1901363,GO:0030554,GO:0005524,GO:0034641,GO:0032559,GO:0006807,GO:0043167,GO:0016070,GO:0071704,GO:1901360,GO:0046483,GO:0044238,GO:0006139,GO:0006725,GO:1901576,GO:0009058,GO:0090304,GO:0044249,GO:1901362,GO:0018130,GO:…	binding,small molecule binding,nucleotide binding,nucleoside phosphate binding,anion binding,purine nucleotide binding,nucleoside binding,purine ribonucleoside triphosphate binding,purine nucleoside binding,ribonucleoside binding,purine ribonucleoside binding,purine ribonucleotide binding,ribonucleotide binding,metabolic process,cellular metabolic process,organic cyclic compound binding,heterocyc…	oas01100,oas00520,oas00052	Metabolic pathways,Amino sugar and nucleotide sugar metabolism,Galactose metabolism
XM_005685804.3	102180676	DUT	transcript	13.390991	27.584089	-1.042573603	0.002800318	0.021545977	deoxyuridine triphosphatase	GO:0044281,GO:0003824,GO:0044710,GO:0008152,GO:0044237,GO:0034641,GO:0006807,GO:1901360,GO:0006725,GO:0006139,GO:0044238,GO:0071704,GO:0046483,GO:1901564,GO:0016787,GO:0003674,GO:0055086,GO:0006796,GO:0072527,GO:0006793,GO:0009262,GO:0006753,GO:0009117,GO:0009987,GO:0009219,GO:0008150,GO:0009394,GO:0019692,GO:0019637,GO:0006220,GO:1901135,GO:0009141,GO:0009147,GO:0009200,GO:0009211,GO:0046080	small molecule metabolic process,catalytic activity,single-organism metabolic process,metabolic process,cellular metabolic process,cellular nitrogen compound metabolic process,nitrogen compound metabolic process,organic cyclic compound metabolic process,cellular aromatic compound metabolic process,nucleobase-containing compound metabolic process,primary metabolic process,organic substance metabol…	oas00240,oas01100	Pyrimidine metabolism,Metabolic pathways
XM_005685833.3	102188772	MGAT2	transcript	13.7903414	15.6497196	-0.182478635	0.003986002	0.027292285	mannosyl (alpha-1%2C6-)-glycoprotein beta-1%2C2-N-acetylglucosaminyltransferase	GO:0044422,GO:0044446,GO:0005737,GO:0044424,GO:0003824,GO:0043231,GO:0043227,GO:0005622,GO:0008152,GO:0005623,GO:0044464,GO:0043229,GO:0043226,GO:0071704,GO:0044444,GO:0044238,GO:0044431,GO:1901576,GO:0009058,GO:0005975,GO:0005794,GO:0044723,GO:0009312,GO:0016740,GO:0016051,GO:0009311,GO:0008455,GO:0008194,GO:0005795,GO:0016757,GO:0008375,GO:0016758,GO:0003674,GO:0008150,GO:0005575,GO:0044425,GO:…	organelle part,intracellular organelle part,cytoplasm,intracellular part,catalytic activity,intracellular membrane-bounded organelle,membrane-bounded organelle,intracellular,metabolic process,cell,cell part,intracellular organelle,organelle,organic substance metabolic process,cytoplasmic part,primary metabolic process,Golgi apparatus part,organic substance biosynthetic process,biosynthetic proces…	oas01100,oas00510	Metabolic pathways,N-Glycan biosynthesis
XM_005685868.3	102179288	SHF	transcript	3.70726	1.6577262	1.161147556	0.00406064	0.027579049	Src homology 2 domain containing F	GO:0003824,GO:0016740,GO:0003674,GO:0016746	catalytic activity,transferase activity,molecular_function,transferase activity, transferring acyl groups	--	--
XM_005685883.3	102185278	MAPK1IP1L	transcript	14.8968288	12.8054912	0.218242652	0.03055223	0.109998246	mitogen-activated protein kinase 1 interacting protein 1 like	--	--	--	--
XM_005685909.3	102191706	ACTR10	transcript	37.4358644	33.900357	0.143120601	0.035857507	0.122931868	actin-related protein 10 homolog	--	--	--	--
XM_005685941.3	102178628	MNAT1	transcript	37.8249894	32.743221	0.208143429	0.001906329	0.016643657	MNAT1%2C CDK activating kinase assembly factor	GO:0005488,GO:0003723,GO:0044424,GO:0003824,GO:0043231,GO:0043227,GO:0005622,GO:0006260,GO:0008152,GO:0005515,GO:0044237,GO:0097159,GO:1901363,GO:0005623,GO:0044464,GO:0034641,GO:0006807,GO:0005634,GO:0043167,GO:0043229,GO:0043226,GO:0016874,GO:0071704,GO:1901360,GO:0007049,GO:0046483,GO:0044238,GO:0006139,GO:0006725,GO:1901576,GO:0009058,GO:0090304,GO:0003676,GO:0044249,GO:0044260,GO:0048856,GO:…	binding,RNA binding,intracellular part,catalytic activity,intracellular membrane-bounded organelle,membrane-bounded organelle,intracellular,DNA replication,metabolic process,protein binding,cellular metabolic process,organic cyclic compound binding,heterocyclic compound binding,cell,cell part,cellular nitrogen compound metabolic process,nitrogen compound metabolic process,nucleus,ion binding,intr…	oas03420,oas03022	Nucleotide excision repair,Basal transcription factors
XM_005685945.3	102179570	SLC38A6	transcript	16.5887282	21.976472	-0.405756517	0.003881006	0.026833035	solute carrier family 38 member 6	GO:0003824,GO:0008152,GO:0044237,GO:0044238,GO:0071704,GO:0016787,GO:0044723,GO:0003674,GO:1901576,GO:0009058,GO:0009312,GO:0044249,GO:0009311,GO:0005975,GO:0009987,GO:0016051,GO:0008150,GO:0005985,GO:0005986,GO:0050307,GO:0042578,GO:0046351,GO:0044262,GO:0016788,GO:0005984,GO:0016791,GO:0022892,GO:0019203,GO:0050308,GO:0034637,GO:0015075,GO:0022891,GO:0004970,GO:0008066,GO:0005215,GO:0022857,GO:…	catalytic activity,metabolic process,cellular metabolic process,primary metabolic process,organic substance metabolic process,hydrolase activity,single-organism carbohydrate metabolic process,molecular_function,organic substance biosynthetic process,biosynthetic process,oligosaccharide biosynthetic process,cellular biosynthetic process,oligosaccharide metabolic process,carbohydrate metabolic proc…	--	--
XM_005685970.3	102186214	MTHFD1	transcript	24.9068342	31.312531	-0.330198468	0.009114352	0.047840742	methylenetetrahydrofolate dehydrogenase%2C cyclohydrolase and formyltetrahydrofolate synthetase 1	GO:0005488,GO:0044281,GO:0097159,GO:1901363,GO:0003824,GO:0019752,GO:0044710,GO:0036094,GO:0000166,GO:1901265,GO:0043436,GO:0006082,GO:0043168,GO:0001882,GO:0035639,GO:0032553,GO:0001883,GO:0032549,GO:0032550,GO:0032555,GO:0008152,GO:0017076,GO:0005524,GO:0032559,GO:0030554,GO:0044237,GO:0034641,GO:0055114,GO:0006807,GO:1901360,GO:0006725,GO:0044238,GO:0016053,GO:0046394,GO:0071704,GO:0046483,GO:…	binding,small molecule metabolic process,organic cyclic compound binding,heterocyclic compound binding,catalytic activity,carboxylic acid metabolic process,single-organism metabolic process,small molecule binding,nucleotide binding,nucleoside phosphate binding,oxoacid metabolic process,organic acid metabolic process,anion binding,nucleoside binding,purine ribonucleoside triphosphate binding,ribon…	oas00670,oas01100	One carbon pool by folate,Metabolic pathways
XM_005685981.3	102188505	CHURC1	transcript	34.6313256	29.4878032	0.231959264	0.016124531	0.070784342	churchill domain containing 1	GO:0005488,GO:0008152,GO:0044237,GO:0034641,GO:0006807,GO:0043167,GO:0016070,GO:0071704,GO:1901360,GO:0046483,GO:0044238,GO:0006139,GO:0006725,GO:1901576,GO:0009058,GO:0090304,GO:0044249,GO:1901362,GO:0018130,GO:0044271,GO:0010467,GO:0044260,GO:0019438,GO:0034654,GO:0032774,GO:0006351,GO:0009059,GO:0034645,GO:0010628,GO:0045893,GO:0043170,GO:0045935,GO:0051173,GO:0051254,GO:0048518,GO:0009891,GO:…	binding,metabolic process,cellular metabolic process,cellular nitrogen compound metabolic process,nitrogen compound metabolic process,ion binding,RNA metabolic process,organic substance metabolic process,organic cyclic compound metabolic process,heterocycle metabolic process,primary metabolic process,nucleobase-containing compound metabolic process,cellular aromatic compound metabolic process,org…	oas00900	Terpenoid backbone biosynthesis
XM_005686055.3	102185189	DNAL1	transcript	19.987622	16.7602774	0.254060812	0.000965475	0.010975841	dynein axonemal light chain 1	GO:0005488,GO:0008152,GO:0005515,GO:0044237,GO:0034641,GO:0006807,GO:0016070,GO:0071704,GO:1901360,GO:0046483,GO:0044238,GO:0006139,GO:0006725,GO:1901576,GO:0009058,GO:0090304,GO:0044249,GO:1901362,GO:0018130,GO:0044271,GO:0010467,GO:0044260,GO:0019438,GO:0034654,GO:0046983,GO:0032774,GO:0006351,GO:0009059,GO:0034645,GO:0009267,GO:0031667,GO:0031669,GO:0042594,GO:0043170,GO:0009991,GO:0031668,GO:…	binding,metabolic process,protein binding,cellular metabolic process,cellular nitrogen compound metabolic process,nitrogen compound metabolic process,RNA metabolic process,organic substance metabolic process,organic cyclic compound metabolic process,heterocycle metabolic process,primary metabolic process,nucleobase-containing compound metabolic process,cellular aromatic compound metabolic process…	oas05016	Huntington's disease
XM_005686057.3	102185749	PTGR2	transcript	44.2625696	31.4718996	0.492022947	0.001836306	0.016337054	prostaglandin reductase 2	GO:0008152,GO:0044710,GO:0055114,GO:0008150	metabolic process,single-organism metabolic process,oxidation-reduction process,biological_process	--	--
XM_005686066.3	102187685	COQ6	transcript	12.3309844	15.2326266	-0.304876754	8.96E-05	0.002563343	coenzyme Q6%2C monooxygenase	GO:0005488,GO:0036094,GO:0003824,GO:0000166,GO:1901265,GO:0043168,GO:0008152,GO:0097159,GO:1901363,GO:0044710,GO:0043167,GO:0016491,GO:0050662,GO:0055114,GO:0048037,GO:0071949,GO:0004506,GO:0050660,GO:0016709,GO:0004497,GO:0003674,GO:0016705,GO:0008150,GO:0005575,GO:0044425,GO:0016020,GO:0016021,GO:0031224	binding,small molecule binding,catalytic activity,nucleotide binding,nucleoside phosphate binding,anion binding,metabolic process,organic cyclic compound binding,heterocyclic compound binding,single-organism metabolic process,ion binding,oxidoreductase activity,coenzyme binding,oxidation-reduction process,cofactor binding,FAD binding,squalene monooxygenase activity,flavin adenine dinucleotide bin…	oas01100,oas00130	Metabolic pathways,Ubiquinone and other terpenoid-quinone biosynthesis
XM_005686092.3	102170323	ACYP1	transcript	16.7992468	10.5515652	0.670939529	0.002768848	0.021366773	acylphosphatase 1	GO:0009607,GO:0051707,GO:0009617,GO:0042742,GO:0051704,GO:0006950,GO:0006952,GO:0008150,GO:0050896	response to biotic stimulus,response to other organism,response to bacterium,defense response to bacterium,multi-organism process,response to stress,defense response,biological_process,response to stimulus	oas00620	Pyruvate metabolism
XM_005686093.3	102170323	ACYP1	transcript	3.130416	1.2154266	1.364891618	0.008611092	0.046049879	acylphosphatase 1	GO:0009607,GO:0051707,GO:0009617,GO:0042742,GO:0051704,GO:0006950,GO:0006952,GO:0008150,GO:0050896	response to biotic stimulus,response to other organism,response to bacterium,defense response to bacterium,multi-organism process,response to stress,defense response,biological_process,response to stimulus	oas00620	Pyruvate metabolism
XM_005686103.3	102174749	SGPP1	transcript	24.0426536	17.6197208	0.448405072	0.002482167	0.019910975	sphingosine-1-phosphate phosphatase 1	GO:0005488,GO:0003824,GO:0008152,GO:0044237,GO:0097159,GO:1901363,GO:0034641,GO:0006807,GO:0016070,GO:0071704,GO:1901360,GO:0046483,GO:0044238,GO:0006139,GO:0006725,GO:1901576,GO:0009058,GO:0090304,GO:0003676,GO:0044249,GO:1901362,GO:0018130,GO:0044271,GO:0010467,GO:0044260,GO:0019438,GO:0003899,GO:0034654,GO:0016740,GO:0032774,GO:0006351,GO:0009059,GO:0034645,GO:0043170,GO:0016779,GO:0003677,GO:…	binding,catalytic activity,metabolic process,cellular metabolic process,organic cyclic compound binding,heterocyclic compound binding,cellular nitrogen compound metabolic process,nitrogen compound metabolic process,RNA metabolic process,organic substance metabolic process,organic cyclic compound metabolic process,heterocycle metabolic process,primary metabolic process,nucleobase-containing compou…	oas00600	Sphingolipid metabolism
XM_005686129.3	102184730	NEK9	transcript	21.3002984	26.5735606	-0.319117906	0.00548567	0.03366775	NIMA related kinase 9	GO:0005488,GO:0036094,GO:0003824,GO:0000166,GO:1901265,GO:0043168,GO:0017076,GO:0001882,GO:0035639,GO:0001883,GO:0032549,GO:0032550,GO:0032555,GO:0032553,GO:0008152,GO:0044237,GO:0097159,GO:1901363,GO:0030554,GO:0005524,GO:0032559,GO:0043167,GO:0071704,GO:0044238,GO:0016787,GO:0044260,GO:0016740,GO:0043170,GO:0006796,GO:0006793,GO:0043412,GO:0008234,GO:0051704,GO:0004197,GO:0044403,GO:0016772,GO:…	binding,small molecule binding,catalytic activity,nucleotide binding,nucleoside phosphate binding,anion binding,purine nucleotide binding,nucleoside binding,purine ribonucleoside triphosphate binding,purine nucleoside binding,ribonucleoside binding,purine ribonucleoside binding,purine ribonucleotide binding,ribonucleotide binding,metabolic process,cellular metabolic process,organic cyclic compoun…	--	--
XM_005686141.3	102189962	TGFB3	transcript	28.110057	9.410882	1.578684533	8.04E-06	0.000534457	transforming growth factor beta 3	GO:0005488,GO:0003674,GO:0005515,GO:0005102,GO:0008083,GO:0008150,GO:0040007	binding,molecular_function,protein binding,receptor binding,growth factor activity,biological_process,growth	oas04110,oas04068,oas05166,oas05161,oas05200,oas05212,oas05323,oas04390,oas04350,oas05220,oas05211,oas05140,oas05142,oas05210,oas05144,oas04060,oas05146,oas05321,oas05410,oas05152,oas05145,oas04144,oas04010,oas05414	Cell cycle,FoxO signaling pathway,HTLV-I infection,Hepatitis B,Pathways in cancer,Pancreatic cancer,Rheumatoid arthritis,Hippo signaling pathway,TGF-beta signaling pathway,Chronic myeloid leukemia,Renal cell carcinoma,Leishmaniasis,Chagas disease (American trypanosomiasis),Colorectal cancer,Malaria,Cytokine-cytokine receptor interaction,Amoebiasis,Inflammatory bowel disease (IBD),Hypertrophic car…
XM_005686165.3	102171984	VIPAS39	transcript	13.8759592	16.154298	-0.219330555	0.013099771	0.061392701	VPS33B interacting protein%2C apical-basolateral polarity regulator%2C spe-39 homolog	GO:0005488,GO:0046907,GO:0005737,GO:0044424,GO:0036094,GO:0003824,GO:0000166,GO:1901265,GO:0043168,GO:0051649,GO:0005622,GO:0017076,GO:0051641,GO:0001882,GO:0035639,GO:0001883,GO:0032549,GO:0032550,GO:0032555,GO:0032553,GO:0033036,GO:0008104,GO:0097159,GO:1901363,GO:0034613,GO:0070727,GO:0030554,GO:0045184,GO:0005623,GO:0044464,GO:0015031,GO:0006886,GO:0005524,GO:0032559,GO:0043167,GO:0051179,GO:…	binding,intracellular transport,cytoplasm,intracellular part,small molecule binding,catalytic activity,nucleotide binding,nucleoside phosphate binding,anion binding,establishment of localization in cell,intracellular,purine nucleotide binding,cellular localization,nucleoside binding,purine ribonucleoside triphosphate binding,purine nucleoside binding,ribonucleoside binding,purine ribonucleoside b…	--	--
XM_005686167.2	102172728	SNW1	transcript	31.3155032	33.9540932	-0.116708442	0.006639604	0.038193109	SNW domain containing 1	GO:0044422,GO:0044446,GO:0044424,GO:0006396,GO:0043231,GO:0043227,GO:0005622,GO:0044428,GO:0008152,GO:0044237,GO:0032991,GO:0005623,GO:0044464,GO:0034641,GO:0006807,GO:0005634,GO:0043229,GO:0016070,GO:0043226,GO:0071704,GO:1901360,GO:0046483,GO:0044238,GO:0006139,GO:0006725,GO:0090304,GO:0010467,GO:0008380,GO:0000375,GO:0044260,GO:0000377,GO:0000398,GO:0006397,GO:0005681,GO:0016071,GO:0043170,GO:…	organelle part,intracellular organelle part,intracellular part,RNA processing,intracellular membrane-bounded organelle,membrane-bounded organelle,intracellular,nuclear part,metabolic process,cellular metabolic process,macromolecular complex,cell,cell part,cellular nitrogen compound metabolic process,nitrogen compound metabolic process,nucleus,intracellular organelle,RNA metabolic process,organell…	oas03040,oas05203,oas05169,oas04330	Spliceosome,Viral carcinogenesis,Epstein-Barr virus infection,Notch signaling pathway
XM_005686263.3	102179572	ACTR1B	transcript	12.574868	14.6409784	-0.219468711	0.02669967	0.100532336	ARP1 actin-related protein 1 homolog B%2C centractin beta	GO:0071840,GO:0016043,GO:0048856,GO:0044767,GO:0009653,GO:0000902,GO:0032989,GO:0048869,GO:0032502,GO:0009987,GO:0008150,GO:0044699,GO:0044763	cellular component organization or biogenesis,cellular component organization,anatomical structure development,single-organism developmental process,anatomical structure morphogenesis,cell morphogenesis,cellular component morphogenesis,cellular developmental process,developmental process,cellular process,biological_process,single-organism process,single-organism cellular process	--	--
XM_005686303.3	102189406	TMEM182	transcript	4.8523972	0.8930352	2.441908702	2.77E-07	6.77E-05	transmembrane protein 182	GO:0005575,GO:0016020,GO:0044425,GO:0031224,GO:0016021	cellular_component,membrane,membrane part,intrinsic to membrane,integral to membrane	--	--
XM_005686329.3	102173095	INO80B	transcript	10.7296774	12.9229784	-0.26833191	0.023131889	0.090647999	INO80 complex subunit B	GO:0044422,GO:0044446,GO:0043234,GO:0044424,GO:0043231,GO:0043227,GO:0005622,GO:0044428,GO:0031974,GO:0032991,GO:0005623,GO:0044464,GO:0031981,GO:0043233,GO:0070013,GO:0005634,GO:0043229,GO:0043226,GO:0000785,GO:0033202,GO:0000790,GO:0031011,GO:0097346,GO:0005694,GO:0043228,GO:0043232,GO:0044427,GO:0070603,GO:0044454,GO:0000228,GO:0005575	organelle part,intracellular organelle part,protein complex,intracellular part,intracellular membrane-bounded organelle,membrane-bounded organelle,intracellular,nuclear part,membrane-enclosed lumen,macromolecular complex,cell,cell part,nuclear lumen,organelle lumen,intracellular organelle lumen,nucleus,intracellular organelle,organelle,chromatin,DNA helicase complex,nuclear chromatin,Ino80 comple…	--	--
XM_005686347.3	102176889	MOB1A	transcript	46.2373534	53.8655618	-0.220304379	0.000278923	0.005037921	MOB kinase activator 1A	--	--	oas04390	Hippo signaling pathway
XM_005686349.2	102177346	DGUOK	transcript	8.1086642	10.8859698	-0.424933765	0.017569393	0.075172699	deoxyguanosine kinase	--	--	oas01100,oas00230	Metabolic pathways,Purine metabolism
XM_005686358.3	102179013	DUSP11	transcript	13.123503	15.5661696	-0.246261117	0.013563554	0.063071992	dual specificity phosphatase 11	GO:0003824,GO:0008152,GO:0044237,GO:0071704,GO:0044238,GO:0016787,GO:0044260,GO:0043170,GO:0006796,GO:0006793,GO:0043412,GO:0042578,GO:0016791,GO:0006464,GO:0036211,GO:0044267,GO:0004725,GO:0016788,GO:0004721,GO:0008138,GO:0016311,GO:0019538,GO:0006470,GO:0009987,GO:0003674,GO:0008150	catalytic activity,metabolic process,cellular metabolic process,organic substance metabolic process,primary metabolic process,hydrolase activity,cellular macromolecule metabolic process,macromolecule metabolic process,phosphate-containing compound metabolic process,phosphorus metabolic process,macromolecule modification,phosphoric ester hydrolase activity,phosphatase activity,cellular protein mod…	--	--
XM_005686373.3	102182880	SPR	transcript	22.4259098	38.2374116	-0.769818351	0.000493105	0.006993774	sepiapterin reductase (7%2C8-dihydrobiopterin:NADP+ oxidoreductase)	GO:0003824,GO:0008152,GO:0016491,GO:0003674,GO:0008150	catalytic activity,metabolic process,oxidoreductase activity,molecular_function,biological_process	oas01100,oas00790	Metabolic pathways,Folate biosynthesis
XM_005686400.3	102189870	TTC27	transcript	17.339238	12.0110146	0.529682474	0.005766825	0.034739713	tetratricopeptide repeat domain 27	GO:0005488,GO:0005515,GO:0003674	binding,protein binding,molecular_function	--	--
XM_005686496.2	102173576	NDUFAF7	transcript	2.9235484	5.141118	-0.81436165	0.002295567	0.01896469	NADH:ubiquinone oxidoreductase complex assembly factor 7	--	--	--	--
XM_005686511.3	102177347	GALM	transcript	22.9149292	12.0264452	0.930077557	8.11E-05	0.002432798	galactose mutarotase	GO:0003824,GO:0008152,GO:0071704,GO:0044238,GO:0005975,GO:0016853,GO:0003674,GO:0008150	catalytic activity,metabolic process,organic substance metabolic process,primary metabolic process,carbohydrate metabolic process,isomerase activity,molecular_function,biological_process	oas01100,oas00010,oas00052	Metabolic pathways,Glycolysis / Gluconeogenesis,Galactose metabolism
XM_005686542.3	102187496	LOC102187496	transcript	59.7446206	64.1890692	-0.103518822	0.01568795	0.069327087	cytochrome c oxidase subunit 7A-related protein%2C mitochondrial	--	--	oas05016,oas05010,oas04260,oas04932,oas00190,oas05012	Huntington's disease,Alzheimer's disease,Cardiac muscle contraction,Non-alcoholic fatty liver disease (NAFLD),Oxidative phosphorylation,Parkinson's disease
XM_005686546.3	102188867	DYNC2LI1	transcript	19.5183018	14.7482292	0.404285794	0.000736668	0.009231859	dynein cytoplasmic 2 light intermediate chain 1	GO:0005488,GO:0005737,GO:0044424,GO:0036094,GO:0003824,GO:0000166,GO:1901265,GO:0043168,GO:0005622,GO:0017076,GO:0001882,GO:0035639,GO:0001883,GO:0032549,GO:0032550,GO:0032555,GO:0032553,GO:0008152,GO:0044237,GO:0097159,GO:1901363,GO:0005623,GO:0044464,GO:0005525,GO:0019001,GO:0032561,GO:0034641,GO:0006807,GO:0043167,GO:0016070,GO:0071704,GO:0048523,GO:1901360,GO:0046483,GO:0044238,GO:0006139,GO:…	binding,cytoplasm,intracellular part,small molecule binding,catalytic activity,nucleotide binding,nucleoside phosphate binding,anion binding,intracellular,purine nucleotide binding,nucleoside binding,purine ribonucleoside triphosphate binding,purine nucleoside binding,ribonucleoside binding,purine ribonucleoside binding,purine ribonucleotide binding,ribonucleotide binding,metabolic process,cellul…	oas04962	Vasopressin-regulated water reabsorption
XM_005686551.3	102190327	SLC3A1	transcript	2.0414638	4.2058458	-1.042791972	0.000151379	0.003485107	solute carrier family 3 member 1	GO:0005488,GO:0043234,GO:0044424,GO:0003824,GO:0005622,GO:0008152,GO:0044237,GO:0032991,GO:0005623,GO:0044464,GO:0043167,GO:0071704,GO:0044238,GO:0005975,GO:0009579,GO:0044436,GO:0009521,GO:0015979,GO:0034357,GO:0009523,GO:0043169,GO:0009987,GO:0003674,GO:0008150,GO:0005575,GO:0044425,GO:0016020	binding,protein complex,intracellular part,catalytic activity,intracellular,metabolic process,cellular metabolic process,macromolecular complex,cell,cell part,ion binding,organic substance metabolic process,primary metabolic process,carbohydrate metabolic process,thylakoid,thylakoid part,photosystem,photosynthesis,photosynthetic membrane,photosystem II,cation binding,cellular process,molecular_fu…	oas04974	Protein digestion and absorption
XM_005686555.2	102190795	PREPL	transcript	15.7343132	9.362578	0.748936469	0.010997742	0.054486078	prolyl endopeptidase-like	GO:0003824,GO:0008152,GO:0071704,GO:0044238,GO:0016787,GO:0043170,GO:0008238,GO:0070008,GO:0019538,GO:0006508,GO:0070011,GO:0008233,GO:0003674,GO:0008150,GO:0008236,GO:0017171,GO:0004175,GO:0004252	catalytic activity,metabolic process,organic substance metabolic process,primary metabolic process,hydrolase activity,macromolecule metabolic process,exopeptidase activity,serine-type exopeptidase activity,protein metabolic process,proteolysis,peptidase activity, acting on L-amino acid peptides,peptidase activity,molecular_function,biological_process,serine-type peptidase activity,serine hydrolas…	--	--
XM_005686572.3	102171435	MCFD2	transcript	66.815188	63.0354516	0.084012645	0.004416675	0.028798002	multiple coagulation factor deficiency 2	GO:0005488,GO:0043167,GO:0003674,GO:0005509,GO:0043169,GO:0046872	binding,ion binding,molecular_function,calcium ion binding,cation binding,metal ion binding	--	--
XM_005686573.3	102171884	TTC7A	transcript	3.3899618	6.1245958	-0.853345619	0.000405766	0.006282929	tetratricopeptide repeat domain 7A	GO:0005488,GO:0003674,GO:0005515	binding,molecular_function,protein binding	--	--
XM_005686603.3	102184530	PSME4	transcript	27.2866528	21.0185824	0.376530063	0.001083374	0.011744736	proteasome activator subunit 4	GO:0005488,GO:0005634,GO:0043231,GO:0043227,GO:0008152,GO:0044424,GO:0043234,GO:0044422,GO:0044237,GO:0044446,GO:0034641,GO:0043229,GO:0006807,GO:0043226,GO:1901360,GO:0006725,GO:0006139,GO:0044238,GO:0071704,GO:0005622,GO:0046483,GO:0043167,GO:0005623,GO:0044464,GO:0090304,GO:0003674,GO:0032991,GO:0044260,GO:1901576,GO:0009058,GO:0044249,GO:0005515,GO:0009987,GO:0044271,GO:0018130,GO:0008150,GO:…	binding,nucleus,intracellular membrane-bounded organelle,membrane-bounded organelle,metabolic process,intracellular part,protein complex,organelle part,cellular metabolic process,intracellular organelle part,cellular nitrogen compound metabolic process,intracellular organelle,nitrogen compound metabolic process,organelle,organic cyclic compound metabolic process,cellular aromatic compound metabol…	oas03050	Proteasome
XM_005686617.3	102188227	CCDC88A	transcript	13.1728422	17.6230702	-0.419898627	0.001626859	0.014992634	coiled-coil domain containing 88A	GO:0005488,GO:0044424,GO:0043231,GO:0043227,GO:0005622,GO:0008152,GO:0044237,GO:0097159,GO:1901363,GO:0005623,GO:0044464,GO:0034641,GO:0006807,GO:0005634,GO:0043229,GO:0016070,GO:0043226,GO:0071704,GO:1901360,GO:0046483,GO:0044238,GO:0006139,GO:0006725,GO:1901576,GO:0009058,GO:0090304,GO:0003676,GO:0044249,GO:1901362,GO:0018130,GO:0044271,GO:0010467,GO:0044260,GO:0019438,GO:0034654,GO:0032774,GO:…	binding,intracellular part,intracellular membrane-bounded organelle,membrane-bounded organelle,intracellular,metabolic process,cellular metabolic process,organic cyclic compound binding,heterocyclic compound binding,cell,cell part,cellular nitrogen compound metabolic process,nitrogen compound metabolic process,nucleus,intracellular organelle,RNA metabolic process,organelle,organic substance metab…	--	--
XM_005686621.3	102189045	CFAP36	transcript	63.429216	49.5643632	0.355844315	0.001126355	0.012028648	cilia and flagella associated protein 36	--	--	--	--
XM_005686651.2	102173751	GCC2	transcript	12.2293454	14.0203732	-0.197177569	0.009963863	0.050876831	GRIP and coiled-coil domain containing 2	GO:0005488,GO:0005515,GO:0048870,GO:0051674,GO:0043231,GO:0043227,GO:0044424,GO:0005929,GO:0031514,GO:0040011,GO:0006928,GO:0042995,GO:0005622,GO:0043229,GO:0043226,GO:0005623,GO:0044464,GO:0046907,GO:0051649,GO:0006891,GO:0051179,GO:0048193,GO:0051641,GO:0000042,GO:0000301,GO:0034067,GO:0072600,GO:0009987,GO:0033036,GO:0006886,GO:0051234,GO:0006913,GO:0051169,GO:0006810,GO:0016192,GO:0006605,GO:…	binding,protein binding,cell motility,localization of cell,intracellular membrane-bounded organelle,membrane-bounded organelle,intracellular part,cilium,motile cilium,locomotion,cellular component movement,cell projection,intracellular,intracellular organelle,organelle,cell,cell part,intracellular transport,establishment of localization in cell,intra-Golgi vesicle-mediated transport,localization,…	--	--
XM_005686661.3	102177445	CHCHD5	transcript	17.3668898	20.540239	-0.242113561	0.049754438	0.153768381	coiled-coil-helix-coiled-coil-helix domain containing 5	GO:0005488,GO:0044422,GO:0044446,GO:0005737,GO:0044424,GO:0003824,GO:0043231,GO:0043227,GO:0005622,GO:0008152,GO:0031975,GO:0031967,GO:0005515,GO:0044237,GO:0000041,GO:0031974,GO:0097159,GO:1901363,GO:0005623,GO:0044464,GO:0034641,GO:0006807,GO:0005740,GO:0043167,GO:0043229,GO:0016070,GO:0043226,GO:0051179,GO:0071704,GO:0044444,GO:0044429,GO:0006812,GO:1901360,GO:0046483,GO:0051234,GO:0044238,GO:…	binding,organelle part,intracellular organelle part,cytoplasm,intracellular part,catalytic activity,intracellular membrane-bounded organelle,membrane-bounded organelle,intracellular,metabolic process,envelope,organelle envelope,protein binding,cellular metabolic process,transition metal ion transport,membrane-enclosed lumen,organic cyclic compound binding,heterocyclic compound binding,cell,cell p…	--	--
XM_005686662.3	102177445	CHCHD5	transcript	7.397648	4.8158796	0.619267331	0.038927511	0.129577817	coiled-coil-helix-coiled-coil-helix domain containing 5	GO:0005488,GO:0044422,GO:0044446,GO:0005737,GO:0044424,GO:0003824,GO:0043231,GO:0043227,GO:0005622,GO:0008152,GO:0031975,GO:0031967,GO:0005515,GO:0044237,GO:0000041,GO:0031974,GO:0097159,GO:1901363,GO:0005623,GO:0044464,GO:0034641,GO:0006807,GO:0005740,GO:0043167,GO:0043229,GO:0016070,GO:0043226,GO:0051179,GO:0071704,GO:0044444,GO:0044429,GO:0006812,GO:1901360,GO:0046483,GO:0051234,GO:0044238,GO:…	binding,organelle part,intracellular organelle part,cytoplasm,intracellular part,catalytic activity,intracellular membrane-bounded organelle,membrane-bounded organelle,intracellular,metabolic process,envelope,organelle envelope,protein binding,cellular metabolic process,transition metal ion transport,membrane-enclosed lumen,organic cyclic compound binding,heterocyclic compound binding,cell,cell p…	--	--
XM_005686665.3	100861289	IL1A	transcript	10.4846254	3.1955156	1.714154681	0.039588742	0.131145085	interleukin 1 alpha	GO:0005488,GO:0003824,GO:0006950,GO:0016830,GO:0003674,GO:0009611,GO:0016829,GO:0015672,GO:0006812,GO:0005615,GO:0005515,GO:0005102,GO:0016831,GO:0005149,GO:0034220,GO:0006954,GO:0009987,GO:0008150,GO:0044421,GO:0030001,GO:0022890,GO:0008324,GO:0046873,GO:0002376,GO:0006952,GO:0015077,GO:0008948,GO:0035725,GO:0071436,GO:0005576,GO:0022892,GO:0070851,GO:0051179,GO:0044763,GO:0006811,GO:0005126,GO:…	binding,catalytic activity,response to stress,carbon-carbon lyase activity,molecular_function,response to wounding,lyase activity,monovalent inorganic cation transport,cation transport,extracellular space,protein binding,receptor binding,carboxy-lyase activity,interleukin-1 receptor binding,ion transmembrane transport,inflammatory response,cellular process,biological_process,extracellular region …	oas05323,oas05164,oas04380,oas05020,oas05162,oas04210,oas05140,oas05133,oas04060,oas05321,oas05332,oas05132,oas05152,oas04940,oas04010,oas04932,oas04640	Rheumatoid arthritis,Influenza A,Osteoclast differentiation,Prion diseases,Measles,Apoptosis,Leishmaniasis,Pertussis,Cytokine-cytokine receptor interaction,Inflammatory bowel disease (IBD),Graft-versus-host disease,Salmonella infection,Tuberculosis,Type I diabetes mellitus,MAPK signaling pathway,Non-alcoholic fatty liver disease (NAFLD),Hematopoietic cell lineage
XM_005686686.3	102182800	IL1RN	transcript	30.8804836	6.778725	2.187609496	9.19E-05	0.002577237	interleukin 1 receptor antagonist	GO:0044421,GO:0005615,GO:0005576,GO:0005575	extracellular region part,extracellular space,extracellular region,cellular_component	--	--
XM_005686701.3	102188868	LOC102188868	transcript	24.8325412	24.2521942	0.034116625	0.047996411	0.149786251	charged multivesicular body protein 3	GO:0005488,GO:0046907,GO:0051649,GO:0051641,GO:0043167,GO:0051179,GO:0051234,GO:0006810,GO:0044765,GO:0007034,GO:0043169,GO:0046872,GO:0008270,GO:0009987,GO:0046914,GO:0003674,GO:0008150,GO:0044699,GO:0044763	binding,intracellular transport,establishment of localization in cell,cellular localization,ion binding,localization,establishment of localization,transport,single-organism transport,vacuolar transport,cation binding,metal ion binding,zinc ion binding,cellular process,transition metal ion binding,molecular_function,biological_process,single-organism process,single-organism cellular process	oas04144	Endocytosis
XM_005686745.3	102180860	TTL	transcript	16.8218488	14.5768674	0.206655559	0.00423518	0.028375932	tubulin tyrosine ligase	GO:0005488,GO:0036094,GO:0000166,GO:1901265,GO:0043168,GO:0017076,GO:0001882,GO:0035639,GO:0001883,GO:0032549,GO:0032550,GO:0032555,GO:0032553,GO:0008152,GO:0044237,GO:0097159,GO:1901363,GO:0030554,GO:0005524,GO:0032559,GO:0043167,GO:0071704,GO:0044238,GO:0044260,GO:0043170,GO:0043412,GO:0043169,GO:0046872,GO:0006464,GO:0036211,GO:0044267,GO:0019538,GO:0009987,GO:0019012,GO:0044423,GO:0019028,GO:…	binding,small molecule binding,nucleotide binding,nucleoside phosphate binding,anion binding,purine nucleotide binding,nucleoside binding,purine ribonucleoside triphosphate binding,purine nucleoside binding,ribonucleoside binding,purine ribonucleoside binding,purine ribonucleotide binding,ribonucleotide binding,metabolic process,cellular metabolic process,organic cyclic compound binding,heterocyc…	--	--
XM_005686793.3	102176699	MDH1	transcript	152.7475924	127.8939576	0.256201535	0.000267768	0.004918986	malate dehydrogenase 1	GO:0044710,GO:0003824,GO:0016616,GO:0016614,GO:0055114,GO:0016491,GO:0051179,GO:0008152,GO:0051234,GO:0006810,GO:0044765,GO:0006811,GO:0044699,GO:0003674,GO:0008150,GO:0006820,GO:0005575,GO:0016020,GO:0044425,GO:0031224,GO:0016021	single-organism metabolic process,catalytic activity,oxidoreductase activity, acting on the CH-OH group of donors, NAD or NADP as acceptor,oxidoreductase activity, acting on CH-OH group of donors,oxidation-reduction process,oxidoreductase activity,localization,metabolic process,establishment of localization,transport,single-organism transport,ion transport,single-organism process,molecular_functi…	oas01200,oas00620,oas04964,oas00020,oas00270,oas00630,oas01100	Carbon metabolism,Pyruvate metabolism,Proximal tubule bicarbonate reclamation,Citrate cycle (TCA cycle),Cysteine and methionine metabolism,Glyoxylate and dicarboxylate metabolism,Metabolic pathways
XM_005686846.3	102190796	EHD3	transcript	5.5252126	0.7415828	2.89735029	1.51E-07	5.47E-05	EH domain containing 3	GO:0005488,GO:0005515,GO:0005509,GO:0035639,GO:0001883,GO:0032549,GO:0032550,GO:0017076,GO:0043168,GO:0032555,GO:0001882,GO:0032553,GO:0000166,GO:1901265,GO:0036094,GO:0043167,GO:0007264,GO:0019001,GO:0005525,GO:0032561,GO:0035556,GO:0097159,GO:1901363,GO:0009987,GO:0044763,GO:0043169,GO:0046872,GO:0044699,GO:0003674,GO:0008150,GO:0050789,GO:0050794,GO:0065007,GO:0051716,GO:0007154,GO:0023052,GO:…	binding,protein binding,calcium ion binding,purine ribonucleoside triphosphate binding,purine nucleoside binding,ribonucleoside binding,purine ribonucleoside binding,purine nucleotide binding,anion binding,purine ribonucleotide binding,nucleoside binding,ribonucleotide binding,nucleotide binding,nucleoside phosphate binding,small molecule binding,ion binding,small GTPase mediated signal transduct…	oas04144	Endocytosis
XM_005686855.3	102169767	WDR43	transcript	20.801623	26.1968266	-0.332695963	0.000324369	0.005498957	WD repeat domain 43	GO:0005488,GO:0005634,GO:0043231,GO:0043227,GO:0008152,GO:0044424,GO:0044422,GO:0044237,GO:0044446,GO:0034641,GO:0043229,GO:0006807,GO:0043226,GO:1901360,GO:0006725,GO:0006139,GO:0044238,GO:0043233,GO:0070013,GO:0071704,GO:0005622,GO:0046483,GO:0031981,GO:0031974,GO:0071840,GO:0044085,GO:0005623,GO:0044464,GO:0090304,GO:0044428,GO:0003674,GO:0034660,GO:0032991,GO:0044260,GO:0006812,GO:0005515,GO:…	binding,nucleus,intracellular membrane-bounded organelle,membrane-bounded organelle,metabolic process,intracellular part,organelle part,cellular metabolic process,intracellular organelle part,cellular nitrogen compound metabolic process,intracellular organelle,nitrogen compound metabolic process,organelle,organic cyclic compound metabolic process,cellular aromatic compound metabolic process,nucle…	oas03008	Ribosome biogenesis in eukaryotes
XM_005686868.3	102172635	BRE	transcript	13.0409378	9.0342348	0.529573305	0.001649635	0.015062187	brain and reproductive organ-expressed (TNFRSF1A modulator)	--	--	--	--
XM_005686871.3	102173666	MRPL33	transcript	180.3656588	130.6535706	0.465178127	0.000651914	0.008496198	mitochondrial ribosomal protein L33	GO:0005737,GO:0044424,GO:0005622,GO:0008152,GO:0044237,GO:0032991,GO:0005623,GO:0044464,GO:0043229,GO:0043226,GO:0071704,GO:0044444,GO:0044238,GO:1901576,GO:0009058,GO:0044249,GO:0010467,GO:0044260,GO:0009059,GO:0034645,GO:0043170,GO:0044267,GO:0030529,GO:0043228,GO:0043232,GO:0019538,GO:0009987,GO:0006412,GO:0005198,GO:0003674,GO:0008150,GO:0003735,GO:0005840,GO:0005575	cytoplasm,intracellular part,intracellular,metabolic process,cellular metabolic process,macromolecular complex,cell,cell part,intracellular organelle,organelle,organic substance metabolic process,cytoplasmic part,primary metabolic process,organic substance biosynthetic process,biosynthetic process,cellular biosynthetic process,gene expression,cellular macromolecule metabolic process,macromolecule…	oas03010	Ribosome
XM_005686878.3	102175307	GPN1	transcript	8.4883698	12.0355796	-0.503746205	0.002514935	0.020116814	GPN-loop GTPase 1	GO:0005488,GO:0046907,GO:0044424,GO:0036094,GO:0003824,GO:0000166,GO:1901265,GO:0006396,GO:0043168,GO:0043231,GO:0043227,GO:0051649,GO:0072594,GO:0005622,GO:0017076,GO:0051641,GO:0070972,GO:0001882,GO:0035639,GO:0006826,GO:0001883,GO:0032549,GO:0032550,GO:0032555,GO:0032553,GO:0008152,GO:0033036,GO:0005381,GO:0005515,GO:0044237,GO:0008104,GO:0000041,GO:0097159,GO:1901363,GO:0034613,GO:0070727,GO:…	binding,intracellular transport,intracellular part,small molecule binding,catalytic activity,nucleotide binding,nucleoside phosphate binding,RNA processing,anion binding,intracellular membrane-bounded organelle,membrane-bounded organelle,establishment of localization in cell,establishment of protein localization to organelle,intracellular,purine nucleotide binding,cellular localization,protein lo…	--	--
XM_005686879.3	102175588	ZNF512	transcript	19.9923104	18.3848826	0.120925242	0.034552707	0.119948368	zinc finger protein 512	GO:0005488,GO:0043167,GO:0097159,GO:1901363,GO:0003677,GO:0043169,GO:0046872,GO:0003676,GO:0003674,GO:0008270,GO:0046914	binding,ion binding,organic cyclic compound binding,heterocyclic compound binding,DNA binding,cation binding,metal ion binding,nucleic acid binding,molecular_function,zinc ion binding,transition metal ion binding	--	--
XM_005686885.3	102176972	NRBP1	transcript	63.367578	81.8663146	-0.369525076	0.001446207	0.013850907	nuclear receptor binding protein 1	GO:0005488,GO:0097159,GO:1901363,GO:0003824,GO:0036094,GO:0000166,GO:1901265,GO:0043168,GO:0001882,GO:0035639,GO:0032553,GO:0001883,GO:0032549,GO:0032550,GO:0032555,GO:0008152,GO:0017076,GO:0005524,GO:0032559,GO:0030554,GO:0044237,GO:0044238,GO:0071704,GO:0043167,GO:0016773,GO:0003674,GO:0006468,GO:0016740,GO:0006796,GO:0006793,GO:0044260,GO:0016310,GO:0004672,GO:0006464,GO:0036211,GO:0043412,GO:…	binding,organic cyclic compound binding,heterocyclic compound binding,catalytic activity,small molecule binding,nucleotide binding,nucleoside phosphate binding,anion binding,nucleoside binding,purine ribonucleoside triphosphate binding,ribonucleotide binding,purine nucleoside binding,ribonucleoside binding,purine ribonucleoside binding,purine ribonucleotide binding,metabolic process,purine nucleo…	--	--
XM_005686890.3	102178179	ZNF513	transcript	3.5671618	5.5120328	-0.627807818	0.002658668	0.0208301	zinc finger protein 513	GO:0005488,GO:0043167,GO:0043169,GO:0046872,GO:0003674	binding,ion binding,cation binding,metal ion binding,molecular_function	--	--
XM_005686904.3	102181133	TRIM54	transcript	19.1842582	5.6174104	1.771945868	1.62E-05	0.000832561	tripartite motif containing 54	GO:0005488,GO:0005515,GO:0005622,GO:0043167,GO:0005623,GO:0044464,GO:0043169,GO:0046872,GO:0003674,GO:0008270,GO:0046914,GO:0005575	binding,protein binding,intracellular,ion binding,cell,cell part,cation binding,metal ion binding,molecular_function,zinc ion binding,transition metal ion binding,cellular_component	--	--
XM_005686908.3	102182136	ATRAID	transcript	57.3804902	71.7502654	-0.322423875	0.00394062	0.027088617	all-trans retinoic acid induced differentiation factor	GO:0005488,GO:0005515,GO:0003674	binding,protein binding,molecular_function	--	--
XM_005686923.2	102185578	OST4	transcript	80.4974946	64.3602152	0.322774732	0.004706117	0.030155568	oligosaccharyltransferase complex subunit 4%2C non-catalytic	--	--	--	--
XM_005686934.3	102188776	HADHB	transcript	61.4741448	50.9741838	0.27021299	0.01206661	0.057989759	hydroxyacyl-CoA dehydrogenase/3-ketoacyl-CoA thiolase/enoyl-CoA hydratase (trifunctional protein)%2C beta subunit	GO:0003824,GO:0008152,GO:0016053,GO:0046394,GO:0044237,GO:0044283,GO:0044711,GO:0044281,GO:0044710,GO:0006082,GO:0019752,GO:0043436,GO:0071704,GO:0008610,GO:0044238,GO:0004312,GO:0004315,GO:1901576,GO:0009058,GO:0006629,GO:0044255,GO:0044249,GO:0006631,GO:0006633,GO:0016740,GO:0032787,GO:0072330,GO:0015979,GO:0016746,GO:0016747,GO:0009987,GO:0003674,GO:0008150	catalytic activity,metabolic process,organic acid biosynthetic process,carboxylic acid biosynthetic process,cellular metabolic process,small molecule biosynthetic process,single-organism biosynthetic process,small molecule metabolic process,single-organism metabolic process,organic acid metabolic process,carboxylic acid metabolic process,oxoacid metabolic process,organic substance metabolic proce…	oas01100,oas01212,oas00280,oas00071,oas00062	Metabolic pathways,Fatty acid metabolism,Valine, leucine and isoleucine degradation,Fatty acid degradation,Fatty acid elongation
XM_005686935.3	102189046	HADHA	transcript	100.9784592	84.8291824	0.251415007	0.003419674	0.024509181	hydroxyacyl-CoA dehydrogenase/3-ketoacyl-CoA thiolase/enoyl-CoA hydratase (trifunctional protein)%2C alpha subunit	GO:0044281,GO:0003824,GO:0019752,GO:0044710,GO:0043436,GO:0006082,GO:0032787,GO:0008152,GO:0006631,GO:0044237,GO:0055114,GO:0006629,GO:0003857,GO:0044238,GO:0071704,GO:0016491,GO:0044255,GO:0003674,GO:0016616,GO:0016829,GO:0016614,GO:0016836,GO:0016835,GO:0009987,GO:0008150	small molecule metabolic process,catalytic activity,carboxylic acid metabolic process,single-organism metabolic process,oxoacid metabolic process,organic acid metabolic process,monocarboxylic acid metabolic process,metabolic process,fatty acid metabolic process,cellular metabolic process,oxidation-reduction process,lipid metabolic process,3-hydroxyacyl-CoA dehydrogenase activity,primary metabolic…	oas01212,oas00071,oas00280,oas01200,oas00650,oas00640,oas00410,oas01040,oas00062,oas01100,oas00310,oas00380	Fatty acid metabolism,Fatty acid degradation,Valine, leucine and isoleucine degradation,Carbon metabolism,Butanoate metabolism,Propanoate metabolism,beta-Alanine metabolism,Biosynthesis of unsaturated fatty acids,Fatty acid elongation,Metabolic pathways,Lysine degradation,Tryptophan metabolism
XM_005686955.3	102170610	TP53I3	transcript	1.8791858	3.3011296	-0.812852062	0.007976618	0.043521689	tumor protein p53 inducible protein 3	GO:0008152,GO:0044710,GO:0055114,GO:0008150	metabolic process,single-organism metabolic process,oxidation-reduction process,biological_process	oas04115	p53 signaling pathway
XM_005686996.3	102181047	E2F6	transcript	5.3960962	5.8170242	-0.108365238	0.023354998	0.091225164	E2F transcription factor 6	GO:0005667,GO:0043234,GO:0044422,GO:0044446,GO:0043231,GO:0043227,GO:0044424,GO:0044428,GO:0031981,GO:0031974,GO:0043233,GO:0070013,GO:0005654,GO:0044451,GO:0005634,GO:0032991,GO:0005622,GO:0043229,GO:0043226,GO:0005623,GO:0044464,GO:0044237,GO:0006807,GO:0034641,GO:0008152,GO:1901360,GO:0006725,GO:0046483,GO:0009987,GO:0006139,GO:0071704,GO:0016070,GO:0090304,GO:0044271,GO:0009058,GO:0019438,GO:…	transcription factor complex,protein complex,organelle part,intracellular organelle part,intracellular membrane-bounded organelle,membrane-bounded organelle,intracellular part,nuclear part,nuclear lumen,membrane-enclosed lumen,organelle lumen,intracellular organelle lumen,nucleoplasm,nucleoplasm part,nucleus,macromolecular complex,intracellular,intracellular organelle,organelle,cell,cell part,cel…	--	--
XM_005687007.2	102183972	NOL10	transcript	7.0839366	10.0260236	-0.50112633	0.003088316	0.022912283	nucleolar protein 10	GO:0044424,GO:0043231,GO:0043227,GO:0005622,GO:0005623,GO:0044464,GO:0005634,GO:0043229,GO:0043226,GO:0005575	intracellular part,intracellular membrane-bounded organelle,membrane-bounded organelle,intracellular,cell,cell part,nucleus,intracellular organelle,organelle,cellular_component	--	--
XM_005687031.3	102189873	ID2	transcript	12.4206588	16.4756656	-0.407595053	0.003115646	0.023019857	inhibitor of DNA binding 2%2C HLH protein	GO:0005488,GO:0003674,GO:0005515,GO:0046983	binding,molecular_function,protein binding,protein dimerization activity	oas05202,oas04390,oas04550,oas04350	Transcriptional misregulation in cancer,Hippo signaling pathway,Signaling pathways regulating pluripotency of stem cells,TGF-beta signaling pathway
XM_005687128.3	102183339	RPL35	transcript	1571.193262	1672.619751	-0.090248856	0.031234733	0.111694121	ribosomal protein L35	GO:0005737,GO:0044424,GO:0005622,GO:0008152,GO:0044237,GO:0032991,GO:0005623,GO:0044464,GO:0043229,GO:0043226,GO:0071704,GO:0044444,GO:0044238,GO:1901576,GO:0009058,GO:0044249,GO:0010467,GO:0044260,GO:0009059,GO:0034645,GO:0043170,GO:0044267,GO:0030529,GO:0043228,GO:0043232,GO:0019538,GO:0009987,GO:0006412,GO:0005198,GO:0003674,GO:0008150,GO:0003735,GO:0005840,GO:0005575	cytoplasm,intracellular part,intracellular,metabolic process,cellular metabolic process,macromolecular complex,cell,cell part,intracellular organelle,organelle,organic substance metabolic process,cytoplasmic part,primary metabolic process,organic substance biosynthetic process,biosynthetic process,cellular biosynthetic process,gene expression,cellular macromolecule metabolic process,macromolecule…	oas03010	Ribosome
XM_005687138.3	102185663	HSPA5	transcript	166.9095916	129.6214416	0.364762478	0.002297256	0.01896469	heat shock protein family A (Hsp70) member 5	GO:0003824,GO:0071840,GO:0008152,GO:0044237,GO:0044710,GO:0016043,GO:0071704,GO:0044238,GO:0016491,GO:0005975,GO:0016787,GO:0055114,GO:0016655,GO:0008137,GO:0050136,GO:0048856,GO:0016740,GO:0006091,GO:0003954,GO:0022900,GO:0044767,GO:0022904,GO:0006119,GO:0042773,GO:0006796,GO:0006793,GO:0009653,GO:0000902,GO:0032989,GO:0045333,GO:0016651,GO:0048869,GO:0016772,GO:0032502,GO:0015980,GO:0016310,GO:…	catalytic activity,cellular component organization or biogenesis,metabolic process,cellular metabolic process,single-organism metabolic process,cellular component organization,organic substance metabolic process,primary metabolic process,oxidoreductase activity,carbohydrate metabolic process,hydrolase activity,oxidation-reduction process,oxidoreductase activity, acting on NAD(P)H, quinone or simi…	oas04141,oas03060,oas05020,oas04918	Protein processing in endoplasmic reticulum,Protein export,Prion diseases,Thyroid hormone synthesis
XM_005687157.3	102190330	RPL12	transcript	1150.455054	1266.147998	-0.138241428	0.000987957	0.011124853	ribosomal protein L12	GO:0005737,GO:0044424,GO:0005622,GO:0008152,GO:0044237,GO:0032991,GO:0005623,GO:0044464,GO:0043229,GO:0043226,GO:0071704,GO:0044444,GO:0044238,GO:1901576,GO:0009058,GO:0044249,GO:0010467,GO:0044260,GO:0009059,GO:0034645,GO:0043170,GO:0044267,GO:0030529,GO:0043228,GO:0043232,GO:0019538,GO:0009987,GO:0006412,GO:0005198,GO:0003674,GO:0008150,GO:0003735,GO:0005840,GO:0005575	cytoplasm,intracellular part,intracellular,metabolic process,cellular metabolic process,macromolecular complex,cell,cell part,intracellular organelle,organelle,organic substance metabolic process,cytoplasmic part,primary metabolic process,organic substance biosynthetic process,biosynthetic process,cellular biosynthetic process,gene expression,cellular macromolecule metabolic process,macromolecule…	oas03010	Ribosome
XM_005687185.3	102173856	TRUB2	transcript	8.912232	13.2183028	-0.568678256	0.006242823	0.036623429	TruB pseudouridine synthase family member 2	GO:0005488,GO:0003723,GO:0003824,GO:0006396,GO:0009451,GO:0008152,GO:0044237,GO:0097159,GO:1901363,GO:0034641,GO:0006807,GO:0016070,GO:0071704,GO:1901360,GO:0046483,GO:0044238,GO:0006139,GO:0006725,GO:0090304,GO:0003676,GO:0016853,GO:0010467,GO:0044260,GO:0009982,GO:0001522,GO:0043170,GO:0043412,GO:0016866,GO:0005057,GO:0009987,GO:0003674,GO:0008150,GO:0044699,GO:0044763,GO:0050789,GO:0065007,GO:…	binding,RNA binding,catalytic activity,RNA processing,RNA modification,metabolic process,cellular metabolic process,organic cyclic compound binding,heterocyclic compound binding,cellular nitrogen compound metabolic process,nitrogen compound metabolic process,RNA metabolic process,organic substance metabolic process,organic cyclic compound metabolic process,heterocycle metabolic process,primary me…	--	--
XM_005687198.3	102176615	GLE1	transcript	6.1556072	8.4068918	-0.449671331	0.040214157	0.132670978	GLE1%2C RNA export mediator	GO:0043234,GO:0044422,GO:0044446,GO:0043231,GO:0043227,GO:0044424,GO:0044428,GO:0005634,GO:0032991,GO:0005622,GO:0043229,GO:0043226,GO:0005623,GO:0044464,GO:0046907,GO:0031967,GO:0031975,GO:0051649,GO:0051179,GO:0012505,GO:0051641,GO:0051028,GO:0051168,GO:0005643,GO:0046930,GO:0005635,GO:0009987,GO:0033036,GO:0006406,GO:0006403,GO:0050657,GO:0050658,GO:0051236,GO:0006405,GO:0015931,GO:0051234,GO:…	protein complex,organelle part,intracellular organelle part,intracellular membrane-bounded organelle,membrane-bounded organelle,intracellular part,nuclear part,nucleus,macromolecular complex,intracellular,intracellular organelle,organelle,cell,cell part,intracellular transport,organelle envelope,envelope,establishment of localization in cell,localization,endomembrane system,cellular localization,…	--	--
XM_005687268.3	102173310	TOR1B	transcript	8.7741532	12.1555694	-0.470285673	0.0231326	0.090647999	torsin family 1 member B	GO:0005488,GO:0035639,GO:0001883,GO:0032549,GO:0032550,GO:0017076,GO:0003824,GO:0043168,GO:0032555,GO:0001882,GO:0032553,GO:0000166,GO:1901265,GO:0030554,GO:0036094,GO:0005524,GO:0032559,GO:0016462,GO:0017111,GO:0043167,GO:0016787,GO:0016817,GO:0016818,GO:0016887,GO:0097159,GO:1901363,GO:0003674	binding,purine ribonucleoside triphosphate binding,purine nucleoside binding,ribonucleoside binding,purine ribonucleoside binding,purine nucleotide binding,catalytic activity,anion binding,purine ribonucleotide binding,nucleoside binding,ribonucleotide binding,nucleotide binding,nucleoside phosphate binding,adenyl nucleotide binding,small molecule binding,ATP binding,adenyl ribonucleotide binding…	--	--
XM_005687271.3	102174401	EXOSC2	transcript	6.8639608	8.7687484	-0.353329622	0.000338253	0.00561063	exosome component 2	GO:0005488,GO:0003723,GO:0043234,GO:0044424,GO:0005622,GO:0097159,GO:1901363,GO:0032991,GO:0005623,GO:0044464,GO:0003676,GO:0000178,GO:0003674,GO:0005575	binding,RNA binding,protein complex,intracellular part,intracellular,organic cyclic compound binding,heterocyclic compound binding,macromolecular complex,cell,cell part,nucleic acid binding,exosome (RNase complex),molecular_function,cellular_component	oas03018	RNA degradation
XM_005687300.3	102182416	C11H9orf78	transcript	24.6160162	30.5590006	-0.312000064	0.040476715	0.133168215	chromosome 11 C9orf78 homolog	--	--	--	--
XM_005687362.3	102180679	TMEM203	transcript	8.742874	11.4719172	-0.391927004	0.005317659	0.032982081	transmembrane protein 203	GO:0003824,GO:0008152,GO:0044237,GO:0044281,GO:1901566,GO:0034641,GO:0044710,GO:0006807,GO:1901564,GO:0071704,GO:1901360,GO:0046483,GO:0016763,GO:0044238,GO:0006139,GO:0006725,GO:0009108,GO:1901576,GO:0009058,GO:0006732,GO:0044249,GO:1901362,GO:0051188,GO:0055086,GO:0018130,GO:0044271,GO:0019637,GO:0019438,GO:0004514,GO:0009435,GO:0019674,GO:0019359,GO:0034654,GO:0016740,GO:0019362,GO:0046496,GO:…	catalytic activity,metabolic process,cellular metabolic process,small molecule metabolic process,organonitrogen compound biosynthetic process,cellular nitrogen compound metabolic process,single-organism metabolic process,nitrogen compound metabolic process,organonitrogen compound metabolic process,organic substance metabolic process,organic cyclic compound metabolic process,heterocycle metabolic …	--	--
XM_005687389.3	102188871	MRPL41	transcript	37.9023214	44.380545	-0.227641172	0.0071666	0.040302193	mitochondrial ribosomal protein L41	--	--	--	--
XM_005687491.3	102172638	POSTN	transcript	30.0114526	10.6441788	1.495448499	1.30E-05	0.000721221	periostin	--	--	--	--
XM_005687563.3	102169305	SGCG	transcript	29.6913658	22.1346208	0.423738801	0.015058254	0.067559256	sarcoglycan gamma	GO:0043234,GO:0032991,GO:0005623,GO:0044464,GO:0016011,GO:0016012,GO:0071944,GO:0044459,GO:0016010,GO:0005886,GO:0005575,GO:0016020,GO:0044425,GO:0031224,GO:0016021	protein complex,macromolecular complex,cell,cell part,dystroglycan complex,sarcoglycan complex,cell periphery,plasma membrane part,dystrophin-associated glycoprotein complex,plasma membrane,cellular_component,membrane,membrane part,intrinsic to membrane,integral to membrane	oas05410,oas05414,oas05412,oas05416	Hypertrophic cardiomyopathy (HCM),Dilated cardiomyopathy,Arrhythmogenic right ventricular cardiomyopathy (ARVC),Viral myocarditis
XM_005687650.3	102178637	MZT1	transcript	31.48744	24.2287686	0.378055385	0.004816681	0.030663258	mitotic spindle organizing protein 1	--	--	--	--
XM_005687668.3	102182606	LMO7	transcript	26.0857438	52.187828	-1.000451789	1.96E-05	0.000960519	LIM domain 7	GO:0005488,GO:0005515,GO:0006399,GO:0034660,GO:0003824,GO:0043167,GO:0008173,GO:0008175,GO:0044237,GO:0016423,GO:0006400,GO:0008176,GO:0034470,GO:0006807,GO:0034641,GO:0016741,GO:0008152,GO:0008757,GO:0008033,GO:0008168,GO:1901360,GO:0006725,GO:0046483,GO:0009987,GO:0006139,GO:0009451,GO:0071704,GO:0043169,GO:0016070,GO:0090304,GO:0046872,GO:0043412,GO:0044238,GO:0006396,GO:0016740,GO:0003674,GO:…	binding,protein binding,tRNA metabolic process,ncRNA metabolic process,catalytic activity,ion binding,RNA methyltransferase activity,tRNA methyltransferase activity,cellular metabolic process,tRNA (guanine) methyltransferase activity,tRNA modification,tRNA (guanine-N7-)-methyltransferase activity,ncRNA processing,nitrogen compound metabolic process,cellular nitrogen compound metabolic process,tra…	oas04520	Adherens junction
XM_005687695.3	102168274	SLITRK6	transcript	0.849252	2.8241896	-1.73357233	0.044530075	0.141917369	SLIT and NTRK like family member 6	GO:0005488,GO:0043234,GO:0051641,GO:0071840,GO:0033036,GO:0005515,GO:0008104,GO:0034613,GO:0070727,GO:0032991,GO:0005623,GO:0044464,GO:0006996,GO:0016043,GO:0051179,GO:0007010,GO:0051234,GO:0044085,GO:0006810,GO:0071702,GO:0043623,GO:0065008,GO:0022607,GO:0006461,GO:0070271,GO:0071822,GO:0044765,GO:0034622,GO:0065003,GO:0016010,GO:0043933,GO:0032507,GO:0045185,GO:0051235,GO:0051651,GO:0017004,GO:…	binding,protein complex,cellular localization,cellular component organization or biogenesis,macromolecule localization,protein binding,protein localization,cellular protein localization,cellular macromolecule localization,macromolecular complex,cell,cell part,organelle organization,cellular component organization,localization,cytoskeleton organization,establishment of localization,cellular compon…	--	--
XM_005687733.3	102180606	KDELC1	transcript	15.4143024	17.3318082	-0.169152577	0.001139458	0.01208962	KDEL motif containing 1	--	--	--	--
XM_005687805.3	102180234	TMX4	transcript	31.3915924	35.3564904	-0.171596861	0.016329001	0.071368938	thioredoxin related transmembrane protein 4	GO:0043231,GO:0043227,GO:0008152,GO:0006260,GO:0044424,GO:0044422,GO:0044237,GO:0044446,GO:0034641,GO:0043229,GO:0006807,GO:0043226,GO:1901360,GO:0006725,GO:0006139,GO:0044238,GO:0071704,GO:0005622,GO:0046483,GO:0006259,GO:0005623,GO:0044464,GO:0006261,GO:0090304,GO:0006270,GO:0044260,GO:1901576,GO:0045454,GO:0009058,GO:0044249,GO:0009987,GO:0065008,GO:0008150,GO:0043170,GO:0019725,GO:0034645,GO:…	intracellular membrane-bounded organelle,membrane-bounded organelle,metabolic process,DNA replication,intracellular part,organelle part,cellular metabolic process,intracellular organelle part,cellular nitrogen compound metabolic process,intracellular organelle,nitrogen compound metabolic process,organelle,organic cyclic compound metabolic process,cellular aromatic compound metabolic process,nucle…	--	--
XM_005687827.3	102186975	FLRT3	transcript	12.85524	26.4507608	-1.040952674	0.000855254	0.010231251	fibronectin leucine rich transmembrane protein 3	GO:0005488,GO:0005515,GO:0003674	binding,protein binding,molecular_function	--	--
XM_005687828.3	102186975	FLRT3	transcript	14.2668204	25.47263	-0.836284081	5.52E-06	0.000437254	fibronectin leucine rich transmembrane protein 3	GO:0005488,GO:0005515,GO:0003674	binding,protein binding,molecular_function	--	--
XM_005687911.3	102187502	ARL5B	transcript	17.857457	13.4467862	0.409265239	0.000106669	0.0028283	ADP ribosylation factor like GTPase 5B	GO:0005488,GO:0044422,GO:0044446,GO:0005515,GO:0006996,GO:0043231,GO:0043227,GO:0071840,GO:0016043,GO:0044424,GO:0044428,GO:0035639,GO:0001883,GO:0032549,GO:0032550,GO:0017076,GO:0003824,GO:0043168,GO:0032555,GO:0001882,GO:0032553,GO:0000166,GO:1901265,GO:0030554,GO:0036094,GO:0005524,GO:0005634,GO:0032559,GO:0005622,GO:0043229,GO:0016462,GO:0043226,GO:0017111,GO:0043167,GO:0016044,GO:0016787,GO:…	binding,organelle part,intracellular organelle part,protein binding,organelle organization,intracellular membrane-bounded organelle,membrane-bounded organelle,cellular component organization or biogenesis,cellular component organization,intracellular part,nuclear part,purine ribonucleoside triphosphate binding,purine nucleoside binding,ribonucleoside binding,purine ribonucleoside binding,purine n…	--	--
[truncated: 2,672 more rows]
