# Supplementary material for: Integrative Analysis of lncRNA-miRNA-mRNA Regulatory Network Reveals the Key lncRNAs Implicated Potentially in the Differentiation of Adipocyte in Goats
Source: Front Physiol. 2022 May 5;13:900179. doi: 10.3389/fphys.2022.900179 (PMC9117728; doi:10.3389/fphys.2022.900179)
Supplement: Supplementary file 8 [file Table3.XLS]

Results of the analysis comparing the differential miRNA between IMA and IMPA. Gene_id(gene_id): gene number; log2.Fold_change. (log2FoldChange): log2(IMA/IMPA); qvalue(padj): corrected pvalue, smaller qvalue means more significant gene expression difference.
id	baseMean	baseMeanA	baseMeanB	foldChange	log2FoldChange	pval	padj	direction
chi-let-7a-5p	105861.9466	125113.2362	81797.83445	0.653790413	-0.613099872	0.000553035	0.001452792	down
chi-let-7b-3p	592.74298	691.3952353	469.427661	0.678957038	-0.558607806	0.002208998	0.005161114	down
chi-let-7b-5p	59272.96472	71319.43022	44214.88285	0.619955638	-0.68976311	8.94E-05	0.00028673	down
chi-let-7c-3p	186.0017463	255.8711653	98.66497262	0.385604109	-1.374807671	3.12E-11	2.68E-10	down
chi-let-7e-5p	12445.07081	15064.92808	9170.249222	0.608715101	-0.716160938	5.60E-05	0.000185506	down
chi-let-7f-5p	211529.0076	264342.2948	145512.3986	0.550469605	-0.86126519	1.79E-06	8.02E-06	down
chi-let-7g-5p	140286.9791	168339.7484	105221.0176	0.625051532	-0.677952958	0.00051781	0.001374501	down
chi-let-7i-3p	93.48507258	42.47013765	157.2537412	3.7026897	1.888573651	3.66E-10	2.77E-09	up
chi-let-7i-5p	980453.1724	1317332.282	559354.2849	0.424611385	-1.235785041	1.32E-08	8.33E-08	down
chi-miR-1	93137.62961	14920.41697	190909.1454	12.79516154	3.677526457	4.24E-86	4.30E-84	up
chi-miR-100-5p	100287.366	122243.2728	72842.48251	0.595881318	-0.746903078	2.20E-05	8.01E-05	down
chi-miR-101-3p	7211.744827	4363.893623	10771.55883	2.468336711	1.303539209	1.22E-13	1.51E-12	up
chi-miR-103-3p	7562.261274	9211.957082	5500.141514	0.597065473	-0.744038951	4.34E-05	0.000145671	down
chi-miR-106a-5p	64.87585099	50.89432315	82.35276079	1.618112899	0.694312271	0.003655286	0.007953776	up
chi-miR-106b-3p	4461.185477	6024.146955	2507.483629	0.416238788	-1.264516683	7.76E-12	7.87E-11	down
chi-miR-106b-5p	1102.464173	747.5916502	1546.054826	2.068047209	1.04826912	6.24E-09	4.39E-08	up
chi-miR-107-3p	1559.464453	1223.266153	1979.712329	1.618382332	0.694552475	7.24E-05	0.000235352	up
chi-miR-10a-5p	21135.37643	26779.34084	14080.42093	0.525794157	-0.927429986	2.09E-07	1.04E-06	down
chi-miR-10b-5p	53818.19897	68650.42599	35277.91518	0.513877586	-0.960503368	7.16E-08	3.90E-07	down
chi-miR-1185-3p	5.961938019	2.913827276	9.772076448	3.353691048	1.745749789	0.003240756	0.007225465	up
chi-miR-1197-3p	14.86962754	3.665156289	28.87521661	7.878304315	2.977885145	7.05E-12	7.30E-11	up
chi-miR-122	46.5162213	61.43814413	27.86381776	0.453526358	-1.140741695	0.046948034	0.078298202	down
chi-miR-125a-3p	141.2145038	179.8632403	92.90358317	0.51652346	-0.953094219	6.77E-06	2.81E-05	down
chi-miR-125a-5p	10616.38632	12768.69342	7926.002458	0.620737158	-0.687945586	0.000150437	0.000450187	down
chi-miR-125b-3p	3022.946002	3547.800514	2366.877862	0.6671395	-0.583939631	0.001305307	0.003195733	down
chi-miR-126-3p	1004.164436	1118.783632	860.8904409	0.769487876	-0.378029499	0.035922933	0.06216016	down
chi-miR-126-5p	27.6832811	15.99824796	42.28957252	2.643387741	1.40238806	7.63E-06	3.12E-05	up
chi-miR-127-3p	20520.41849	16525.46386	25514.11178	1.543927117	0.62660465	0.000235776	0.000679195	up
chi-miR-127-5p	36.44445401	18.54299996	58.82127157	3.172155082	1.665463304	6.96E-09	4.83E-08	up
chi-miR-129-3p	126.6280562	65.2192155	203.389107	3.118545745	1.640873421	5.54E-08	3.12E-07	up
chi-miR-129-5p	1232.305742	531.4042239	2108.43264	3.967662554	1.988289331	9.80E-28	4.14E-26	up
chi-miR-1306-3p	29.86354585	36.01607312	22.17288677	0.615638654	-0.699844278	0.02356946	0.043296073	down
chi-miR-1306-5p	192.0425747	242.767252	128.6367282	0.529876773	-0.916271205	1.22E-05	4.63E-05	down
chi-miR-1307-3p	1403.260762	1577.243315	1185.782571	0.751807004	-0.411565739	0.028322408	0.050920074	down
chi-miR-1307-5p	28.95975692	18.29400519	42.29194658	2.311792642	1.209012	4.44E-05	0.000148039	up
chi-miR-130a-3p	107.4335759	79.29714206	142.6041183	1.798351297	0.84667487	0.000112764	0.000350243	up
chi-miR-130b-5p	2487.092806	3316.422339	1450.430889	0.437348064	-1.193146188	1.25E-10	1.02E-09	down
chi-miR-133a-3p	6836.985276	472.1041349	14793.0867	31.33437225	4.969674185	7.87E-138	1.99E-135	up
chi-miR-133a-5p	973.6130768	58.12333443	2117.975255	36.43932812	5.187424454	4.37E-131	7.39E-129	up
chi-miR-133b	2847.555472	263.3800489	6077.77475	23.07606357	4.528325238	3.83E-116	4.85E-114	up
chi-miR-134	170.4775863	136.0582661	213.5017366	1.569193425	0.650023195	0.00131107	0.003195733	up
chi-miR-1343	337.1677221	402.0217793	256.1001506	0.637030539	-0.650565559	0.000790639	0.0019943	down
chi-miR-136-3p	53.72082131	20.23356005	95.57989789	4.723829997	2.239957045	4.76E-17	9.66E-16	up
chi-miR-136-5p	22.59671263	12.56228337	35.1397492	2.797242202	1.484005177	3.45E-05	0.000118331	up
chi-miR-1388-5p	197.1083102	247.9595008	133.544322	0.53857312	-0.892785867	0.00032098	0.000909144	down
chi-miR-140-5p	632.8966205	475.2939675	829.8999367	1.746077151	0.804117306	9.84E-06	3.93E-05	up
chi-miR-143-5p	3543.211825	3087.175747	4113.256921	1.332368889	0.413993573	0.025813139	0.047022278	up
chi-miR-1468-5p	228.2997819	272.9194333	172.5252175	0.632147061	-0.661667874	0.00072999	0.001859824	down
chi-miR-147-5p	8.124123484	11.42955333	3.992336178	0.349299405	-1.517463909	0.004768553	0.010244307	down
chi-miR-148a-3p	499522.0273	697818.2594	251651.7371	0.360626472	-1.471422791	2.73E-10	2.13E-09	down
chi-miR-148a-5p	874.607436	991.4507462	728.5532983	0.734835594	-0.444506585	0.016059442	0.031076858	down
chi-miR-151-3p	32336.14903	46133.01006	15090.07275	0.327099245	-1.612199667	4.38E-18	1.01E-16	down
chi-miR-151-5p	604.5229207	464.1218558	780.0242519	1.680645378	0.749015343	0.014498752	0.028272566	up
chi-miR-154a-3p	69.10657375	32.69455984	114.6215911	3.505830686	1.809756323	7.31E-09	4.94E-08	up
chi-miR-154b-3p	9.047261902	5.788763506	13.1203849	2.266526328	1.18048292	0.014717576	0.028589314	up
chi-miR-154b-5p	115.1622074	83.69851247	154.491826	1.845813282	0.884256621	3.08E-05	0.000106872	up
chi-miR-155-5p	19986.09951	22704.18174	16588.49673	0.730636185	-0.452774889	0.009082162	0.018949203	down
chi-miR-15a-5p	167.3002955	103.5469741	246.9919473	2.385313038	1.254178611	2.59E-05	9.23E-05	up
chi-miR-15b-3p	281.4861437	317.9087396	235.9578988	0.742218975	-0.430083211	0.047914592	0.07964819	down
chi-miR-16b-3p	20.9597264	16.37175609	26.6946893	1.630533045	0.705343679	0.038811638	0.065811038	up
chi-miR-181c-5p	2293.006916	1289.391467	3547.526226	2.751318212	1.460123009	1.37E-16	2.39E-15	up
chi-miR-1839	1570.438039	1806.75797	1275.038126	0.705704996	-0.502862871	0.006772829	0.014367466	down
chi-miR-184	21.17065321	31.34623376	8.451177523	0.26960743	-1.891067839	1.67E-07	8.47E-07	down
chi-miR-186-5p	3646.123063	3130.475939	4290.681969	1.370616498	0.454824958	0.011095384	0.022147085	up
chi-miR-188-5p	103.2876672	29.44075917	195.5963022	6.643724812	2.731992317	6.99E-24	2.53E-22	up
chi-miR-18a-3p	67.91773827	82.59412601	49.5722536	0.60019103	-0.736506336	0.001332353	0.003232071	down
chi-miR-18a-5p	133.2764417	106.0252044	167.3404883	1.578308566	0.658379286	0.00274245	0.006263164	up
chi-miR-190a-5p	20.06911477	10.50705476	32.02168977	3.047637087	1.607691117	4.51E-06	1.95E-05	up
chi-miR-190b	6.024318586	2.913410616	9.91295355	3.402525376	1.766605921	0.003119377	0.006997894	up
chi-miR-191-3p	117.7823823	133.5675454	98.05092853	0.734092464	-0.445966302	0.035413408	0.06169965	down
chi-miR-192-5p	2402.789355	2827.979139	1871.302126	0.661710018	-0.595728974	0.001078952	0.00265548	down
chi-miR-193b-5p	325.6016235	448.6264011	171.8206514	0.382992733	-1.384611077	3.11E-12	3.35E-11	down
chi-miR-194	689.1052088	474.9736721	956.7696296	2.014363502	1.010324049	4.85E-08	2.80E-07	up
chi-miR-195-3p	196.1039507	271.7683131	101.5234978	0.373566354	-1.420563574	1.29E-08	8.30E-08	down
chi-miR-196a	401.774872	488.5705308	293.2802984	0.600282416	-0.736286688	9.55E-05	0.000298981	down
chi-miR-199a-3p	42036.29525	32158.52135	54383.51262	1.691107375	0.757968265	1.78E-05	6.60E-05	up
chi-miR-199a-5p	71784.5475	57423.26759	89736.14738	1.562714055	0.644053819	0.000113293	0.000350243	up
chi-miR-199b-3p	41879.08312	32021.99081	54200.44851	1.692600839	0.759241787	1.73E-05	6.43E-05	up
chi-miR-199b-5p	7215.865285	5063.022356	9906.918946	1.956720364	0.968437594	4.59E-08	2.67E-07	up
chi-miR-199c-3p	41879.08312	32021.99081	54200.44851	1.692600839	0.759241787	1.73E-05	6.43E-05	up
chi-miR-199c-5p	7215.865285	5063.022356	9906.918946	1.956720364	0.968437594	4.59E-08	2.67E-07	up
chi-miR-19a	182.7398729	144.5979741	230.4172465	1.593502592	0.672201366	0.002692274	0.006232798	up
chi-miR-19b-3p	932.5339814	509.6804166	1461.100937	2.866700171	1.519391021	1.76E-14	2.48E-13	up
chi-miR-206	131216.0578	31453.11895	255919.7314	8.136545432	3.024416393	2.57E-61	2.17E-59	up
chi-miR-208b	22.91096641	0.222608149	51.27141424	230.321372	7.847504478	8.67E-34	4.39E-32	up
chi-miR-20a-3p	8.828892364	4.355525489	14.42060096	3.310875116	1.727212594	0.002789633	0.006342349	up
chi-miR-20a-5p	14839.02618	12620.25165	17612.49435	1.395573943	0.480858566	0.008257724	0.017300274	up
chi-miR-21-3p	87.7291228	64.56300498	116.6867701	1.80733177	0.853861365	8.34E-05	0.000269189	up
chi-miR-22-3p	5690.533711	4578.700675	7080.325006	1.546361186	0.628877331	0.000436806	0.001177981	up
chi-miR-221-3p	65594.30505	85269.18187	41000.70902	0.480838541	-1.056375556	8.44E-09	5.63E-08	down
chi-miR-221-5p	3695.927349	5087.885815	1955.979266	0.384438515	-1.379175216	3.73E-14	4.98E-13	down
chi-miR-222-3p	52477.86102	78936.43103	19404.64851	0.245826271	-2.024288991	1.18E-14	1.72E-13	down
chi-miR-224-5p	3242.145212	3986.583233	2311.597686	0.57984433	-0.78626246	0.000137601	0.000417747	down
chi-miR-2318	27.63673686	36.69581288	16.31289183	0.444543684	-1.169602901	0.000140784	0.000424866	down
chi-miR-2335	7.13357461	9.575436545	4.081247192	0.426220483	-1.230328167	0.01933472	0.03657725	down
chi-miR-23b-5p	10.67545933	13.4858228	7.162504988	0.531113681	-0.912907402	0.02933647	0.052556855	down
chi-miR-25-3p	20516.75083	25445.66874	14355.60344	0.564166876	-0.825806131	5.63E-06	2.38E-05	down
chi-miR-25-5p	138.3846578	187.91006	76.47790509	0.406992074	-1.296927395	2.34E-09	1.75E-08	down
chi-miR-26a-3p	30.21172925	42.90686814	14.34280565	0.334277617	-1.580881337	4.92E-07	2.35E-06	down
chi-miR-26b-3p	21.14135679	25.39771631	15.8209074	0.622926377	-0.682866432	0.03672477	0.063116808	down
chi-miR-27a-5p	894.4146719	1246.314141	454.5403354	0.364707677	-1.455187526	2.54E-14	3.48E-13	down
chi-miR-27b-5p	375.1857225	552.889265	153.0562943	0.276829926	-1.852928185	2.54E-20	7.58E-19	down
chi-miR-28-3p	7589.376819	10562.09782	3873.475573	0.366733545	-1.447195861	3.77E-15	5.79E-14	down
chi-miR-29a-3p	12389.8859	10579.16389	14653.28841	1.385108366	0.469998853	0.006291922	0.01340338	up
chi-miR-301a-3p	26.57341074	18.81460545	36.27191734	1.927859579	0.946999973	0.012008597	0.023875917	up
chi-miR-301a-5p	146.3463328	168.0609878	119.203014	0.709284263	-0.495564156	0.021542719	0.040007907	down
chi-miR-301b	9.894749054	6.289003691	14.40193076	2.290017858	1.195358849	0.009567124	0.019798088	up
chi-miR-30a-3p	348.5601547	435.3306782	240.0970003	0.551527867	-0.858494313	9.05E-06	3.64E-05	down
chi-miR-30b-5p	1187.595901	808.3579985	1661.64328	2.055578448	1.039544431	0.000254878	0.000725973	up
chi-miR-30e-3p	2605.615551	3232.067496	1822.55062	0.563896213	-0.826498442	5.92E-06	2.48E-05	down
chi-miR-30e-5p	2947.331614	2413.11534	3615.101957	1.498105746	0.583139463	0.010143469	0.020488998	up
chi-miR-320-3p	6754.013276	8155.090575	5002.666653	0.613440968	-0.705003577	9.34E-05	0.000294092	down
chi-miR-323a-3p	51.37409875	43.33292369	61.42556758	1.417526498	0.503375704	0.038427823	0.06537888	up
chi-miR-328-3p	1944.139207	2226.292927	1591.447057	0.714841716	-0.484304266	0.008184335	0.017217668	down
chi-miR-329a-3p	5.347688046	2.496859614	8.911223586	3.568972616	1.835508832	0.00271157	0.006248935	up
chi-miR-329b-3p	94.87367255	60.85575049	137.3960751	2.257733641	1.174875292	1.92E-07	9.61E-07	up
chi-miR-330-3p	143.2369743	181.9471711	94.84922827	0.521300923	-0.93981168	1.09E-05	4.23E-05	down
chi-miR-331-3p	118.769358	89.94910832	154.79467	1.720913891	0.783174911	0.00015095	0.000450187	up
chi-miR-335-5p	417.6893399	200.6262966	689.0181439	3.434336154	1.780031258	5.97E-21	2.02E-19	up
chi-miR-33a-3p	15.90502662	12.39451718	20.29316341	1.637269377	0.711291705	0.042342816	0.071085456	up
chi-miR-340-3p	199.3942768	262.9671643	119.9281674	0.456057575	-1.132712124	1.44E-06	6.59E-06	down
chi-miR-340-5p	3192.754689	2440.546225	4133.015269	1.69347961	0.759990617	1.92E-05	7.07E-05	up
chi-miR-342-5p	54.97707198	74.96805979	29.98833723	0.400014851	-1.321874534	3.36E-07	1.64E-06	down
chi-miR-3431-3p	348.8555438	463.8295803	205.1379981	0.442270193	-1.17700008	3.12E-09	2.26E-08	down
chi-miR-3431-5p	1843.608141	1521.080153	2246.768126	1.477087267	0.562755064	0.001059695	0.002620806	up
chi-miR-3432-3p	49.12729794	60.79968221	34.53681761	0.568042732	-0.815928631	0.010584594	0.021211025	down
chi-miR-3432-5p	5202.159355	6609.51241	3442.968037	0.520911048	-0.940891059	2.74E-07	1.35E-06	down
chi-miR-345-5p	37.99263983	19.44198406	61.18095954	3.146847531	1.65390728	5.22E-09	3.73E-08	up
chi-miR-34a	3111.941914	2744.990453	3570.631241	1.300780933	0.379378015	0.030543237	0.054526131	up
chi-miR-34b-3p	35.64645666	41.83549441	27.91015947	0.667140663	-0.583937117	0.031728236	0.055661646	down
chi-miR-361-3p	1566.137404	2013.220934	1007.282992	0.500334054	-0.999036444	5.39E-08	3.07E-07	down
chi-miR-361-5p	807.5819541	639.9365034	1017.138767	1.589437018	0.66851585	0.000410157	0.001112031	up
chi-miR-362-3p	16.01866891	6.141861717	28.36467791	4.618254076	2.207347546	5.75E-08	3.20E-07	up
chi-miR-362-5p	1101.736085	716.5872584	1583.172117	2.209322171	1.143603813	9.00E-09	5.93E-08	up
chi-miR-369-3p	439.4929144	214.0378688	721.3117214	3.370019172	1.752756799	4.95E-20	1.40E-18	up
chi-miR-369-5p	45.3132145	34.30845229	59.06916725	1.721708888	0.783841228	0.002978295	0.006741052	up
chi-miR-374a-5p	2353.077587	918.0318499	4146.884759	4.517146938	2.175411844	1.29E-11	1.21E-10	up
chi-miR-374b-3p	107.1160641	73.33507183	149.3423043	2.036437691	1.026047673	2.14E-06	9.52E-06	up
chi-miR-374b-5p	5054.67347	1670.352592	9285.074567	5.558751256	2.474760825	2.49E-05	8.94E-05	up
chi-miR-376c-3p	36.24614887	14.06885872	63.96776155	4.546762664	2.184839699	5.38E-11	4.55E-10	up
chi-miR-376d	7.145175935	3.276703285	11.98076675	3.65634777	1.870403298	0.010370168	0.020863791	up
chi-miR-376e-3p	61.76012218	35.1775424	94.98834691	2.700255345	1.43309584	0.000440747	0.001182323	up
chi-miR-378-5p	117.9033593	63.6273444	185.748378	2.91931684	1.545630798	1.41E-12	1.63E-11	up
chi-miR-379-3p	225.0864962	137.2618308	334.867328	2.439624519	1.286659121	9.06E-11	7.53E-10	up
chi-miR-379-5p	6620.487944	5227.731153	8361.433932	1.599438396	0.677565427	0.000129411	0.00039525	up
chi-miR-380-3p	218.4957381	125.7375719	334.4434459	2.659852906	1.411346465	1.81E-12	1.99E-11	up
chi-miR-381	143.633377	87.48335313	213.8209067	2.444132502	1.289322499	2.60E-10	2.06E-09	up
chi-miR-382-3p	460.693653	372.5321832	570.8954902	1.53247294	0.6158616	0.000827717	0.002077487	up
chi-miR-3955-5p	9.002006182	5.986625293	12.77123229	2.133294079	1.093082858	0.023229258	0.042826306	up
chi-miR-3958-3p	1115.097115	774.2039766	1541.213538	1.990707339	0.993281141	2.70E-08	1.65E-07	up
chi-miR-3959-3p	87.78206832	43.17780558	143.5373967	3.324332833	1.733064832	6.01E-14	7.81E-13	up
chi-miR-3959-5p	850.3799007	610.4241585	1150.324578	1.884467648	0.914157027	4.37E-07	2.11E-06	up
chi-miR-409-3p	1183.47021	1325.25183	1006.243185	0.759284509	-0.39728752	0.036515152	0.062970007	down
chi-miR-409-5p	644.6496467	549.5318576	763.5468831	1.389449715	0.474513624	0.008145167	0.017206665	up
chi-miR-410-3p	84.54144439	25.18205933	158.7406757	6.303720979	2.656203678	5.45E-18	1.20E-16	up
chi-miR-411a-3p	337.9000889	213.7479374	493.0902781	2.306877362	1.20594131	3.30E-10	2.53E-09	up
chi-miR-411a-5p	1476.684093	821.3904927	2295.801093	2.795017854	1.482857499	9.61E-17	1.79E-15	up
chi-miR-411b-5p	73.53584709	36.88719373	119.3466638	3.235449806	1.693966296	3.66E-13	4.32E-12	up
chi-miR-412-5p	74.99232571	53.65683648	101.6616872	1.894664201	0.921942177	6.86E-05	0.000225874	up
chi-miR-423-3p	19702.43492	22468.06439	16245.39807	0.723043952	-0.467844747	0.012838732	0.025327771	down
chi-miR-423-5p	6690.345383	8661.922481	4225.874012	0.487867909	-1.035437505	1.37E-08	8.55E-08	down
chi-miR-424-3p	406.9857405	283.3444295	561.5373793	1.981819019	0.986825221	1.10E-07	5.68E-07	up
chi-miR-424-5p	263.7650192	91.67319436	478.8798003	5.223771286	2.385091732	1.19E-32	5.50E-31	up
chi-miR-425-5p	370.3310425	455.2197311	264.2201816	0.580423395	-0.784822425	3.63E-05	0.000123485	down
chi-miR-432-5p	267.3802382	207.9794887	341.6311752	1.642619555	0.715998379	0.000221795	0.000642572	up
chi-miR-433	85.85738102	66.60720711	109.9200984	1.650273344	0.722705006	0.000950788	0.002362989	up
chi-miR-449b-3p	9.182422075	14.1578683	2.963114289	0.209290991	-2.256417882	0.00546445	0.011689774	down
chi-miR-450-5p	1605.719419	885.1298426	2506.45639	2.831738655	1.501688123	5.62E-17	1.10E-15	up
chi-miR-451-5p	220.6529765	97.55059473	374.5309536	3.839350797	1.940862384	0.003409898	0.007451803	up
chi-miR-454-5p	32.79734369	42.93061818	20.13075057	0.468913597	-1.092605983	0.000205472	0.000598702	down
chi-miR-455-3p	1619.029542	2044.439755	1087.266776	0.531816491	-0.910999581	2.74E-06	1.20E-05	down
chi-miR-455-5p	2048.476843	2468.269556	1523.735953	0.617329639	-0.695887036	0.000197178	0.000577857	down
chi-miR-483	120.823527	44.65094747	216.0392513	4.838402398	2.27453076	4.23E-17	8.93E-16	up
chi-miR-485-5p	47.91516245	40.67567975	56.96451583	1.400456395	0.485897064	0.042960802	0.071884907	up
chi-miR-487a-3p	15.97207538	7.151623705	26.99763999	3.775036425	1.916490565	1.04E-06	4.82E-06	up
chi-miR-487b-3p	57.65122314	42.3514532	76.77593556	1.812828835	0.858242714	0.000471657	0.00125858	up
chi-miR-493-5p	1089.466365	884.8956046	1345.179816	1.520156513	0.604219869	0.000714008	0.001828293	up
chi-miR-494	1476.764929	889.2537609	2211.153889	2.486527453	1.31413236	2.50E-13	3.01E-12	up
chi-miR-495-3p	228.1074291	174.1562519	295.5464007	1.697018611	0.763002387	0.041561108	0.070004923	up
chi-miR-497-5p	13.54808371	9.918099853	18.08556352	1.823490769	0.866702896	0.034423232	0.060181305	up
chi-miR-499-5p	2169.505863	103.9132567	4751.496622	45.72560588	5.514930381	6.39E-154	3.24E-151	up
chi-miR-500-5p	642.4601945	382.9116658	966.8958555	2.525114646	1.336348891	2.11E-10	1.70E-09	up
chi-miR-504	27.78637081	8.628215309	51.73406519	5.995917271	2.583980478	8.22E-15	1.23E-13	up
chi-miR-505-3p	80.99267444	92.40411958	66.728368	0.722136289	-0.469656952	0.035727813	0.06203425	down
chi-miR-532-3p	390.2179907	265.8340076	545.6979696	2.052777124	1.037576999	3.78E-08	2.28E-07	up
chi-miR-532-5p	18572.65344	14908.29204	23153.1052	1.553035394	0.635090709	0.000243484	0.000697439	up
chi-miR-542-3p	2380.672345	1213.579371	3839.538561	3.163813305	1.661664469	2.00E-20	6.34E-19	up
chi-miR-542-5p	6.898462732	4.053147091	10.45510728	2.579503543	1.367093428	0.012615181	0.024983973	up
chi-miR-543-3p	242.8836061	212.2403526	281.1876729	1.324854908	0.405834371	0.037416171	0.06387205	up
chi-miR-544-5p	7.760681911	2.565968059	14.25407423	5.555047413	2.473799225	7.43E-06	3.06E-05	up
chi-miR-655	147.4455804	71.79511878	242.0086574	3.370823274	1.753100992	9.88E-17	1.79E-15	up
chi-miR-656	48.56007923	24.28023671	78.90988239	3.249963472	1.700423503	2.26E-06	9.97E-06	up
chi-miR-660	5634.840542	4690.19634	6815.645796	1.453168546	0.539202044	0.0020366	0.004780352	up
chi-miR-665	42.0476462	26.81066782	61.09386917	2.278714935	1.188220456	8.82E-06	3.58E-05	up
chi-miR-671-3p	193.7613045	285.9325405	78.54725939	0.274705563	-1.864041971	8.84E-14	1.12E-12	down
chi-miR-671-5p	285.5461902	371.5794628	178.0045995	0.479048541	-1.061756246	7.88E-08	4.20E-07	down
chi-miR-7-5p	20541.98547	29585.38745	9237.732985	0.312239716	-1.679274038	5.40E-20	1.44E-18	down
chi-miR-708-3p	139.0041569	121.084486	161.4037456	1.332984521	0.414660028	0.037076208	0.063505532	up
chi-miR-708-5p	350.3031971	267.3439936	454.0022013	1.698194881	0.764002028	4.19E-05	0.000141503	up
chi-miR-758	179.8278806	69.13092692	318.1990727	4.602846901	2.202526457	1.52E-25	5.93E-24	up
chi-miR-877-5p	544.5021576	747.2801662	291.029647	0.389451855	-1.360483105	3.17E-12	3.35E-11	down
chi-miR-9-3p	18.32728771	9.91514713	28.84246343	2.908929444	1.540488304	3.41E-05	0.00011766	up
chi-miR-92a-3p	23453.82647	27657.83891	18198.81093	0.657998298	-0.603844243	0.000590239	0.001534622	down
chi-miR-92a-5p	65.48923819	87.1206226	38.45000767	0.441342205	-1.180030378	1.18E-06	5.43E-06	down
chi-miR-92b	18313.5622	21595.08825	14211.65463	0.658096622	-0.603628679	0.000552151	0.001452792	down
chi-miR-93-3p	28.37955227	34.88411523	20.24884857	0.580460431	-0.78473037	0.009347041	0.019421925	down
chi-miR-98-5p	6276.474985	7662.540472	4543.893126	0.593000865	-0.753893886	2.69E-05	9.41E-05	down
chi-miR-99a-3p	213.986591	103.7664081	351.7618196	3.389939248	1.761259419	4.76E-19	1.21E-17	up
chi-miR-99b-3p	1349.418474	1916.116521	641.0459142	0.334554766	-1.579685699	1.65E-12	1.85E-11	down
chi-miR-99b-5p	22331.78182	29846.94694	12937.82542	0.433472323	-1.205988214	2.06E-11	1.90E-10	down
chi-novel-miR-1	9.90789914	13.14442372	5.862243413	0.4459871	-1.164926114	0.014012362	0.027429604	down
chi-novel-miR-10	25.92459026	5.759710384	51.1306901	8.877302276	3.150121322	1.68E-18	4.06E-17	up
chi-novel-miR-101	259.9758738	312.2065969	194.6874699	0.623585382	-0.681340987	0.000377943	0.001030198	down
chi-novel-miR-102	19.30049273	25.00480237	12.17010567	0.486710732	-1.038863507	0.003292076	0.007225465	down
chi-novel-miR-103	19.30049273	25.00480237	12.17010567	0.486710732	-1.038863507	0.003292076	0.007225465	down
chi-novel-miR-111	45.31043583	63.32624775	22.79067093	0.359892963	-1.474360202	6.77E-08	3.73E-07	down
chi-novel-miR-133	6.340958924	8.734758351	3.348709639	0.383377479	-1.383162503	0.020117635	0.037637051	down
chi-novel-miR-136	510.5064082	653.2592199	332.0653935	0.508321021	-0.976188202	7.49E-07	3.55E-06	down
chi-novel-miR-139	8.448916906	13.18328593	2.530955624	0.191982154	-2.380955889	1.11E-05	4.23E-05	down
chi-novel-miR-140	8.448916906	13.18328593	2.530955624	0.191982154	-2.380955889	1.11E-05	4.23E-05	down
chi-novel-miR-143	980.0767204	1125.666151	798.0899321	0.708993454	-0.496155788	0.00976082	0.020116812	down
chi-novel-miR-146	50.36752024	68.04050606	28.27628796	0.415580212	-1.266801132	2.69E-05	9.41E-05	down
chi-novel-miR-147	50.36752024	68.04050606	28.27628796	0.415580212	-1.266801132	2.69E-05	9.41E-05	down
chi-novel-miR-154	22.38080896	33.21835216	8.833879965	0.26593372	-1.910861374	0.000582763	0.001522993	down
chi-novel-miR-158	7.345944023	10.69796967	3.155911964	0.29500102	-1.761208152	0.001799323	0.004243055	down
chi-novel-miR-159	7.345944023	10.69796967	3.155911964	0.29500102	-1.761208152	0.001799323	0.004243055	down
chi-novel-miR-160	6.926517791	9.966352036	3.126724985	0.31372813	-1.672413204	0.004029918	0.008731488	down
chi-novel-miR-172	816.0676135	926.1181445	678.5044497	0.732632714	-0.448837972	0.021921868	0.040563457	down
chi-novel-miR-174	6.497975313	9.289056211	3.009124192	0.323942941	-1.626188372	0.010036943	0.020354921	down
chi-novel-miR-186	261.3891956	170.9122658	374.485358	2.19109703	1.131653374	2.67E-09	1.96E-08	up
chi-novel-miR-193	16.90609537	21.12639907	11.63071575	0.550529966	-0.861107002	0.019866449	0.037304776	down
chi-novel-miR-194	16.90609537	21.12639907	11.63071575	0.550529966	-0.861107002	0.019866449	0.037304776	down
chi-novel-miR-195	42.02942086	60.2040236	19.31116743	0.320762073	-1.640424526	1.61E-06	7.29E-06	down
chi-novel-miR-197	28.5133174	36.96237717	17.95199268	0.48568285	-1.041913551	0.000785696	0.001991738	down
chi-novel-miR-198	116.1385289	157.0530089	64.99542891	0.413843895	-1.27284142	1.24E-08	8.06E-08	down
chi-novel-miR-2	9.90789914	13.14442372	5.862243413	0.4459871	-1.164926114	0.014012362	0.027429604	down
chi-novel-miR-202	8.618405982	12.65168861	3.5768027	0.282713463	-1.822587508	0.000356024	0.000975698	down
chi-novel-miR-204	8.618405982	12.65168861	3.5768027	0.282713463	-1.822587508	0.000356024	0.000975698	down
chi-novel-miR-216	8.701403094	12.35366251	4.136078821	0.334805878	-1.578603239	0.002742213	0.006263164	down
chi-novel-miR-220	364.1229919	524.6493785	163.4650086	0.311570003	-1.682371751	2.50E-08	1.55E-07	down
chi-novel-miR-229	9.888072496	13.12755997	5.838713155	0.444767586	-1.168876445	0.017203375	0.032913627	down
chi-novel-miR-230	9.888072496	13.12755997	5.838713155	0.444767586	-1.168876445	0.017203375	0.032913627	down
chi-novel-miR-231	9.888072496	13.12755997	5.838713155	0.444767586	-1.168876445	0.017203375	0.032913627	down
chi-novel-miR-245	9.725314486	14.25915296	4.058016398	0.284590285	-1.813041683	0.000166847	0.000494686	down
chi-novel-miR-257	7.965573974	5.295635423	11.30299716	2.134398662	1.093829667	0.03144799	0.055361566	up
chi-novel-miR-258	7.965573974	5.295635423	11.30299716	2.134398662	1.093829667	0.03144799	0.055361566	up
chi-novel-miR-259	7.965573974	5.295635423	11.30299716	2.134398662	1.093829667	0.03144799	0.055361566	up
chi-novel-miR-26	747.2908553	417.0445406	1160.098749	2.781714268	1.475974237	3.79E-16	6.00E-15	up
chi-novel-miR-260	7.965573974	5.295635423	11.30299716	2.134398662	1.093829667	0.03144799	0.055361566	up
chi-novel-miR-261	69.15158317	28.75785139	119.6437479	4.160385498	2.056717214	1.27E-11	1.21E-10	up
chi-novel-miR-262	69.15158317	28.75785139	119.6437479	4.160385498	2.056717214	1.27E-11	1.21E-10	up
chi-novel-miR-263	69.15158317	28.75785139	119.6437479	4.160385498	2.056717214	1.27E-11	1.21E-10	up
chi-novel-miR-27	747.2908553	417.0445406	1160.098749	2.781714268	1.475974237	3.79E-16	6.00E-15	up
chi-novel-miR-274	2261.647709	1632.483824	3048.102565	1.867156367	0.900842752	1.30E-07	6.65E-07	up
chi-novel-miR-28	747.2908553	417.0445406	1160.098749	2.781714268	1.475974237	3.79E-16	6.00E-15	up
chi-novel-miR-29	87.90235181	111.0938761	58.9129464	0.530298775	-0.91512268	6.93E-05	0.000226624	down
chi-novel-miR-294	60.4666992	75.79276903	41.30911192	0.545027084	-0.875600171	0.000349363	0.000967909	down
chi-novel-miR-295	60.4666992	75.79276903	41.30911192	0.545027084	-0.875600171	0.000349363	0.000967909	down
chi-novel-miR-296	60.4666992	75.79276903	41.30911192	0.545027084	-0.875600171	0.000349363	0.000967909	down
chi-novel-miR-297	60.4666992	75.79276903	41.30911192	0.545027084	-0.875600171	0.000349363	0.000967909	down
chi-novel-miR-299	12.07715562	18.34923658	4.237054427	0.230911755	-2.114586475	5.42E-06	2.31E-05	down
chi-novel-miR-300	12.07715562	18.34923658	4.237054427	0.230911755	-2.114586475	5.42E-06	2.31E-05	down
chi-novel-miR-306	17.98562399	25.88104285	8.116350407	0.313602139	-1.672992694	1.09E-05	4.23E-05	down
chi-novel-miR-307	17.98562399	25.88104285	8.116350407	0.313602139	-1.672992694	1.09E-05	4.23E-05	down
chi-novel-miR-308	17.98562399	25.88104285	8.116350407	0.313602139	-1.672992694	1.09E-05	4.23E-05	down
chi-novel-miR-310	40.28911691	52.7404024	24.72501003	0.468805866	-1.092937472	9.06E-05	0.000287142	down
chi-novel-miR-311	40.28911691	52.7404024	24.72501003	0.468805866	-1.092937472	9.06E-05	0.000287142	down
chi-novel-miR-316	214.1892473	282.7690742	128.4644636	0.454308746	-1.138255014	0.000652635	0.001679625	down
chi-novel-miR-317	214.1892473	282.7690742	128.4644636	0.454308746	-1.138255014	0.000652635	0.001679625	down
chi-novel-miR-319	597.1264874	797.5669926	346.575856	0.434541373	-1.202434551	0.000841523	0.002101736	down
chi-novel-miR-331	114.1145795	65.80615192	174.500114	2.651729495	1.406933612	2.64E-11	2.31E-10	up
chi-novel-miR-332	114.1145795	65.80615192	174.500114	2.651729495	1.406933612	2.64E-11	2.31E-10	up
chi-novel-miR-340	48.06478587	65.57739335	26.17402653	0.399131853	-1.325062676	7.73E-07	3.63E-06	down
chi-novel-miR-361	6.214090029	8.451399543	3.417453136	0.40436535	-1.306268716	0.041464479	0.070004923	down
chi-novel-miR-363-0	5.333068169	2.854652411	8.431087868	2.953455151	1.562403705	0.01743299	0.033227541	up
chi-novel-miR-372	8.980674052	11.92860309	5.295762759	0.443954981	-1.171514706	0.018209693	0.034577957	down
chi-novel-miR-373	17.63613351	22.05984485	12.10649433	0.548802333	-0.865641479	0.027442704	0.04951406	down
chi-novel-miR-374	17.63613351	22.05984485	12.10649433	0.548802333	-0.865641479	0.027442704	0.04951406	down
chi-novel-miR-379	154.2555637	102.8416972	218.5228967	2.124847241	1.087359127	8.04E-08	4.20E-07	up
chi-novel-miR-380	154.2555637	102.8416972	218.5228967	2.124847241	1.087359127	8.04E-08	4.20E-07	up
chi-novel-miR-381	154.2555637	102.8416972	218.5228967	2.124847241	1.087359127	8.04E-08	4.20E-07	up
chi-novel-miR-388	28.09369439	36.15288693	18.01970371	0.498430561	-1.004535566	0.001540731	0.003719764	down
chi-novel-miR-389	36.93862086	49.68561033	21.00488403	0.422755882	-1.242103267	2.25E-05	8.14E-05	down
chi-novel-miR-390	451.1121686	384.9877935	533.7676375	1.386453406	0.471399133	0.010036054	0.020354921	up
chi-novel-miR-391	451.1121686	384.9877935	533.7676375	1.386453406	0.471399133	0.010036054	0.020354921	up
chi-novel-miR-392	451.1121686	384.9877935	533.7676375	1.386453406	0.471399133	0.010036054	0.020354921	up
chi-novel-miR-393	22.02341263	13.99121463	32.06366014	2.291699541	1.196417909	0.000172617	0.00050882	up
chi-novel-miR-397	96.99271095	78.03942671	120.6843163	1.546453137	0.628963116	0.003004112	0.006769265	up
chi-novel-miR-398	49.68793988	61.36773697	35.08819352	0.57176939	-0.806494709	0.002256427	0.005247745	down
chi-novel-miR-40	8.228981652	11.28270192	4.411831324	0.391026135	-1.354663058	0.025876165	0.047022278	down
chi-novel-miR-409	19.44829835	13.51441103	26.86565749	1.987926623	0.991264506	0.004641833	0.010014508	up
chi-novel-miR-63	4.995840202	1.399101684	9.49176335	6.784184066	2.762175313	0.000115943	0.000356263	up
chi-novel-miR-71	789.0619689	1021.468576	498.5537099	0.488075426	-1.034823981	3.95E-08	2.36E-07	down
chi-novel-miR-74	83.81933122	10.94721668	174.9094744	15.97752922	3.99797242	4.98E-49	2.81E-47	up
chi-novel-miR-75	83.81933122	10.94721668	174.9094744	15.97752922	3.99797242	4.98E-49	2.81E-47	up
chi-novel-miR-76	83.81933122	10.94721668	174.9094744	15.97752922	3.99797242	4.98E-49	2.81E-47	up
chi-novel-miR-77	7.184188488	10.53769826	2.992301269	0.283961563	-1.816232435	0.00156312	0.003720666	down
chi-novel-miR-78	7.184188488	10.53769826	2.992301269	0.283961563	-1.816232435	0.00156312	0.003720666	down
chi-novel-miR-79	7.184188488	10.53769826	2.992301269	0.283961563	-1.816232435	0.00156312	0.003720666	down
chi-novel-miR-83	13.86052512	17.42406906	9.406095202	0.539833444	-0.889413738	0.020584862	0.038369577	down
chi-novel-miR-86	5931.007892	8190.922929	3106.114096	0.379214177	-1.398915195	2.40E-11	2.17E-10	down
chi-novel-miR-87	58.13432431	80.91122862	29.66319393	0.366614059	-1.447665984	7.16E-09	4.91E-08	down
chi-novel-miR-9	1963.668608	2201.341895	1666.576999	0.757073221	-0.401495256	0.023870379	0.043690549	down
chi-novel-miR-95	19.30049273	25.00480237	12.17010567	0.486710732	-1.038863507	0.003292076	0.007225465	down
chi-novel-miR-96	19.30049273	25.00480237	12.17010567	0.486710732	-1.038863507	0.003292076	0.007225465	down
