# Supplementary material for: Integrative Analysis of lncRNA-miRNA-mRNA Regulatory Network Reveals the Key lncRNAs Implicated Potentially in the Differentiation of Adipocyte in Goats
Source: Front Physiol. 2022 May 5;13:900179. doi: 10.3389/fphys.2022.900179 (PMC9117728; doi:10.3389/fphys.2022.900179)
Supplement: Supplementary file 9 [file Table6.XLS]

Results of the analysis comparing the differential mRNA between SA and SPA. transcript_id: transcript number; gene_id: the gene number corresponding to the transcript; gene_name: the name of the gene; length: length of the transcript; sample_FPKM: FPKM information of the sample; log2(foldchange): log2(SA/SPA); pvalue(pval): statistical significance of difference test indicator; qvalue(padj): corr…
transcript_id	gene_id	gene_name	feature_id	SA_FPKM	SPA_FPKM	log2(foldchange)	pvalue	qvalue	Gene_description	GO_id	GO_description	KO_id	KO_pathway
NM_001285546.1	100861192	MAP28	transcript	244.1428892	64.0936524	1.929472369	6.19E-06	0.003226825	MAP28 protein	GO:0006950,GO:0003674,GO:0008150,GO:0044707,GO:0032501,GO:0006952,GO:0005576,GO:0046849,GO:0048771,GO:0030234,GO:0030414,GO:0061134,GO:0044699,GO:0004869,GO:0004857,GO:0004866,GO:0061135,GO:0050896,GO:0005575	response to stress,molecular_function,biological_process,single-multicellular organism process,multicellular organismal process,defense response,extracellular region,bone remodeling,tissue remodeling,enzyme regulator activity,peptidase inhibitor activity,peptidase regulator activity,single-organism process,cysteine-type endopeptidase inhibitor activity,enzyme inhibitor activity,endopeptidase inhi…	oas05152,oas04970	Tuberculosis,Salivary secretion
NM_001285555.1	100860944	DCN	transcript	2902.213037	3851.680127	-0.408334471	0.000462998	0.019721053	decorin	GO:0005488,GO:0003674,GO:0005515	binding,molecular_function,protein binding	oas05205,oas04350	Proteoglycans in cancer,TGF-beta signaling pathway
NM_001285567.1	100860951	HMOX1	transcript	19.8058876	65.951384	-1.735473578	0.007595849	0.104561144	heme oxygenase 1	GO:0003824,GO:0044710,GO:0008152,GO:0044237,GO:0009056,GO:0034641,GO:1901575,GO:0055114,GO:0006807,GO:1901360,GO:0006725,GO:0071704,GO:0046483,GO:1901564,GO:0016491,GO:0044248,GO:0042440,GO:0003674,GO:0019439,GO:0044270,GO:1901565,GO:1901361,GO:0046700,GO:0009987,GO:0042168,GO:0008150,GO:0016705,GO:0006778,GO:0004392,GO:0006788,GO:0033013,GO:0051186,GO:0006787,GO:0033015,GO:0051187	catalytic activity,single-organism metabolic process,metabolic process,cellular metabolic process,catabolic process,cellular nitrogen compound metabolic process,organic substance catabolic process,oxidation-reduction process,nitrogen compound metabolic process,organic cyclic compound metabolic process,cellular aromatic compound metabolic process,organic substance metabolic process,heterocycle met…	oas04978,oas00860	Mineral absorption,Porphyrin and chlorophyll metabolism
NM_001285615.1	100860758	MGST3	transcript	40.939296	49.6575228	-0.278526	0.011132428	0.134111598	microsomal glutathione S-transferase 3	--	--	oas00480,oas00980,oas05204,oas00982	Glutathione metabolism,Metabolism of xenobiotics by cytochrome P450,Chemical carcinogenesis,Drug metabolism - cytochrome P450
NM_001285619.1	100860763	SCD	transcript	3.3493116	7.7414604	-1.208741149	0.022140321	0.196670604	stearoyl-CoA desaturase	GO:0044710,GO:0008152,GO:0006629,GO:0044238,GO:0071704,GO:0008150	single-organism metabolic process,metabolic process,lipid metabolic process,primary metabolic process,organic substance metabolic process,biological_process	oas01212,oas03320,oas04152,oas01040	Fatty acid metabolism,PPAR signaling pathway,AMPK signaling pathway,Biosynthesis of unsaturated fatty acids
NM_001285637.1	100860781	LOC100860781	transcript	61.845672	93.3244858	-0.593583017	0.009400775	0.121068468	serum amyloid A3	GO:0006950,GO:0002526,GO:0006953,GO:0009611,GO:0006954,GO:0008150,GO:0006952,GO:0005576,GO:0050896,GO:0005575	response to stress,acute inflammatory response,acute-phase response,response to wounding,inflammatory response,biological_process,defense response,extracellular region,response to stimulus,cellular_component	--	--
NM_001285640.1	100860785	IL6	transcript	17.8568388	11.2806982	0.662620339	0.031800268	0.236854616	interleukin 6	GO:0005488,GO:0007049,GO:0044424,GO:0005622,GO:0016043,GO:0071840,GO:0022402,GO:0022607,GO:0044085,GO:0005623,GO:0044464,GO:0003674,GO:0000910,GO:0043093,GO:0019954,GO:0032505,GO:0000917,GO:0032506,GO:0090529,GO:0005515,GO:0005102,GO:0051301,GO:0009987,GO:0005138,GO:0008150,GO:0005125,GO:0002376,GO:0005576,GO:0070851,GO:0005737,GO:0000003,GO:0044763,GO:0005126,GO:0006955,GO:0044699,GO:0050896,GO:…	binding,cell cycle,intracellular part,intracellular,cellular component organization,cellular component organization or biogenesis,cell cycle process,cellular component assembly,cellular component biogenesis,cell,cell part,molecular_function,cytokinesis,cytokinesis by binary fission,asexual reproduction,reproduction of a single-celled organism,barrier septum assembly,cytokinetic process,cell septu…	oas04068,oas05166,oas05161,oas05200,oas05202,oas04066,oas04621,oas05323,oas05164,oas04668,oas05020,oas05162,oas04151,oas05168,oas05142,oas05133,oas05144,oas05143,oas04060,oas05146,oas05321,oas05410,oas05332,oas05132,oas05152,oas04620,oas04630,oas05134,oas04623,oas04932,oas04640,oas04672	FoxO signaling pathway,HTLV-I infection,Hepatitis B,Pathways in cancer,Transcriptional misregulation in cancer,HIF-1 signaling pathway,NOD-like receptor signaling pathway,Rheumatoid arthritis,Influenza A,TNF signaling pathway,Prion diseases,Measles,PI3K-Akt signaling pathway,Herpes simplex infection,Chagas disease (American trypanosomiasis),Pertussis,Malaria,African trypanosomiasis,Cytokine-cytok…
NM_001285656.1	100861308	RHEB	transcript	97.959798	76.0113128	0.365975647	0.004045256	0.07299018	Ras homolog enriched in brain	GO:0005488,GO:0097159,GO:1901363,GO:0003824,GO:0036094,GO:0000166,GO:1901265,GO:0043168,GO:0001882,GO:0035639,GO:0032553,GO:0001883,GO:0032549,GO:0032550,GO:0032555,GO:0017076,GO:0043167,GO:0016787,GO:0016817,GO:0016462,GO:0003674,GO:0017111,GO:0016818,GO:0007264,GO:0009987,GO:0008150,GO:0035556,GO:0005525,GO:0032561,GO:0019001,GO:0003924,GO:0044763,GO:0044699,GO:0050794,GO:0050789,GO:0065007,GO:…	binding,organic cyclic compound binding,heterocyclic compound binding,catalytic activity,small molecule binding,nucleotide binding,nucleoside phosphate binding,anion binding,nucleoside binding,purine ribonucleoside triphosphate binding,ribonucleotide binding,purine nucleoside binding,ribonucleoside binding,purine ribonucleoside binding,purine ribonucleotide binding,purine nucleotide binding,ion b…	oas04152,oas04919,oas04150,oas04151,oas04910	AMPK signaling pathway,Thyroid hormone signaling pathway,mTOR signaling pathway,PI3K-Akt signaling pathway,Insulin signaling pathway
NM_001285666.1	100861316	SLC39A1	transcript	53.9776688	64.7615538	-0.262774929	0.038948623	0.263365672	solute carrier family 39 member 1	GO:0003674,GO:0006812,GO:0009987,GO:0008150,GO:0030001,GO:0008324,GO:0046873,GO:0022892,GO:0051179,GO:0044763,GO:0006811,GO:0051234,GO:0006810,GO:0044699,GO:0015075,GO:0022891,GO:0005215,GO:0022857,GO:0044765,GO:0055085,GO:0005575,GO:0016020	molecular_function,cation transport,cellular process,biological_process,metal ion transport,cation transmembrane transporter activity,metal ion transmembrane transporter activity,substrate-specific transporter activity,localization,single-organism cellular process,ion transport,establishment of localization,transport,single-organism process,ion transmembrane transporter activity,substrate-specifi…	--	--
NM_001285670.1	100860807	KITLG	transcript	21.6478966	18.8918046	0.196466335	0.006466846	0.096187041	KIT ligand	GO:0005488,GO:0003674,GO:0005515,GO:0005102,GO:0046907,GO:0005173,GO:0009987,GO:0008150,GO:0008104,GO:0051641,GO:0051649,GO:0033036,GO:0015031,GO:0045184,GO:0007155,GO:0034613,GO:0070727,GO:0022610,GO:0006605,GO:0006886,GO:0051179,GO:0044763,GO:0005126,GO:0051234,GO:0006810,GO:0071702,GO:0044699,GO:0044765,GO:0005575,GO:0016020	binding,molecular_function,protein binding,receptor binding,intracellular transport,stem cell factor receptor binding,cellular process,biological_process,protein localization,cellular localization,establishment of localization in cell,macromolecule localization,protein transport,establishment of protein localization,cell adhesion,cellular protein localization,cellular macromolecule localization,b…	oas05200,oas04151,oas04015,oas04060,oas04014,oas04916,oas04640	Pathways in cancer,PI3K-Akt signaling pathway,Rap1 signaling pathway,Cytokine-cytokine receptor interaction,Ras signaling pathway,Melanogenesis,Hematopoietic cell lineage
NM_001285678.1	100860812	IGFBP4	transcript	11.6225862	17.2429058	-0.569071794	0.020598036	0.189615043	insulin like growth factor binding protein 4	GO:0005488,GO:0051128,GO:0016043,GO:0071840,GO:0003674,GO:0005520,GO:0001558,GO:0016049,GO:0019838,GO:0040008,GO:0005515,GO:0009987,GO:0008150,GO:0040007,GO:0005576,GO:0044763,GO:0044699,GO:0050794,GO:0050789,GO:0065007,GO:0005575,GO:0016020	binding,regulation of cellular component organization,cellular component organization,cellular component organization or biogenesis,molecular_function,insulin-like growth factor binding,regulation of cell growth,cell growth,growth factor binding,regulation of growth,protein binding,cellular process,biological_process,growth,extracellular region,single-organism cellular process,single-organism pro…	--	--
NM_001285685.1	100860818	RHOB	transcript	10.1318692	5.2351068	0.952609483	0.03559085	0.250946881	ras homolog family member B	GO:0005488,GO:0097159,GO:1901363,GO:0003824,GO:0036094,GO:0000166,GO:1901265,GO:0043168,GO:0001882,GO:0035639,GO:0032553,GO:0001883,GO:0032549,GO:0032550,GO:0032555,GO:0017076,GO:0043167,GO:0016787,GO:0016817,GO:0016462,GO:0003674,GO:0017111,GO:0016818,GO:0007264,GO:0009987,GO:0008150,GO:0035556,GO:0005525,GO:0032561,GO:0019001,GO:0003924,GO:0044763,GO:0044699,GO:0050794,GO:0050789,GO:0065007,GO:…	binding,organic cyclic compound binding,heterocyclic compound binding,catalytic activity,small molecule binding,nucleotide binding,nucleoside phosphate binding,anion binding,nucleoside binding,purine ribonucleoside triphosphate binding,ribonucleotide binding,purine nucleoside binding,ribonucleoside binding,purine ribonucleoside binding,purine ribonucleotide binding,purine nucleotide binding,ion b…	--	--
NM_001285689.1	100860825	CHI3L1	transcript	593.481433	855.8814208	-0.528208034	0.005524206	0.087350026	chitinase 3 like 1	GO:0003824,GO:0008152,GO:0044238,GO:0071704,GO:0016787,GO:0003674,GO:0005975,GO:0008150,GO:0016798,GO:0004553	catalytic activity,metabolic process,primary metabolic process,organic substance metabolic process,hydrolase activity,molecular_function,carbohydrate metabolic process,biological_process,hydrolase activity, acting on glycosyl bonds,hydrolase activity, hydrolyzing O-glycosyl compounds	--	--
NM_001285712.1	100860867	GPX4	transcript	64.7841216	89.0381592	-0.45878351	0.029975632	0.229746861	glutathione peroxidase 4	GO:0003824,GO:0044710,GO:0008152,GO:0004602,GO:0006950,GO:0004601,GO:0016684,GO:0055114,GO:0016209,GO:0016491,GO:0006979,GO:0003674,GO:0008150,GO:0050896	catalytic activity,single-organism metabolic process,metabolic process,glutathione peroxidase activity,response to stress,peroxidase activity,oxidoreductase activity, acting on peroxide as acceptor,oxidation-reduction process,antioxidant activity,oxidoreductase activity,response to oxidative stress,molecular_function,biological_process,response to stimulus	oas00480	Glutathione metabolism
NM_001285715.1	100862660	NGF	transcript	34.8315934	48.3614032	-0.473459633	0.000396933	0.018334759	nerve growth factor	GO:0005488,GO:0003674,GO:0005515,GO:0005102	binding,molecular_function,protein binding,receptor binding	oas04210,oas04151,oas04015,oas04014,oas04722,oas04750,oas04010	Apoptosis,PI3K-Akt signaling pathway,Rap1 signaling pathway,Ras signaling pathway,Neurotrophin signaling pathway,Inflammatory mediator regulation of TRP channels,MAPK signaling pathway
NM_001285728.1	100861391	HIF1A	transcript	15.056609	21.1443532	-0.489875542	0.014523947	0.155937382	hypoxia inducible factor 1 alpha subunit	GO:0005488,GO:0008152,GO:0044237,GO:0034641,GO:0006807,GO:1901360,GO:0006725,GO:0006139,GO:0044238,GO:0071704,GO:0046483,GO:0090304,GO:0003674,GO:0044260,GO:1901576,GO:0009058,GO:0044249,GO:0005515,GO:0009987,GO:0044271,GO:0018130,GO:0008150,GO:1901362,GO:0019438,GO:0043170,GO:0032774,GO:0006351,GO:0016070,GO:0034645,GO:0034654,GO:0009059,GO:0055036,GO:0044423,GO:0010467,GO:0080090,GO:0019219,GO:…	binding,metabolic process,cellular metabolic process,cellular nitrogen compound metabolic process,nitrogen compound metabolic process,organic cyclic compound metabolic process,cellular aromatic compound metabolic process,nucleobase-containing compound metabolic process,primary metabolic process,organic substance metabolic process,heterocycle metabolic process,nucleic acid metabolic process,molecu…	oas05200,oas05205,oas04066,oas04919,oas04150,oas05211	Pathways in cancer,Proteoglycans in cancer,HIF-1 signaling pathway,Thyroid hormone signaling pathway,mTOR signaling pathway,Renal cell carcinoma
NM_001285732.1	100860882	PDIA3	transcript	422.760022	489.4043946	-0.2111881	0.003263501	0.065300917	protein disulfide isomerase family A member 3	GO:0005488,GO:0003824,GO:0044710,GO:0008152,GO:0055114,GO:0016209,GO:0043167,GO:0016491,GO:0003674,GO:0005509,GO:0045454,GO:0009987,GO:0065008,GO:0008150,GO:0019725,GO:0042592,GO:0043169,GO:0046872,GO:0044763,GO:0044699,GO:0050794,GO:0050789,GO:0065007	binding,catalytic activity,single-organism metabolic process,metabolic process,oxidation-reduction process,antioxidant activity,ion binding,oxidoreductase activity,molecular_function,calcium ion binding,cell redox homeostasis,cellular process,regulation of biological quality,biological_process,cellular homeostasis,homeostatic process,cation binding,metal ion binding,single-organism cellular proce…	oas04141,oas04612	Protein processing in endoplasmic reticulum,Antigen processing and presentation
NM_001285741.1	100860892	SLC2A3	transcript	69.804764	100.2553784	-0.52228223	0.002096221	0.051115723	solute carrier family 2 member 3	GO:0003674,GO:0009987,GO:0008150,GO:0051179,GO:0044763,GO:0051234,GO:0006810,GO:0044699,GO:0005215,GO:0022857,GO:0044765,GO:0055085,GO:0005575,GO:0044425,GO:0016020,GO:0031224,GO:0016021	molecular_function,cellular process,biological_process,localization,single-organism cellular process,establishment of localization,transport,single-organism process,transporter activity,transmembrane transporter activity,single-organism transport,transmembrane transport,cellular_component,membrane part,membrane,intrinsic to membrane,integral to membrane	--	--
NM_001285764.1	100860914	FST	transcript	4.517441	2.1346804	1.08148567	0.032144184	0.237437457	follistatin	GO:0005488,GO:0003674,GO:0005515	binding,molecular_function,protein binding	oas04350	TGF-beta signaling pathway
NM_001285769.1	100860919	ETS1	transcript	20.502571	30.3636924	-0.566542408	0.004590156	0.076952654	ETS proto-oncogene 1%2C transcription factor	GO:0005488,GO:0005634,GO:0043231,GO:0043227,GO:0097159,GO:1901363,GO:0003677,GO:0008152,GO:0044424,GO:0044237,GO:0003676,GO:0034641,GO:0043229,GO:0006807,GO:0043226,GO:1901360,GO:0006725,GO:0006139,GO:0044238,GO:0071704,GO:0005622,GO:0046483,GO:0005623,GO:0044464,GO:0090304,GO:0003674,GO:0044260,GO:1901576,GO:0009058,GO:0044249,GO:0009987,GO:0044271,GO:0018130,GO:0008150,GO:1901362,GO:0019438,GO:…	binding,nucleus,intracellular membrane-bounded organelle,membrane-bounded organelle,organic cyclic compound binding,heterocyclic compound binding,DNA binding,metabolic process,intracellular part,cellular metabolic process,nucleic acid binding,cellular nitrogen compound metabolic process,intracellular organelle,nitrogen compound metabolic process,organelle,organic cyclic compound metabolic process…	oas05166,oas04320,oas04014	HTLV-I infection,Dorso-ventral axis formation,Ras signaling pathway
NM_001287034.1	100860957	VEGFA	transcript	40.0511838	104.706392	-1.386432727	0.000548988	0.021949333	vascular endothelial growth factor A	GO:0005488,GO:0043168,GO:0043167,GO:0003674,GO:0008201,GO:0005515,GO:0005102,GO:0008083,GO:0097367,GO:0005539,GO:1901681,GO:0005575,GO:0016020	binding,anion binding,ion binding,molecular_function,heparin binding,protein binding,receptor binding,growth factor activity,carbohydrate derivative binding,glycosaminoglycan binding,sulfur compound binding,cellular_component,membrane	oas05200,oas05212,oas05205,oas05219,oas04066,oas05323,oas04150,oas04510,oas04151,oas05211,oas05206,oas04015,oas04370,oas04060,oas04014	Pathways in cancer,Pancreatic cancer,Proteoglycans in cancer,Bladder cancer,HIF-1 signaling pathway,Rheumatoid arthritis,mTOR signaling pathway,Focal adhesion,PI3K-Akt signaling pathway,Renal cell carcinoma,MicroRNAs in cancer,Rap1 signaling pathway,VEGF signaling pathway,Cytokine-cytokine receptor interaction,Ras signaling pathway
NM_001287035.1	100860957	VEGFA	transcript	63.1669434	91.8892398	-0.540726169	0.042319889	0.275755866	vascular endothelial growth factor A	GO:0005488,GO:0043168,GO:0043167,GO:0003674,GO:0008201,GO:0005515,GO:0005102,GO:0008083,GO:0097367,GO:0005539,GO:1901681,GO:0005575,GO:0016020	binding,anion binding,ion binding,molecular_function,heparin binding,protein binding,receptor binding,growth factor activity,carbohydrate derivative binding,glycosaminoglycan binding,sulfur compound binding,cellular_component,membrane	oas05200,oas05212,oas05205,oas05219,oas04066,oas05323,oas04150,oas04510,oas04151,oas05211,oas05206,oas04015,oas04370,oas04060,oas04014	Pathways in cancer,Pancreatic cancer,Proteoglycans in cancer,Bladder cancer,HIF-1 signaling pathway,Rheumatoid arthritis,mTOR signaling pathway,Focal adhesion,PI3K-Akt signaling pathway,Renal cell carcinoma,MicroRNAs in cancer,Rap1 signaling pathway,VEGF signaling pathway,Cytokine-cytokine receptor interaction,Ras signaling pathway
NM_001289106.1	102182591	MAN2A1	transcript	26.3790406	38.5788322	-0.548417378	0.001493621	0.04163412	mannosidase alpha class 2A member 1	GO:0005488,GO:0003824,GO:0008152,GO:0019318,GO:0005996,GO:0044238,GO:0071704,GO:0043167,GO:0016787,GO:0044723,GO:0003674,GO:0002429,GO:0002757,GO:0002768,GO:0050851,GO:0006928,GO:0048870,GO:0051674,GO:0002764,GO:0048583,GO:0050776,GO:0005975,GO:0048584,GO:0010646,GO:0002253,GO:0023051,GO:0050853,GO:0004559,GO:0009987,GO:0009966,GO:0048518,GO:0002682,GO:0015923,GO:0002684,GO:0050778,GO:0016477,GO:…	binding,catalytic activity,metabolic process,hexose metabolic process,monosaccharide metabolic process,primary metabolic process,organic substance metabolic process,ion binding,hydrolase activity,single-organism carbohydrate metabolic process,molecular_function,immune response-activating cell surface receptor signaling pathway,immune response-activating signal transduction,immune response-regulat…	oas01100,oas00510	Metabolic pathways,N-Glycan biosynthesis
NM_001291299.1	102183389	PEG10	transcript	5.5881982	1.5680544	1.833407579	0.013480154	0.149041744	paternally expressed 10	GO:0005488,GO:0007049,GO:0097159,GO:1901363,GO:0003824,GO:0044710,GO:0003677,GO:0008152,GO:0006260,GO:0044424,GO:0043234,GO:0044237,GO:0009056,GO:0003676,GO:0034641,GO:0006807,GO:1901360,GO:0006725,GO:0006629,GO:0006139,GO:0044238,GO:0071704,GO:0005622,GO:0046483,GO:0016043,GO:0071840,GO:0022402,GO:0043167,GO:0006996,GO:0006259,GO:0022607,GO:0044085,GO:0005623,GO:0044464,GO:0090304,GO:0044248,GO:…	binding,cell cycle,organic cyclic compound binding,heterocyclic compound binding,catalytic activity,single-organism metabolic process,DNA binding,metabolic process,DNA replication,intracellular part,protein complex,cellular metabolic process,catabolic process,nucleic acid binding,cellular nitrogen compound metabolic process,nitrogen compound metabolic process,organic cyclic compound metabolic pro…	--	--
NM_001291698.1	102171441	AZIN1	transcript	33.6911264	25.8513054	0.38213153	0.006468126	0.096187041	antizyme inhibitor 1	GO:0003824,GO:0003674	catalytic activity,molecular_function	--	--
NM_001314156.1	102178060	ITGB1	transcript	8.6933944	5.1269096	0.761830138	0.000626319	0.023085609	integrin subunit beta 1	--	--	oas05200,oas05205,oas04810,oas05222,oas05100,oas04510,oas04151,oas05140,oas04145,oas04015,oas05133,oas04670,oas05410,oas05145,oas04512,oas04611,oas05412,oas05414,oas04360,oas04514	Pathways in cancer,Proteoglycans in cancer,Regulation of actin cytoskeleton,Small cell lung cancer,Bacterial invasion of epithelial cells,Focal adhesion,PI3K-Akt signaling pathway,Leishmaniasis,Phagosome,Rap1 signaling pathway,Pertussis,Leukocyte transendothelial migration,Hypertrophic cardiomyopathy (HCM),Toxoplasmosis,ECM-receptor interaction,Platelet activation,Arrhythmogenic right ventricular…
NM_001314182.1	102189604	RAB2A	transcript	36.102925	35.997718	0.004210274	0.010350273	0.128518985	RAB2A%2C member RAS oncogene family	GO:0005488,GO:0097159,GO:1901363,GO:0003824,GO:0036094,GO:0000166,GO:1901265,GO:0043168,GO:0001882,GO:0035639,GO:0032553,GO:0001883,GO:0032549,GO:0032550,GO:0032555,GO:0017076,GO:0043167,GO:0016787,GO:0016817,GO:0016462,GO:0003674,GO:0017111,GO:0016818,GO:0007264,GO:0009987,GO:0008150,GO:0035556,GO:0005525,GO:0032561,GO:0019001,GO:0003924,GO:0044763,GO:0044699,GO:0050794,GO:0050789,GO:0065007,GO:…	binding,organic cyclic compound binding,heterocyclic compound binding,catalytic activity,small molecule binding,nucleotide binding,nucleoside phosphate binding,anion binding,nucleoside binding,purine ribonucleoside triphosphate binding,ribonucleotide binding,purine nucleoside binding,ribonucleoside binding,purine ribonucleoside binding,purine ribonucleotide binding,purine nucleotide binding,ion b…	oas04152	AMPK signaling pathway
XM_005674675.3	102172194	GART	transcript	1.2948384	3.059935	-1.240728951	0.027613163	0.220417511	phosphoribosylglycinamide formyltransferase%2C phosphoribosylglycinamide synthetase%2C phosphoribosylaminoimidazole synthetase	GO:0005488,GO:0044281,GO:0097159,GO:1901363,GO:0003824,GO:0044710,GO:0036094,GO:0000166,GO:1901265,GO:0043168,GO:0001882,GO:0035639,GO:0032553,GO:0001883,GO:0032549,GO:0032550,GO:0032555,GO:0008152,GO:0017076,GO:0005524,GO:0032559,GO:0030554,GO:0044237,GO:0009056,GO:0034641,GO:1901575,GO:0006807,GO:1901360,GO:0006725,GO:0006139,GO:0044238,GO:0071704,GO:0046483,GO:0046148,GO:1901136,GO:0004637,GO:…	binding,small molecule metabolic process,organic cyclic compound binding,heterocyclic compound binding,catalytic activity,single-organism metabolic process,small molecule binding,nucleotide binding,nucleoside phosphate binding,anion binding,nucleoside binding,purine ribonucleoside triphosphate binding,ribonucleotide binding,purine nucleoside binding,ribonucleoside binding,purine ribonucleoside bi…	oas00670,oas00230,oas01100	One carbon pool by folate,Purine metabolism,Metabolic pathways
XM_005674693.2	102177562	MIS18A	transcript	4.5792608	1.1775826	1.959286473	0.003821564	0.070738779	MIS18 kinetochore protein A	--	--	--	--
XM_005674804.3	102191271	PROS1	transcript	41.7437218	56.1298188	-0.427208167	0.001334884	0.038710116	protein S (alpha)	GO:0005488,GO:0005634,GO:0043231,GO:0043227,GO:0097159,GO:1901363,GO:0008152,GO:0044424,GO:0044237,GO:0003676,GO:0034641,GO:0043229,GO:0006807,GO:0043226,GO:1901360,GO:0006725,GO:0006139,GO:0044238,GO:0071704,GO:0005622,GO:0046483,GO:0043167,GO:0005623,GO:0044464,GO:0090304,GO:0003674,GO:0005509,GO:0044260,GO:0005515,GO:0009987,GO:0008150,GO:0043170,GO:0016070,GO:0003723,GO:0005576,GO:0006396,GO:…	binding,nucleus,intracellular membrane-bounded organelle,membrane-bounded organelle,organic cyclic compound binding,heterocyclic compound binding,metabolic process,intracellular part,cellular metabolic process,nucleic acid binding,cellular nitrogen compound metabolic process,intracellular organelle,nitrogen compound metabolic process,organelle,organic cyclic compound metabolic process,cellular ar…	oas04610	Complement and coagulation cascades
XM_005674830.2	102175894	COL8A1	transcript	59.4226228	18.6868826	1.66898637	3.92E-05	0.005157622	collagen type VIII alpha 1 chain	GO:0005488,GO:0097159,GO:1901363,GO:0003824,GO:0036094,GO:0000166,GO:1901265,GO:0043168,GO:0001882,GO:0035639,GO:0032553,GO:0001883,GO:0032549,GO:0032550,GO:0032555,GO:0017076,GO:0005524,GO:0032559,GO:0030554,GO:0043167,GO:0016787,GO:0003674,GO:0008237,GO:0004222,GO:0043169,GO:0046872,GO:0070011,GO:0008233,GO:0008270,GO:0046914,GO:0004175,GO:0005575,GO:0044425,GO:0016020,GO:0031224,GO:0016021	binding,organic cyclic compound binding,heterocyclic compound binding,catalytic activity,small molecule binding,nucleotide binding,nucleoside phosphate binding,anion binding,nucleoside binding,purine ribonucleoside triphosphate binding,ribonucleotide binding,purine nucleoside binding,ribonucleoside binding,purine ribonucleoside binding,purine ribonucleotide binding,purine nucleotide binding,ATP b…	--	--
XM_005674841.3	102178662	TOMM70	transcript	26.0678282	27.7125306	-0.088268066	0.020392885	0.189404157	translocase of outer mitochondrial membrane 70	GO:0005488,GO:0043231,GO:0043227,GO:0044424,GO:0043234,GO:0044422,GO:0044446,GO:0043229,GO:0043226,GO:0005622,GO:0005623,GO:0044464,GO:0003674,GO:0032991,GO:0005515,GO:0046907,GO:0009987,GO:0008150,GO:0008104,GO:0051641,GO:0051649,GO:0033036,GO:0015031,GO:0045184,GO:0034613,GO:0070727,GO:0006605,GO:0006886,GO:0005737,GO:0031090,GO:0051179,GO:0044763,GO:0005742,GO:0005739,GO:0051234,GO:0006810,GO:…	binding,intracellular membrane-bounded organelle,membrane-bounded organelle,intracellular part,protein complex,organelle part,intracellular organelle part,intracellular organelle,organelle,intracellular,cell,cell part,molecular_function,macromolecular complex,protein binding,intracellular transport,cellular process,biological_process,protein localization,cellular localization,establishment of loc…	--	--
XM_005674953.3	102190735	ARHGAP31	transcript	3.6365762	6.2982526	-0.792370813	0.019417558	0.184186034	Rho GTPase activating protein 31	GO:0009987,GO:0008150,GO:0044763,GO:0044699,GO:0050794,GO:0050789,GO:0065007,GO:0050896,GO:0051716,GO:0007154,GO:0023052,GO:0044700,GO:0007165	cellular process,biological_process,single-organism cellular process,single-organism process,regulation of cellular process,regulation of biological process,biological regulation,response to stimulus,cellular response to stimulus,cell communication,signaling,single organism signaling,signal transduction	--	--
XM_005674997.3	102180258	POLQ	transcript	3.7951548	1.0715364	1.824477874	0.000882564	0.02997544	DNA polymerase theta	GO:0005488,GO:0005634,GO:0007049,GO:0043231,GO:0043227,GO:0097159,GO:1901363,GO:0003824,GO:0036094,GO:0000166,GO:1901265,GO:0003677,GO:0043168,GO:0001882,GO:0035639,GO:0005694,GO:0032553,GO:0001883,GO:0032549,GO:0032550,GO:0032555,GO:0008152,GO:0017076,GO:0044427,GO:0006260,GO:0005524,GO:0032559,GO:0044424,GO:0030554,GO:0044422,GO:0044237,GO:0044446,GO:0003676,GO:0034641,GO:0043229,GO:0006807,GO:…	binding,nucleus,cell cycle,intracellular membrane-bounded organelle,membrane-bounded organelle,organic cyclic compound binding,heterocyclic compound binding,catalytic activity,small molecule binding,nucleotide binding,nucleoside phosphate binding,DNA binding,anion binding,nucleoside binding,purine ribonucleoside triphosphate binding,chromosome,ribonucleotide binding,purine nucleoside binding,ribo…	--	--
XM_005675030.3	102188085	PARP14	transcript	4.965758	9.9460978	-1.002116662	0.002815325	0.061114842	poly(ADP-ribose) polymerase family member 14	GO:0005488,GO:0097159,GO:1901363,GO:0003824,GO:0003676,GO:0003674,GO:0016763,GO:0003950,GO:0016740,GO:0016757	binding,organic cyclic compound binding,heterocyclic compound binding,catalytic activity,nucleic acid binding,molecular_function,transferase activity, transferring pentosyl groups,NAD+ ADP-ribosyltransferase activity,transferase activity,transferase activity, transferring glycosyl groups	--	--
XM_005675120.3	102188711	IL1RAP	transcript	22.8101412	27.4292292	-0.266038704	0.023608399	0.203217725	interleukin 1 receptor accessory protein	GO:0005488,GO:0003674,GO:0005515,GO:0009987,GO:0008150,GO:0044763,GO:0044699,GO:0050794,GO:0050789,GO:0065007,GO:0050896,GO:0051716,GO:0007154,GO:0023052,GO:0044700,GO:0007165	binding,molecular_function,protein binding,cellular process,biological_process,single-organism cellular process,single-organism process,regulation of cellular process,regulation of biological process,biological regulation,response to stimulus,cellular response to stimulus,cell communication,signaling,single organism signaling,signal transduction	oas04210,oas04060,oas04750	Apoptosis,Cytokine-cytokine receptor interaction,Inflammatory mediator regulation of TRP channels
XM_005675140.3	102170912	RTP4	transcript	1.0819412	3.2025966	-1.565619992	0.006335012	0.09528188	receptor transporter protein 4	--	--	--	--
XM_005675153.3	102174340	RFC4	transcript	22.935927	12.4216582	0.884751442	0.006420867	0.096017369	replication factor C subunit 4	GO:0005488,GO:0097159,GO:1901363,GO:0003824,GO:0036094,GO:0000166,GO:1901265,GO:0003677,GO:0043168,GO:0001882,GO:0035639,GO:0032553,GO:0001883,GO:0032549,GO:0032550,GO:0032555,GO:0008152,GO:0017076,GO:0006260,GO:0005524,GO:0032559,GO:0044424,GO:0030554,GO:0043234,GO:0044237,GO:0003676,GO:0006950,GO:0034641,GO:0006807,GO:1901360,GO:0006725,GO:0006139,GO:0044238,GO:0071704,GO:0005622,GO:0046483,GO:…	binding,organic cyclic compound binding,heterocyclic compound binding,catalytic activity,small molecule binding,nucleotide binding,nucleoside phosphate binding,DNA binding,anion binding,nucleoside binding,purine ribonucleoside triphosphate binding,ribonucleotide binding,purine nucleoside binding,ribonucleoside binding,purine ribonucleoside binding,purine ribonucleotide binding,metabolic process,p…	oas03030,oas03420,oas03430	DNA replication,Nucleotide excision repair,Mismatch repair
XM_005675223.3	102168206	FXR1	transcript	5.0073706	6.169585	-0.301120215	0.033812927	0.243532745	FMR1 autosomal homolog 1	GO:0005488,GO:0097159,GO:1901363,GO:0003676,GO:0003674,GO:0003723	binding,organic cyclic compound binding,heterocyclic compound binding,nucleic acid binding,molecular_function,RNA binding	oas03013	RNA transport
XM_005675253.3	102179703	IGF2BP2	transcript	10.8856672	17.2059328	-0.660476273	0.014612318	0.156503128	insulin like growth factor 2 mRNA binding protein 2	GO:0005488,GO:0097159,GO:1901363,GO:0003676,GO:0043167,GO:0003674,GO:0006812,GO:0008150,GO:0030001,GO:0003723,GO:0043169,GO:0051179,GO:0046872,GO:0006811,GO:0051234,GO:0006810,GO:0044699,GO:0044765	binding,organic cyclic compound binding,heterocyclic compound binding,nucleic acid binding,ion binding,molecular_function,cation transport,biological_process,metal ion transport,RNA binding,cation binding,localization,metal ion binding,ion transport,establishment of localization,transport,single-organism process,single-organism transport	--	--
XM_005675281.3	102190075	MRPL47	transcript	24.7519978	24.1891758	0.033183361	0.049584132	0.299232104	mitochondrial ribosomal protein L47	GO:0043231,GO:0043227,GO:0008152,GO:0044424,GO:0044422,GO:0044237,GO:0044446,GO:0043229,GO:0043226,GO:0044238,GO:0043233,GO:0070013,GO:0071704,GO:0005622,GO:0031974,GO:0005623,GO:0044464,GO:0003674,GO:0032991,GO:0044260,GO:1901576,GO:0009058,GO:0044249,GO:0000313,GO:0005761,GO:0009987,GO:0008150,GO:0043170,GO:0034645,GO:0005759,GO:0009059,GO:0043228,GO:0043232,GO:0044267,GO:0005737,GO:0005739,GO:…	intracellular membrane-bounded organelle,membrane-bounded organelle,metabolic process,intracellular part,organelle part,cellular metabolic process,intracellular organelle part,intracellular organelle,organelle,primary metabolic process,organelle lumen,intracellular organelle lumen,organic substance metabolic process,intracellular,membrane-enclosed lumen,cell,cell part,molecular_function,macromole…	--	--
XM_005675285.3	102190913	ACTL6A	transcript	8.5971836	6.5211554	0.398736517	0.025976058	0.21386764	actin like 6A	GO:0006950,GO:0016043,GO:0071840,GO:0032502,GO:0051607,GO:0002252,GO:0009615,GO:0009987,GO:0008150,GO:0044767,GO:0048869,GO:0009653,GO:0048856,GO:0002376,GO:0006952,GO:0000902,GO:0032989,GO:0044763,GO:0051707,GO:0044699,GO:0009607,GO:0051704,GO:0050896	response to stress,cellular component organization,cellular component organization or biogenesis,developmental process,defense response to virus,immune effector process,response to virus,cellular process,biological_process,single-organism developmental process,cellular developmental process,anatomical structure morphogenesis,anatomical structure development,immune system process,defense response,…	--	--
XM_005675405.3	102182170	TIPARP	transcript	59.0783478	76.162729	-0.366455693	0.005560894	0.087652989	TCDD inducible poly(ADP-ribose) polymerase	GO:0005488,GO:0003824,GO:0043167,GO:0003674,GO:0016763,GO:0003950,GO:0016740,GO:0016757,GO:0043169,GO:0046872	binding,catalytic activity,ion binding,molecular_function,transferase activity, transferring pentosyl groups,NAD+ ADP-ribosyltransferase activity,transferase activity,transferase activity, transferring glycosyl groups,cation binding,metal ion binding	--	--
XM_005675449.3	102169520	EIF2A	transcript	41.2655646	47.8791542	-0.214459287	0.03873124	0.262784465	eukaryotic translation initiation factor 2A	GO:0005634,GO:0007049,GO:0043231,GO:0043227,GO:0044424,GO:0043234,GO:0044422,GO:0044446,GO:0043229,GO:0043226,GO:0043233,GO:0070013,GO:0005622,GO:0031981,GO:0031974,GO:0016043,GO:0071840,GO:0005623,GO:0044464,GO:0005654,GO:0044451,GO:0044428,GO:0032991,GO:0006928,GO:0032502,GO:0009987,GO:0008150,GO:0044707,GO:0044767,GO:0048869,GO:0009653,GO:0032501,GO:0048856,GO:0040011,GO:0007275,GO:0030154,GO:…	nucleus,cell cycle,intracellular membrane-bounded organelle,membrane-bounded organelle,intracellular part,protein complex,organelle part,intracellular organelle part,intracellular organelle,organelle,organelle lumen,intracellular organelle lumen,intracellular,nuclear lumen,membrane-enclosed lumen,cellular component organization,cellular component organization or biogenesis,cell,cell part,nucleopl…	--	--
XM_005675480.3	102177932	TRPC1	transcript	2.8415468	2.3462774	0.276302884	0.014485021	0.155841427	transient receptor potential cation channel subfamily C member 1	GO:0005488,GO:0005634,GO:0043231,GO:0043227,GO:0097159,GO:1901363,GO:0003677,GO:0008152,GO:0044424,GO:0044237,GO:0003676,GO:0034641,GO:0043229,GO:0006807,GO:0043226,GO:1901360,GO:0006725,GO:0006139,GO:0044238,GO:0071704,GO:0005622,GO:0046483,GO:0005623,GO:0044464,GO:0090304,GO:0003674,GO:0044260,GO:1901576,GO:0009058,GO:0044249,GO:0005515,GO:0009987,GO:0044271,GO:0018130,GO:0008150,GO:1901362,GO:…	binding,nucleus,intracellular membrane-bounded organelle,membrane-bounded organelle,organic cyclic compound binding,heterocyclic compound binding,DNA binding,metabolic process,intracellular part,cellular metabolic process,nucleic acid binding,cellular nitrogen compound metabolic process,intracellular organelle,nitrogen compound metabolic process,organelle,organic cyclic compound metabolic process…	oas04726,oas04724,oas04972	Serotonergic synapse,Glutamatergic synapse,Pancreatic secretion
XM_005675543.3	102170094	ANAPC13	transcript	12.3957046	11.2543816	0.139353493	0.039575822	0.265806238	anaphase promoting complex subunit 13	--	--	oas04110,oas04114,oas04914,oas04120	Cell cycle,Oocyte meiosis,Progesterone-mediated oocyte maturation,Ubiquitin mediated proteolysis
XM_005675551.3	102172205	LOC102172205	transcript	111.58517	64.2424636	0.796546177	0.007061969	0.101514586	serotransferrin	--	--	oas04978,oas04066	Mineral absorption,HIF-1 signaling pathway
XM_005675555.3	102173130	TOPBP1	transcript	5.134097	3.6338874	0.498596837	0.021923613	0.196086156	topoisomerase (DNA) II binding protein 1	--	--	--	--
XM_005675607.3	102173693	ACKR4	transcript	41.1615434	42.883985	-0.059141896	0.036040904	0.252407759	atypical chemokine receptor 4	GO:0003674,GO:0009987,GO:0008150,GO:0044763,GO:0044699,GO:0050794,GO:0050789,GO:0065007,GO:0050896,GO:0051716,GO:0005575,GO:0007154,GO:0023052,GO:0044700,GO:0007165,GO:0044425,GO:0016020,GO:0004872,GO:0004888,GO:0004930,GO:0007166,GO:0007186,GO:0038023,GO:0004871,GO:0060089,GO:0031224,GO:0016021	molecular_function,cellular process,biological_process,single-organism cellular process,single-organism process,regulation of cellular process,regulation of biological process,biological regulation,response to stimulus,cellular response to stimulus,cellular_component,cell communication,signaling,single organism signaling,signal transduction,membrane part,membrane,receptor activity,transmembrane s…	--	--
XM_005675677.3	102169524	S100B	transcript	27.1867092	43.2507706	-0.669824306	8.98E-05	0.008328839	S100 calcium binding protein B	GO:0005488,GO:0044281,GO:0003824,GO:0019752,GO:0044710,GO:0043436,GO:0006082,GO:0032787,GO:0008152,GO:0006631,GO:0044237,GO:0006629,GO:0044238,GO:0016053,GO:0046394,GO:0071704,GO:0043167,GO:0044283,GO:0006633,GO:0016787,GO:0044711,GO:0044255,GO:0072330,GO:0003674,GO:0005509,GO:1901576,GO:0009058,GO:0044249,GO:0008610,GO:0005515,GO:0009987,GO:0008150,GO:0008237,GO:0006636,GO:0006690,GO:0006691,GO:…	binding,small molecule metabolic process,catalytic activity,carboxylic acid metabolic process,single-organism metabolic process,oxoacid metabolic process,organic acid metabolic process,monocarboxylic acid metabolic process,metabolic process,fatty acid metabolic process,cellular metabolic process,lipid metabolic process,primary metabolic process,organic acid biosynthetic process,carboxylic acid bi…	--	--
XM_005675807.3	102187172	NIPA2	transcript	7.7509952	11.6357952	-0.586116345	0.012030515	0.140329003	non imprinted in Prader-Willi/Angelman syndrome 2	GO:0005488,GO:0005634,GO:0043231,GO:0043227,GO:0097159,GO:1901363,GO:0003824,GO:0003677,GO:0008152,GO:0044424,GO:0044237,GO:0003676,GO:0034641,GO:0043229,GO:0006807,GO:0043226,GO:1901360,GO:0006725,GO:0006139,GO:0044238,GO:0071704,GO:0005622,GO:0046483,GO:0006259,GO:0005623,GO:0044464,GO:0090304,GO:0016787,GO:0016817,GO:0003674,GO:0044260,GO:0006812,GO:1901576,GO:0009058,GO:0044249,GO:0009987,GO:…	binding,nucleus,intracellular membrane-bounded organelle,membrane-bounded organelle,organic cyclic compound binding,heterocyclic compound binding,catalytic activity,DNA binding,metabolic process,intracellular part,cellular metabolic process,nucleic acid binding,cellular nitrogen compound metabolic process,intracellular organelle,nitrogen compound metabolic process,organelle,organic cyclic compoun…	--	--
XM_005675847.3	102177103	HIBCH	transcript	17.100663	22.9628274	-0.425248031	0.031575936	0.236317788	3-hydroxyisobutyryl-CoA hydrolase	GO:0003824,GO:0008152,GO:0003674,GO:0016829,GO:0016836,GO:0016835,GO:0008150	catalytic activity,metabolic process,molecular_function,lyase activity,hydro-lyase activity,carbon-oxygen lyase activity,biological_process	oas00280,oas01200,oas00640,oas00410,oas01100	Valine, leucine and isoleucine degradation,Carbon metabolism,Propanoate metabolism,beta-Alanine metabolism,Metabolic pathways
XM_005675869.3	100860938	COL3A1	transcript	4974.889746	4302.587695	0.209459955	0.038052562	0.260183784	collagen type III alpha 1 chain	GO:0005488,GO:0003674,GO:0032502,GO:0005515,GO:0005201,GO:0008150,GO:0044421,GO:0044707,GO:0005578,GO:0032501,GO:0031012,GO:0007275,GO:0005576,GO:0005581,GO:0044420,GO:0044699,GO:0005198,GO:0005575	binding,molecular_function,developmental process,protein binding,extracellular matrix structural constituent,biological_process,extracellular region part,single-multicellular organism process,proteinaceous extracellular matrix,multicellular organismal process,extracellular matrix,multicellular organismal development,extracellular region,collagen,extracellular matrix part,single-organism process,s…	oas04510,oas04151,oas05146,oas04512,oas04611,oas04974	Focal adhesion,PI3K-Akt signaling pathway,Amoebiasis,ECM-receptor interaction,Platelet activation,Protein digestion and absorption
XM_005675964.2	100861370	HAT1	transcript	27.2881382	14.2749336	0.934789932	0.001361033	0.039292266	histone acetyltransferase 1	GO:0003824,GO:0051276,GO:0016043,GO:0071840,GO:0006996,GO:0006325,GO:0003674,GO:0016740,GO:0016747,GO:0016568,GO:0016746,GO:0016407,GO:0004402,GO:0009987,GO:0016410,GO:0008080,GO:0008150,GO:0044763,GO:0044699	catalytic activity,chromosome organization,cellular component organization,cellular component organization or biogenesis,organelle organization,chromatin organization,molecular_function,transferase activity,transferase activity, transferring acyl groups other than amino-acyl groups,chromatin modification,transferase activity, transferring acyl groups,acetyltransferase activity,histone acetyltrans…	oas05034	Alcoholism
XM_005676012.3	102175167	SPC25	transcript	5.7347416	0.6324372	3.180734347	0.00638231	0.095716231	SPC25%2C NDC80 kinetochore complex component	GO:0005488,GO:0007049,GO:0003824,GO:0005694,GO:0008152,GO:0044427,GO:0044424,GO:0043234,GO:0044422,GO:0044237,GO:0044446,GO:0009056,GO:0043229,GO:0043226,GO:0005622,GO:0051128,GO:0016043,GO:0071840,GO:0022402,GO:0006996,GO:0005623,GO:0044464,GO:0033043,GO:0044248,GO:0016787,GO:0007017,GO:0003674,GO:0007059,GO:0015631,GO:0008017,GO:0031329,GO:0032991,GO:0009894,GO:0000278,GO:0008092,GO:0000226,GO:…	binding,cell cycle,catalytic activity,chromosome,metabolic process,chromosomal part,intracellular part,protein complex,organelle part,cellular metabolic process,intracellular organelle part,catabolic process,intracellular organelle,organelle,intracellular,regulation of cellular component organization,cellular component organization,cellular component organization or biogenesis,cell cycle process,…	--	--
XM_005676275.3	102187901	GYPC	transcript	11.2341894	4.3927084	1.354713393	0.000528351	0.021533917	glycophorin C (Gerbich blood group)	--	--	oas05144	Malaria
XM_005676295.2	102170189	GTF3C3	transcript	27.7978678	19.2525792	0.529922496	0.047757979	0.293939901	general transcription factor IIIC subunit 3	GO:0005488,GO:0042802,GO:0003674,GO:0043938,GO:0045597,GO:0045881,GO:0032502,GO:0042173,GO:0043937,GO:0030435,GO:0005515,GO:0050793,GO:0051094,GO:0009987,GO:0048518,GO:0043934,GO:0008150,GO:0022603,GO:0048522,GO:0044767,GO:0045595,GO:0048869,GO:0009653,GO:0048856,GO:0048646,GO:0030154,GO:0044763,GO:0044699,GO:0050794,GO:0050789,GO:0065007	binding,identical protein binding,molecular_function,positive regulation of sporulation,positive regulation of cell differentiation,positive regulation of sporulation resulting in formation of a cellular spore,developmental process,regulation of sporulation resulting in formation of a cellular spore,regulation of sporulation,sporulation resulting in formation of a cellular spore,protein binding,r…	--	--
XM_005676308.3	102173340	RFTN2	transcript	3.4799798	1.1560554	1.589868396	0.003512336	0.068103929	raftlin family member 2	--	--	--	--
XM_005676373.3	102172304	TMEM237	transcript	6.2673736	3.6738428	0.770571099	0.046881123	0.291229896	transmembrane protein 237	GO:0005488,GO:0003824,GO:0008152,GO:0019318,GO:0044424,GO:0006096,GO:0043234,GO:0005996,GO:0044237,GO:0009056,GO:0046365,GO:0006006,GO:0006007,GO:0019320,GO:1901575,GO:0044724,GO:0044238,GO:0071704,GO:0005622,GO:0043167,GO:0005623,GO:0044464,GO:0044723,GO:0016052,GO:0003674,GO:0032991,GO:0016829,GO:0006091,GO:0016836,GO:0005975,GO:0016835,GO:0000287,GO:0009987,GO:0000015,GO:0004634,GO:0008150,GO:…	binding,catalytic activity,metabolic process,hexose metabolic process,intracellular part,glycolysis,protein complex,monosaccharide metabolic process,cellular metabolic process,catabolic process,monosaccharide catabolic process,glucose metabolic process,glucose catabolic process,hexose catabolic process,organic substance catabolic process,single-organism carbohydrate catabolic process,primary meta…	--	--
XM_005676644.3	102170644	CCL20	transcript	33.0718604	11.9585716	1.467559128	0.004943829	0.080138631	C-C motif chemokine ligand 20	GO:0005488,GO:0003674,GO:0005515,GO:0005102,GO:0008009,GO:0042379,GO:0008150,GO:0005125,GO:0001664,GO:0002376,GO:0005576,GO:0005126,GO:0006955,GO:0050896,GO:0005575	binding,molecular_function,protein binding,receptor binding,chemokine activity,chemokine receptor binding,biological_process,cytokine activity,G-protein coupled receptor binding,immune system process,extracellular region,cytokine receptor binding,immune response,response to stimulus,cellular_component	oas05323,oas04668,oas04060,oas04062	Rheumatoid arthritis,TNF signaling pathway,Cytokine-cytokine receptor interaction,Chemokine signaling pathway
XM_005676645.3	102170644	CCL20	transcript	34.186065	12.939818	1.401591045	7.05E-05	0.007441257	C-C motif chemokine ligand 20	GO:0005488,GO:0003674,GO:0005515,GO:0005102,GO:0008009,GO:0042379,GO:0008150,GO:0005125,GO:0001664,GO:0002376,GO:0005576,GO:0005126,GO:0006955,GO:0050896,GO:0005575	binding,molecular_function,protein binding,receptor binding,chemokine activity,chemokine receptor binding,biological_process,cytokine activity,G-protein coupled receptor binding,immune system process,extracellular region,cytokine receptor binding,immune response,response to stimulus,cellular_component	oas05323,oas04668,oas04060,oas04062	Rheumatoid arthritis,TNF signaling pathway,Cytokine-cytokine receptor interaction,Chemokine signaling pathway
XM_005676735.3	102171935	SNRNP40	transcript	22.8131044	18.297187	0.318240915	0.032072725	0.237246854	small nuclear ribonucleoprotein U5 subunit 40	GO:0005488,GO:0043231,GO:0043227,GO:0044710,GO:0008152,GO:0044424,GO:0044422,GO:0044237,GO:0044446,GO:0043229,GO:0043226,GO:0006629,GO:0044238,GO:0071704,GO:0005622,GO:0005623,GO:0044464,GO:0044255,GO:0003674,GO:0006796,GO:0006793,GO:0044260,GO:1901576,GO:0009058,GO:0044249,GO:0006464,GO:0036211,GO:0008610,GO:0005515,GO:0043412,GO:0009987,GO:0008150,GO:0019637,GO:0043170,GO:0034645,GO:0009059,GO:…	binding,intracellular membrane-bounded organelle,membrane-bounded organelle,single-organism metabolic process,metabolic process,intracellular part,organelle part,cellular metabolic process,intracellular organelle part,intracellular organelle,organelle,lipid metabolic process,primary metabolic process,organic substance metabolic process,intracellular,cell,cell part,cellular lipid metabolic process…	oas03040	Spliceosome
XM_005676786.3	102184207	RPA2	transcript	24.0571758	12.0103364	1.002190726	0.001991317	0.049275625	replication protein A2	GO:0005488,GO:0097159,GO:1901363,GO:0003676,GO:0003674	binding,organic cyclic compound binding,heterocyclic compound binding,nucleic acid binding,molecular_function	oas03030,oas03420,oas03430,oas03460,oas03440	DNA replication,Nucleotide excision repair,Mismatch repair,Fanconi anemia pathway,Homologous recombination
XM_005676818.3	102170833	CEP85	transcript	5.167372	2.7771952	0.895802164	0.035639589	0.251120169	centrosomal protein 85	GO:0007049,GO:0044424,GO:0043234,GO:0044422,GO:0044446,GO:0043229,GO:0043226,GO:0005622,GO:0016043,GO:0071840,GO:0022402,GO:0006996,GO:0022607,GO:0044085,GO:0005623,GO:0044464,GO:0065003,GO:0007017,GO:0003674,GO:0000922,GO:0043933,GO:0070271,GO:0006461,GO:0032991,GO:0071822,GO:0000226,GO:0005819,GO:0015630,GO:0009987,GO:0005815,GO:0005816,GO:0005823,GO:0044450,GO:0008150,GO:0005200,GO:0044430,GO:…	cell cycle,intracellular part,protein complex,organelle part,intracellular organelle part,intracellular organelle,organelle,intracellular,cellular component organization,cellular component organization or biogenesis,cell cycle process,organelle organization,cellular component assembly,cellular component biogenesis,cell,cell part,macromolecular complex assembly,microtubule-based process,molecular_…	--	--
XM_005676855.3	102179247	SRSF10	transcript	6.986159	5.120917	0.448097302	0.019741044	0.185505126	serine and arginine rich splicing factor 10	GO:0005488,GO:0044281,GO:0097159,GO:1901363,GO:0003824,GO:0019752,GO:0044710,GO:0043436,GO:0006082,GO:0032787,GO:0008152,GO:0006631,GO:0044237,GO:0003676,GO:0055114,GO:0006629,GO:0003857,GO:0044238,GO:0071704,GO:0016491,GO:0044255,GO:0003674,GO:0016616,GO:0016614,GO:0009987,GO:0008150	binding,small molecule metabolic process,organic cyclic compound binding,heterocyclic compound binding,catalytic activity,carboxylic acid metabolic process,single-organism metabolic process,oxoacid metabolic process,organic acid metabolic process,monocarboxylic acid metabolic process,metabolic process,fatty acid metabolic process,cellular metabolic process,nucleic acid binding,oxidation-reduction…	oas03040	Spliceosome
XM_005676858.2	102180980	HMGCL	transcript	14.959595	18.3114104	-0.291671798	0.005118063	0.082468257	3-hydroxymethyl-3-methylglutaryl-CoA lyase	GO:0003824,GO:0003674	catalytic activity,molecular_function	oas00280,oas00072,oas00650,oas04146,oas01100	Valine, leucine and isoleucine degradation,Synthesis and degradation of ketone bodies,Butanoate metabolism,Peroxisome,Metabolic pathways
XM_005676879.3	102185879	KDM1A	transcript	35.5165032	28.152221	0.335240803	0.005443553	0.08674589	lysine demethylase 1A	GO:0005488,GO:0097159,GO:1901363,GO:0003824,GO:0044710,GO:0036094,GO:0000166,GO:1901265,GO:0003677,GO:0043168,GO:0001882,GO:0035639,GO:0032553,GO:0001883,GO:0032549,GO:0032550,GO:0032555,GO:0008152,GO:0017076,GO:0005524,GO:0032559,GO:0030554,GO:0044237,GO:0003676,GO:0006950,GO:0034641,GO:0055114,GO:0006807,GO:1901360,GO:0006725,GO:0006629,GO:0006139,GO:0044238,GO:0071704,GO:0050662,GO:0046483,GO:…	binding,organic cyclic compound binding,heterocyclic compound binding,catalytic activity,single-organism metabolic process,small molecule binding,nucleotide binding,nucleoside phosphate binding,DNA binding,anion binding,nucleoside binding,purine ribonucleoside triphosphate binding,ribonucleotide binding,purine nucleoside binding,ribonucleoside binding,purine ribonucleoside binding,purine ribonucl…	--	--
XM_005677073.3	102186916	SFT2D2	transcript	13.0033258	16.5075568	-0.344245948	0.044166473	0.282127936	SFT2 domain containing 2	GO:0008150,GO:0016192,GO:0051179,GO:0051234,GO:0006810	biological_process,vesicle-mediated transport,localization,establishment of localization,transport	--	--
XM_005677108.3	102173620	CREG1	transcript	19.9975026	27.8452806	-0.477612991	0.017877569	0.178141489	cellular repressor of E1A stimulated genes 1	GO:0005488,GO:0097159,GO:1901363,GO:0003824,GO:0044710,GO:0036094,GO:0000166,GO:1901265,GO:0043168,GO:0032553,GO:0008152,GO:0055114,GO:0050662,GO:0043167,GO:0048037,GO:0016491,GO:0003674,GO:0008150,GO:0016638,GO:0004733,GO:0010181,GO:0016641	binding,organic cyclic compound binding,heterocyclic compound binding,catalytic activity,single-organism metabolic process,small molecule binding,nucleotide binding,nucleoside phosphate binding,anion binding,ribonucleotide binding,metabolic process,oxidation-reduction process,coenzyme binding,ion binding,cofactor binding,oxidoreductase activity,molecular_function,biological_process,oxidoreductase…	--	--
XM_005677121.3	100860806	DDR2	transcript	18.5980442	30.6490212	-0.720690088	0.002419092	0.055281748	discoidin domain receptor tyrosine kinase 2	GO:0005488,GO:0097159,GO:1901363,GO:0003824,GO:0036094,GO:0000166,GO:1901265,GO:0043168,GO:0001882,GO:0035639,GO:0032553,GO:0001883,GO:0032549,GO:0032550,GO:0032555,GO:0008152,GO:0017076,GO:0005524,GO:0032559,GO:0030554,GO:0044237,GO:0044238,GO:0071704,GO:0043167,GO:0016773,GO:0003674,GO:0006468,GO:0016740,GO:0006796,GO:0006793,GO:0044260,GO:0016310,GO:0004672,GO:0006464,GO:0036211,GO:0043412,GO:…	binding,organic cyclic compound binding,heterocyclic compound binding,catalytic activity,small molecule binding,nucleotide binding,nucleoside phosphate binding,anion binding,nucleoside binding,purine ribonucleoside triphosphate binding,ribonucleotide binding,purine nucleoside binding,ribonucleoside binding,purine ribonucleoside binding,purine ribonucleotide binding,metabolic process,purine nucleo…	--	--
XM_005677124.3	100860806	DDR2	transcript	14.0005174	24.9514944	-0.83364608	0.008258234	0.111609658	discoidin domain receptor tyrosine kinase 2	GO:0005488,GO:0097159,GO:1901363,GO:0003824,GO:0036094,GO:0000166,GO:1901265,GO:0043168,GO:0001882,GO:0035639,GO:0032553,GO:0001883,GO:0032549,GO:0032550,GO:0032555,GO:0008152,GO:0017076,GO:0005524,GO:0032559,GO:0030554,GO:0044237,GO:0044238,GO:0071704,GO:0043167,GO:0016773,GO:0003674,GO:0006468,GO:0016740,GO:0006796,GO:0006793,GO:0044260,GO:0016310,GO:0004672,GO:0006464,GO:0036211,GO:0043412,GO:…	binding,organic cyclic compound binding,heterocyclic compound binding,catalytic activity,small molecule binding,nucleotide binding,nucleoside phosphate binding,anion binding,nucleoside binding,purine ribonucleoside triphosphate binding,ribonucleotide binding,purine nucleoside binding,ribonucleoside binding,purine ribonucleoside binding,purine ribonucleotide binding,metabolic process,purine nucleo…	--	--
XM_005677238.3	102187637	TAGLN2	transcript	133.318283	228.9842014	-0.780373422	0.000245955	0.014260911	transgelin 2	GO:0005488,GO:0003674,GO:0005515	binding,molecular_function,protein binding	--	--
XM_005677342.2	102175345	IQGAP3	transcript	2.5800576	0.5584528	2.207896019	0.003694566	0.06994103	IQ motif containing GTPase activating protein 3	GO:0005488,GO:0044281,GO:0097159,GO:1901363,GO:0044710,GO:0008152,GO:0044237,GO:0009056,GO:0003676,GO:0046434,GO:0009166,GO:0034641,GO:1901575,GO:1901292,GO:0006807,GO:1901360,GO:0006725,GO:0006139,GO:0044238,GO:0071704,GO:0046483,GO:1901136,GO:0043167,GO:1901564,GO:0042802,GO:0044248,GO:0030674,GO:0060090,GO:0003674,GO:0034655,GO:0006140,GO:0006195,GO:0009118,GO:0030811,GO:0033121,GO:0072523,GO:…	binding,small molecule metabolic process,organic cyclic compound binding,heterocyclic compound binding,single-organism metabolic process,metabolic process,cellular metabolic process,catabolic process,nucleic acid binding,organophosphate catabolic process,nucleotide catabolic process,cellular nitrogen compound metabolic process,organic substance catabolic process,nucleoside phosphate catabolic pro…	oas04810	Regulation of actin cytoskeleton
XM_005677404.3	102190652	THBS3	transcript	8.1885026	11.5535988	-0.496670742	0.002294928	0.053477986	thrombospondin 3	GO:0005488,GO:0043167,GO:0003674,GO:0005509,GO:0009987,GO:0008150,GO:0007155,GO:0022610,GO:0005576,GO:0043169,GO:0046872,GO:0044763,GO:0044699,GO:0005575	binding,ion binding,molecular_function,calcium ion binding,cellular process,biological_process,cell adhesion,biological adhesion,extracellular region,cation binding,metal ion binding,single-organism cellular process,single-organism process,cellular_component	oas04510,oas04151,oas04145,oas05144,oas04512	Focal adhesion,PI3K-Akt signaling pathway,Phagosome,Malaria,ECM-receptor interaction
XM_005677418.2	102170650	CKS1B	transcript	38.9152374	12.3713882	1.653327763	0.005769605	0.089669925	CDC28 protein kinase regulatory subunit 1B	GO:0007049,GO:0003674,GO:0016538,GO:0009987,GO:0008150,GO:0030234,GO:0044763,GO:0019887,GO:0044699,GO:0019207	cell cycle,molecular_function,cyclin-dependent protein serine/threonine kinase regulator activity,cellular process,biological_process,enzyme regulator activity,single-organism cellular process,protein kinase regulator activity,single-organism process,kinase regulator activity	oas05200,oas05222	Pathways in cancer,Small cell lung cancer
XM_005677469.3	102182649	RAB13	transcript	42.2084032	54.2784226	-0.362848544	0.012743449	0.144904453	RAB13%2C member RAS oncogene family	GO:0005488,GO:0097159,GO:1901363,GO:0003824,GO:0036094,GO:0000166,GO:1901265,GO:0043168,GO:0001882,GO:0035639,GO:0032553,GO:0001883,GO:0032549,GO:0032550,GO:0032555,GO:0008152,GO:0017076,GO:0005524,GO:0032559,GO:0030554,GO:0044237,GO:0003676,GO:0034641,GO:0006807,GO:0071704,GO:0043167,GO:1901564,GO:0016787,GO:0016817,GO:0016462,GO:0003674,GO:0016887,GO:0017111,GO:0016818,GO:0007264,GO:0006812,GO:…	binding,organic cyclic compound binding,heterocyclic compound binding,catalytic activity,small molecule binding,nucleotide binding,nucleoside phosphate binding,anion binding,nucleoside binding,purine ribonucleoside triphosphate binding,ribonucleotide binding,purine nucleoside binding,ribonucleoside binding,purine ribonucleoside binding,purine ribonucleotide binding,metabolic process,purine nucleo…	oas04530	Tight junction
XM_005677489.3	102187012	ILF2	transcript	57.8785012	36.5343728	0.663773123	0.040570804	0.269276019	interleukin enhancer binding factor 2	GO:0003824,GO:0003674,GO:0016740,GO:0016772,GO:0016779	catalytic activity,molecular_function,transferase activity,transferase activity, transferring phosphorus-containing groups,nucleotidyltransferase activity	--	--
XM_005677496.2	102188551	S100A13	transcript	36.786029	66.6803588	-0.85810392	0.000515804	0.021105321	S100 calcium binding protein A13	GO:0005488,GO:0043167,GO:0003674,GO:0005509,GO:0043169,GO:0046872	binding,ion binding,molecular_function,calcium ion binding,cation binding,metal ion binding	--	--
XM_005677497.3	102188551	S100A13	transcript	18.3987762	40.2640634	-1.129882966	0.005931157	0.091187146	S100 calcium binding protein A13	GO:0005488,GO:0043167,GO:0003674,GO:0005509,GO:0043169,GO:0046872	binding,ion binding,molecular_function,calcium ion binding,cation binding,metal ion binding	--	--
XM_005677498.3	102188993	S100A14	transcript	33.9514968	53.114318	-0.645625641	0.014550836	0.156064844	S100 calcium binding protein A14	--	--	--	--
XM_005677500.3	102189534	S100A2	transcript	16.650412	35.1380382	-1.07747577	0.003011347	0.063922869	S100 calcium binding protein A2	GO:0005488,GO:0043167,GO:0003674,GO:0005509,GO:0005515,GO:0043169,GO:0046872	binding,ion binding,molecular_function,calcium ion binding,protein binding,cation binding,metal ion binding	--	--
XM_005677502.3	102190087	S100A4	transcript	63.667363	470.5286134	-2.885656541	0.002740522	0.060600514	S100 calcium binding protein A4	GO:0005488,GO:0043167,GO:0003674,GO:0005509,GO:0005515,GO:0043169,GO:0046872	binding,ion binding,molecular_function,calcium ion binding,protein binding,cation binding,metal ion binding	--	--
XM_005677585.3	102190188	THEM4	transcript	5.1777758	7.4412202	-0.523206714	0.007191935	0.102370459	thioesterase superfamily member 4	--	--	oas04151	PI3K-Akt signaling pathway
XM_005677603.3	102171290	SELENBP1	transcript	109.5420518	202.2547118	-0.884688504	1.22E-07	0.001051856	selenium binding protein 1	GO:0005488,GO:0008152,GO:0044424,GO:0044237,GO:0043229,GO:0043226,GO:0044238,GO:0071704,GO:0005622,GO:0005623,GO:0044464,GO:0003674,GO:0032991,GO:0044260,GO:1901576,GO:0009058,GO:0044249,GO:0009987,GO:0008150,GO:0008430,GO:0043170,GO:0034645,GO:0009059,GO:0043228,GO:0043232,GO:0044267,GO:0005737,GO:0010467,GO:0044444,GO:0019538,GO:0006412,GO:0005198,GO:0003735,GO:0005840,GO:0030529,GO:0005575	binding,metabolic process,intracellular part,cellular metabolic process,intracellular organelle,organelle,primary metabolic process,organic substance metabolic process,intracellular,cell,cell part,molecular_function,macromolecular complex,cellular macromolecule metabolic process,organic substance biosynthetic process,biosynthetic process,cellular biosynthetic process,cellular process,biological_p…	--	--
XM_005677634.3	102178681	MLLT11	transcript	4.8186916	2.5657814	0.90924321	0.015226416	0.160495075	myeloid/lymphoid or mixed-lineage leukemia%3B translocated to%2C 11	--	--	--	--
XM_005677689.3	102191664	ANP32E	transcript	33.5487488	19.9439256	0.750309556	0.001419099	0.040407396	acidic nuclear phosphoprotein 32 family member E	GO:0005488,GO:0005634,GO:0043231,GO:0043227,GO:0003824,GO:0008152,GO:0044424,GO:0044237,GO:0034641,GO:0043229,GO:0006807,GO:0043226,GO:1901360,GO:0006725,GO:0006139,GO:0044238,GO:0071704,GO:0005622,GO:0046483,GO:0005623,GO:0044464,GO:0090304,GO:0003674,GO:0016740,GO:0042974,GO:0044260,GO:1901576,GO:0009058,GO:0044249,GO:0005515,GO:0005102,GO:0016772,GO:0009987,GO:0016779,GO:0044271,GO:0018130,GO:…	binding,nucleus,intracellular membrane-bounded organelle,membrane-bounded organelle,catalytic activity,metabolic process,intracellular part,cellular metabolic process,cellular nitrogen compound metabolic process,intracellular organelle,nitrogen compound metabolic process,organelle,organic cyclic compound metabolic process,cellular aromatic compound metabolic process,nucleobase-containing compound…	--	--
XM_005677703.3	102171395	LOC102171395	transcript	23.0709806	12.6361436	0.868523088	0.003156785	0.064712893	histone H2B type 2-E	GO:0005669,GO:0005488,GO:0005667,GO:0005634,GO:0043231,GO:0043227,GO:0097159,GO:1901363,GO:0006352,GO:0003677,GO:0016591,GO:0000428,GO:0030880,GO:0055029,GO:0008152,GO:0044424,GO:0043234,GO:0044422,GO:0044237,GO:0044446,GO:0003676,GO:0034641,GO:0043229,GO:0006807,GO:0043226,GO:1901360,GO:0006725,GO:0006139,GO:0044238,GO:0043233,GO:0070013,GO:0071704,GO:0005622,GO:0046483,GO:0031981,GO:0031974,GO:…	transcription factor TFIID complex,binding,transcription factor complex,nucleus,intracellular membrane-bounded organelle,membrane-bounded organelle,organic cyclic compound binding,heterocyclic compound binding,DNA-dependent transcription, initiation,DNA binding,DNA-directed RNA polymerase II, holoenzyme,DNA-directed RNA polymerase complex,RNA polymerase complex,nuclear DNA-directed RNA polymerase…	oas05034,oas05322,oas05203	Alcoholism,Systemic lupus erythematosus,Viral carcinogenesis
XM_005677704.3	102171676	LOC102171676	transcript	120.268039	56.1565048	1.09872825	0.000502534	0.02072555	histone H2A type 2-C	GO:0005488,GO:0097159,GO:1901363,GO:0003677,GO:0003676,GO:0003674	binding,organic cyclic compound binding,heterocyclic compound binding,DNA binding,nucleic acid binding,molecular_function	oas05034,oas05322	Alcoholism,Systemic lupus erythematosus
XM_005677705.3	102171944	LOC102171944	transcript	34.4442352	6.2822938	2.454899226	0.000251776	0.014456941	histone H2A type 2-B	GO:0005488,GO:0097159,GO:1901363,GO:0003677,GO:0003676,GO:0003674	binding,organic cyclic compound binding,heterocyclic compound binding,DNA binding,nucleic acid binding,molecular_function	oas05034,oas05322	Alcoholism,Systemic lupus erythematosus
XM_005677795.3	102176751	TBX15	transcript	43.7270432	62.4119682	-0.513296911	0.018797968	0.181907812	T-box 15	GO:0005634,GO:0043231,GO:0043227,GO:0008152,GO:0044424,GO:0044237,GO:0034641,GO:0043229,GO:0006807,GO:0043226,GO:1901360,GO:0006725,GO:0006139,GO:0044238,GO:0071704,GO:0005622,GO:0046483,GO:0005623,GO:0044464,GO:0090304,GO:0003674,GO:0044260,GO:1901576,GO:0009058,GO:0044249,GO:0009987,GO:0044271,GO:0018130,GO:0008150,GO:1901362,GO:0019438,GO:0043170,GO:0032774,GO:0006351,GO:0016070,GO:0034645,GO:…	nucleus,intracellular membrane-bounded organelle,membrane-bounded organelle,metabolic process,intracellular part,cellular metabolic process,cellular nitrogen compound metabolic process,intracellular organelle,nitrogen compound metabolic process,organelle,organic cyclic compound metabolic process,cellular aromatic compound metabolic process,nucleobase-containing compound metabolic process,primary …	--	--
XM_005677808.3	102180361	TTF2	transcript	10.4011994	6.170817	0.753216484	0.009433143	0.121289313	transcription termination factor 2	GO:0005488,GO:0097159,GO:1901363,GO:0003824,GO:0036094,GO:0000166,GO:1901265,GO:0003677,GO:0043168,GO:0001882,GO:0035639,GO:0032553,GO:0001883,GO:0032549,GO:0032550,GO:0032555,GO:0008152,GO:0017076,GO:0005524,GO:0032559,GO:0044424,GO:0030554,GO:0043234,GO:0044237,GO:0003676,GO:0044238,GO:0071704,GO:0005622,GO:0043167,GO:0005623,GO:0044464,GO:0016787,GO:0003674,GO:0005852,GO:0008135,GO:0032991,GO:…	binding,organic cyclic compound binding,heterocyclic compound binding,catalytic activity,small molecule binding,nucleotide binding,nucleoside phosphate binding,DNA binding,anion binding,nucleoside binding,purine ribonucleoside triphosphate binding,ribonucleotide binding,purine nucleoside binding,ribonucleoside binding,purine ribonucleoside binding,purine ribonucleotide binding,metabolic process,p…	oas04918	Thyroid hormone synthesis
XM_005677850.3	102191096	OLFML3	transcript	124.537607	183.7276522	-0.560987315	0.000241056	0.014147986	olfactomedin like 3	GO:0005488,GO:0051726,GO:0007049,GO:0097159,GO:1901363,GO:0036094,GO:0000166,GO:1901265,GO:0008152,GO:0017076,GO:0044424,GO:0030554,GO:0043234,GO:0044237,GO:0044238,GO:0071704,GO:0005622,GO:0051128,GO:0016043,GO:0071840,GO:0022402,GO:0006996,GO:0005623,GO:0044464,GO:0044772,GO:1901990,GO:0042802,GO:0033043,GO:0007093,GO:0007346,GO:0003674,GO:1901991,GO:0044770,GO:1901987,GO:0048519,GO:0007091,GO:…	binding,regulation of cell cycle,cell cycle,organic cyclic compound binding,heterocyclic compound binding,small molecule binding,nucleotide binding,nucleoside phosphate binding,metabolic process,purine nucleotide binding,intracellular part,adenyl nucleotide binding,protein complex,cellular metabolic process,primary metabolic process,organic substance metabolic process,intracellular,regulation of …	--	--
XM_005677854.3	102168405	DCLRE1B	transcript	10.8476166	6.7674272	0.680698726	0.015727207	0.162334454	DNA cross-link repair 1B	--	--	--	--
XM_005677959.3	102170748	PSRC1	transcript	2.2372578	0.2549392	3.133506381	0.039884219	0.266570219	proline and serine rich coiled-coil 1	--	--	--	--
XM_005678025.3	102170840	COL11A1	transcript	146.9200898	53.187892	1.465861918	2.20E-07	0.001051856	collagen type XI alpha 1 chain	GO:0003824,GO:0016491,GO:0003674,GO:0032502,GO:0005201,GO:0008150,GO:0044421,GO:0044707,GO:0005578,GO:0032501,GO:0031012,GO:0007275,GO:0005576,GO:0005581,GO:0044420,GO:0044699,GO:0005198,GO:0009055,GO:0005575,GO:0016020	catalytic activity,oxidoreductase activity,molecular_function,developmental process,extracellular matrix structural constituent,biological_process,extracellular region part,single-multicellular organism process,proteinaceous extracellular matrix,multicellular organismal process,extracellular matrix,multicellular organismal development,extracellular region,collagen,extracellular matrix part,single…	oas04510,oas04151,oas05146,oas04512,oas04611,oas04974	Focal adhesion,PI3K-Akt signaling pathway,Amoebiasis,ECM-receptor interaction,Platelet activation,Protein digestion and absorption
XM_005678049.3	102177856	SASS6	transcript	3.965183	1.9681708	1.010532026	0.025970518	0.21386764	SAS-6 centriolar assembly protein	GO:0005488,GO:0003674,GO:0005515	binding,molecular_function,protein binding	--	--
XM_005678145.3	102183844	HS2ST1	transcript	7.5267272	9.5647534	-0.34570509	0.004231988	0.074268049	heparan sulfate 2-O-sulfotransferase 1	GO:0043231,GO:0043227,GO:0003824,GO:0008152,GO:0044424,GO:0044237,GO:0034641,GO:0043229,GO:0006807,GO:0043226,GO:0051276,GO:1901360,GO:0006725,GO:0006139,GO:0044238,GO:0071704,GO:0005622,GO:0046483,GO:0016043,GO:0071840,GO:0006996,GO:0005623,GO:0044464,GO:0090304,GO:0006325,GO:0003674,GO:0016740,GO:0016747,GO:0016568,GO:0044260,GO:0016746,GO:1901576,GO:0009058,GO:0044249,GO:0006464,GO:0036211,GO:…	intracellular membrane-bounded organelle,membrane-bounded organelle,catalytic activity,metabolic process,intracellular part,cellular metabolic process,cellular nitrogen compound metabolic process,intracellular organelle,nitrogen compound metabolic process,organelle,chromosome organization,organic cyclic compound metabolic process,cellular aromatic compound metabolic process,nucleobase-containing …	oas00534	Glycosaminoglycan biosynthesis - heparan sulfate / heparin
XM_005678196.3	102174179	IFI44	transcript	0.7727114	2.5620088	-1.729273843	0.028386845	0.223535919	interferon induced protein 44	GO:0005488,GO:0097159,GO:1901363,GO:0003824,GO:0036094,GO:0000166,GO:1901265,GO:0003677,GO:0043168,GO:0001882,GO:0035639,GO:0032553,GO:0001883,GO:0032549,GO:0032550,GO:0032555,GO:0008152,GO:0017076,GO:0006260,GO:0005524,GO:0032559,GO:0030554,GO:0044237,GO:0003676,GO:0034641,GO:0006807,GO:1901360,GO:0006725,GO:0006139,GO:0044238,GO:0071704,GO:0046483,GO:0043167,GO:0006259,GO:0090304,GO:0016787,GO:…	binding,organic cyclic compound binding,heterocyclic compound binding,catalytic activity,small molecule binding,nucleotide binding,nucleoside phosphate binding,DNA binding,anion binding,nucleoside binding,purine ribonucleoside triphosphate binding,ribonucleotide binding,purine nucleoside binding,ribonucleoside binding,purine ribonucleoside binding,purine ribonucleotide binding,metabolic process,p…	--	--
XM_005678199.3	102175354	DNAJB4	transcript	25.9006164	13.4024322	0.950491596	0.006937866	0.100285458	DnaJ heat shock protein family (Hsp40) member B4	--	--	--	--
XM_005678232.2	102182090	PIGK	transcript	22.551732	16.6913482	0.434137749	0.003688766	0.06994103	phosphatidylinositol glycan anchor biosynthesis class K	GO:0003824,GO:0008152,GO:0044238,GO:0071704,GO:0016787,GO:0003674,GO:0008150,GO:0043170,GO:0008234,GO:0004197,GO:0070011,GO:0008233,GO:0019538,GO:0006508,GO:0004175	catalytic activity,metabolic process,primary metabolic process,organic substance metabolic process,hydrolase activity,molecular_function,biological_process,macromolecule metabolic process,cysteine-type peptidase activity,cysteine-type endopeptidase activity,peptidase activity, acting on L-amino acid peptides,peptidase activity,protein metabolic process,proteolysis,endopeptidase activity	oas01100,oas00563	Metabolic pathways,Glycosylphosphatidylinositol(GPI)-anchor biosynthesis
XM_005678249.3	102188998	IFI44L	transcript	5.0110116	12.8730338	-1.361178312	0.001525547	0.042393074	interferon induced protein 44 like	GO:0005488,GO:0097159,GO:1901363,GO:0003824,GO:0036094,GO:0000166,GO:1901265,GO:0043168,GO:0001882,GO:0035639,GO:0032553,GO:0001883,GO:0032549,GO:0032550,GO:0032555,GO:0017076,GO:0043167,GO:0016787,GO:0016817,GO:0016462,GO:0003674,GO:0017111,GO:0016818,GO:0005515,GO:0009987,GO:0008150,GO:0005525,GO:0032561,GO:0019001,GO:0003924,GO:0044763,GO:0031683,GO:0044699,GO:0032403,GO:0050794,GO:0050789,GO:…	binding,organic cyclic compound binding,heterocyclic compound binding,catalytic activity,small molecule binding,nucleotide binding,nucleoside phosphate binding,anion binding,nucleoside binding,purine ribonucleoside triphosphate binding,ribonucleotide binding,purine nucleoside binding,ribonucleoside binding,purine ribonucleoside binding,purine ribonucleotide binding,purine nucleotide binding,ion b…	--	--
XM_005678267.3	102172231	CTH	transcript	8.4339396	2.2985486	1.875483519	0.022680834	0.198881968	cystathionine gamma-lyase	GO:0005488,GO:0044281,GO:0003824,GO:0019752,GO:0044710,GO:0043436,GO:0006082,GO:0043168,GO:0008152,GO:0044237,GO:0009056,GO:1901575,GO:0055114,GO:0006807,GO:0044238,GO:0071704,GO:0043167,GO:1901564,GO:0048037,GO:0016491,GO:0006520,GO:0044248,GO:0003674,GO:1901565,GO:0044282,GO:0044712,GO:0006544,GO:0016054,GO:0046395,GO:0009058,GO:0009069,GO:1901605,GO:0004375,GO:0006546,GO:0009071,GO:0016642,GO:…	binding,small molecule metabolic process,catalytic activity,carboxylic acid metabolic process,single-organism metabolic process,oxoacid metabolic process,organic acid metabolic process,anion binding,metabolic process,cellular metabolic process,catabolic process,organic substance catabolic process,oxidation-reduction process,nitrogen compound metabolic process,primary metabolic process,organic sub…	oas01230,oas00270,oas00260,oas00450,oas01100	Biosynthesis of amino acids,Cysteine and methionine metabolism,Glycine, serine and threonine metabolism,Selenocompound metabolism,Metabolic pathways
XM_005678278.3	102174896	WLS	transcript	82.3733688	145.97688	-0.825489995	5.39E-06	0.003154072	wntless Wnt ligand secretion mediator	GO:0005488,GO:0003674,GO:0005515,GO:0005102,GO:0065008,GO:0008150,GO:0032501,GO:0051705,GO:0005576,GO:0033057,GO:0044706,GO:0045297,GO:0045924,GO:0046008,GO:0060180,GO:0000003,GO:0007610,GO:0007617,GO:0019098,GO:0005179,GO:0007618,GO:0044703,GO:0032504,GO:0048609,GO:0022414,GO:0051704,GO:0065007,GO:0050896,GO:0005575	binding,molecular_function,protein binding,receptor binding,regulation of biological quality,biological_process,multicellular organismal process,multi-organism behavior,extracellular region,multicellular organismal reproductive behavior,multi-multicellular organism process,post-mating behavior,regulation of female receptivity,regulation of female receptivity, post-mating,female mating behavior,re…	--	--
XM_005678283.3	102176006	SERBP1	transcript	32.474108	25.2561876	0.362653016	0.004682922	0.077750884	SERPINE1 mRNA binding protein 1	--	--	--	--
XM_005678320.3	102184968	ITGB3BP	transcript	7.3160934	4.5879058	0.673237723	0.01837321	0.18100384	integrin subunit beta 3 binding protein	GO:0008152,GO:0044237,GO:0034641,GO:0006807,GO:0051276,GO:1901360,GO:0006725,GO:0034622,GO:0006139,GO:0044238,GO:0071704,GO:0046483,GO:0016043,GO:0071840,GO:0006996,GO:0006259,GO:0022607,GO:0044085,GO:0090304,GO:0065003,GO:0006325,GO:0043933,GO:0065004,GO:0071824,GO:0034508,GO:0006338,GO:0006333,GO:0016568,GO:0044260,GO:0071103,GO:0006323,GO:1901576,GO:0006334,GO:0031497,GO:0034728,GO:0009058,GO:…	metabolic process,cellular metabolic process,cellular nitrogen compound metabolic process,nitrogen compound metabolic process,chromosome organization,organic cyclic compound metabolic process,cellular aromatic compound metabolic process,cellular macromolecular complex assembly,nucleobase-containing compound metabolic process,primary metabolic process,organic substance metabolic process,heterocycl…	--	--
XM_005678346.3	102168963	MYSM1	transcript	3.6354896	5.1612094	-0.505559496	0.03402074	0.244521127	Myb like%2C SWIRM and MPN domains 1	GO:0005488,GO:0008152,GO:0044237,GO:0034641,GO:0006807,GO:1901360,GO:0006725,GO:0006139,GO:0044238,GO:0071704,GO:0046483,GO:0090304,GO:0003674,GO:0044260,GO:1901576,GO:0009058,GO:0044249,GO:0005515,GO:0009987,GO:0044271,GO:0018130,GO:0008150,GO:1901362,GO:0019438,GO:0043170,GO:0032774,GO:0006351,GO:0016070,GO:0034645,GO:0034654,GO:0009059,GO:0010467	binding,metabolic process,cellular metabolic process,cellular nitrogen compound metabolic process,nitrogen compound metabolic process,organic cyclic compound metabolic process,cellular aromatic compound metabolic process,nucleobase-containing compound metabolic process,primary metabolic process,organic substance metabolic process,heterocycle metabolic process,nucleic acid metabolic process,molecu…	--	--
XM_005678357.3	102171567	PLPP3	transcript	32.9799156	37.1267366	-0.170870803	0.006235983	0.094407209	phospholipid phosphatase 3	GO:0005623,GO:0044464,GO:0009987,GO:0065008,GO:0008150,GO:0019087,GO:0071944,GO:0051704,GO:0019048,GO:0005886,GO:0044003,GO:0051817,GO:0035821,GO:0044403,GO:0044419,GO:0016032,GO:0065007,GO:0044764,GO:0051701,GO:0005575,GO:0044425,GO:0016020,GO:0031224,GO:0016021	cell,cell part,cellular process,regulation of biological quality,biological_process,transformation of host cell by virus,cell periphery,multi-organism process,modulation by virus of host morphology or physiology,plasma membrane,modification by symbiont of host morphology or physiology,modification of morphology or physiology of other organism involved in symbiotic interaction,modification of morp…	oas04666,oas01100,oas00565,oas00564,oas00600,oas04975,oas00561	Fc gamma R-mediated phagocytosis,Metabolic pathways,Ether lipid metabolism,Glycerophospholipid metabolism,Sphingolipid metabolism,Fat digestion and absorption,Glycerolipid metabolism
XM_005678441.3	102169723	CDKN2C	transcript	11.9741912	3.28806	1.864619682	0.013191347	0.147584291	cyclin dependent kinase inhibitor 2C	GO:0005488,GO:0044281,GO:0003824,GO:0019752,GO:0044710,GO:0043436,GO:0006082,GO:0008152,GO:0044237,GO:0034641,GO:0006807,GO:1901360,GO:0006725,GO:0044238,GO:0016053,GO:0046394,GO:0071704,GO:0046483,GO:1901564,GO:0044283,GO:0006520,GO:0016787,GO:0044711,GO:0003674,GO:0004635,GO:0019238,GO:0000105,GO:0006547,GO:0052803,GO:1901566,GO:1901576,GO:0009058,GO:0044249,GO:1901607,GO:0005515,GO:0008652,GO:…	binding,small molecule metabolic process,catalytic activity,carboxylic acid metabolic process,single-organism metabolic process,oxoacid metabolic process,organic acid metabolic process,metabolic process,cellular metabolic process,cellular nitrogen compound metabolic process,nitrogen compound metabolic process,organic cyclic compound metabolic process,cellular aromatic compound metabolic process,p…	oas04110,oas05166,oas05202	Cell cycle,HTLV-I infection,Transcriptional misregulation in cancer
XM_005678526.3	102181091	NASP	transcript	15.6210696	6.3787442	1.292148911	0.010063881	0.126314261	nuclear autoantigenic sperm protein	GO:0005488,GO:0003674,GO:0005515	binding,molecular_function,protein binding	--	--
XM_005678534.3	102183385	PRDX1	transcript	2130.8229	1375.41333	0.631545458	0.004203394	0.074186619	peroxiredoxin 1	GO:0003824,GO:0044710,GO:0008152,GO:0055114,GO:0016209,GO:0016491,GO:0003674,GO:0051920,GO:0090066,GO:0044057,GO:0051239,GO:0019229,GO:0042310,GO:0065008,GO:0008150,GO:0044707,GO:0016705,GO:0032501,GO:0003008,GO:0003013,GO:0003018,GO:0008015,GO:0035150,GO:0050880,GO:0005576,GO:0044699,GO:0050789,GO:0065007,GO:0005575	catalytic activity,single-organism metabolic process,metabolic process,oxidation-reduction process,antioxidant activity,oxidoreductase activity,molecular_function,peroxiredoxin activity,regulation of anatomical structure size,regulation of system process,regulation of multicellular organismal process,regulation of vasoconstriction,vasoconstriction,regulation of biological quality,biological_proce…	oas04146	Peroxisome
XM_005678554.2	102188823	KIF2C	transcript	11.1137294	3.02434	1.877650775	0.001617105	0.043996274	kinesin family member 2C	GO:0005488,GO:0097159,GO:1901363,GO:0003824,GO:0036094,GO:0000166,GO:1901265,GO:0043168,GO:0001882,GO:0035639,GO:0032553,GO:0001883,GO:0032549,GO:0032550,GO:0032555,GO:0008152,GO:0017076,GO:0005524,GO:0032559,GO:0044424,GO:0030554,GO:0044237,GO:0034641,GO:0006807,GO:1901360,GO:0006725,GO:0006139,GO:0044238,GO:0071704,GO:0005622,GO:0046483,GO:0043167,GO:0005623,GO:0044464,GO:0090304,GO:0016787,GO:…	binding,organic cyclic compound binding,heterocyclic compound binding,catalytic activity,small molecule binding,nucleotide binding,nucleoside phosphate binding,anion binding,nucleoside binding,purine ribonucleoside triphosphate binding,ribonucleotide binding,purine nucleoside binding,ribonucleoside binding,purine ribonucleoside binding,purine ribonucleotide binding,metabolic process,purine nucleo…	--	--
XM_005678576.3	102171483	CDC20	transcript	14.717876	5.4370024	1.436686115	0.003200183	0.065046557	cell division cycle 20	GO:0005488,GO:0003674,GO:0005515	binding,molecular_function,protein binding	oas04110,oas05203,oas05166,oas04114,oas04120	Cell cycle,Viral carcinogenesis,HTLV-I infection,Oocyte meiosis,Ubiquitin mediated proteolysis
XM_005678599.3	102176848	P3H1	transcript	53.4266776	35.9657432	0.570936888	0.000308757	0.01596475	prolyl 3-hydroxylase 1	GO:0005488,GO:0003824,GO:0044710,GO:0008152,GO:0055114,GO:0016043,GO:0071840,GO:0016491,GO:0003674,GO:0044781,GO:0005515,GO:0009987,GO:0008150,GO:0030030,GO:0044763,GO:0044699,GO:0005575,GO:0044425,GO:0016020,GO:0031224,GO:0016021	binding,catalytic activity,single-organism metabolic process,metabolic process,oxidation-reduction process,cellular component organization,cellular component organization or biogenesis,oxidoreductase activity,molecular_function,bacterial-type flagellum organization,protein binding,cellular process,biological_process,cell projection organization,single-organism cellular process,single-organism pro…	--	--
XM_005678647.3	102188557	CAP1	transcript	63.8226434	73.8690476	-0.210901614	0.00278226	0.060875845	adenylate cyclase associated protein 1	GO:0005488,GO:0016043,GO:0071840,GO:0006996,GO:0003674,GO:0008092,GO:0005515,GO:0009987,GO:0008150,GO:0007010,GO:0003779,GO:0044763,GO:0044699	binding,cellular component organization,cellular component organization or biogenesis,organelle organization,molecular_function,cytoskeletal protein binding,protein binding,cellular process,biological_process,cytoskeleton organization,actin binding,single-organism cellular process,single-organism process	--	--
XM_005678667.2	102169353	LOC102169353	transcript	0.5397664	1.3238608	-1.294344357	0.006963528	0.100516594	microtubule-actin cross-linking factor 1	GO:0005488,GO:0051726,GO:0007049,GO:0003824,GO:0044424,GO:0043229,GO:0043226,GO:0005622,GO:0022402,GO:0043167,GO:0005623,GO:0044464,GO:0016787,GO:0003674,GO:0048519,GO:0045786,GO:0048523,GO:0005509,GO:0006812,GO:0005515,GO:0006826,GO:0009987,GO:0008150,GO:0008849,GO:0000041,GO:0007050,GO:0030001,GO:0005856,GO:0007155,GO:0022610,GO:0043228,GO:0043232,GO:0016788,GO:0043169,GO:0009405,GO:0005737,GO:…	binding,regulation of cell cycle,cell cycle,catalytic activity,intracellular part,intracellular organelle,organelle,intracellular,cell cycle process,ion binding,cell,cell part,hydrolase activity,molecular_function,negative regulation of biological process,negative regulation of cell cycle,negative regulation of cellular process,calcium ion binding,cation transport,protein binding,iron ion transpo…	--	--
XM_005678679.3	102173808	CDCA8	transcript	7.3198328	1.5660202	2.224707873	0.004274857	0.074290481	cell division cycle associated 8	GO:0003824,GO:0044710,GO:0008152,GO:0055114,GO:0016491,GO:0003674,GO:0008150,GO:0016701,GO:0016702,GO:0051213	catalytic activity,single-organism metabolic process,metabolic process,oxidation-reduction process,oxidoreductase activity,molecular_function,biological_process,oxidoreductase activity, acting on single donors with incorporation of molecular oxygen,oxidoreductase activity, acting on single donors with incorporation of molecular oxygen, incorporation of two atoms of oxygen,dioxygenase activity	--	--
XM_005678697.3	102177859	THRAP3	transcript	15.9364096	15.4451802	0.04516993	0.00162765	0.044129667	thyroid hormone receptor associated protein 3	GO:0008152,GO:0044424,GO:0044237,GO:0043229,GO:0043226,GO:0044238,GO:0071704,GO:0005622,GO:0005623,GO:0044464,GO:0003674,GO:0032991,GO:0044260,GO:1901576,GO:0009058,GO:0044249,GO:0009987,GO:0008150,GO:0043170,GO:0034645,GO:0009059,GO:0043228,GO:0043232,GO:0044267,GO:0005737,GO:0010467,GO:0044444,GO:0019538,GO:0006412,GO:0005198,GO:0003735,GO:0005840,GO:0030529,GO:0005575	metabolic process,intracellular part,cellular metabolic process,intracellular organelle,organelle,primary metabolic process,organic substance metabolic process,intracellular,cell,cell part,molecular_function,macromolecular complex,cellular macromolecule metabolic process,organic substance biosynthetic process,biosynthetic process,cellular biosynthetic process,cellular process,biological_process,m…	--	--
XM_005678698.3	102177859	THRAP3	transcript	46.77288	47.2743782	-0.015386218	0.001494229	0.04163412	thyroid hormone receptor associated protein 3	GO:0008152,GO:0044424,GO:0044237,GO:0043229,GO:0043226,GO:0044238,GO:0071704,GO:0005622,GO:0005623,GO:0044464,GO:0003674,GO:0032991,GO:0044260,GO:1901576,GO:0009058,GO:0044249,GO:0009987,GO:0008150,GO:0043170,GO:0034645,GO:0009059,GO:0043228,GO:0043232,GO:0044267,GO:0005737,GO:0010467,GO:0044444,GO:0019538,GO:0006412,GO:0005198,GO:0003735,GO:0005840,GO:0030529,GO:0005575	metabolic process,intracellular part,cellular metabolic process,intracellular organelle,organelle,primary metabolic process,organic substance metabolic process,intracellular,cell,cell part,molecular_function,macromolecular complex,cellular macromolecule metabolic process,organic substance biosynthetic process,biosynthetic process,cellular biosynthetic process,cellular process,biological_process,m…	--	--
XM_005678709.3	102180991	CLSPN	transcript	7.078027	1.7238122	2.037744656	8.63E-05	0.00815459	claspin	--	--	--	--
XM_005678716.3	102182658	KIAA0319L	transcript	3.405677	3.6684988	-0.107248199	0.030376512	0.231623689	KIAA0319 like	GO:0005488,GO:0043167,GO:0005623,GO:0044464,GO:0003674,GO:0046688,GO:0008150,GO:0005507,GO:0043169,GO:0046872,GO:0042597,GO:0010038,GO:0010035,GO:0042221,GO:0046914,GO:0050896,GO:0005575	binding,ion binding,cell,cell part,molecular_function,response to copper ion,biological_process,copper ion binding,cation binding,metal ion binding,periplasmic space,response to metal ion,response to inorganic substance,response to chemical stimulus,transition metal ion binding,response to stimulus,cellular_component	--	--
XM_005678918.3	102180452	SAMD9	transcript	2.4951524	5.3262316	-1.093987227	0.003967749	0.072092333	sterile alpha motif domain containing 9	GO:0005488,GO:0005634,GO:0043231,GO:0043227,GO:0097159,GO:1901363,GO:0003824,GO:0003677,GO:0008152,GO:0006260,GO:0044424,GO:0044237,GO:0003676,GO:0034641,GO:0043229,GO:0006807,GO:0043226,GO:1901360,GO:0006725,GO:0006139,GO:0044238,GO:0071704,GO:0005622,GO:0046483,GO:0006259,GO:0005623,GO:0044464,GO:0006261,GO:0090304,GO:0003674,GO:0006270,GO:0044260,GO:1901576,GO:0009058,GO:0044249,GO:0005515,GO:…	binding,nucleus,intracellular membrane-bounded organelle,membrane-bounded organelle,organic cyclic compound binding,heterocyclic compound binding,catalytic activity,DNA binding,metabolic process,DNA replication,intracellular part,cellular metabolic process,nucleic acid binding,cellular nitrogen compound metabolic process,intracellular organelle,nitrogen compound metabolic process,organelle,organi…	--	--
XM_005678949.3	102190015	PDK4	transcript	9.1116832	3.9790128	1.195307047	0.000227643	0.013597081	pyruvate dehydrogenase kinase 4	GO:0044424,GO:0043234,GO:0005622,GO:0005623,GO:0044464,GO:0032991,GO:0032502,GO:0046907,GO:0009987,GO:0008150,GO:0044707,GO:0008104,GO:0051641,GO:0051649,GO:0016192,GO:0032501,GO:0033036,GO:0015031,GO:0048856,GO:0045184,GO:0034613,GO:0070727,GO:0007275,GO:0030117,GO:0048475,GO:0006886,GO:0005737,GO:0051179,GO:0044763,GO:0009888,GO:0051234,GO:0006810,GO:0071702,GO:0044699,GO:0008544,GO:0043588,GO:…	intracellular part,protein complex,intracellular,cell,cell part,macromolecular complex,developmental process,intracellular transport,cellular process,biological_process,single-multicellular organism process,protein localization,cellular localization,establishment of localization in cell,vesicle-mediated transport,multicellular organismal process,macromolecule localization,protein transport,anatom…	--	--
XM_005678953.2	102191397	TAC1	transcript	26.003926	14.205497	0.872280147	0.038520416	0.261979229	tachykinin precursor 1	GO:0006950,GO:0007268,GO:0019226,GO:0035637,GO:0007267,GO:0009987,GO:0008150,GO:0044707,GO:0032501,GO:0003008,GO:0006952,GO:0007217,GO:0050877,GO:0044763,GO:0044699,GO:0050794,GO:0050789,GO:0065007,GO:0050896,GO:0051716,GO:0007154,GO:0023052,GO:0044700,GO:0007165,GO:0007166,GO:0007186	response to stress,synaptic transmission,transmission of nerve impulse,multicellular organismal signaling,cell-cell signaling,cellular process,biological_process,single-multicellular organism process,multicellular organismal process,system process,defense response,tachykinin receptor signaling pathway,neurological system process,single-organism cellular process,single-organism process,regulation …	--	--
XM_005678964.3	102170292	RPA3	transcript	47.1056832	25.4250626	0.889649802	0.002807616	0.061114842	replication protein A3	GO:0005488,GO:0005634,GO:0043231,GO:0043227,GO:0097159,GO:1901363,GO:0003677,GO:0008152,GO:0006260,GO:0044424,GO:0044237,GO:0003676,GO:0006950,GO:0034641,GO:0043229,GO:0006807,GO:0043226,GO:1901360,GO:0006725,GO:0006139,GO:0044238,GO:0071704,GO:0005622,GO:0046483,GO:0006259,GO:0033554,GO:0005623,GO:0044464,GO:0090304,GO:0006974,GO:0003674,GO:0044260,GO:1901576,GO:0009058,GO:0044249,GO:0009987,GO:…	binding,nucleus,intracellular membrane-bounded organelle,membrane-bounded organelle,organic cyclic compound binding,heterocyclic compound binding,DNA binding,metabolic process,DNA replication,intracellular part,cellular metabolic process,nucleic acid binding,response to stress,cellular nitrogen compound metabolic process,intracellular organelle,nitrogen compound metabolic process,organelle,organi…	oas03030,oas03420,oas03430,oas03460,oas03440	DNA replication,Nucleotide excision repair,Mismatch repair,Fanconi anemia pathway,Homologous recombination
XM_005679056.3	102175548	DBF4	transcript	7.0943132	3.402248	1.060174717	0.016830748	0.170208527	DBF4 zinc finger	GO:0005488,GO:0097159,GO:1901363,GO:0003676,GO:0043167,GO:0003674,GO:0043169,GO:0046872,GO:0008270,GO:0046914	binding,organic cyclic compound binding,heterocyclic compound binding,nucleic acid binding,ion binding,molecular_function,cation binding,metal ion binding,zinc ion binding,transition metal ion binding	oas04110	Cell cycle
XM_005679093.2	102187023	TMEM60	transcript	8.0789722	9.0216206	-0.159214849	0.02618794	0.21386764	transmembrane protein 60	--	--	--	--
XM_005679112.3	102191760	ORC5	transcript	16.110233	11.658015	0.466655197	0.01691249	0.170486432	origin recognition complex subunit 5	GO:0005488,GO:0005634,GO:0043231,GO:0043227,GO:0097159,GO:1901363,GO:0003824,GO:0036094,GO:0000166,GO:1901265,GO:0043168,GO:0001882,GO:0035639,GO:0005694,GO:0032553,GO:0001883,GO:0032549,GO:0032550,GO:0032555,GO:0008152,GO:0017076,GO:0044427,GO:0006260,GO:0005524,GO:0032559,GO:0044424,GO:0030554,GO:0043234,GO:0044422,GO:0044237,GO:0044446,GO:0034641,GO:0043229,GO:0006807,GO:0043226,GO:1901360,GO:…	binding,nucleus,intracellular membrane-bounded organelle,membrane-bounded organelle,organic cyclic compound binding,heterocyclic compound binding,catalytic activity,small molecule binding,nucleotide binding,nucleoside phosphate binding,anion binding,nucleoside binding,purine ribonucleoside triphosphate binding,chromosome,ribonucleotide binding,purine nucleoside binding,ribonucleoside binding,puri…	oas04110	Cell cycle
XM_005679117.3	102170111	LOC102170111	transcript	9.3415532	6.399211	0.545768407	0.029074765	0.226347588	EF-hand calcium-binding domain-containing protein 10	GO:0005488,GO:0043167,GO:0003674,GO:0005509,GO:0043169,GO:0046872	binding,ion binding,molecular_function,calcium ion binding,cation binding,metal ion binding	--	--
XM_005679153.3	102180281	WNT2	transcript	13.2411562	14.3510464	-0.116126832	0.022387492	0.197414813	Wnt family member 2	GO:0005488,GO:0003674,GO:0032502,GO:0005515,GO:0005102,GO:0009987,GO:0008150,GO:0044707,GO:0032501,GO:0007275,GO:0005576,GO:0044763,GO:0044699,GO:0016055,GO:0050794,GO:0050789,GO:0065007,GO:0050896,GO:0051716,GO:0005575,GO:0007154,GO:0023052,GO:0044700,GO:0007165,GO:0007166	binding,molecular_function,developmental process,protein binding,receptor binding,cellular process,biological_process,single-multicellular organism process,multicellular organismal process,multicellular organismal development,extracellular region,single-organism cellular process,single-organism process,Wnt receptor signaling pathway,regulation of cellular process,regulation of biological process,…	oas05166,oas05200,oas05205,oas04390,oas04550,oas04310,oas04916,oas05217,oas04340	HTLV-I infection,Pathways in cancer,Proteoglycans in cancer,Hippo signaling pathway,Signaling pathways regulating pluripotency of stem cells,Wnt signaling pathway,Melanogenesis,Basal cell carcinoma,Hedgehog signaling pathway
XM_005679162.3	102182277	TES	transcript	4.0102612	0.8962078	2.161791019	0.003186296	0.065046557	testin LIM domain protein	GO:0005488,GO:0097159,GO:1901363,GO:0003824,GO:0036094,GO:0000166,GO:1901265,GO:0043168,GO:0001882,GO:0035639,GO:0032553,GO:0001883,GO:0032549,GO:0032550,GO:0032555,GO:0008152,GO:0017076,GO:0005524,GO:0032559,GO:0030554,GO:0044237,GO:0044238,GO:0071704,GO:0043167,GO:0005623,GO:0044464,GO:0004713,GO:0016773,GO:0003674,GO:0006468,GO:0016740,GO:0006796,GO:0006793,GO:0044260,GO:0016310,GO:0004672,GO:…	binding,organic cyclic compound binding,heterocyclic compound binding,catalytic activity,small molecule binding,nucleotide binding,nucleoside phosphate binding,anion binding,nucleoside binding,purine ribonucleoside triphosphate binding,ribonucleotide binding,purine nucleoside binding,ribonucleoside binding,purine ribonucleoside binding,purine ribonucleotide binding,metabolic process,purine nucleo…	--	--
XM_005679177.3	102186655	DOCK4	transcript	2.8065178	5.1080324	-0.863986467	0.003268422	0.065300917	dedicator of cytokinesis 4	GO:0005488,GO:0003674,GO:0005515	binding,molecular_function,protein binding	oas04015	Rap1 signaling pathway
XM_005679283.3	102172032	HNRNPA2B1	transcript	35.8444042	22.619086	0.664207279	0.01692992	0.170496762	heterogeneous nuclear ribonucleoprotein A2/B1	GO:0005488,GO:0097159,GO:1901363,GO:0003676,GO:0003674	binding,organic cyclic compound binding,heterocyclic compound binding,nucleic acid binding,molecular_function	--	--
XM_005679292.3	102174999	MPP6	transcript	1.6653984	0.1556196	3.419771661	0.027241486	0.218348686	membrane palmitoylated protein 6	GO:0005488,GO:0003674,GO:0005515	binding,molecular_function,protein binding	--	--
XM_005679502.3	102191303	NUP205	transcript	15.2108162	9.8233942	0.63080407	0.001829783	0.046904544	nucleoporin 205	GO:0005634,GO:0043231,GO:0043227,GO:0044424,GO:0043234,GO:0044422,GO:0044446,GO:0043229,GO:0043226,GO:0005622,GO:0005623,GO:0044464,GO:0044428,GO:0032991,GO:0005643,GO:0046930,GO:0005635,GO:0012505,GO:0031967,GO:0031975,GO:0005575,GO:0044425,GO:0016020,GO:0031224,GO:0016021	nucleus,intracellular membrane-bounded organelle,membrane-bounded organelle,intracellular part,protein complex,organelle part,intracellular organelle part,intracellular organelle,organelle,intracellular,cell,cell part,nuclear part,macromolecular complex,nuclear pore,pore complex,nuclear envelope,endomembrane system,organelle envelope,envelope,cellular_component,membrane part,membrane,intrinsic to…	oas03013	RNA transport
XM_005679507.3	102169158	MTPN	transcript	105.5067338	83.5730376	0.336225601	0.001872167	0.047565076	myotrophin	GO:0005488,GO:0003674,GO:0005515	binding,molecular_function,protein binding	--	--
XM_005679509.3	102169734	PTN	transcript	492.4453492	362.363739	0.44252503	0.016104003	0.164819775	pleiotrophin	GO:0005488,GO:0003674,GO:0005515,GO:0005102,GO:0008083	binding,molecular_function,protein binding,receptor binding,growth factor activity	--	--
XM_005679734.3	102179352	KRR1	transcript	39.5550972	43.9260406	-0.151212847	0.026138863	0.21386764	KRR1%2C small subunit processome component homolog	GO:0005488,GO:0097159,GO:1901363,GO:0003676,GO:0003674,GO:0003723	binding,organic cyclic compound binding,heterocyclic compound binding,nucleic acid binding,molecular_function,RNA binding	--	--
XM_005679849.3	102187459	HNRNPA1	transcript	69.1308852	39.4353386	0.809841369	0.029755663	0.228959155	heterogeneous nuclear ribonucleoprotein A1	GO:0005488,GO:0097159,GO:1901363,GO:0008152,GO:0044424,GO:0043234,GO:0044237,GO:0003676,GO:0005622,GO:0005623,GO:0044464,GO:0003674,GO:0032991,GO:0009522,GO:0005515,GO:0042651,GO:0009521,GO:0034357,GO:0009987,GO:0008150,GO:0009579,GO:0044436,GO:0005516,GO:0015979,GO:0005575,GO:0044425,GO:0016020	binding,organic cyclic compound binding,heterocyclic compound binding,metabolic process,intracellular part,protein complex,cellular metabolic process,nucleic acid binding,intracellular,cell,cell part,molecular_function,macromolecular complex,photosystem I,protein binding,thylakoid membrane,photosystem,photosynthetic membrane,cellular process,biological_process,thylakoid,thylakoid part,calmodulin …	oas03040	Spliceosome
XM_005679851.3	102187459	HNRNPA1	transcript	748.676404	598.010962	0.324170355	0.006347848	0.095336966	heterogeneous nuclear ribonucleoprotein A1	GO:0005488,GO:0097159,GO:1901363,GO:0008152,GO:0044424,GO:0043234,GO:0044237,GO:0003676,GO:0005622,GO:0005623,GO:0044464,GO:0003674,GO:0032991,GO:0009522,GO:0005515,GO:0042651,GO:0009521,GO:0034357,GO:0009987,GO:0008150,GO:0009579,GO:0044436,GO:0005516,GO:0015979,GO:0005575,GO:0044425,GO:0016020	binding,organic cyclic compound binding,heterocyclic compound binding,metabolic process,intracellular part,protein complex,cellular metabolic process,nucleic acid binding,intracellular,cell,cell part,molecular_function,macromolecular complex,photosystem I,protein binding,thylakoid membrane,photosystem,photosynthetic membrane,cellular process,biological_process,thylakoid,thylakoid part,calmodulin …	oas03040	Spliceosome
XM_005679907.2	102176855	AAAS	transcript	19.976164	11.8412238	0.754461378	0.003069499	0.064187731	aladin WD repeat nucleoporin	GO:0005488,GO:0003674,GO:0005515	binding,molecular_function,protein binding	oas03013	RNA transport
XM_005679978.3	102171689	RACGAP1	transcript	29.0052422	13.0229344	1.155259105	0.039449305	0.265369986	Rac GTPase activating protein 1	GO:0005488,GO:0042802,GO:0003674,GO:0043015,GO:0015631,GO:0008092,GO:0005515,GO:0009987,GO:0008150,GO:0035556,GO:0044763,GO:0044699,GO:0050794,GO:0050789,GO:0065007,GO:0050896,GO:0051716,GO:0007154,GO:0023052,GO:0044700,GO:0007165	binding,identical protein binding,molecular_function,gamma-tubulin binding,tubulin binding,cytoskeletal protein binding,protein binding,cellular process,biological_process,intracellular signal transduction,single-organism cellular process,single-organism process,regulation of cellular process,regulation of biological process,biological regulation,response to stimulus,cellular response to stimulus…	--	--
XM_005679979.3	102171689	RACGAP1	transcript	8.6421584	3.0258176	1.514066651	0.006911126	0.100285458	Rac GTPase activating protein 1	GO:0005488,GO:0042802,GO:0003674,GO:0043015,GO:0015631,GO:0008092,GO:0005515,GO:0009987,GO:0008150,GO:0035556,GO:0044763,GO:0044699,GO:0050794,GO:0050789,GO:0065007,GO:0050896,GO:0051716,GO:0007154,GO:0023052,GO:0044700,GO:0007165	binding,identical protein binding,molecular_function,gamma-tubulin binding,tubulin binding,cytoskeletal protein binding,protein binding,cellular process,biological_process,intracellular signal transduction,single-organism cellular process,single-organism process,regulation of cellular process,regulation of biological process,biological regulation,response to stimulus,cellular response to stimulus…	--	--
XM_005680002.2	102178700	LOC102178700	transcript	517.9013426	274.9664762	0.913421562	0.001982862	0.049183506	tubulin alpha-1B chain	GO:0003824,GO:0016787,GO:0016817,GO:0016462,GO:0003674,GO:0017111,GO:0016818,GO:0003924	catalytic activity,hydrolase activity,hydrolase activity, acting on acid anhydrides,pyrophosphatase activity,molecular_function,nucleoside-triphosphatase activity,hydrolase activity, acting on acid anhydrides, in phosphorus-containing anhydrides,GTPase activity	oas04145,oas04540	Phagosome,Gap junction
XM_005680049.3	102190298	SLC38A4	transcript	6.223105	4.1938902	0.569345498	0.003507265	0.068103929	solute carrier family 38 member 4	--	--	--	--
XM_005680062.3	102170947	PUS7L	transcript	5.1203666	2.866034	0.837191381	0.047118378	0.291836297	pseudouridylate synthase 7 like	GO:0005488,GO:0097159,GO:1901363,GO:0003824,GO:0008152,GO:0044237,GO:0003676,GO:0034641,GO:0006807,GO:1901360,GO:0006725,GO:0006139,GO:0044238,GO:0071704,GO:0046483,GO:0090304,GO:0003674,GO:0044260,GO:0016853,GO:0043412,GO:0009987,GO:0008150,GO:0043170,GO:0016070,GO:0003723,GO:0009451,GO:0009982,GO:0016866,GO:0001522	binding,organic cyclic compound binding,heterocyclic compound binding,catalytic activity,metabolic process,cellular metabolic process,nucleic acid binding,cellular nitrogen compound metabolic process,nitrogen compound metabolic process,organic cyclic compound metabolic process,cellular aromatic compound metabolic process,nucleobase-containing compound metabolic process,primary metabolic process,o…	--	--
XM_005680065.3	102171575	IRAK4	transcript	14.783713	18.8183614	-0.348132357	0.004444683	0.07585154	interleukin 1 receptor associated kinase 4	GO:0005488,GO:0097159,GO:1901363,GO:0003824,GO:0036094,GO:0000166,GO:1901265,GO:0043168,GO:0001882,GO:0035639,GO:0032553,GO:0001883,GO:0032549,GO:0032550,GO:0032555,GO:0008152,GO:0017076,GO:0005524,GO:0032559,GO:0030554,GO:0044237,GO:0044238,GO:0071704,GO:0043167,GO:0016773,GO:0003674,GO:0006468,GO:0016740,GO:0006796,GO:0006793,GO:0044260,GO:0016310,GO:0004672,GO:0006464,GO:0036211,GO:0005515,GO:…	binding,organic cyclic compound binding,heterocyclic compound binding,catalytic activity,small molecule binding,nucleotide binding,nucleoside phosphate binding,anion binding,nucleoside binding,purine ribonucleoside triphosphate binding,ribonucleotide binding,purine nucleoside binding,ribonucleoside binding,purine ribonucleoside binding,purine ribonucleotide binding,metabolic process,purine nucleo…	oas05164,oas05162,oas04210,oas05140,oas05142,oas04064,oas05133,oas04722,oas05152,oas05145,oas04620	Influenza A,Measles,Apoptosis,Leishmaniasis,Chagas disease (American trypanosomiasis),NF-kappa B signaling pathway,Pertussis,Neurotrophin signaling pathway,Tuberculosis,Toxoplasmosis,Toll-like receptor signaling pathway
XM_005680217.2	102180191	WIF1	transcript	21.001857	29.4784226	-0.48914243	0.046238599	0.289318341	WNT inhibitory factor 1	GO:0005488,GO:0003674,GO:0005515,GO:0009987,GO:0008150,GO:0007155,GO:0022610,GO:0044763,GO:0044699	binding,molecular_function,protein binding,cellular process,biological_process,cell adhesion,biological adhesion,single-organism cellular process,single-organism process	oas04310	Wnt signaling pathway
XM_005680218.3	102180191	WIF1	transcript	15.2187062	28.956544	-0.92804371	0.000946515	0.031529262	WNT inhibitory factor 1	GO:0005488,GO:0003674,GO:0005515,GO:0009987,GO:0008150,GO:0007155,GO:0022610,GO:0044763,GO:0044699	binding,molecular_function,protein binding,cellular process,biological_process,cell adhesion,biological adhesion,single-organism cellular process,single-organism process	oas04310	Wnt signaling pathway
XM_005680287.3	102176101	INHBE	transcript	5.9905504	2.1696926	1.465197904	0.000898272	0.030409594	inhibin beta E subunit	GO:0005488,GO:0003674,GO:0005515,GO:0005102,GO:0008083	binding,molecular_function,protein binding,receptor binding,growth factor activity	oas04550,oas04350	Signaling pathways regulating pluripotency of stem cells,TGF-beta signaling pathway
XM_005680308.3	102180571	STAT6	transcript	15.5522072	25.7479832	-0.727340088	0.01838872	0.18100384	signal transducer and activator of transcription 6	GO:0005488,GO:0005634,GO:0043231,GO:0043227,GO:0003824,GO:0044710,GO:0008152,GO:0044424,GO:0044237,GO:0034641,GO:0055114,GO:0043229,GO:0006807,GO:0043226,GO:1901360,GO:0006725,GO:0006139,GO:0044238,GO:0071704,GO:0005622,GO:0046483,GO:0043167,GO:0005623,GO:0044464,GO:0016491,GO:0090304,GO:0003674,GO:0044260,GO:1901576,GO:0009058,GO:0044249,GO:0005515,GO:0009987,GO:0044271,GO:0018130,GO:0008150,GO:…	binding,nucleus,intracellular membrane-bounded organelle,membrane-bounded organelle,catalytic activity,single-organism metabolic process,metabolic process,intracellular part,cellular metabolic process,cellular nitrogen compound metabolic process,oxidation-reduction process,intracellular organelle,nitrogen compound metabolic process,organelle,organic cyclic compound metabolic process,cellular arom…	oas05161,oas05321,oas04630	Hepatitis B,Inflammatory bowel disease (IBD),Jak-STAT signaling pathway
XM_005680327.3	102185537	PRIM1	transcript	17.5174072	6.600544	1.408132416	0.000662799	0.024170052	primase (DNA) subunit 1	GO:0003824,GO:0008152,GO:0006260,GO:0044237,GO:0034641,GO:0006807,GO:1901360,GO:0006725,GO:0006139,GO:0044238,GO:0071704,GO:0046483,GO:0006259,GO:0006261,GO:0090304,GO:0003674,GO:0016740,GO:0044260,GO:1901576,GO:0009058,GO:0044249,GO:0006269,GO:0016772,GO:0009987,GO:0016779,GO:0044271,GO:0018130,GO:0008150,GO:1901362,GO:0019438,GO:0043170,GO:0032774,GO:0016070,GO:0034645,GO:0034654,GO:0009059,GO:…	catalytic activity,metabolic process,DNA replication,cellular metabolic process,cellular nitrogen compound metabolic process,nitrogen compound metabolic process,organic cyclic compound metabolic process,cellular aromatic compound metabolic process,nucleobase-containing compound metabolic process,primary metabolic process,organic substance metabolic process,heterocycle metabolic process,DNA metabo…	oas03030,oas00240,oas00230,oas01100	DNA replication,Pyrimidine metabolism,Purine metabolism,Metabolic pathways
XM_005680353.3	102190587	PAN2	transcript	1.8567476	2.3658474	-0.349579308	0.028736551	0.224893807	PAN2 poly(A) specific ribonuclease subunit	GO:0008152,GO:0044237,GO:0044238,GO:0071704,GO:0003674,GO:0044260,GO:0006464,GO:0036211,GO:0043412,GO:0009987,GO:0008150,GO:0043170,GO:0016579,GO:0070646,GO:0070647,GO:0044267,GO:0051179,GO:0044763,GO:0051234,GO:0006810,GO:0044699,GO:0019538,GO:0005215,GO:0044765,GO:0055085,GO:0005575,GO:0016020	metabolic process,cellular metabolic process,primary metabolic process,organic substance metabolic process,molecular_function,cellular macromolecule metabolic process,cellular protein modification process,protein modification process,macromolecule modification,cellular process,biological_process,macromolecule metabolic process,protein deubiquitination,protein modification by small protein removal…	oas03018	RNA degradation
XM_005680365.2	102170394	MYL6	transcript	228.5119354	152.111847	0.587137001	0.015546214	0.161644998	myosin light chain 6	GO:0005488,GO:0043167,GO:0003674,GO:0005509,GO:0043169,GO:0046872	binding,ion binding,molecular_function,calcium ion binding,cation binding,metal ion binding	oas04921,oas04270	Oxytocin signaling pathway,Vascular smooth muscle contraction
XM_005680366.2	102170394	MYL6	transcript	311.316223	417.8877136	-0.424734583	0.010110733	0.126399778	myosin light chain 6	GO:0005488,GO:0043167,GO:0003674,GO:0005509,GO:0043169,GO:0046872	binding,ion binding,molecular_function,calcium ion binding,cation binding,metal ion binding	oas04921,oas04270	Oxytocin signaling pathway,Vascular smooth muscle contraction
XM_005680371.3	102172971	PA2G4	transcript	76.9845734	56.0876732	0.456885645	0.043038807	0.277827526	proliferation-associated 2G4	GO:0009987,GO:0008150,GO:0000746,GO:0051704,GO:0044764	cellular process,biological_process,conjugation,multi-organism process,multi-organism cellular process	--	--
XM_005680475.3	102187301	NEDD1	transcript	15.3899478	10.1236096	0.60426456	0.048907073	0.29758801	neural precursor cell expressed%2C developmentally down-regulated 1	GO:0005488,GO:0003674,GO:0005515	binding,molecular_function,protein binding	--	--
XM_005680479.3	102187745	SLC25A3	transcript	182.7164704	195.0468568	-0.094214062	0.039182515	0.264774955	solute carrier family 25 member 3	--	--	--	--
XM_005680504.3	102170204	GAS2L3	transcript	5.631324	1.7273712	1.704896018	7.91E-05	0.007891254	growth arrest specific 2 like 3	GO:0005488,GO:0051726,GO:0007049,GO:0022402,GO:0003674,GO:0048519,GO:0045786,GO:0048523,GO:0005515,GO:0009987,GO:0008150,GO:0007050,GO:0044763,GO:0044699,GO:0050794,GO:0050789,GO:0065007	binding,regulation of cell cycle,cell cycle,cell cycle process,molecular_function,negative regulation of biological process,negative regulation of cell cycle,negative regulation of cellular process,protein binding,cellular process,biological_process,cell cycle arrest,single-organism cellular process,single-organism process,regulation of cellular process,regulation of biological process,biological…	--	--
XM_005680525.3	102175370	CCDC53	transcript	65.7250874	83.3477676	-0.342699403	0.028620492	0.224492655	coiled-coil domain containing 53	GO:0044424,GO:0043234,GO:0005622,GO:0005623,GO:0044464,GO:0032991,GO:0005737,GO:0071203,GO:0044444,GO:0005575	intracellular part,protein complex,intracellular,cell,cell part,macromolecular complex,cytoplasm,WASH complex,cytoplasmic part,cellular_component	--	--
XM_005680537.3	100860838	IGF1	transcript	20.0235764	24.1641276	-0.271167234	0.02877199	0.225001724	insulin like growth factor 1	GO:0005488,GO:0003674,GO:0005515,GO:0005102,GO:0005576,GO:0044423,GO:0005179,GO:0019028,GO:0019012,GO:0005575	binding,molecular_function,protein binding,receptor binding,extracellular region,virion part,hormone activity,viral capsid,virion,cellular_component	oas04068,oas05200,oas05202,oas05205,oas04115,oas04066,oas05215,oas04114,oas05214,oas05218,oas04550,oas04914,oas04152,oas04150,oas04510,oas04151,oas04015,oas05410,oas04960,oas04014,oas04750,oas04730,oas04913,oas05414	FoxO signaling pathway,Pathways in cancer,Transcriptional misregulation in cancer,Proteoglycans in cancer,p53 signaling pathway,HIF-1 signaling pathway,Prostate cancer,Oocyte meiosis,Glioma,Melanoma,Signaling pathways regulating pluripotency of stem cells,Progesterone-mediated oocyte maturation,AMPK signaling pathway,mTOR signaling pathway,Focal adhesion,PI3K-Akt signaling pathway,Rap1 signaling …
XM_005680550.3	102180921	GLT8D2	transcript	28.8989852	44.9793824	-0.638245019	0.000990914	0.032413994	glycosyltransferase 8 domain containing 2	GO:0003824,GO:0003674,GO:0016740,GO:0016757	catalytic activity,molecular_function,transferase activity,transferase activity, transferring glycosyl groups	--	--
XM_005680573.3	102185987	TCP11L2	transcript	6.545632	9.2278696	-0.495465122	0.007257063	0.102370459	t-complex 11 like 2	GO:0008152,GO:0044424,GO:0044237,GO:0043229,GO:0043226,GO:0044238,GO:0071704,GO:0005622,GO:0005623,GO:0044464,GO:0003674,GO:0032991,GO:0044260,GO:1901576,GO:0009058,GO:0044249,GO:0009987,GO:0008150,GO:0043170,GO:0034645,GO:0009059,GO:0043228,GO:0043232,GO:0044267,GO:0005737,GO:0010467,GO:0044444,GO:0019538,GO:0006412,GO:0005198,GO:0003735,GO:0005840,GO:0030529,GO:0005575	metabolic process,intracellular part,cellular metabolic process,intracellular organelle,organelle,primary metabolic process,organic substance metabolic process,intracellular,cell,cell part,molecular_function,macromolecular complex,cellular macromolecule metabolic process,organic substance biosynthetic process,biosynthetic process,cellular biosynthetic process,cellular process,biological_process,m…	--	--
XM_005680660.3	102174280	EIF3D	transcript	96.1654342	105.1926012	-0.129442907	0.0277986	0.221225235	eukaryotic translation initiation factor 3 subunit D	GO:0005488,GO:0005634,GO:0043231,GO:0043227,GO:0097159,GO:1901363,GO:0044424,GO:0043234,GO:0044422,GO:0044446,GO:0003676,GO:0043229,GO:0043226,GO:0043233,GO:0070013,GO:0005622,GO:0031981,GO:0031974,GO:0005623,GO:0044464,GO:0005654,GO:0044451,GO:0044428,GO:0003674,GO:0005852,GO:0008135,GO:0032991,GO:0003743,GO:0003723,GO:0005737,GO:0008023,GO:0044444,GO:0005575	binding,nucleus,intracellular membrane-bounded organelle,membrane-bounded organelle,organic cyclic compound binding,heterocyclic compound binding,intracellular part,protein complex,organelle part,intracellular organelle part,nucleic acid binding,intracellular organelle,organelle,organelle lumen,intracellular organelle lumen,intracellular,nuclear lumen,membrane-enclosed lumen,cell,cell part,nucleo…	oas03013	RNA transport
XM_005680663.3	102175007	IFT27	transcript	8.4643476	6.1981398	0.449563579	0.028099775	0.222084384	intraflagellar transport 27	GO:0005488,GO:0097159,GO:1901363,GO:0036094,GO:0000166,GO:1901265,GO:0043168,GO:0001882,GO:0035639,GO:0032553,GO:0001883,GO:0032549,GO:0032550,GO:0032555,GO:0017076,GO:0043167,GO:0003674,GO:0007264,GO:0009987,GO:0008150,GO:0035556,GO:0005525,GO:0032561,GO:0019001,GO:0044763,GO:0044699,GO:0050794,GO:0050789,GO:0065007,GO:0050896,GO:0051716,GO:0007154,GO:0023052,GO:0044700,GO:0007165	binding,organic cyclic compound binding,heterocyclic compound binding,small molecule binding,nucleotide binding,nucleoside phosphate binding,anion binding,nucleoside binding,purine ribonucleoside triphosphate binding,ribonucleotide binding,purine nucleoside binding,ribonucleoside binding,purine ribonucleoside binding,purine ribonucleotide binding,purine nucleotide binding,ion binding,molecular_fu…	--	--
XM_005680723.3	102190305	PPFIBP1	transcript	11.5931808	15.3504052	-0.405000288	0.031847027	0.236926377	PPFIA binding protein 1	GO:0005488,GO:0005634,GO:0043231,GO:0043227,GO:0097159,GO:1901363,GO:0003677,GO:0044424,GO:0003676,GO:0043229,GO:0043226,GO:0005622,GO:0005623,GO:0044464,GO:0003674,GO:0005515,GO:0043565,GO:0005575	binding,nucleus,intracellular membrane-bounded organelle,membrane-bounded organelle,organic cyclic compound binding,heterocyclic compound binding,DNA binding,intracellular part,nucleic acid binding,intracellular organelle,organelle,intracellular,cell,cell part,molecular_function,protein binding,sequence-specific DNA binding,cellular_component	--	--
XM_005680728.2	102177091	LOC102177091	transcript	37.9828384	28.0824596	0.43567842	0.032044541	0.237246854	60S ribosomal protein L23	GO:0008152,GO:0044424,GO:0044237,GO:0043229,GO:0043226,GO:0044238,GO:0071704,GO:0005622,GO:0005623,GO:0044464,GO:0003674,GO:0032991,GO:0044260,GO:1901576,GO:0009058,GO:0044249,GO:0009987,GO:0008150,GO:0043170,GO:0034645,GO:0009059,GO:0043228,GO:0043232,GO:0044267,GO:0005737,GO:0010467,GO:0044444,GO:0019538,GO:0006412,GO:0005198,GO:0003735,GO:0005840,GO:0030529,GO:0005575	metabolic process,intracellular part,cellular metabolic process,intracellular organelle,organelle,primary metabolic process,organic substance metabolic process,intracellular,cell,cell part,molecular_function,macromolecular complex,cellular macromolecule metabolic process,organic substance biosynthetic process,biosynthetic process,cellular biosynthetic process,cellular process,biological_process,m…	oas03010	Ribosome
XM_005680835.2	102181757	MAGOHB	transcript	20.6640642	12.1502604	0.766136797	0.023682302	0.203217725	mago homolog B%2C exon junction complex core component	GO:0005634,GO:0043231,GO:0043227,GO:0044424,GO:0043229,GO:0043226,GO:0005622,GO:0005623,GO:0044464,GO:0005575	nucleus,intracellular membrane-bounded organelle,membrane-bounded organelle,intracellular part,intracellular organelle,organelle,intracellular,cell,cell part,cellular_component	oas03013,oas03040,oas03015	RNA transport,Spliceosome,mRNA surveillance pathway
XM_005680938.2	102169566	CDCA3	transcript	12.4502956	2.2939626	2.44026622	0.000140962	0.010244902	cell division cycle associated 3	--	--	--	--
XM_005680968.3	100860872	GAPDH	transcript	1225.946802	1638.996436	-0.41891634	0.004281728	0.074290481	glyceraldehyde-3-phosphate dehydrogenase	GO:0044281,GO:0003824,GO:0019752,GO:0044710,GO:0043436,GO:0006082,GO:0008152,GO:0044237,GO:0016627,GO:0055114,GO:0006807,GO:0034622,GO:0044238,GO:0016053,GO:0046394,GO:0071704,GO:0016043,GO:0071840,GO:0043623,GO:1901564,GO:0022607,GO:0044085,GO:0007172,GO:0004713,GO:0016491,GO:0044283,GO:0006520,GO:0065003,GO:0044711,GO:0016773,GO:0003674,GO:0005912,GO:0005924,GO:0005925,GO:0030055,GO:0070161,GO:…	small molecule metabolic process,catalytic activity,carboxylic acid metabolic process,single-organism metabolic process,oxoacid metabolic process,organic acid metabolic process,metabolic process,cellular metabolic process,oxidoreductase activity, acting on the CH-CH group of donors,oxidation-reduction process,nitrogen compound metabolic process,cellular macromolecular complex assembly,primary met…	oas01230,oas01200,oas00010,oas04066,oas01100,oas05010	Biosynthesis of amino acids,Carbon metabolism,Glycolysis / Gluconeogenesis,HIF-1 signaling pathway,Metabolic pathways,Alzheimer's disease
XM_005680981.3	102179645	RAD51AP1	transcript	8.0239078	1.3678808	2.552362512	0.000114644	0.009287514	RAD51 associated protein 1	--	--	--	--
XM_005680998.3	102184128	CCDC77	transcript	6.0230828	3.9974252	0.591431054	0.007133696	0.101981429	coiled-coil domain containing 77	GO:0005634,GO:0043231,GO:0043227,GO:0008152,GO:0044424,GO:0043234,GO:0044422,GO:0044237,GO:0044446,GO:0034641,GO:0043229,GO:0006807,GO:0043226,GO:1901360,GO:0006725,GO:0006139,GO:0044238,GO:0043233,GO:0070013,GO:0071704,GO:0005622,GO:0046483,GO:0031981,GO:0031974,GO:0005623,GO:0044464,GO:0005654,GO:0044451,GO:0090304,GO:0044428,GO:0003674,GO:0032991,GO:0044260,GO:1901576,GO:0009058,GO:0044249,GO:…	nucleus,intracellular membrane-bounded organelle,membrane-bounded organelle,metabolic process,intracellular part,protein complex,organelle part,cellular metabolic process,intracellular organelle part,cellular nitrogen compound metabolic process,intracellular organelle,nitrogen compound metabolic process,organelle,organic cyclic compound metabolic process,cellular aromatic compound metabolic proce…	--	--
XM_005681080.3	102182955	JOSD1	transcript	13.8877468	12.0108168	0.209478285	0.043742369	0.280758716	Josephin domain containing 1	GO:0003824,GO:0016787,GO:0003674,GO:0008238,GO:0008242,GO:0070011,GO:0008233	catalytic activity,hydrolase activity,molecular_function,exopeptidase activity,omega peptidase activity,peptidase activity, acting on L-amino acid peptides,peptidase activity	--	--
XM_005681120.2	102169168	MEI1	transcript	3.7558172	1.2567764	1.579398852	0.001071469	0.033541498	meiotic double-stranded break formation protein 1	--	--	--	--
XM_005681122.3	102169744	CENPM	transcript	7.847819	2.7123868	1.532728839	0.009601637	0.122141751	centromere protein M	--	--	--	--
XM_005681284.3	102175658	ARSJ	transcript	12.4129176	19.751686	-0.670133552	0.000447079	0.019280046	arylsulfatase family member J	GO:0003824,GO:0008152,GO:0016787,GO:0003674,GO:0008150,GO:0008484,GO:0016788	catalytic activity,metabolic process,hydrolase activity,molecular_function,biological_process,sulfuric ester hydrolase activity,hydrolase activity, acting on ester bonds	--	--
XM_005681406.3	102187927	UNC5C	transcript	8.6014658	14.6774488	-0.770946784	0.009396956	0.121068468	unc-5 netrin receptor C	GO:0005488,GO:0003674,GO:0005515,GO:0009987,GO:0008150,GO:0044763,GO:0044699,GO:0050794,GO:0050789,GO:0065007,GO:0050896,GO:0051716,GO:0007154,GO:0023052,GO:0044700,GO:0007165	binding,molecular_function,protein binding,cellular process,biological_process,single-organism cellular process,single-organism process,regulation of cellular process,regulation of biological process,biological regulation,response to stimulus,cellular response to stimulus,cell communication,signaling,single organism signaling,signal transduction	oas04360	Axon guidance
XM_005681456.3	102176682	NCAPG	transcript	32.0210388	8.708679	1.87849431	0.000126938	0.009830091	non-SMC condensin I complex subunit G	GO:0005488,GO:0005634,GO:0043231,GO:0043227,GO:0097159,GO:1901363,GO:0003677,GO:0008152,GO:0044424,GO:0043234,GO:0044422,GO:0044237,GO:0044446,GO:0003676,GO:0034641,GO:0043229,GO:0006807,GO:0043226,GO:1901360,GO:0006725,GO:0006139,GO:0044238,GO:0043233,GO:0070013,GO:0071704,GO:0005622,GO:0046483,GO:0031981,GO:0031974,GO:0005623,GO:0044464,GO:0005654,GO:0044451,GO:0090304,GO:0044428,GO:0003674,GO:…	binding,nucleus,intracellular membrane-bounded organelle,membrane-bounded organelle,organic cyclic compound binding,heterocyclic compound binding,DNA binding,metabolic process,intracellular part,protein complex,organelle part,cellular metabolic process,intracellular organelle part,nucleic acid binding,cellular nitrogen compound metabolic process,intracellular organelle,nitrogen compound metabolic…	--	--
XM_005681489.3	102185819	TBC1D19	transcript	9.9454934	15.5503966	-0.644836525	0.003199306	0.065046557	TBC1 domain family member 19	--	--	--	--
XM_005681551.3	102178714	UCHL1	transcript	61.825946	37.8067696	0.709567826	7.96E-05	0.007891254	ubiquitin C-terminal hydrolase L1	GO:0003824,GO:0044710,GO:0008152,GO:0044237,GO:0009056,GO:1901575,GO:0006629,GO:0044238,GO:0071704,GO:0005622,GO:0005623,GO:0044464,GO:0044248,GO:0016787,GO:0003674,GO:0016740,GO:0044260,GO:1901576,GO:0009058,GO:0008610,GO:0009987,GO:0016741,GO:0008168,GO:0008150,GO:0004843,GO:0043170,GO:0008234,GO:0019783,GO:0030163,GO:0044267,GO:0044257,GO:0051603,GO:0044265,GO:0006511,GO:0019941,GO:0043632,GO:…	catalytic activity,single-organism metabolic process,metabolic process,cellular metabolic process,catabolic process,organic substance catabolic process,lipid metabolic process,primary metabolic process,organic substance metabolic process,intracellular,cell,cell part,cellular catabolic process,hydrolase activity,molecular_function,transferase activity,cellular macromolecule metabolic process,organ…	oas05012	Parkinson's disease
XM_005681578.3	102185448	COMMD8	transcript	14.782122	16.4230534	-0.151868994	0.012254151	0.141508218	COMM domain containing 8	GO:0003824,GO:0008152,GO:0044424,GO:0044237,GO:0034641,GO:0043229,GO:0006807,GO:0043226,GO:1901360,GO:0006725,GO:0006139,GO:0044238,GO:0071704,GO:0005622,GO:0046483,GO:0005623,GO:0044464,GO:0090304,GO:0003674,GO:0016740,GO:0032991,GO:0044260,GO:0016746,GO:1901576,GO:0009058,GO:0044249,GO:0006464,GO:0036211,GO:0043412,GO:0003714,GO:0009987,GO:0044271,GO:0018130,GO:0008150,GO:1901362,GO:0019438,GO:…	catalytic activity,metabolic process,intracellular part,cellular metabolic process,cellular nitrogen compound metabolic process,intracellular organelle,nitrogen compound metabolic process,organelle,organic cyclic compound metabolic process,cellular aromatic compound metabolic process,nucleobase-containing compound metabolic process,primary metabolic process,organic substance metabolic process,int…	--	--
XM_005681602.3	102191686	OCIAD2	transcript	3.3560078	5.3742636	-0.679321016	0.039820171	0.266313408	OCIA domain containing 2	--	--	--	--
XM_005681611.3	102170682	SCFD2	transcript	19.68882	21.88871	-0.152810283	0.030808707	0.233038493	sec1 family domain containing 2	GO:0009987,GO:0008150,GO:0051641,GO:0051649,GO:0016192,GO:0051179,GO:0044763,GO:0051234,GO:0006887,GO:0006810,GO:0044699,GO:0006904,GO:0022406,GO:0048278,GO:0044765,GO:0032940,GO:0046903	cellular process,biological_process,cellular localization,establishment of localization in cell,vesicle-mediated transport,localization,single-organism cellular process,establishment of localization,exocytosis,transport,single-organism process,vesicle docking involved in exocytosis,membrane docking,vesicle docking,single-organism transport,secretion by cell,secretion	--	--
XM_005681615.3	102170957	LNX1	transcript	11.9765428	16.7895582	-0.487352754	0.030170467	0.230729704	ligand of numb-protein X 1	GO:0005488,GO:0003824,GO:0008152,GO:0044237,GO:0044238,GO:0071704,GO:0043167,GO:0003674,GO:0044260,GO:0006464,GO:0036211,GO:0005515,GO:0043412,GO:0009987,GO:0008150,GO:0043170,GO:0016874,GO:0070647,GO:0005576,GO:0044267,GO:0016879,GO:0043169,GO:0009405,GO:0046872,GO:0016567,GO:0016881,GO:0032446,GO:0019538,GO:0004842,GO:0019787,GO:0008270,GO:0051704,GO:0046914,GO:0005575	binding,catalytic activity,metabolic process,cellular metabolic process,primary metabolic process,organic substance metabolic process,ion binding,molecular_function,cellular macromolecule metabolic process,cellular protein modification process,protein modification process,protein binding,macromolecule modification,cellular process,biological_process,macromolecule metabolic process,ligase activity…	--	--
XM_005681623.3	102171773	FIP1L1	transcript	4.6651942	2.6280918	0.827921468	0.009838857	0.124246957	factor interacting with PAPOLA and CPSF1	GO:0003824,GO:0016787,GO:0003674,GO:0008150,GO:0071107,GO:0009725,GO:0070011,GO:0008233,GO:0009719,GO:0010033,GO:0042221,GO:0004175,GO:0004190,GO:0070001,GO:0050896,GO:0005575,GO:0044425,GO:0016020,GO:0031224,GO:0016021	catalytic activity,hydrolase activity,molecular_function,biological_process,response to parathyroid hormone stimulus,response to hormone stimulus,peptidase activity, acting on L-amino acid peptides,peptidase activity,response to endogenous stimulus,response to organic substance,response to chemical stimulus,endopeptidase activity,aspartic-type endopeptidase activity,aspartic-type peptidase activi…	oas03015	mRNA surveillance pathway
XM_005681627.3	102174007	PDGFRA	transcript	299.8135802	528.6760558	-0.818318255	3.47E-05	0.005069767	platelet derived growth factor receptor alpha	GO:0005488,GO:0097159,GO:1901363,GO:0003824,GO:0036094,GO:0000166,GO:1901265,GO:0043168,GO:0001882,GO:0035639,GO:0032553,GO:0001883,GO:0032549,GO:0032550,GO:0032555,GO:0008152,GO:0017076,GO:0005524,GO:0032559,GO:0030554,GO:0044237,GO:0044238,GO:0071704,GO:0043167,GO:0016773,GO:0003674,GO:0006468,GO:0016740,GO:0006796,GO:0006793,GO:0044260,GO:0016310,GO:0004672,GO:0006464,GO:0036211,GO:0005515,GO:…	binding,organic cyclic compound binding,heterocyclic compound binding,catalytic activity,small molecule binding,nucleotide binding,nucleoside phosphate binding,anion binding,nucleoside binding,purine ribonucleoside triphosphate binding,ribonucleotide binding,purine nucleoside binding,ribonucleoside binding,purine ribonucleoside binding,purine ribonucleotide binding,metabolic process,purine nucleo…	oas05166,oas05200,oas05215,oas05214,oas05218,oas04810,oas04510,oas04151,oas05206,oas04015,oas04060,oas04014,oas04540,oas04144,oas04010,oas04020	HTLV-I infection,Pathways in cancer,Prostate cancer,Glioma,Melanoma,Regulation of actin cytoskeleton,Focal adhesion,PI3K-Akt signaling pathway,MicroRNAs in cancer,Rap1 signaling pathway,Cytokine-cytokine receptor interaction,Ras signaling pathway,Gap junction,Endocytosis,MAPK signaling pathway,Calcium signaling pathway
XM_005681738.3	102175015	DCK	transcript	9.5011812	3.0090986	1.658775502	0.003549573	0.068187843	deoxycytidine kinase	GO:0005488,GO:0044281,GO:0097159,GO:1901363,GO:0003824,GO:0044710,GO:0036094,GO:0000166,GO:1901265,GO:0043168,GO:0001882,GO:0035639,GO:0032553,GO:0001883,GO:0032549,GO:0032550,GO:0032555,GO:0008152,GO:0017076,GO:0005524,GO:0032559,GO:0030554,GO:0044237,GO:0034641,GO:0006807,GO:1901360,GO:0006725,GO:0006139,GO:0044238,GO:0071704,GO:0046483,GO:0043167,GO:1901564,GO:0016773,GO:0003674,GO:0055086,GO:…	binding,small molecule metabolic process,organic cyclic compound binding,heterocyclic compound binding,catalytic activity,single-organism metabolic process,small molecule binding,nucleotide binding,nucleoside phosphate binding,anion binding,nucleoside binding,purine ribonucleoside triphosphate binding,ribonucleotide binding,purine nucleoside binding,ribonucleoside binding,purine ribonucleoside bi…	oas00240,oas00230,oas01100	Pyrimidine metabolism,Purine metabolism,Metabolic pathways
XM_005681792.3	102188573	SCARB2	transcript	23.2471214	15.9752498	0.541213594	0.001827231	0.046904544	scavenger receptor class B member 2	GO:0009987,GO:0008150,GO:0007155,GO:0022610,GO:0044763,GO:0044699,GO:0005575,GO:0016020	cellular process,biological_process,cell adhesion,biological adhesion,single-organism cellular process,single-organism process,cellular_component,membrane	oas04142	Lysosome
XM_005681795.3	102189568	CCNI	transcript	29.329671	37.4270392	-0.351720035	0.017534766	0.175229633	cyclin I	GO:0005634,GO:0043231,GO:0043227,GO:0044424,GO:0043229,GO:0043226,GO:0005622,GO:0005623,GO:0044464,GO:0005575	nucleus,intracellular membrane-bounded organelle,membrane-bounded organelle,intracellular part,intracellular organelle,organelle,intracellular,cell,cell part,cellular_component	--	--
XM_005681818.3	102172135	PRKG2	transcript	8.7156328	6.5108362	0.420762572	0.002113898	0.051140288	protein kinase%2C cGMP-dependent%2C type II	GO:0005488,GO:0007049,GO:0097159,GO:1901363,GO:0003824,GO:0036094,GO:0000166,GO:1901265,GO:0043168,GO:0001882,GO:0035639,GO:0032553,GO:0001883,GO:0032549,GO:0032550,GO:0032555,GO:0008152,GO:0017076,GO:0005524,GO:0032559,GO:0030554,GO:0044237,GO:0006950,GO:0034641,GO:0006807,GO:1901360,GO:0006725,GO:0006139,GO:0044238,GO:0071704,GO:0046483,GO:0016043,GO:0071840,GO:0022402,GO:0043167,GO:0006996,GO:…	binding,cell cycle,organic cyclic compound binding,heterocyclic compound binding,catalytic activity,small molecule binding,nucleotide binding,nucleoside phosphate binding,anion binding,nucleoside binding,purine ribonucleoside triphosphate binding,ribonucleotide binding,purine nucleoside binding,ribonucleoside binding,purine ribonucleoside binding,purine ribonucleotide binding,metabolic process,pu…	oas04540,oas04730,oas04611,oas04022,oas04970,oas04713,oas04740	Gap junction,Long-term depression,Platelet activation,cGMP-PKG signaling pathway,Salivary secretion,Circadian entrainment,Olfactory transduction
XM_005681847.3	102178994	PLAC8	transcript	5.7243164	16.6935758	-1.544117695	0.016890366	0.170428708	placenta specific 8	--	--	--	--
XM_005681859.3	102181580	ARHGAP24	transcript	4.903697	1.8064866	1.440683284	0.029194364	0.226938685	Rho GTPase activating protein 24	GO:0005488,GO:0097159,GO:1901363,GO:0003824,GO:0036094,GO:0000166,GO:1901265,GO:0003677,GO:0043168,GO:0001882,GO:0035639,GO:0032553,GO:0001883,GO:0032549,GO:0032550,GO:0032555,GO:0008152,GO:0017076,GO:0005524,GO:0032559,GO:0030554,GO:0044237,GO:0003676,GO:0034641,GO:0006807,GO:1901360,GO:0006725,GO:0006139,GO:0044238,GO:0071704,GO:0046483,GO:0043167,GO:0090304,GO:0016773,GO:0003674,GO:0006468,GO:…	binding,organic cyclic compound binding,heterocyclic compound binding,catalytic activity,small molecule binding,nucleotide binding,nucleoside phosphate binding,DNA binding,anion binding,nucleoside binding,purine ribonucleoside triphosphate binding,ribonucleotide binding,purine nucleoside binding,ribonucleoside binding,purine ribonucleoside binding,purine ribonucleotide binding,metabolic process,p…	--	--
XM_005682110.3	102170503	GDF15	transcript	9.2932032	4.7639758	0.964009869	0.009087487	0.118232755	growth differentiation factor 15	GO:0005488,GO:0003674,GO:0005515,GO:0005102,GO:0008083	binding,molecular_function,protein binding,receptor binding,growth factor activity	--	--
XM_005682126.3	102174923	ABHD8	transcript	5.4760574	7.6195134	-0.476561298	0.010178477	0.126935732	abhydrolase domain containing 8	GO:0003824,GO:0044710,GO:0008152,GO:0044424,GO:0044237,GO:0009056,GO:1901575,GO:0043229,GO:0043226,GO:0006629,GO:0044238,GO:0071704,GO:0005622,GO:0005623,GO:0044464,GO:0016787,GO:0003674,GO:0016042,GO:0016298,GO:0032991,GO:0044260,GO:1901576,GO:0009058,GO:0044249,GO:0009987,GO:0008150,GO:0043170,GO:0034645,GO:0009059,GO:0043228,GO:0043232,GO:0016788,GO:0044267,GO:0004806,GO:0005737,GO:0052689,GO:…	catalytic activity,single-organism metabolic process,metabolic process,intracellular part,cellular metabolic process,catabolic process,organic substance catabolic process,intracellular organelle,organelle,lipid metabolic process,primary metabolic process,organic substance metabolic process,intracellular,cell,cell part,hydrolase activity,molecular_function,lipid catabolic process,lipase activity,m…	--	--
XM_005682134.3	102176780	USE1	transcript	28.1637384	41.4647422	-0.558046275	0.000881649	0.02997544	unconventional SNARE in the ER 1	GO:0005634,GO:0007049,GO:0043231,GO:0043227,GO:0044424,GO:0043229,GO:0043226,GO:0005622,GO:0005623,GO:0044464,GO:0009987,GO:0008150,GO:0044763,GO:0044699,GO:0005575	nucleus,cell cycle,intracellular membrane-bounded organelle,membrane-bounded organelle,intracellular part,intracellular organelle,organelle,intracellular,cell,cell part,cellular process,biological_process,single-organism cellular process,single-organism process,cellular_component	oas04130	SNARE interactions in vesicular transport
XM_005682257.3	102172884	DDX39A	transcript	5.0129932	4.2750552	0.229729229	0.040307078	0.268881106	DEAD-box helicase 39A	GO:0005488,GO:0097159,GO:1901363,GO:0003824,GO:0036094,GO:0000166,GO:1901265,GO:0003677,GO:0043168,GO:0001882,GO:0035639,GO:0032553,GO:0001883,GO:0032549,GO:0032550,GO:0032555,GO:0017076,GO:0005524,GO:0032559,GO:0030554,GO:0003676,GO:0043167,GO:0016787,GO:0003674	binding,organic cyclic compound binding,heterocyclic compound binding,catalytic activity,small molecule binding,nucleotide binding,nucleoside phosphate binding,DNA binding,anion binding,nucleoside binding,purine ribonucleoside triphosphate binding,ribonucleotide binding,purine nucleoside binding,ribonucleoside binding,purine ribonucleoside binding,purine ribonucleotide binding,purine nucleotide b…	--	--
XM_005682262.3	102174925	CCDC130	transcript	1.3878048	1.6641292	-0.261962784	0.038473515	0.261979229	coiled-coil domain containing 130	GO:0005488,GO:0043167,GO:0003674,GO:0043169,GO:0046872,GO:0008270,GO:0046914	binding,ion binding,molecular_function,cation binding,metal ion binding,zinc ion binding,transition metal ion binding	--	--
XM_005682265.3	102175756	STX10	transcript	5.8196698	7.0585182	-0.27842805	0.001859036	0.047355294	syntaxin 10	GO:0005488,GO:0003674,GO:0005515,GO:0046907,GO:0009987,GO:0008150,GO:0051641,GO:0051649,GO:0016192,GO:0048193,GO:0051179,GO:0044763,GO:0051234,GO:0006810,GO:0044699,GO:0044765,GO:0005575,GO:0016020	binding,molecular_function,protein binding,intracellular transport,cellular process,biological_process,cellular localization,establishment of localization in cell,vesicle-mediated transport,Golgi vesicle transport,localization,single-organism cellular process,establishment of localization,transport,single-organism process,single-organism transport,cellular_component,membrane	oas04130	SNARE interactions in vesicular transport
XM_005682266.3	102175756	STX10	transcript	8.6690974	7.8638154	0.140652337	0.002656471	0.058992949	syntaxin 10	GO:0005488,GO:0003674,GO:0005515,GO:0046907,GO:0009987,GO:0008150,GO:0051641,GO:0051649,GO:0016192,GO:0048193,GO:0051179,GO:0044763,GO:0051234,GO:0006810,GO:0044699,GO:0044765,GO:0005575,GO:0016020	binding,molecular_function,protein binding,intracellular transport,cellular process,biological_process,cellular localization,establishment of localization in cell,vesicle-mediated transport,Golgi vesicle transport,localization,single-organism cellular process,establishment of localization,transport,single-organism process,single-organism transport,cellular_component,membrane	oas04130	SNARE interactions in vesicular transport
XM_005682283.3	102180029	DNASE2	transcript	19.0060702	20.3974084	-0.101925598	0.03599343	0.252338777	deoxyribonuclease 2%2C lysosomal	GO:0003824,GO:0008152,GO:0044237,GO:0034641,GO:0006807,GO:1901360,GO:0006725,GO:0006139,GO:0044238,GO:0071704,GO:0046483,GO:0006259,GO:0090304,GO:0016787,GO:0003674,GO:0016894,GO:0044260,GO:0009987,GO:0004531,GO:0016889,GO:0008150,GO:0004520,GO:0043170,GO:0016788,GO:0004536,GO:0004519,GO:0004518	catalytic activity,metabolic process,cellular metabolic process,cellular nitrogen compound metabolic process,nitrogen compound metabolic process,organic cyclic compound metabolic process,cellular aromatic compound metabolic process,nucleobase-containing compound metabolic process,primary metabolic process,organic substance metabolic process,heterocycle metabolic process,DNA metabolic process,nucl…	oas04142	Lysosome
XM_005682285.3	102181201	JUNB	transcript	101.286264	171.7096588	-0.761532659	0.000816057	0.028556497	JunB proto-oncogene%2C AP-1 transcription factor subunit	GO:0005488,GO:0005634,GO:0051726,GO:0007049,GO:0043231,GO:0043227,GO:0097159,GO:1901363,GO:0003677,GO:0008152,GO:0044424,GO:0044237,GO:0003676,GO:0034641,GO:0043229,GO:0006807,GO:0043226,GO:1901360,GO:0006725,GO:0006139,GO:0044238,GO:0071704,GO:0005622,GO:0046483,GO:0051128,GO:0016043,GO:0071840,GO:0022402,GO:0006996,GO:0022607,GO:0044085,GO:0005623,GO:0044464,GO:0044772,GO:1901990,GO:0033043,GO:…	binding,nucleus,regulation of cell cycle,cell cycle,intracellular membrane-bounded organelle,membrane-bounded organelle,organic cyclic compound binding,heterocyclic compound binding,DNA binding,metabolic process,intracellular part,cellular metabolic process,nucleic acid binding,cellular nitrogen compound metabolic process,intracellular organelle,nitrogen compound metabolic process,organelle,organ…	oas04668,oas04380	TNF signaling pathway,Osteoclast differentiation
XM_005682354.3	102181113	ICAM1	transcript	10.3181478	13.6577548	-0.404536321	0.011932342	0.139811539	intercellular adhesion molecule 1	GO:0005488,GO:0097159,GO:1901363,GO:0036094,GO:0000166,GO:1901265,GO:0043168,GO:0001882,GO:0035639,GO:0032553,GO:0001883,GO:0032549,GO:0032550,GO:0032555,GO:0017076,GO:0005524,GO:0032559,GO:0030554,GO:0043167,GO:0003674,GO:0005515,GO:0015833,GO:0009987,GO:0071705,GO:0008150,GO:0007155,GO:0022610,GO:0042886,GO:0051179,GO:0044763,GO:0051234,GO:0006810,GO:0071702,GO:0044699,GO:0044765,GO:0005575,GO:…	binding,organic cyclic compound binding,heterocyclic compound binding,small molecule binding,nucleotide binding,nucleoside phosphate binding,anion binding,nucleoside binding,purine ribonucleoside triphosphate binding,ribonucleotide binding,purine nucleoside binding,ribonucleoside binding,purine ribonucleoside binding,purine ribonucleotide binding,purine nucleotide binding,ATP binding,adenyl ribon…	oas05166,oas05323,oas05164,oas04668,oas04064,oas05169,oas05144,oas05143,oas04670,oas04650,oas05416,oas05150,oas04514	HTLV-I infection,Rheumatoid arthritis,Influenza A,TNF signaling pathway,NF-kappa B signaling pathway,Epstein-Barr virus infection,Malaria,African trypanosomiasis,Leukocyte transendothelial migration,Natural killer cell mediated cytotoxicity,Viral myocarditis,Staphylococcus aureus infection,Cell adhesion molecules (CAMs)
XM_005682371.3	102185554	YIPF2	transcript	16.6006302	15.403649	0.107965857	0.018461148	0.181348496	Yip1 domain family member 2	GO:0003674,GO:0008565,GO:0008150,GO:0008104,GO:0033036,GO:0015031,GO:0045184,GO:0022892,GO:0051179,GO:0051234,GO:0006810,GO:0071702,GO:0005215,GO:0005575,GO:0044425,GO:0016020,GO:0031224,GO:0016021	molecular_function,protein transporter activity,biological_process,protein localization,macromolecule localization,protein transport,establishment of protein localization,substrate-specific transporter activity,localization,establishment of localization,transport,organic substance transport,transporter activity,cellular_component,membrane part,membrane,intrinsic to membrane,integral to membrane	--	--
XM_005682426.3	102176316	RPS28	transcript	1391.906592	1148.374097	0.277469704	0.030769638	0.233000447	ribosomal protein S28	GO:0008152,GO:0044424,GO:0044237,GO:0043229,GO:0043226,GO:0044238,GO:0071704,GO:0005622,GO:0005623,GO:0044464,GO:0003674,GO:0032991,GO:0044260,GO:1901576,GO:0009058,GO:0044249,GO:0009987,GO:0008150,GO:0043170,GO:0034645,GO:0009059,GO:0043228,GO:0043232,GO:0044267,GO:0005737,GO:0010467,GO:0044444,GO:0019538,GO:0006412,GO:0005198,GO:0003735,GO:0005840,GO:0030529,GO:0005575	metabolic process,intracellular part,cellular metabolic process,intracellular organelle,organelle,primary metabolic process,organic substance metabolic process,intracellular,cell,cell part,molecular_function,macromolecular complex,cellular macromolecule metabolic process,organic substance biosynthetic process,biosynthetic process,cellular biosynthetic process,cellular process,biological_process,m…	oas03010	Ribosome
XM_005682510.3	102182026	LONP1	transcript	43.111248	31.693269	0.443887853	0.001936366	0.048610279	lon peptidase 1%2C mitochondrial	GO:0005488,GO:0097159,GO:1901363,GO:0003824,GO:0036094,GO:0000166,GO:1901265,GO:0043168,GO:0001882,GO:0035639,GO:0032553,GO:0001883,GO:0032549,GO:0032550,GO:0032555,GO:0008152,GO:0017076,GO:0005524,GO:0032559,GO:0030554,GO:0044237,GO:0003676,GO:0006950,GO:0034641,GO:0006807,GO:1901360,GO:0006725,GO:0006139,GO:0044238,GO:0071704,GO:0046483,GO:0043167,GO:0006259,GO:0033554,GO:0090304,GO:0016787,GO:…	binding,organic cyclic compound binding,heterocyclic compound binding,catalytic activity,small molecule binding,nucleotide binding,nucleoside phosphate binding,anion binding,nucleoside binding,purine ribonucleoside triphosphate binding,ribonucleotide binding,purine nucleoside binding,ribonucleoside binding,purine ribonucleoside binding,purine ribonucleotide binding,metabolic process,purine nucleo…	--	--
XM_005682572.3	102176034	EEF2	transcript	561.8531126	521.8763366	0.106485023	0.025976291	0.21386764	eukaryotic translation elongation factor 2	GO:0005488,GO:0097159,GO:1901363,GO:0036094,GO:0000166,GO:1901265,GO:0043168,GO:0001882,GO:0035639,GO:0032553,GO:0001883,GO:0032549,GO:0032550,GO:0032555,GO:0017076,GO:0043167,GO:0003674,GO:0005525,GO:0032561,GO:0019001	binding,organic cyclic compound binding,heterocyclic compound binding,small molecule binding,nucleotide binding,nucleoside phosphate binding,anion binding,nucleoside binding,purine ribonucleoside triphosphate binding,ribonucleotide binding,purine nucleoside binding,ribonucleoside binding,purine ribonucleoside binding,purine ribonucleotide binding,purine nucleotide binding,ion binding,molecular_fu…	oas04152,oas04921	AMPK signaling pathway,Oxytocin signaling pathway
XM_005682618.3	102187760	RAD50	transcript	23.401882	18.230296	0.360286571	0.041028124	0.270905525	RAD50 double strand break repair protein	GO:0005488,GO:0097159,GO:1901363,GO:0036094,GO:0000166,GO:1901265,GO:0043168,GO:0001882,GO:0035639,GO:0032553,GO:0001883,GO:0032549,GO:0032550,GO:0032555,GO:0017076,GO:0005524,GO:0032559,GO:0030554,GO:0006950,GO:0043167,GO:0003674,GO:0051607,GO:0002252,GO:0009615,GO:0008150,GO:0002376,GO:0006952,GO:0051707,GO:0009607,GO:0051704,GO:0050896	binding,organic cyclic compound binding,heterocyclic compound binding,small molecule binding,nucleotide binding,nucleoside phosphate binding,anion binding,nucleoside binding,purine ribonucleoside triphosphate binding,ribonucleotide binding,purine nucleoside binding,ribonucleoside binding,purine ribonucleoside binding,purine ribonucleotide binding,purine nucleotide binding,ATP binding,adenyl ribon…	oas03440,oas03450	Homologous recombination,Non-homologous end-joining
XM_005682690.3	102186582	LMNB1	transcript	42.3247238	23.750228	0.83355929	4.56E-06	0.003154072	lamin B1	GO:0044424,GO:0043234,GO:0044422,GO:0044446,GO:0043229,GO:0043226,GO:0005622,GO:0005623,GO:0044464,GO:0003674,GO:0032991,GO:0044430,GO:0005856,GO:0043228,GO:0043232,GO:0005882,GO:0045111,GO:0005198,GO:0005575	intracellular part,protein complex,organelle part,intracellular organelle part,intracellular organelle,organelle,intracellular,cell,cell part,molecular_function,macromolecular complex,cytoskeletal part,cytoskeleton,non-membrane-bounded organelle,intracellular non-membrane-bounded organelle,intermediate filament,intermediate filament cytoskeleton,structural molecule activity,cellular_component	--	--
XM_005682716.3	102169472	LOX	transcript	162.9917114	208.6483428	-0.356274861	0.010660324	0.130651824	lysyl oxidase	GO:0005488,GO:0003824,GO:0044710,GO:0008152,GO:0055114,GO:0043167,GO:0016491,GO:0003674,GO:0008150,GO:0016638,GO:0005507,GO:0016641,GO:0043169,GO:0046872,GO:0046914	binding,catalytic activity,single-organism metabolic process,metabolic process,oxidation-reduction process,ion binding,oxidoreductase activity,molecular_function,biological_process,oxidoreductase activity, acting on the CH-NH2 group of donors,copper ion binding,oxidoreductase activity, acting on the CH-NH2 group of donors, oxygen as acceptor,cation binding,metal ion binding,transition metal ion b…	--	--
XM_005682720.3	102172142	HSD17B4	transcript	35.6239328	45.2750922	-0.345870784	0.006653781	0.098228334	hydroxysteroid 17-beta dehydrogenase 4	GO:0005488,GO:0003824,GO:0008152,GO:0016491,GO:0003674,GO:0005515,GO:0008150	binding,catalytic activity,metabolic process,oxidoreductase activity,molecular_function,protein binding,biological_process	oas00120,oas04146,oas01100	Primary bile acid biosynthesis,Peroxisome,Metabolic pathways
XM_005682722.3	102172621	TNFAIP8	transcript	3.1238538	1.6808308	0.894152432	0.006908247	0.100285458	TNF alpha induced protein 8	GO:0005488,GO:0097159,GO:1901363,GO:0003824,GO:0036094,GO:0000166,GO:1901265,GO:0008152,GO:0044237,GO:0044238,GO:0071704,GO:0016787,GO:0003674,GO:0018144,GO:0016740,GO:0018143,GO:0016829,GO:0044260,GO:0006464,GO:0036211,GO:0016836,GO:0003855,GO:0016835,GO:0043412,GO:0016772,GO:0009987,GO:0016779,GO:0008150,GO:0008237,GO:0043170,GO:0004222,GO:0008234,GO:0003968,GO:0044267,GO:0034062,GO:0044423,GO:…	binding,organic cyclic compound binding,heterocyclic compound binding,catalytic activity,small molecule binding,nucleotide binding,nucleoside phosphate binding,metabolic process,cellular metabolic process,primary metabolic process,organic substance metabolic process,hydrolase activity,molecular_function,RNA-protein covalent cross-linking,transferase activity,nucleic acid-protein covalent cross-li…	--	--
XM_005682754.3	102185738	MXD3	transcript	9.9088728	2.070684	2.258613545	0.003824699	0.070738779	MAX dimerization protein 3	GO:0005488,GO:0003824,GO:0008152,GO:0044237,GO:0009056,GO:0044248,GO:0016787,GO:0003674,GO:0005515,GO:0005096,GO:0006914,GO:0009987,GO:0008150,GO:0008047,GO:0046983,GO:0030695,GO:0060589,GO:0016788,GO:0005576,GO:0009405,GO:0030234,GO:0051179,GO:0051234,GO:0006858,GO:0004536,GO:0006810,GO:0008855,GO:0004529,GO:0016895,GO:0004518,GO:0004527,GO:0051704,GO:0016796,GO:0005575,GO:0016020	binding,catalytic activity,metabolic process,cellular metabolic process,catabolic process,cellular catabolic process,hydrolase activity,molecular_function,protein binding,GTPase activator activity,autophagy,cellular process,biological_process,enzyme activator activity,protein dimerization activity,GTPase regulator activity,nucleoside-triphosphatase regulator activity,hydrolase activity, acting on…	--	--
XM_005682944.3	102176037	SAR1B	transcript	24.7497386	25.161374	-0.023797418	0.002414046	0.055281748	secretion associated Ras related GTPase 1B	GO:0005488,GO:0097159,GO:1901363,GO:0003824,GO:0036094,GO:0000166,GO:1901265,GO:0043168,GO:0001882,GO:0035639,GO:0032553,GO:0001883,GO:0032549,GO:0032550,GO:0032555,GO:0017076,GO:0043167,GO:0016787,GO:0016817,GO:0016462,GO:0003674,GO:0017111,GO:0016818,GO:0007264,GO:0005515,GO:0009987,GO:0008150,GO:0035556,GO:0005525,GO:0032561,GO:0019001,GO:0003924,GO:0043169,GO:0046872,GO:0044763,GO:0031683,GO:…	binding,organic cyclic compound binding,heterocyclic compound binding,catalytic activity,small molecule binding,nucleotide binding,nucleoside phosphate binding,anion binding,nucleoside binding,purine ribonucleoside triphosphate binding,ribonucleotide binding,purine nucleoside binding,ribonucleoside binding,purine ribonucleoside binding,purine ribonucleotide binding,purine nucleotide binding,ion b…	oas04141,oas05134	Protein processing in endoplasmic reticulum,Legionellosis
XM_005682978.3	102184618	KIF20A	transcript	23.644218	7.8716134	1.586756155	0.001038764	0.032819009	kinesin family member 20A	GO:0005488,GO:0097159,GO:1901363,GO:0003824,GO:0036094,GO:0000166,GO:1901265,GO:0043168,GO:0001882,GO:0035639,GO:0032553,GO:0001883,GO:0032549,GO:0032550,GO:0032555,GO:0017076,GO:0005524,GO:0032559,GO:0030554,GO:0043167,GO:0016787,GO:0007017,GO:0016817,GO:0016462,GO:0003674,GO:0017111,GO:0015631,GO:0016818,GO:0008017,GO:0006928,GO:0008092,GO:0007018,GO:0005515,GO:0003777,GO:0009987,GO:0008150,GO:…	binding,organic cyclic compound binding,heterocyclic compound binding,catalytic activity,small molecule binding,nucleotide binding,nucleoside phosphate binding,anion binding,nucleoside binding,purine ribonucleoside triphosphate binding,ribonucleotide binding,purine nucleoside binding,ribonucleoside binding,purine ribonucleoside binding,purine ribonucleotide binding,purine nucleotide binding,ATP b…	--	--
XM_005682987.1	102186684	CDC23	transcript	11.7080726	7.972373	0.554422481	0.008877166	0.116785295	cell division cycle 23	GO:0005488,GO:0005634,GO:0051726,GO:0007049,GO:0043231,GO:0043227,GO:0044424,GO:0043234,GO:0044422,GO:0044446,GO:0043229,GO:0043226,GO:0005622,GO:0051128,GO:0016043,GO:0071840,GO:0022402,GO:0006996,GO:0005623,GO:0044464,GO:0044772,GO:1901990,GO:0033043,GO:0044428,GO:0007346,GO:0003674,GO:0044770,GO:1901987,GO:0007091,GO:0030071,GO:0044784,GO:1902099,GO:0007088,GO:0051783,GO:0032991,GO:0000278,GO:…	binding,nucleus,regulation of cell cycle,cell cycle,intracellular membrane-bounded organelle,membrane-bounded organelle,intracellular part,protein complex,organelle part,intracellular organelle part,intracellular organelle,organelle,intracellular,regulation of cellular component organization,cellular component organization,cellular component organization or biogenesis,cell cycle process,organelle…	oas04110,oas05166,oas04114,oas04914,oas04120	Cell cycle,HTLV-I infection,Oocyte meiosis,Progesterone-mediated oocyte maturation,Ubiquitin mediated proteolysis
XM_005682995.3	102188849	HSPA9	transcript	206.295999	104.8679	0.976142704	0.000602778	0.022970763	heat shock protein family A (Hsp70) member 9	GO:0003824,GO:0008152,GO:0044238,GO:0071704,GO:0016043,GO:0071840,GO:0016773,GO:0003674,GO:0016740,GO:0032502,GO:0005975,GO:0016772,GO:0009987,GO:0008150,GO:0044767,GO:0048869,GO:0009653,GO:0048856,GO:0000902,GO:0032989,GO:0044763,GO:0044699	catalytic activity,metabolic process,primary metabolic process,organic substance metabolic process,cellular component organization,cellular component organization or biogenesis,phosphotransferase activity, alcohol group as acceptor,molecular_function,transferase activity,developmental process,carbohydrate metabolic process,transferase activity, transferring phosphorus-containing groups,cellular p…	oas03018,oas05152	RNA degradation,Tuberculosis
XM_005683015.3	102169862	SPATA24	transcript	11.020291	14.0482306	-0.350226112	0.044777031	0.283933912	spermatogenesis associated 24	GO:0005488,GO:0043234,GO:0006950,GO:0034622,GO:0016043,GO:0071840,GO:0043623,GO:0022607,GO:0044085,GO:0065003,GO:0030674,GO:0060090,GO:0003674,GO:0051258,GO:0043933,GO:0070271,GO:0006461,GO:0005577,GO:0030168,GO:0009611,GO:0032991,GO:0071822,GO:0007596,GO:0007599,GO:0050817,GO:0050878,GO:0005615,GO:0001775,GO:0042060,GO:0005515,GO:0005102,GO:0009987,GO:0065008,GO:0008150,GO:0044421,GO:0044707,GO:…	binding,protein complex,response to stress,cellular macromolecular complex assembly,cellular component organization,cellular component organization or biogenesis,cellular protein complex assembly,cellular component assembly,cellular component biogenesis,macromolecular complex assembly,protein binding, bridging,binding, bridging,molecular_function,protein polymerization,macromolecular complex subu…	--	--
XM_005683099.2	102169284	LARS	transcript	40.8777854	38.5345564	0.085164256	0.035310648	0.249988803	leucyl-tRNA synthetase	GO:0005488,GO:0044281,GO:0097159,GO:1901363,GO:0003824,GO:0019752,GO:0044710,GO:0036094,GO:0000166,GO:1901265,GO:0043436,GO:0006082,GO:0043168,GO:0001882,GO:0035639,GO:0032553,GO:0001883,GO:0032549,GO:0032550,GO:0032555,GO:0008152,GO:0017076,GO:0005524,GO:0032559,GO:0030554,GO:0044237,GO:0034641,GO:0006807,GO:1901360,GO:0006725,GO:0006139,GO:0044238,GO:0071704,GO:0046483,GO:0043167,GO:1901564,GO:…	binding,small molecule metabolic process,organic cyclic compound binding,heterocyclic compound binding,catalytic activity,carboxylic acid metabolic process,single-organism metabolic process,small molecule binding,nucleotide binding,nucleoside phosphate binding,oxoacid metabolic process,organic acid metabolic process,anion binding,nucleoside binding,purine ribonucleoside triphosphate binding,ribon…	oas00970	Aminoacyl-tRNA biosynthesis
XM_005683179.3	102188039	DCTN4	transcript	57.0630478	65.7150336	-0.203666648	0.006984655	0.100681717	dynactin subunit 4	GO:0044424,GO:0043234,GO:0044422,GO:0044446,GO:0043229,GO:0043226,GO:0005622,GO:0005623,GO:0044464,GO:0032991,GO:0005869,GO:0015630,GO:0005875,GO:0044430,GO:0005856,GO:0043228,GO:0043232,GO:0015629,GO:0005575	intracellular part,protein complex,organelle part,intracellular organelle part,intracellular organelle,organelle,intracellular,cell,cell part,macromolecular complex,dynactin complex,microtubule cytoskeleton,microtubule associated complex,cytoskeletal part,cytoskeleton,non-membrane-bounded organelle,intracellular non-membrane-bounded organelle,actin cytoskeleton,cellular_component	oas04962,oas05016	Vasopressin-regulated water reabsorption,Huntington's disease
XM_005683180.3	102188496	SMIM3	transcript	65.2513436	95.2998354	-0.546466114	0.005658508	0.08856758	small integral membrane protein 3	GO:0034622,GO:0016043,GO:0071840,GO:0043623,GO:0006996,GO:0022607,GO:0044085,GO:0097034,GO:0065003,GO:0003674,GO:0043933,GO:0070271,GO:0006461,GO:0008535,GO:0033617,GO:0071822,GO:0033108,GO:0009987,GO:0008150,GO:0044763,GO:0007005,GO:0044699,GO:0005575,GO:0044425,GO:0016020,GO:0004872,GO:0031224,GO:0016021	cellular macromolecular complex assembly,cellular component organization,cellular component organization or biogenesis,cellular protein complex assembly,organelle organization,cellular component assembly,cellular component biogenesis,mitochondrial respiratory chain complex IV biogenesis,macromolecular complex assembly,molecular_function,macromolecular complex subunit organization,protein complex …	--	--
XM_005683183.3	102189207	GPX3	transcript	499.7439208	415.0975586	0.26773857	0.008078139	0.109920712	glutathione peroxidase 3	GO:0003824,GO:0044710,GO:0008152,GO:0004602,GO:0006950,GO:0004601,GO:0016684,GO:0055114,GO:0016209,GO:0016491,GO:0006979,GO:0003674,GO:0008150,GO:0050896	catalytic activity,single-organism metabolic process,metabolic process,glutathione peroxidase activity,response to stress,peroxidase activity,oxidoreductase activity, acting on peroxide as acceptor,oxidation-reduction process,antioxidant activity,oxidoreductase activity,response to oxidative stress,molecular_function,biological_process,response to stimulus	oas00480,oas00590,oas04918	Glutathione metabolism,Arachidonic acid metabolism,Thyroid hormone synthesis
XM_005683188.3	102190510	GM2A	transcript	41.8714738	54.1117188	-0.369973368	0.004827079	0.079252737	GM2 ganglioside activator	--	--	oas04142	Lysosome
XM_005683338.3	102191793	KIAA0141	transcript	8.447649	6.731442	0.327634302	0.025794532	0.21349256	KIAA0141 ortholog	GO:0005488,GO:0003824,GO:0016830,GO:0003674,GO:0016829,GO:0005515,GO:0071771,GO:0005576,GO:0005575	binding,catalytic activity,carbon-carbon lyase activity,molecular_function,lyase activity,protein binding,aldehyde decarbonylase activity,extracellular region,cellular_component	--	--
XM_005683371.3	102185463	HMMR	transcript	13.2630178	3.350944	1.984769594	0.0020952	0.051115723	hyaluronan mediated motility receptor	GO:0008152,GO:0044424,GO:0044237,GO:0009056,GO:0005622,GO:0005623,GO:0044464,GO:0044248,GO:0003674,GO:0008565,GO:0046907,GO:0006914,GO:0009987,GO:0008150,GO:0008104,GO:0051641,GO:0051649,GO:0033036,GO:0015031,GO:0006913,GO:0051169,GO:0045184,GO:0034613,GO:0070727,GO:0006605,GO:0006886,GO:0017038,GO:0006606,GO:0034504,GO:0044744,GO:0051170,GO:0022892,GO:0005737,GO:0051179,GO:0044763,GO:0016482,GO:…	metabolic process,intracellular part,cellular metabolic process,catabolic process,intracellular,cell,cell part,cellular catabolic process,molecular_function,protein transporter activity,intracellular transport,autophagy,cellular process,biological_process,protein localization,cellular localization,establishment of localization in cell,macromolecule localization,protein transport,nucleocytoplasmic…	oas04512	ECM-receptor interaction
XM_005683372.3	102185463	HMMR	transcript	8.6684762	1.494356	2.536254528	0.014044819	0.153006078	hyaluronan mediated motility receptor	GO:0008152,GO:0044424,GO:0044237,GO:0009056,GO:0005622,GO:0005623,GO:0044464,GO:0044248,GO:0003674,GO:0008565,GO:0046907,GO:0006914,GO:0009987,GO:0008150,GO:0008104,GO:0051641,GO:0051649,GO:0033036,GO:0015031,GO:0006913,GO:0051169,GO:0045184,GO:0034613,GO:0070727,GO:0006605,GO:0006886,GO:0017038,GO:0006606,GO:0034504,GO:0044744,GO:0051170,GO:0022892,GO:0005737,GO:0051179,GO:0044763,GO:0016482,GO:…	metabolic process,intracellular part,cellular metabolic process,catabolic process,intracellular,cell,cell part,cellular catabolic process,molecular_function,protein transporter activity,intracellular transport,autophagy,cellular process,biological_process,protein localization,cellular localization,establishment of localization in cell,macromolecule localization,protein transport,nucleocytoplasmic…	oas04512	ECM-receptor interaction
XM_005683382.3	102188941	DHFR	transcript	28.6691142	14.6580766	0.967801521	0.011956553	0.139937453	dihydrofolate reductase	GO:0044281,GO:0003824,GO:0019752,GO:0044710,GO:0043436,GO:0006082,GO:0008152,GO:0044237,GO:0034641,GO:0055114,GO:0006807,GO:1901360,GO:0006725,GO:0006139,GO:0044238,GO:0016053,GO:0046394,GO:0071704,GO:0046483,GO:1901564,GO:0016491,GO:0044283,GO:0006520,GO:0044711,GO:0003674,GO:0055086,GO:0006796,GO:0006793,GO:1901566,GO:1901576,GO:0006544,GO:0009058,GO:0006753,GO:0044249,GO:0009069,GO:1901607,GO:…	small molecule metabolic process,catalytic activity,carboxylic acid metabolic process,single-organism metabolic process,oxoacid metabolic process,organic acid metabolic process,metabolic process,cellular metabolic process,cellular nitrogen compound metabolic process,oxidation-reduction process,nitrogen compound metabolic process,organic cyclic compound metabolic process,cellular aromatic compound…	oas00670,oas01100,oas00790	One carbon pool by folate,Metabolic pathways,Folate biosynthesis
XM_005683427.3	102177795	CETN3	transcript	64.4276164	39.1391976	0.719065042	0.002354677	0.054262002	centrin 3	GO:0005488,GO:0043167,GO:0003674,GO:0005509,GO:0005515,GO:0009987,GO:0008150,GO:0044421,GO:0005578,GO:0031012,GO:0005576,GO:0043169,GO:0046872,GO:0044763,GO:0044699,GO:0050794,GO:0050789,GO:0065007,GO:0050896,GO:0051716,GO:0005575,GO:0007154,GO:0023052,GO:0044700,GO:0007165	binding,ion binding,molecular_function,calcium ion binding,protein binding,cellular process,biological_process,extracellular region part,proteinaceous extracellular matrix,extracellular matrix,extracellular region,cation binding,metal ion binding,single-organism cellular process,single-organism process,regulation of cellular process,regulation of biological process,biological regulation,response …	--	--
XM_005683451.3	102185179	ERAP1	transcript	5.4076662	8.0386288	-0.571943332	9.74E-05	0.008727986	endoplasmic reticulum aminopeptidase 1	GO:0005488,GO:0097159,GO:1901363,GO:0003824,GO:0003677,GO:0008152,GO:0044237,GO:0003676,GO:0034641,GO:0006807,GO:1901360,GO:0006725,GO:0006139,GO:0044238,GO:0071704,GO:0046483,GO:0043167,GO:0006259,GO:0090304,GO:0016787,GO:0016817,GO:0016462,GO:0003674,GO:0016887,GO:0008094,GO:0017111,GO:0016818,GO:0044260,GO:0071103,GO:0016853,GO:0009987,GO:0042623,GO:0008150,GO:0008237,GO:0003918,GO:0061505,GO:…	binding,organic cyclic compound binding,heterocyclic compound binding,catalytic activity,DNA binding,metabolic process,cellular metabolic process,nucleic acid binding,cellular nitrogen compound metabolic process,nitrogen compound metabolic process,organic cyclic compound metabolic process,cellular aromatic compound metabolic process,nucleobase-containing compound metabolic process,primary metabol…	--	--
XM_005683519.3	102171514	SCRG1	transcript	2.9408956	7.1506708	-1.281823016	0.001122236	0.034405293	stimulator of chondrogenesis 1	--	--	--	--
XM_005683526.3	102173564	FDFT1	transcript	11.0585752	17.0054358	-0.62083046	0.022968478	0.200429381	farnesyl-diphosphate farnesyltransferase 1	GO:0007049,GO:0003824,GO:0008152,GO:0044424,GO:0043234,GO:0044422,GO:0044446,GO:0043229,GO:0043226,GO:0005622,GO:0016043,GO:0071840,GO:0022402,GO:0006996,GO:0022607,GO:0044085,GO:0005623,GO:0044464,GO:0065003,GO:0007017,GO:0003674,GO:0043933,GO:0070271,GO:0006461,GO:0016740,GO:0070925,GO:0032991,GO:0071822,GO:0000226,GO:0015630,GO:0009058,GO:0009987,GO:0005875,GO:0008150,GO:0044430,GO:0007010,GO:…	cell cycle,catalytic activity,metabolic process,intracellular part,protein complex,organelle part,intracellular organelle part,intracellular organelle,organelle,intracellular,cellular component organization,cellular component organization or biogenesis,cell cycle process,organelle organization,cellular component assembly,cellular component biogenesis,cell,cell part,macromolecular complex assembly…	oas00100,oas01100	Steroid biosynthesis,Metabolic pathways
XM_005683531.3	102174841	LOC102174841	transcript	7.5568784	5.0656522	0.577042381	0.003935787	0.071636846	L-threonine 3-dehydrogenase%2C mitochondrial	GO:0005488,GO:0003824,GO:0044710,GO:0008152,GO:0055114,GO:1901360,GO:0006629,GO:0044238,GO:0071704,GO:0050662,GO:0048037,GO:0016491,GO:0003674,GO:0016616,GO:1901576,GO:0009058,GO:0008610,GO:0016614,GO:0008202,GO:0008150,GO:1901362,GO:0003854,GO:0016229,GO:0033764,GO:0006694	binding,catalytic activity,single-organism metabolic process,metabolic process,oxidation-reduction process,organic cyclic compound metabolic process,lipid metabolic process,primary metabolic process,organic substance metabolic process,coenzyme binding,cofactor binding,oxidoreductase activity,molecular_function,oxidoreductase activity, acting on the CH-OH group of donors, NAD or NADP as acceptor,o…	oas00260	Glycine, serine and threonine metabolism
XM_005683557.2	102181210	PBK	transcript	17.8552186	4.676272	1.932915044	0.001767492	0.045695397	PDZ binding kinase	GO:0005488,GO:0097159,GO:1901363,GO:0003824,GO:0036094,GO:0000166,GO:1901265,GO:0043168,GO:0001882,GO:0035639,GO:0032553,GO:0001883,GO:0032549,GO:0032550,GO:0032555,GO:0008152,GO:0017076,GO:0005524,GO:0032559,GO:0030554,GO:0044237,GO:0044238,GO:0071704,GO:0043167,GO:0016773,GO:0003674,GO:0006468,GO:0016740,GO:0006796,GO:0006793,GO:0044260,GO:0016310,GO:0004672,GO:0006464,GO:0036211,GO:0043412,GO:…	binding,organic cyclic compound binding,heterocyclic compound binding,catalytic activity,small molecule binding,nucleotide binding,nucleoside phosphate binding,anion binding,nucleoside binding,purine ribonucleoside triphosphate binding,ribonucleotide binding,purine nucleoside binding,ribonucleoside binding,purine ribonucleoside binding,purine ribonucleotide binding,metabolic process,purine nucleo…	--	--
XM_005683558.3	102181498	ESCO2	transcript	8.674372	1.209582	2.842250739	0.000171496	0.011139756	establishment of sister chromatid cohesion N-acetyltransferase 2	--	--	--	--
XM_005683566.3	102183788	DDX58	transcript	1.9909402	6.2471744	-1.649753917	6.06E-05	0.006844335	DEXD/H-box helicase 58	GO:0005488,GO:0097159,GO:1901363,GO:0003824,GO:0036094,GO:0000166,GO:1901265,GO:0003677,GO:0043168,GO:0001882,GO:0035639,GO:0032553,GO:0001883,GO:0032549,GO:0032550,GO:0032555,GO:0017076,GO:0005524,GO:0032559,GO:0030554,GO:0003676,GO:0006950,GO:0043167,GO:0016787,GO:0016817,GO:0003674,GO:0008150,GO:0006952,GO:0050896	binding,organic cyclic compound binding,heterocyclic compound binding,catalytic activity,small molecule binding,nucleotide binding,nucleoside phosphate binding,DNA binding,anion binding,nucleoside binding,purine ribonucleoside triphosphate binding,ribonucleotide binding,purine nucleoside binding,ribonucleoside binding,purine ribonucleoside binding,purine ribonucleotide binding,purine nucleotide b…	oas05161,oas05164,oas05162,oas05168,oas04064,oas05169,oas05160,oas04622,oas04623	Hepatitis B,Influenza A,Measles,Herpes simplex infection,NF-kappa B signaling pathway,Epstein-Barr virus infection,Hepatitis C,RIG-I-like receptor signaling pathway,Cytosolic DNA-sensing pathway
XM_005683754.3	102172262	ANXA1	transcript	108.7024718	51.7285662	1.071351637	0.00192716	0.048496308	annexin A1	GO:0005488,GO:0043168,GO:0043167,GO:0003674,GO:0005509,GO:0005544,GO:0043169,GO:0046872,GO:0005543,GO:0008289	binding,anion binding,ion binding,molecular_function,calcium ion binding,calcium-dependent phospholipid binding,cation binding,metal ion binding,phospholipid binding,lipid binding	--	--
XM_005683789.3	102187133	PCSK5	transcript	10.2974366	20.2274554	-0.974029598	0.000542583	0.02194189	proprotein convertase subtilisin/kexin type 5	GO:0005488,GO:0097159,GO:1901363,GO:0003824,GO:0036094,GO:0000166,GO:1901265,GO:0043168,GO:0001882,GO:0035639,GO:0032553,GO:0001883,GO:0032549,GO:0032550,GO:0032555,GO:0008152,GO:0017076,GO:0005524,GO:0032559,GO:0030554,GO:0044237,GO:0044238,GO:0071704,GO:0043167,GO:0004713,GO:0016787,GO:0016773,GO:0003674,GO:0048519,GO:0006468,GO:0016740,GO:0006796,GO:0016298,GO:0006793,GO:0008081,GO:0044260,GO:…	binding,organic cyclic compound binding,heterocyclic compound binding,catalytic activity,small molecule binding,nucleotide binding,nucleoside phosphate binding,anion binding,nucleoside binding,purine ribonucleoside triphosphate binding,ribonucleotide binding,purine nucleoside binding,ribonucleoside binding,purine ribonucleoside binding,purine ribonucleotide binding,metabolic process,purine nucleo…	--	--
XM_005683802.3	102190784	PSAT1	transcript	123.4709182	47.8839332	1.36655771	1.66E-05	0.003930906	phosphoserine aminotransferase 1	--	--	oas01230,oas01200,oas00260,oas01100,oas00750	Biosynthesis of amino acids,Carbon metabolism,Glycine, serine and threonine metabolism,Metabolic pathways,Vitamin B6 metabolism
XM_005683873.2	102186868	MELK	transcript	6.1418874	1.1299424	2.442432832	7.97E-05	0.007891254	maternal embryonic leucine zipper kinase	GO:0005488,GO:0097159,GO:1901363,GO:0003824,GO:0036094,GO:0000166,GO:1901265,GO:0043168,GO:0001882,GO:0035639,GO:0032553,GO:0001883,GO:0032549,GO:0032550,GO:0032555,GO:0008152,GO:0017076,GO:0005524,GO:0032559,GO:0030554,GO:0044237,GO:0044238,GO:0071704,GO:0043167,GO:0016773,GO:0003674,GO:0006468,GO:0016740,GO:0006796,GO:0006793,GO:0044260,GO:0016310,GO:0004672,GO:0006464,GO:0036211,GO:0043412,GO:…	binding,organic cyclic compound binding,heterocyclic compound binding,catalytic activity,small molecule binding,nucleotide binding,nucleoside phosphate binding,anion binding,nucleoside binding,purine ribonucleoside triphosphate binding,ribonucleotide binding,purine nucleoside binding,ribonucleoside binding,purine ribonucleoside binding,purine ribonucleotide binding,metabolic process,purine nucleo…	--	--
XM_005684015.3	102179386	STC1	transcript	1.249265	6.6238066	-2.406581009	9.91E-06	0.003673567	stanniocalcin 1	GO:0005488,GO:0044710,GO:0008152,GO:0044237,GO:0055114,GO:0071704,GO:0003674,GO:1901576,GO:0009058,GO:0006091,GO:0044249,GO:0005515,GO:0005102,GO:0009061,GO:0015947,GO:0015948,GO:0015975,GO:0043446,GO:0043447,GO:0009987,GO:0008150,GO:0005576,GO:0045333,GO:0005179,GO:0015980,GO:0005575	binding,single-organism metabolic process,metabolic process,cellular metabolic process,oxidation-reduction process,organic substance metabolic process,molecular_function,organic substance biosynthetic process,biosynthetic process,generation of precursor metabolites and energy,cellular biosynthetic process,protein binding,receptor binding,anaerobic respiration,methane metabolic process,methanogene…	--	--
XM_005684021.3	102181035	CDCA2	transcript	7.1843368	1.7698676	2.021213545	0.000127062	0.009830091	cell division cycle associated 2	--	--	--	--
XM_005684039.3	102184810	PTK2B	transcript	0.3805448	2.469454	-2.698053884	0.025871836	0.21386764	protein tyrosine kinase 2 beta	GO:0005488,GO:0097159,GO:1901363,GO:0003824,GO:0036094,GO:0000166,GO:1901265,GO:0003677,GO:0043168,GO:0001882,GO:0035639,GO:0032553,GO:0001883,GO:0032549,GO:0032550,GO:0032555,GO:0008152,GO:0017076,GO:0005524,GO:0032559,GO:0030554,GO:0044237,GO:0003676,GO:0006950,GO:0034641,GO:0006807,GO:1901360,GO:0006725,GO:0034622,GO:0006139,GO:0044238,GO:0071704,GO:0046483,GO:0016043,GO:0071840,GO:0043623,GO:…	binding,organic cyclic compound binding,heterocyclic compound binding,catalytic activity,small molecule binding,nucleotide binding,nucleoside phosphate binding,DNA binding,anion binding,nucleoside binding,purine ribonucleoside triphosphate binding,ribonucleotide binding,purine nucleoside binding,ribonucleoside binding,purine ribonucleoside binding,purine ribonucleotide binding,metabolic process,p…	oas05161,oas04670,oas04912,oas04062,oas04650,oas04020	Hepatitis B,Leukocyte transendothelial migration,GnRH signaling pathway,Chemokine signaling pathway,Natural killer cell mediated cytotoxicity,Calcium signaling pathway
XM_005684046.3	102186869	APTX	transcript	4.1767004	2.6300834	0.667255113	0.023454304	0.202627248	aprataxin	GO:0005488,GO:0043167,GO:0003674,GO:0005515,GO:0043169,GO:0046872	binding,ion binding,molecular_function,protein binding,cation binding,metal ion binding	--	--
XM_005684072.3	102169758	NUDT2	transcript	2.4179036	3.635001	-0.588199034	0.026402984	0.21471535	nudix hydrolase 2	GO:0003824,GO:0016787,GO:0003674	catalytic activity,hydrolase activity,molecular_function	oas00240,oas00230	Pyrimidine metabolism,Purine metabolism
XM_005684136.3	102185465	CTSL	transcript	5.6486084	14.5853746	-1.368555048	0.000307272	0.01596475	cathepsin L	GO:0003824,GO:0008152,GO:0044238,GO:0071704,GO:0016787,GO:0003674,GO:0008150,GO:0043170,GO:0008234,GO:0004197,GO:0070011,GO:0008233,GO:0019538,GO:0006508,GO:0004175	catalytic activity,metabolic process,primary metabolic process,organic substance metabolic process,hydrolase activity,molecular_function,biological_process,macromolecule metabolic process,cysteine-type peptidase activity,cysteine-type endopeptidase activity,peptidase activity, acting on L-amino acid peptides,peptidase activity,protein metabolic process,proteolysis,endopeptidase activity	--	--
XM_005684160.3	102168258	ECM2	transcript	25.9060284	38.7079544	-0.579342212	0.009898103	0.124692107	extracellular matrix protein 2	GO:0005488,GO:0005667,GO:0005634,GO:0043231,GO:0043227,GO:0006352,GO:0016591,GO:0000428,GO:0030880,GO:0055029,GO:0008152,GO:0044424,GO:0043234,GO:0044422,GO:0044237,GO:0044446,GO:0034641,GO:0043229,GO:0006807,GO:0043226,GO:1901360,GO:0006725,GO:0006139,GO:0044238,GO:0043233,GO:0070013,GO:0071704,GO:0005622,GO:0046483,GO:0031981,GO:0031974,GO:0005623,GO:0044464,GO:0005654,GO:0044451,GO:0090304,GO:…	binding,transcription factor complex,nucleus,intracellular membrane-bounded organelle,membrane-bounded organelle,DNA-dependent transcription, initiation,DNA-directed RNA polymerase II, holoenzyme,DNA-directed RNA polymerase complex,RNA polymerase complex,nuclear DNA-directed RNA polymerase complex,metabolic process,intracellular part,protein complex,organelle part,cellular metabolic process,intra…	--	--
XM_005684161.3	102168258	ECM2	transcript	23.5927034	44.562217	-0.917480268	0.009547734	0.121754115	extracellular matrix protein 2	GO:0005488,GO:0005667,GO:0005634,GO:0043231,GO:0043227,GO:0006352,GO:0016591,GO:0000428,GO:0030880,GO:0055029,GO:0008152,GO:0044424,GO:0043234,GO:0044422,GO:0044237,GO:0044446,GO:0034641,GO:0043229,GO:0006807,GO:0043226,GO:1901360,GO:0006725,GO:0006139,GO:0044238,GO:0043233,GO:0070013,GO:0071704,GO:0005622,GO:0046483,GO:0031981,GO:0031974,GO:0005623,GO:0044464,GO:0005654,GO:0044451,GO:0090304,GO:…	binding,transcription factor complex,nucleus,intracellular membrane-bounded organelle,membrane-bounded organelle,DNA-dependent transcription, initiation,DNA-directed RNA polymerase II, holoenzyme,DNA-directed RNA polymerase complex,RNA polymerase complex,nuclear DNA-directed RNA polymerase complex,metabolic process,intracellular part,protein complex,organelle part,cellular metabolic process,intra…	--	--
XM_005684162.2	102168726	ASPN	transcript	93.4684586	160.9378172	-0.783951863	0.003923085	0.071636846	asporin	GO:0005488,GO:0003674,GO:0005515,GO:0008150,GO:0044707,GO:0032501,GO:0003008,GO:0050877,GO:0044699,GO:0007606,GO:0007600,GO:0005575,GO:0044425,GO:0016020,GO:0004872,GO:0004888,GO:0004930,GO:0038023,GO:0004871,GO:0060089,GO:0031224,GO:0016021	binding,molecular_function,protein binding,biological_process,single-multicellular organism process,multicellular organismal process,system process,neurological system process,single-organism process,sensory perception of chemical stimulus,sensory perception,cellular_component,membrane part,membrane,receptor activity,transmembrane signaling receptor activity,G-protein coupled receptor activity,si…	--	--
XM_005684168.3	102170146	CENPP	transcript	8.2382026	2.0784982	1.986788108	0.001659962	0.044454257	centromere protein P	GO:0005694,GO:0008152,GO:0044427,GO:0044424,GO:0044422,GO:0044237,GO:0044446,GO:0034641,GO:0043229,GO:0006807,GO:0043226,GO:0051276,GO:1901360,GO:0006725,GO:0034622,GO:0006139,GO:0044238,GO:0071704,GO:0005622,GO:0046483,GO:0016043,GO:0071840,GO:0006996,GO:0006259,GO:0022607,GO:0044085,GO:0005623,GO:0044464,GO:0090304,GO:0065003,GO:0006325,GO:0043933,GO:0065004,GO:0071824,GO:0034508,GO:0006338,GO:…	chromosome,metabolic process,chromosomal part,intracellular part,organelle part,cellular metabolic process,intracellular organelle part,cellular nitrogen compound metabolic process,intracellular organelle,nitrogen compound metabolic process,organelle,chromosome organization,organic cyclic compound metabolic process,cellular aromatic compound metabolic process,cellular macromolecular complex assem…	--	--
XM_005684222.3	102186397	UBQLN1	transcript	22.8726842	23.8456936	-0.060103065	0.030893981	0.233467657	ubiquilin 1	GO:0005488,GO:0097159,GO:1901363,GO:0003677,GO:0008152,GO:0044237,GO:0009056,GO:0003676,GO:0006950,GO:0034641,GO:1901575,GO:0006807,GO:1901360,GO:0006725,GO:0006139,GO:0044238,GO:0071704,GO:0046483,GO:0006259,GO:0033554,GO:0090304,GO:0044248,GO:0006974,GO:0003674,GO:0044260,GO:0006289,GO:0005515,GO:0009987,GO:0008150,GO:0043170,GO:0003684,GO:0006281,GO:0030163,GO:0044267,GO:0044257,GO:0051603,GO:…	binding,organic cyclic compound binding,heterocyclic compound binding,DNA binding,metabolic process,cellular metabolic process,catabolic process,nucleic acid binding,response to stress,cellular nitrogen compound metabolic process,organic substance catabolic process,nitrogen compound metabolic process,organic cyclic compound metabolic process,cellular aromatic compound metabolic process,nucleobase…	oas04141	Protein processing in endoplasmic reticulum
XM_005684236.3	102171977	CKS2	transcript	13.70389	4.449928	1.622731578	0.001661752	0.044454257	CDC28 protein kinase regulatory subunit 2	GO:0007049,GO:0003824,GO:0008152,GO:0044238,GO:0071704,GO:0016787,GO:0003674,GO:0016538,GO:0004177,GO:0009987,GO:0008150,GO:0043170,GO:0008238,GO:0030234,GO:0044763,GO:0019887,GO:0044699,GO:0070011,GO:0008233,GO:0019207,GO:0019538,GO:0006508	cell cycle,catalytic activity,metabolic process,primary metabolic process,organic substance metabolic process,hydrolase activity,molecular_function,cyclin-dependent protein serine/threonine kinase regulator activity,aminopeptidase activity,cellular process,biological_process,macromolecule metabolic process,exopeptidase activity,enzyme regulator activity,single-organism cellular process,protein ki…	oas05200,oas05222	Pathways in cancer,Small cell lung cancer
XM_005684303.3	102190414	PTGR1	transcript	31.5450284	42.6579026	-0.435400383	0.003032231	0.063922869	prostaglandin reductase 1	GO:0044710,GO:0008152,GO:0055114,GO:0008150	single-organism metabolic process,metabolic process,oxidation-reduction process,biological_process	--	--
XM_005684318.3	102170516	SLC31A1	transcript	29.6168896	20.8810124	0.504228474	7.14E-05	0.007441257	solute carrier family 31 member 1	GO:0044281,GO:0003824,GO:0019752,GO:0044710,GO:0043436,GO:0006082,GO:0008152,GO:0044237,GO:0034641,GO:0006807,GO:1901360,GO:0044238,GO:0016053,GO:0046394,GO:0071704,GO:0046483,GO:1901564,GO:0044283,GO:0016787,GO:0044711,GO:0003674,GO:0018189,GO:0018212,GO:0072350,GO:0072351,GO:0016860,GO:1901566,GO:0044260,GO:0006812,GO:1901576,GO:0009058,GO:0044249,GO:0006464,GO:0036211,GO:0016853,GO:0034220,GO:…	small molecule metabolic process,catalytic activity,carboxylic acid metabolic process,single-organism metabolic process,oxoacid metabolic process,organic acid metabolic process,metabolic process,cellular metabolic process,cellular nitrogen compound metabolic process,nitrogen compound metabolic process,organic cyclic compound metabolic process,primary metabolic process,organic acid biosynthetic pr…	oas04978	Mineral absorption
XM_005684350.3	102178448	TNFSF15	transcript	20.8055092	9.5466448	1.12389991	0.003247073	0.065148316	tumor necrosis factor superfamily member 15	GO:0005488,GO:0003824,GO:0044710,GO:0008152,GO:0055114,GO:0016491,GO:0003674,GO:0005515,GO:0005102,GO:0008150,GO:0002376,GO:0005164,GO:0032813,GO:0005126,GO:0006955,GO:0016668,GO:0047134,GO:0016667,GO:0016651,GO:0050896,GO:0005575,GO:0016020	binding,catalytic activity,single-organism metabolic process,metabolic process,oxidation-reduction process,oxidoreductase activity,molecular_function,protein binding,receptor binding,biological_process,immune system process,tumor necrosis factor receptor binding,tumor necrosis factor receptor superfamily binding,cytokine receptor binding,immune response,oxidoreductase activity, acting on a sulfur…	oas04060	Cytokine-cytokine receptor interaction
XM_005684448.2	102169289	HMGN3	transcript	83.2917542	57.7441118	0.528499836	0.029286323	0.227357304	high mobility group nucleosomal binding domain 3	GO:0005488,GO:0005634,GO:0043231,GO:0043227,GO:0097159,GO:1901363,GO:0003677,GO:0005694,GO:0044427,GO:0044424,GO:0044422,GO:0044446,GO:0003676,GO:0043229,GO:0043226,GO:0000785,GO:0005622,GO:0005623,GO:0044464,GO:0003674,GO:0031490,GO:0031492,GO:0031491,GO:0043566,GO:0003682,GO:0043228,GO:0043232,GO:0005575	binding,nucleus,intracellular membrane-bounded organelle,membrane-bounded organelle,organic cyclic compound binding,heterocyclic compound binding,DNA binding,chromosome,chromosomal part,intracellular part,organelle part,intracellular organelle part,nucleic acid binding,intracellular organelle,organelle,chromatin,intracellular,cell,cell part,molecular_function,chromatin DNA binding,nucleosomal DNA…	--	--
XM_005684480.2	102179949	CENPW	transcript	25.777069	7.5941446	1.763128856	3.57E-06	0.003060632	centromere protein W	GO:0005488,GO:0007049,GO:0097159,GO:1901363,GO:0003677,GO:0003676,GO:0051276,GO:0034622,GO:0016043,GO:0071840,GO:0022402,GO:0043623,GO:0006996,GO:0022607,GO:0044085,GO:0065003,GO:0003674,GO:0043933,GO:0070271,GO:0065004,GO:0071824,GO:0006461,GO:0070925,GO:0034508,GO:0000278,GO:0071822,GO:0048285,GO:0000280,GO:0007067,GO:0051382,GO:0051383,GO:0009987,GO:0008150,GO:0044763,GO:0044699	binding,cell cycle,organic cyclic compound binding,heterocyclic compound binding,DNA binding,nucleic acid binding,chromosome organization,cellular macromolecular complex assembly,cellular component organization,cellular component organization or biogenesis,cell cycle process,cellular protein complex assembly,organelle organization,cellular component assembly,cellular component biogenesis,macromol…	--	--
XM_005684517.3	102191242	GJA1	transcript	462.0792176	309.462958	0.578373472	0.01056112	0.130049427	gap junction protein alpha 1	GO:0006950,GO:0003674,GO:0009611,GO:0015672,GO:0006812,GO:0032502,GO:0042060,GO:0008519,GO:0015101,GO:0015696,GO:0009987,GO:0071705,GO:0008150,GO:0022890,GO:0044767,GO:0048856,GO:0008324,GO:0007155,GO:0022610,GO:0040007,GO:0022892,GO:0008509,GO:0051179,GO:0044763,GO:0006811,GO:0015698,GO:0009888,GO:0051234,GO:0006810,GO:0031099,GO:0042246,GO:0048589,GO:0044699,GO:0015075,GO:0022891,GO:0005215,GO:…	response to stress,molecular_function,response to wounding,monovalent inorganic cation transport,cation transport,developmental process,wound healing,ammonium transmembrane transporter activity,organic cation transmembrane transporter activity,ammonium transport,cellular process,nitrogen compound transport,biological_process,inorganic cation transmembrane transporter activity,single-organism deve…	oas04540,oas05412	Gap junction,Arrhythmogenic right ventricular cardiomyopathy (ARVC)
XM_005684571.3	102182228	AMD1	transcript	19.1967742	20.1745296	-0.071671132	0.012765884	0.144938592	adenosylmethionine decarboxylase 1	GO:0003824,GO:0008152,GO:0044237,GO:0034641,GO:0006807,GO:0071704,GO:1901564,GO:0016830,GO:0003674,GO:0016829,GO:1901566,GO:1901576,GO:0009058,GO:0044249,GO:0016831,GO:0009987,GO:0044271,GO:0008150,GO:0006597,GO:0008215,GO:0004014,GO:0006595,GO:0006596,GO:0008216,GO:0008295,GO:0009309,GO:0042401,GO:0006915,GO:0012501,GO:0006576,GO:0044106,GO:0044763,GO:0008219,GO:0016265,GO:0044699,GO:0009308	catalytic activity,metabolic process,cellular metabolic process,cellular nitrogen compound metabolic process,nitrogen compound metabolic process,organic substance metabolic process,organonitrogen compound metabolic process,carbon-carbon lyase activity,molecular_function,lyase activity,organonitrogen compound biosynthetic process,organic substance biosynthetic process,biosynthetic process,cellular…	oas00330,oas00270,oas01100	Arginine and proline metabolism,Cysteine and methionine metabolism,Metabolic pathways
XM_005684666.3	102190879	MANEA	transcript	9.965835	6.3056508	0.660345411	0.003754874	0.070307363	mannosidase endo-alpha	GO:0005488,GO:0003674,GO:0005515,GO:0005102,GO:0008083	binding,molecular_function,protein binding,receptor binding,growth factor activity	--	--
XM_005684757.3	102170149	STX7	transcript	28.6189692	28.6433556	-0.001228806	0.038816906	0.262988331	syntaxin 7	GO:0005488,GO:0005634,GO:0043231,GO:0043227,GO:0005694,GO:0044427,GO:0044424,GO:0043234,GO:0044422,GO:0044446,GO:0043229,GO:0043226,GO:0043233,GO:0070013,GO:0005622,GO:0031981,GO:0031974,GO:0016043,GO:0071840,GO:0006996,GO:0005623,GO:0044464,GO:0007017,GO:0044428,GO:0003674,GO:0007059,GO:0032991,GO:0006928,GO:0048870,GO:0051674,GO:0000226,GO:0000775,GO:0005819,GO:0015630,GO:0005515,GO:0000228,GO:…	binding,nucleus,intracellular membrane-bounded organelle,membrane-bounded organelle,chromosome,chromosomal part,intracellular part,protein complex,organelle part,intracellular organelle part,intracellular organelle,organelle,organelle lumen,intracellular organelle lumen,intracellular,nuclear lumen,membrane-enclosed lumen,cellular component organization,cellular component organization or biogenesi…	oas04145,oas04130	Phagosome,SNARE interactions in vesicular transport
XM_005684789.3	102178359	HBS1L	transcript	22.8235748	23.7748148	-0.058909328	0.00881185	0.116515974	HBS1 like translational GTPase	GO:0005634,GO:0043231,GO:0043227,GO:0008152,GO:0044424,GO:0044237,GO:0034641,GO:0043229,GO:0006807,GO:0043226,GO:1901360,GO:0006725,GO:0006139,GO:0044238,GO:0071704,GO:0005622,GO:0046483,GO:0005623,GO:0044464,GO:0090304,GO:0048519,GO:0048523,GO:0045934,GO:0051172,GO:0045892,GO:0051253,GO:0044260,GO:1901576,GO:0009058,GO:0044249,GO:0010629,GO:0010558,GO:0031327,GO:2000113,GO:0009890,GO:0031324,GO:…	nucleus,intracellular membrane-bounded organelle,membrane-bounded organelle,metabolic process,intracellular part,cellular metabolic process,cellular nitrogen compound metabolic process,intracellular organelle,nitrogen compound metabolic process,organelle,organic cyclic compound metabolic process,cellular aromatic compound metabolic process,nucleobase-containing compound metabolic process,primary …	oas03015,oas05134	mRNA surveillance pathway,Legionellosis
XM_005684823.3	102189125	NT5E	transcript	95.9612792	131.4955122	-0.454489268	0.01021733	0.12717211	5'-nucleotidase ecto	GO:0044281,GO:0003824,GO:0044710,GO:0008152,GO:0044237,GO:0009056,GO:0046434,GO:0009166,GO:0034641,GO:1901575,GO:1901292,GO:0006807,GO:1901360,GO:0006725,GO:0006139,GO:0044238,GO:0071704,GO:0046483,GO:0044248,GO:0016787,GO:0003674,GO:0034655,GO:0055086,GO:0019439,GO:0044270,GO:0006796,GO:1901361,GO:0006793,GO:0046700,GO:0006753,GO:0009117,GO:0009987,GO:0008150,GO:0019637	small molecule metabolic process,catalytic activity,single-organism metabolic process,metabolic process,cellular metabolic process,catabolic process,organophosphate catabolic process,nucleotide catabolic process,cellular nitrogen compound metabolic process,organic substance catabolic process,nucleoside phosphate catabolic process,nitrogen compound metabolic process,organic cyclic compound metabol…	oas00240,oas00760,oas00230,oas01100	Pyrimidine metabolism,Nicotinate and nicotinamide metabolism,Purine metabolism,Metabolic pathways
XM_005684854.3	102177166	VTA1	transcript	15.3872702	15.351205	0.003385406	0.006834933	0.100049943	vesicle trafficking 1	--	--	oas04144	Endocytosis
XM_005684926.2	102175295	RGS17	transcript	2.9880166	5.9474908	-0.993092972	0.003723449	0.07023196	regulator of G-protein signaling 17	--	--	--	--
XM_005685091.3	102179951	GNPNAT1	transcript	16.554893	11.2885094	0.552402689	0.007216324	0.102370459	glucosamine-phosphate N-acetyltransferase 1	GO:0003824,GO:0008152,GO:0044424,GO:0043234,GO:0044237,GO:0005622,GO:0005623,GO:0044464,GO:0003674,GO:0016740,GO:0016747,GO:0032991,GO:0016746,GO:0006091,GO:0009521,GO:0034357,GO:0016407,GO:0009987,GO:0016410,GO:0008080,GO:0008150,GO:0009579,GO:0044436,GO:0015979,GO:0009523,GO:0019684,GO:0005575,GO:0044425,GO:0016020,GO:0031224,GO:0016021	catalytic activity,metabolic process,intracellular part,protein complex,cellular metabolic process,intracellular,cell,cell part,molecular_function,transferase activity,transferase activity, transferring acyl groups other than amino-acyl groups,macromolecular complex,transferase activity, transferring acyl groups,generation of precursor metabolites and energy,photosystem,photosynthetic membrane,ac…	oas00520	Amino sugar and nucleotide sugar metabolism
XM_005685132.2	102191050	LCTL	transcript	9.1294994	25.8872562	-1.503634402	0.018915936	0.182030858	lactase like	GO:0003824,GO:0008152,GO:0044238,GO:0071704,GO:0016787,GO:0003674,GO:0005975,GO:0008150,GO:0016798,GO:0004553	catalytic activity,metabolic process,primary metabolic process,organic substance metabolic process,hydrolase activity,molecular_function,carbohydrate metabolic process,biological_process,hydrolase activity, acting on glycosyl bonds,hydrolase activity, hydrolyzing O-glycosyl compounds	--	--
XM_005685152.3	102172158	ANP32A	transcript	42.5297394	32.9760788	0.367052157	8.33E-05	0.008014384	acidic nuclear phosphoprotein 32 family member A	GO:0005488,GO:0043234,GO:0005623,GO:0044464,GO:0003674,GO:0032991,GO:0015672,GO:0006812,GO:0005515,GO:0008150,GO:0030001,GO:0022890,GO:0008324,GO:0046873,GO:0022843,GO:0015077,GO:0005244,GO:0022832,GO:0022892,GO:0051179,GO:0006811,GO:0051234,GO:0006810,GO:0005261,GO:0044699,GO:0015081,GO:0015075,GO:0022891,GO:0034702,GO:0034703,GO:0005272,GO:0001518,GO:0005248,GO:0034706,GO:0071944,GO:0005215,GO:…	binding,protein complex,cell,cell part,molecular_function,macromolecular complex,monovalent inorganic cation transport,cation transport,protein binding,biological_process,metal ion transport,inorganic cation transmembrane transporter activity,cation transmembrane transporter activity,metal ion transmembrane transporter activity,voltage-gated cation channel activity,monovalent inorganic cation tra…	--	--
XM_005685176.3	102178731	PKM	transcript	537.3304628	752.1168946	-0.485147273	0.049204322	0.298287955	pyruvate kinase%2C muscle	GO:0005488,GO:0003824,GO:0044710,GO:0008152,GO:0019318,GO:0006096,GO:0005996,GO:0044237,GO:0009056,GO:0046365,GO:0006006,GO:0006007,GO:0019320,GO:1901575,GO:0055114,GO:0044724,GO:0044238,GO:0071704,GO:0043167,GO:0044723,GO:0016773,GO:0016052,GO:0003674,GO:0016740,GO:0030955,GO:0031420,GO:0006091,GO:0005975,GO:0000287,GO:0016772,GO:0009987,GO:0008150,GO:0004743,GO:0016301,GO:0043169,GO:0046872	binding,catalytic activity,single-organism metabolic process,metabolic process,hexose metabolic process,glycolysis,monosaccharide metabolic process,cellular metabolic process,catabolic process,monosaccharide catabolic process,glucose metabolic process,glucose catabolic process,hexose catabolic process,organic substance catabolic process,oxidation-reduction process,single-organism carbohydrate cat…	oas05203,oas01230,oas01200,oas00010,oas00620,oas00230,oas01100,oas04930	Viral carcinogenesis,Biosynthesis of amino acids,Carbon metabolism,Glycolysis / Gluconeogenesis,Pyruvate metabolism,Purine metabolism,Metabolic pathways,Type II diabetes mellitus
XM_005685220.3	102189760	TM9SF1	transcript	10.8379162	13.1380034	-0.277658647	0.015540483	0.161644998	transmembrane 9 superfamily member 1	GO:0005488,GO:0097159,GO:1901363,GO:0003824,GO:0036094,GO:0000166,GO:1901265,GO:0003677,GO:0043168,GO:0001882,GO:0035639,GO:0032553,GO:0001883,GO:0032549,GO:0032550,GO:0032555,GO:0008152,GO:0017076,GO:0005524,GO:0032559,GO:0030554,GO:0044237,GO:0003676,GO:0034641,GO:0006807,GO:1901360,GO:0006725,GO:0006139,GO:0044238,GO:0071704,GO:0046483,GO:0043167,GO:0090304,GO:0016787,GO:0016817,GO:0016462,GO:…	binding,organic cyclic compound binding,heterocyclic compound binding,catalytic activity,small molecule binding,nucleotide binding,nucleoside phosphate binding,DNA binding,anion binding,nucleoside binding,purine ribonucleoside triphosphate binding,ribonucleotide binding,purine nucleoside binding,ribonucleoside binding,purine ribonucleoside binding,purine ribonucleotide binding,metabolic process,p…	--	--
XM_005685253.3	102174477	C10H14orf119	transcript	18.117202	19.413068	-0.099667972	0.024376059	0.207146677	chromosome 10 C14orf119 homolog	--	--	--	--
XM_005685255.1	102175024	PSMB5	transcript	78.8057892	65.3241668	0.270684798	0.045451173	0.286113897	proteasome subunit beta 5	GO:0003824,GO:0008152,GO:0044424,GO:0043234,GO:0044237,GO:0009056,GO:1901575,GO:0044238,GO:0071704,GO:0005622,GO:0005623,GO:0044464,GO:0044248,GO:0016787,GO:0003674,GO:0032991,GO:0044260,GO:0009987,GO:0008150,GO:0004298,GO:0070003,GO:0043170,GO:0005839,GO:0030163,GO:0044267,GO:0044257,GO:0051603,GO:0044265,GO:0000502,GO:0070011,GO:0008233,GO:0009057,GO:0019538,GO:0006508,GO:0004175,GO:0005575	catalytic activity,metabolic process,intracellular part,protein complex,cellular metabolic process,catabolic process,organic substance catabolic process,primary metabolic process,organic substance metabolic process,intracellular,cell,cell part,cellular catabolic process,hydrolase activity,molecular_function,macromolecular complex,cellular macromolecule metabolic process,cellular process,biologica…	oas03050	Proteasome
XM_005685273.3	102178451	MRPL52	transcript	4.059348	4.0287986	0.010898338	0.019520592	0.184434106	mitochondrial ribosomal protein L52	GO:0005634,GO:0043231,GO:0043227,GO:0008152,GO:0044424,GO:0044237,GO:0034641,GO:0043229,GO:0006807,GO:0043226,GO:1901360,GO:0006725,GO:0006139,GO:0044238,GO:0071704,GO:0005622,GO:0046483,GO:0005623,GO:0044464,GO:0090304,GO:0044260,GO:1901576,GO:0009058,GO:0044249,GO:0009987,GO:0044271,GO:0018130,GO:0008150,GO:1901362,GO:0019438,GO:0043170,GO:0032774,GO:0006351,GO:0016070,GO:0034645,GO:0034654,GO:…	nucleus,intracellular membrane-bounded organelle,membrane-bounded organelle,metabolic process,intracellular part,cellular metabolic process,cellular nitrogen compound metabolic process,intracellular organelle,nitrogen compound metabolic process,organelle,organic cyclic compound metabolic process,cellular aromatic compound metabolic process,nucleobase-containing compound metabolic process,primary …	--	--
XM_005685277.3	102179771	OXA1L	transcript	30.5381268	36.6975128	-0.265070716	0.001609947	0.043916492	OXA1L%2C mitochondrial inner membrane protein	GO:0016043,GO:0071840,GO:0009987,GO:0008150,GO:0008104,GO:0051641,GO:0033036,GO:0051205,GO:0051668,GO:0034613,GO:0070727,GO:0051179,GO:0044763,GO:0016044,GO:0044699,GO:0061024,GO:0005575,GO:0044425,GO:0016020,GO:0031224,GO:0016021	cellular component organization,cellular component organization or biogenesis,cellular process,biological_process,protein localization,cellular localization,macromolecule localization,protein insertion into membrane,localization within membrane,cellular protein localization,cellular macromolecule localization,localization,single-organism cellular process,cellular membrane organization,single-orga…	oas03060	Protein export
XM_005685282.3	100860963	DAD1	transcript	122.9606736	102.3268324	0.265012472	0.048348892	0.295930527	defender against cell death 1	GO:0043231,GO:0043227,GO:0003824,GO:0044424,GO:0043234,GO:0044422,GO:0044446,GO:0043229,GO:0043226,GO:0005622,GO:0005623,GO:0044464,GO:0003674,GO:0016740,GO:0032991,GO:0004579,GO:0008250,GO:0004576,GO:0016757,GO:0005783,GO:0005789,GO:0044432,GO:0042175,GO:0012505,GO:0005737,GO:0031090,GO:0016758,GO:0044444,GO:0005575,GO:0044425,GO:0016020,GO:0031224,GO:0016021	intracellular membrane-bounded organelle,membrane-bounded organelle,catalytic activity,intracellular part,protein complex,organelle part,intracellular organelle part,intracellular organelle,organelle,intracellular,cell,cell part,molecular_function,transferase activity,macromolecular complex,dolichyl-diphosphooligosaccharide-protein glycotransferase activity,oligosaccharyltransferase complex,oligo…	oas04141,oas01100,oas00510	Protein processing in endoplasmic reticulum,Metabolic pathways,N-Glycan biosynthesis
XM_005685399.3	102176126	LOC102176126	transcript	38.2721412	73.489731	-0.941248053	0.001170846	0.035068025	ribonuclease 4	--	--	--	--
XM_005685405.2	100860967	APEX1	transcript	30.3012172	28.7259558	0.077020851	0.006518709	0.096646131	apurinic/apyrimidinic endodeoxyribonuclease 1	--	--	oas03410	Base excision repair
XM_005685407.2	100860967	APEX1	transcript	2.2538684	6.4363278	-1.513834523	0.019842441	0.186038345	apurinic/apyrimidinic endodeoxyribonuclease 1	--	--	oas03410	Base excision repair
XM_005685409.3	100861320	OSGEP	transcript	16.3522764	11.3323924	0.529039024	0.004381556	0.075272317	O-sialoglycoprotein endopeptidase	GO:0003824,GO:0008152,GO:0003674,GO:0009058,GO:0008150	catalytic activity,metabolic process,molecular_function,biosynthetic process,biological_process	--	--
XM_005685462.3	102170321	ARHGAP11A	transcript	7.9418468	2.7894778	1.509479461	2.54E-05	0.004639594	Rho GTPase activating protein 11A	GO:0005488,GO:0097159,GO:1901363,GO:0003677,GO:0008152,GO:0003676,GO:0044238,GO:0071704,GO:0003674,GO:0019082,GO:0016485,GO:0051604,GO:0009987,GO:0008150,GO:0043170,GO:0019080,GO:0044763,GO:0044699,GO:0010467,GO:0019538,GO:0051704,GO:0019058,GO:0050794,GO:0044403,GO:0044419,GO:0050789,GO:0016032,GO:0065007,GO:0050896,GO:0044764,GO:0051716,GO:0007154,GO:0023052,GO:0044700,GO:0007165	binding,organic cyclic compound binding,heterocyclic compound binding,DNA binding,metabolic process,nucleic acid binding,primary metabolic process,organic substance metabolic process,molecular_function,viral protein processing,protein processing,protein maturation,cellular process,biological_process,macromolecule metabolic process,viral genome expression,single-organism cellular process,single-or…	--	--
XM_005685483.2	102176047	BUB1B	transcript	18.317013	4.9185632	1.896875414	0.000254802	0.014511124	BUB1 mitotic checkpoint serine/threonine kinase B	GO:0005488,GO:0097159,GO:1901363,GO:0003824,GO:0036094,GO:0000166,GO:1901265,GO:0043168,GO:0001882,GO:0035639,GO:0032553,GO:0001883,GO:0032549,GO:0032550,GO:0032555,GO:0008152,GO:0017076,GO:0005524,GO:0032559,GO:0030554,GO:0044237,GO:0044238,GO:0071704,GO:0043167,GO:0016773,GO:0003674,GO:0006468,GO:0016740,GO:0006796,GO:0006793,GO:0044260,GO:0016310,GO:0004672,GO:0006464,GO:0036211,GO:0043412,GO:…	binding,organic cyclic compound binding,heterocyclic compound binding,catalytic activity,small molecule binding,nucleotide binding,nucleoside phosphate binding,anion binding,nucleoside binding,purine ribonucleoside triphosphate binding,ribonucleotide binding,purine nucleoside binding,ribonucleoside binding,purine ribonucleoside binding,purine ribonucleotide binding,metabolic process,purine nucleo…	oas04110,oas05166	Cell cycle,HTLV-I infection
XM_005685504.3	102181960	NUSAP1	transcript	29.6461048	4.9208222	2.590871267	1.19E-06	0.001868843	nucleolar and spindle associated protein 1	GO:0007049,GO:0044424,GO:0043234,GO:0044422,GO:0044446,GO:0043229,GO:0043226,GO:0005622,GO:0016043,GO:0071840,GO:0022402,GO:0006996,GO:0005623,GO:0044464,GO:0007017,GO:0000281,GO:0040001,GO:0051293,GO:0051653,GO:0032991,GO:0000278,GO:0000910,GO:0000226,GO:0005819,GO:0031503,GO:0015630,GO:0051301,GO:0005874,GO:0009987,GO:0008150,GO:0044430,GO:0008104,GO:0051641,GO:0007010,GO:0051649,GO:0005856,GO:…	cell cycle,intracellular part,protein complex,organelle part,intracellular organelle part,intracellular organelle,organelle,intracellular,cellular component organization,cellular component organization or biogenesis,cell cycle process,organelle organization,cell,cell part,microtubule-based process,mitotic cytokinesis,establishment of mitotic spindle localization,establishment of spindle localizat…	--	--
XM_005685609.3	102171342	CHST14	transcript	12.2240674	9.4843912	0.366097328	0.034854643	0.24811254	carbohydrate sulfotransferase 14	GO:0003824,GO:0003674,GO:0016740,GO:0008146,GO:0016782,GO:0005575,GO:0044425,GO:0016020,GO:0031224,GO:0016021	catalytic activity,molecular_function,transferase activity,sulfotransferase activity,transferase activity, transferring sulfur-containing groups,cellular_component,membrane part,membrane,intrinsic to membrane,integral to membrane	oas00532	Glycosaminoglycan biosynthesis - chondroitin sulfate / dermatan sulfate
XM_005685625.2	102181870	RPS29	transcript	1745.460913	1250.605395	0.480981404	0.007318168	0.102388997	ribosomal protein S29	GO:0008152,GO:0044424,GO:0044237,GO:0043229,GO:0043226,GO:0044238,GO:0071704,GO:0005622,GO:0005623,GO:0044464,GO:0003674,GO:0032991,GO:0044260,GO:1901576,GO:0009058,GO:0044249,GO:0009987,GO:0008150,GO:0043170,GO:0034645,GO:0009059,GO:0043228,GO:0043232,GO:0044267,GO:0005737,GO:0010467,GO:0044444,GO:0019538,GO:0006412,GO:0005198,GO:0003735,GO:0005840,GO:0030529,GO:0005575	metabolic process,intracellular part,cellular metabolic process,intracellular organelle,organelle,primary metabolic process,organic substance metabolic process,intracellular,cell,cell part,molecular_function,macromolecular complex,cellular macromolecule metabolic process,organic substance biosynthetic process,biosynthetic process,cellular biosynthetic process,cellular process,biological_process,m…	oas03010	Ribosome
XM_005685642.3	102186771	TRIM9	transcript	2.3693488	0.7620678	1.636499335	0.005145261	0.082778173	tripartite motif containing 9	GO:0005488,GO:0005622,GO:0043167,GO:0005623,GO:0044464,GO:0003674,GO:0005515,GO:0043169,GO:0046872,GO:0008270,GO:0046914,GO:0005575	binding,intracellular,ion binding,cell,cell part,molecular_function,protein binding,cation binding,metal ion binding,zinc ion binding,transition metal ion binding,cellular_component	--	--
XM_005685651.3	102189040	LOC102189040	transcript	12.573432	8.1591036	0.623895932	0.000383775	0.017816811	guanine nucleotide-binding protein G(I)/G(S)/G(O) subunit gamma-10	GO:0044424,GO:0043234,GO:0005622,GO:0005623,GO:0044464,GO:0003674,GO:0032991,GO:0009987,GO:0008150,GO:0019898,GO:0005834,GO:0019897,GO:0031234,GO:0009898,GO:0044763,GO:0044699,GO:0071944,GO:0044459,GO:0005886,GO:0050794,GO:0050789,GO:0065007,GO:0050896,GO:0051716,GO:0005575,GO:0007154,GO:0023052,GO:0044700,GO:0007165,GO:0044425,GO:0016020,GO:0007166,GO:0007186,GO:0004871,GO:0060089	intracellular part,protein complex,intracellular,cell,cell part,molecular_function,macromolecular complex,cellular process,biological_process,extrinsic to membrane,heterotrimeric G-protein complex,extrinsic to plasma membrane,extrinsic to internal side of plasma membrane,internal side of plasma membrane,single-organism cellular process,single-organism process,cell periphery,plasma membrane part,p…	oas05034,oas04151,oas04014,oas04062,oas04725,oas04726,oas04727,oas04728,oas04724,oas05032,oas04713,oas04723	Alcoholism,PI3K-Akt signaling pathway,Ras signaling pathway,Chemokine signaling pathway,Cholinergic synapse,Serotonergic synapse,GABAergic synapse,Dopaminergic synapse,Glutamatergic synapse,Morphine addiction,Circadian entrainment,Retrograde endocannabinoid signaling
XM_005685663.3	102168456	KIAA0101	transcript	48.4358046	6.0006068	3.012893604	6.96E-05	0.007441257	KIAA0101 ortholog	GO:0051726,GO:0007049,GO:0003824,GO:0006950,GO:0033554,GO:0006974,GO:0003674,GO:0016829,GO:0008294,GO:0009987,GO:0008150,GO:0005576,GO:0009405,GO:0004016,GO:0044763,GO:0044699,GO:0009975,GO:0051704,GO:0016849,GO:0050794,GO:0050789,GO:0065007,GO:0050896,GO:0051716,GO:0005575	regulation of cell cycle,cell cycle,catalytic activity,response to stress,cellular response to stress,response to DNA damage stimulus,molecular_function,lyase activity,calcium- and calmodulin-responsive adenylate cyclase activity,cellular process,biological_process,extracellular region,pathogenesis,adenylate cyclase activity,single-organism cellular process,single-organism process,cyclase activit…	--	--
XM_005685667.3	102169391	PPIB	transcript	863.207837	675.0029908	0.354814069	0.007345157	0.102605124	peptidylprolyl isomerase B	GO:0003824,GO:0008152,GO:0044237,GO:0044238,GO:0071704,GO:0003674,GO:0044260,GO:0006464,GO:0036211,GO:0016853,GO:0043412,GO:0018193,GO:0009987,GO:0008150,GO:0006457,GO:0043170,GO:0000413,GO:0003755,GO:0016859,GO:0018208,GO:0044267,GO:0019538	catalytic activity,metabolic process,cellular metabolic process,primary metabolic process,organic substance metabolic process,molecular_function,cellular macromolecule metabolic process,cellular protein modification process,protein modification process,isomerase activity,macromolecule modification,peptidyl-amino acid modification,cellular process,biological_process,protein folding,macromolecule m…	--	--
XM_005685708.2	102179856	CCNB2	transcript	11.3010848	3.1896412	1.824995214	0.000305863	0.01596475	cyclin B2	GO:0005634,GO:0043231,GO:0043227,GO:0044424,GO:0043229,GO:0043226,GO:0005622,GO:0005623,GO:0044464,GO:0005575	nucleus,intracellular membrane-bounded organelle,membrane-bounded organelle,intracellular part,intracellular organelle,organelle,intracellular,cell,cell part,cellular_component	oas04110,oas04068,oas04115,oas04914	Cell cycle,FoxO signaling pathway,p53 signaling pathway,Progesterone-mediated oocyte maturation
XM_005685780.3	102173747	TRPM7	transcript	12.359188	14.4530136	-0.22578638	0.006571685	0.097175896	transient receptor potential cation channel subfamily M member 7	GO:0005488,GO:0097159,GO:1901363,GO:0003824,GO:0036094,GO:0000166,GO:1901265,GO:0043168,GO:0001882,GO:0035639,GO:0032553,GO:0001883,GO:0032549,GO:0032550,GO:0032555,GO:0008152,GO:0017076,GO:0005524,GO:0032559,GO:0044424,GO:0030554,GO:0044422,GO:0044237,GO:0044446,GO:0043229,GO:0043226,GO:0044238,GO:0071704,GO:0005622,GO:0016043,GO:0071840,GO:0043167,GO:0006996,GO:0022607,GO:0044085,GO:0005623,GO:…	binding,organic cyclic compound binding,heterocyclic compound binding,catalytic activity,small molecule binding,nucleotide binding,nucleoside phosphate binding,anion binding,nucleoside binding,purine ribonucleoside triphosphate binding,ribonucleotide binding,purine nucleoside binding,ribonucleoside binding,purine ribonucleoside binding,purine ribonucleotide binding,metabolic process,purine nucleo…	oas04978	Mineral absorption
XM_005685797.3	102178454	FGF7	transcript	179.7204132	275.9430664	-0.618616352	0.002220302	0.052563998	fibroblast growth factor 7	GO:0005488,GO:0030674,GO:0060090,GO:0003674,GO:0008092,GO:0005515,GO:0005102,GO:0051015,GO:0008083,GO:0003779	binding,protein binding, bridging,binding, bridging,molecular_function,cytoskeletal protein binding,protein binding,receptor binding,actin filament binding,growth factor activity,actin binding	oas05200,oas05218,oas04810,oas04151,oas04015,oas04014,oas04010	Pathways in cancer,Melanoma,Regulation of actin cytoskeleton,PI3K-Akt signaling pathway,Rap1 signaling pathway,Ras signaling pathway,MAPK signaling pathway
XM_005685875.3	102182877	CDKN3	transcript	4.4547582	2.1609722	1.043666613	0.012454668	0.143305884	cyclin dependent kinase inhibitor 3	GO:0003824,GO:0008152,GO:0044237,GO:0044238,GO:0071704,GO:0016787,GO:0003674,GO:0006796,GO:0006793,GO:0044260,GO:0006464,GO:0036211,GO:0043412,GO:0009987,GO:0004725,GO:0008150,GO:0042578,GO:0043170,GO:0016788,GO:0004721,GO:0008138,GO:0044267,GO:0016791,GO:0006470,GO:0016311,GO:0019538	catalytic activity,metabolic process,cellular metabolic process,primary metabolic process,organic substance metabolic process,hydrolase activity,molecular_function,phosphate-containing compound metabolic process,phosphorus metabolic process,cellular macromolecule metabolic process,cellular protein modification process,protein modification process,macromolecule modification,cellular process,protei…	--	--
XM_005685886.3	102186402	DLGAP5	transcript	16.5659896	3.423416	2.274715869	0.000157632	0.010569484	DLG associated protein 5	GO:0003824,GO:0008152,GO:0044237,GO:0009056,GO:0006725,GO:0016830,GO:0044248,GO:0003674,GO:0019439,GO:0016829,GO:0009987,GO:0008150,GO:0016833,GO:0023052	catalytic activity,metabolic process,cellular metabolic process,catabolic process,cellular aromatic compound metabolic process,carbon-carbon lyase activity,cellular catabolic process,molecular_function,aromatic compound catabolic process,lyase activity,cellular process,biological_process,oxo-acid-lyase activity,signaling	--	--
XM_005685906.3	102190698	AP5M1	transcript	15.0426998	15.5734282	-0.050023043	0.035743493	0.251341085	adaptor related protein complex 5 mu 1 subunit	--	--	--	--
XM_005685921.2	102171248	JKAMP	transcript	14.7397156	14.3675868	0.036890923	0.014775833	0.157664512	JNK1/MAPK8-associated membrane protein	GO:0003674,GO:0015672,GO:0006812,GO:0008519,GO:0015101,GO:0015696,GO:0071705,GO:0008150,GO:0022890,GO:0008324,GO:0022892,GO:0008509,GO:0051179,GO:0006811,GO:0015698,GO:0051234,GO:0006810,GO:0044699,GO:0015075,GO:0022891,GO:0005215,GO:0022857,GO:0006820,GO:0044765,GO:0005575,GO:0016020	molecular_function,monovalent inorganic cation transport,cation transport,ammonium transmembrane transporter activity,organic cation transmembrane transporter activity,ammonium transport,nitrogen compound transport,biological_process,inorganic cation transmembrane transporter activity,cation transmembrane transporter activity,substrate-specific transporter activity,anion transmembrane transporter…	--	--
XM_005685922.3	102171248	JKAMP	transcript	10.4656706	11.2695824	-0.1067693	0.020365732	0.189321156	JNK1/MAPK8-associated membrane protein	GO:0003674,GO:0015672,GO:0006812,GO:0008519,GO:0015101,GO:0015696,GO:0071705,GO:0008150,GO:0022890,GO:0008324,GO:0022892,GO:0008509,GO:0051179,GO:0006811,GO:0015698,GO:0051234,GO:0006810,GO:0044699,GO:0015075,GO:0022891,GO:0005215,GO:0022857,GO:0006820,GO:0044765,GO:0005575,GO:0016020	molecular_function,monovalent inorganic cation transport,cation transport,ammonium transmembrane transporter activity,organic cation transmembrane transporter activity,ammonium transport,nitrogen compound transport,biological_process,inorganic cation transmembrane transporter activity,cation transmembrane transporter activity,substrate-specific transporter activity,anion transmembrane transporter…	--	--
XM_005685945.3	102179570	SLC38A6	transcript	11.8609772	17.6085376	-0.570052222	0.002329338	0.053917179	solute carrier family 38 member 6	GO:0003824,GO:0008152,GO:0044237,GO:0044238,GO:0071704,GO:0016787,GO:0044723,GO:0003674,GO:1901576,GO:0009058,GO:0009312,GO:0044249,GO:0009311,GO:0005975,GO:0009987,GO:0016051,GO:0008150,GO:0005985,GO:0005986,GO:0050307,GO:0042578,GO:0046351,GO:0044262,GO:0016788,GO:0005984,GO:0016791,GO:0022892,GO:0019203,GO:0050308,GO:0034637,GO:0015075,GO:0022891,GO:0004970,GO:0008066,GO:0005215,GO:0022857,GO:…	catalytic activity,metabolic process,cellular metabolic process,primary metabolic process,organic substance metabolic process,hydrolase activity,single-organism carbohydrate metabolic process,molecular_function,organic substance biosynthetic process,biosynthetic process,oligosaccharide biosynthetic process,cellular biosynthetic process,oligosaccharide metabolic process,carbohydrate metabolic proc…	--	--
XM_005685969.3	102185924	AKAP5	transcript	7.121784	3.2416382	1.1355156	0.00024699	0.014260911	A-kinase anchoring protein 5	GO:0046907,GO:0009987,GO:0008150,GO:0008104,GO:0051641,GO:0051649,GO:0033036,GO:0015031,GO:0045184,GO:0034613,GO:0070727,GO:0006605,GO:0006886,GO:0051179,GO:0044763,GO:0051234,GO:0006810,GO:0071702,GO:0044699,GO:0044765,GO:0050794,GO:0050789,GO:0065007,GO:0050896,GO:0051716,GO:0007154,GO:0023052,GO:0044700,GO:0007165	intracellular transport,cellular process,biological_process,protein localization,cellular localization,establishment of localization in cell,macromolecule localization,protein transport,establishment of protein localization,cellular protein localization,cellular macromolecule localization,protein targeting,intracellular protein transport,localization,single-organism cellular process,establishment…	--	--
XM_005685970.3	102186214	MTHFD1	transcript	32.9331588	20.3236174	0.696383685	0.003811817	0.070738779	methylenetetrahydrofolate dehydrogenase%2C cyclohydrolase and formyltetrahydrofolate synthetase 1	GO:0005488,GO:0044281,GO:0097159,GO:1901363,GO:0003824,GO:0019752,GO:0044710,GO:0036094,GO:0000166,GO:1901265,GO:0043436,GO:0006082,GO:0043168,GO:0001882,GO:0035639,GO:0032553,GO:0001883,GO:0032549,GO:0032550,GO:0032555,GO:0008152,GO:0017076,GO:0005524,GO:0032559,GO:0030554,GO:0044237,GO:0034641,GO:0055114,GO:0006807,GO:1901360,GO:0006725,GO:0044238,GO:0016053,GO:0046394,GO:0071704,GO:0046483,GO:…	binding,small molecule metabolic process,organic cyclic compound binding,heterocyclic compound binding,catalytic activity,carboxylic acid metabolic process,single-organism metabolic process,small molecule binding,nucleotide binding,nucleoside phosphate binding,oxoacid metabolic process,organic acid metabolic process,anion binding,nucleoside binding,purine ribonucleoside triphosphate binding,ribon…	oas00670,oas01100	One carbon pool by folate,Metabolic pathways
XM_005686001.3	102171613	ARG2	transcript	10.8825414	26.1741564	-1.266127531	5.46E-06	0.003154072	arginase 2	GO:0005488,GO:0043167,GO:0003674,GO:0043169,GO:0046872	binding,ion binding,molecular_function,cation binding,metal ion binding	oas01230,oas00330,oas01100,oas05146	Biosynthesis of amino acids,Arginine and proline metabolism,Metabolic pathways,Amoebiasis
XM_005686076.3	102190044	NPC2	transcript	72.5218428	124.9173842	-0.784486774	0.00136657	0.039342817	NPC intracellular cholesterol transporter 2	--	--	oas04142	Lysosome
XM_005686098.2	102172069	JDP2	transcript	1.4697332	0.5132064	1.51794322	0.026945946	0.21730953	Jun dimerization protein 2	GO:0005488,GO:0005634,GO:0043231,GO:0043227,GO:0097159,GO:1901363,GO:0003677,GO:0008152,GO:0044424,GO:0044237,GO:0003676,GO:0034641,GO:0043229,GO:0006807,GO:0043226,GO:1901360,GO:0006725,GO:0006139,GO:0044238,GO:0071704,GO:0005622,GO:0046483,GO:0005623,GO:0044464,GO:0090304,GO:0003674,GO:0044260,GO:1901576,GO:0009058,GO:0044249,GO:0009987,GO:0044271,GO:0018130,GO:0008150,GO:1901362,GO:0019438,GO:…	binding,nucleus,intracellular membrane-bounded organelle,membrane-bounded organelle,organic cyclic compound binding,heterocyclic compound binding,DNA binding,metabolic process,intracellular part,cellular metabolic process,nucleic acid binding,cellular nitrogen compound metabolic process,intracellular organelle,nitrogen compound metabolic process,organelle,organic cyclic compound metabolic process…	--	--
XM_005686141.3	102189962	TGFB3	transcript	11.0082834	22.7347296	-1.046308328	0.000583468	0.022542861	transforming growth factor beta 3	GO:0005488,GO:0003674,GO:0005515,GO:0005102,GO:0008083,GO:0008150,GO:0040007	binding,molecular_function,protein binding,receptor binding,growth factor activity,biological_process,growth	oas04110,oas04068,oas05166,oas05161,oas05200,oas05212,oas05323,oas04390,oas04350,oas05220,oas05211,oas05140,oas05142,oas05210,oas05144,oas04060,oas05146,oas05321,oas05410,oas05152,oas05145,oas04144,oas04010,oas05414	Cell cycle,FoxO signaling pathway,HTLV-I infection,Hepatitis B,Pathways in cancer,Pancreatic cancer,Rheumatoid arthritis,Hippo signaling pathway,TGF-beta signaling pathway,Chronic myeloid leukemia,Renal cell carcinoma,Leishmaniasis,Chagas disease (American trypanosomiasis),Colorectal cancer,Malaria,Cytokine-cytokine receptor interaction,Amoebiasis,Inflammatory bowel disease (IBD),Hypertrophic car…
XM_005686277.3	102182511	LOC102182511	transcript	26.2699868	26.7426694	-0.025728004	0.008720524	0.115914545	cytochrome c oxidase assembly factor 5	--	--	--	--
XM_005686347.3	102176889	MOB1A	transcript	62.362207	66.95413	-0.102501064	0.004554882	0.076952654	MOB kinase activator 1A	--	--	oas04390	Hippo signaling pathway
XM_005686394.3	102188226	DPY30	transcript	6.9731114	6.3157182	0.142855729	0.006738083	0.098910878	dpy-30%2C histone methyltransferase complex regulatory subunit	--	--	--	--
XM_005686495.2	102173576	NDUFAF7	transcript	7.6001144	8.475124	-0.157213342	0.026069283	0.21386764	NADH:ubiquinone oxidoreductase complex assembly factor 7	--	--	--	--
XM_005686572.3	102171435	MCFD2	transcript	75.5278138	77.6019012	-0.03908397	0.017443188	0.174482245	multiple coagulation factor deficiency 2	GO:0005488,GO:0043167,GO:0003674,GO:0005509,GO:0043169,GO:0046872	binding,ion binding,molecular_function,calcium ion binding,cation binding,metal ion binding	--	--
XM_005686573.3	102171884	TTC7A	transcript	5.8731234	9.3632754	-0.672885342	0.000184022	0.01159118	tetratricopeptide repeat domain 7A	GO:0005488,GO:0003674,GO:0005515	binding,molecular_function,protein binding	--	--
XM_005686603.3	102184530	PSME4	transcript	17.6854216	19.6700978	-0.153443519	0.017149106	0.172037311	proteasome activator subunit 4	GO:0005488,GO:0005634,GO:0043231,GO:0043227,GO:0008152,GO:0044424,GO:0043234,GO:0044422,GO:0044237,GO:0044446,GO:0034641,GO:0043229,GO:0006807,GO:0043226,GO:1901360,GO:0006725,GO:0006139,GO:0044238,GO:0071704,GO:0005622,GO:0046483,GO:0043167,GO:0005623,GO:0044464,GO:0090304,GO:0003674,GO:0032991,GO:0044260,GO:1901576,GO:0009058,GO:0044249,GO:0005515,GO:0009987,GO:0044271,GO:0018130,GO:0008150,GO:…	binding,nucleus,intracellular membrane-bounded organelle,membrane-bounded organelle,metabolic process,intracellular part,protein complex,organelle part,cellular metabolic process,intracellular organelle part,cellular nitrogen compound metabolic process,intracellular organelle,nitrogen compound metabolic process,organelle,organic cyclic compound metabolic process,cellular aromatic compound metabol…	oas03050	Proteasome
XM_005686612.3	102187139	RPS27A	transcript	1110.241113	938.212329	0.242886659	0.041485633	0.272369033	ribosomal protein S27a	GO:0005488,GO:0008152,GO:0044424,GO:0044237,GO:0043229,GO:0043226,GO:0044238,GO:0071704,GO:0005622,GO:0005623,GO:0044464,GO:0003674,GO:0032991,GO:0044260,GO:1901576,GO:0009058,GO:0044249,GO:0005515,GO:0009987,GO:0008150,GO:0043170,GO:0034645,GO:0009059,GO:0043228,GO:0043232,GO:0044267,GO:0005737,GO:0010467,GO:0044444,GO:0019538,GO:0006412,GO:0005198,GO:0003735,GO:0005840,GO:0030529,GO:0005575	binding,metabolic process,intracellular part,cellular metabolic process,intracellular organelle,organelle,primary metabolic process,organic substance metabolic process,intracellular,cell,cell part,molecular_function,macromolecular complex,cellular macromolecule metabolic process,organic substance biosynthetic process,biosynthetic process,cellular biosynthetic process,protein binding,cellular proc…	oas03010	Ribosome
XM_005686623.2	102189490	PPP4R3B	transcript	36.401493	37.5225646	-0.043760813	0.035176329	0.249207625	protein phosphatase 4 regulatory subunit 3B	GO:0046907,GO:0009987,GO:0008150,GO:0051641,GO:0051649,GO:0051179,GO:0044763,GO:0051234,GO:0006810,GO:0044699	intracellular transport,cellular process,biological_process,cellular localization,establishment of localization in cell,localization,single-organism cellular process,establishment of localization,transport,single-organism process	--	--
XM_005686664.2	102178547	CKAP2L	transcript	7.9143568	2.5008058	1.662079078	0.00680015	0.099681186	cytoskeleton associated protein 2 like	--	--	--	--
XM_005686665.3	100861289	IL1A	transcript	17.4648528	7.9289404	1.139254497	0.001321755	0.038587085	interleukin 1 alpha	GO:0005488,GO:0003824,GO:0006950,GO:0016830,GO:0003674,GO:0009611,GO:0016829,GO:0015672,GO:0006812,GO:0005615,GO:0005515,GO:0005102,GO:0016831,GO:0005149,GO:0034220,GO:0006954,GO:0009987,GO:0008150,GO:0044421,GO:0030001,GO:0022890,GO:0008324,GO:0046873,GO:0002376,GO:0006952,GO:0015077,GO:0008948,GO:0035725,GO:0071436,GO:0005576,GO:0022892,GO:0070851,GO:0051179,GO:0044763,GO:0006811,GO:0005126,GO:…	binding,catalytic activity,response to stress,carbon-carbon lyase activity,molecular_function,response to wounding,lyase activity,monovalent inorganic cation transport,cation transport,extracellular space,protein binding,receptor binding,carboxy-lyase activity,interleukin-1 receptor binding,ion transmembrane transport,inflammatory response,cellular process,biological_process,extracellular region …	oas05323,oas05164,oas04380,oas05020,oas05162,oas04210,oas05140,oas05133,oas04060,oas05321,oas05332,oas05132,oas05152,oas04940,oas04010,oas04932,oas04640	Rheumatoid arthritis,Influenza A,Osteoclast differentiation,Prion diseases,Measles,Apoptosis,Leishmaniasis,Pertussis,Cytokine-cytokine receptor interaction,Inflammatory bowel disease (IBD),Graft-versus-host disease,Salmonella infection,Tuberculosis,Type I diabetes mellitus,MAPK signaling pathway,Non-alcoholic fatty liver disease (NAFLD),Hematopoietic cell lineage
XM_005686702.3	102189135	IMMT	transcript	0.981033	2.6936202	-1.457172874	0.004683157	0.077750884	inner membrane mitochondrial protein	--	--	--	--
XM_005686705.3	102189135	IMMT	transcript	24.2300388	16.7990938	0.528413304	0.00867458	0.115731588	inner membrane mitochondrial protein	--	--	--	--
XM_005686722.3	102170242	GGCX	transcript	31.5721096	38.543567	-0.287839429	0.015411088	0.16162204	gamma-glutamyl carboxylase	GO:0003824,GO:0008152,GO:0044237,GO:0044238,GO:0071704,GO:0016830,GO:0003674,GO:0016829,GO:0044260,GO:0045444,GO:0032502,GO:0008488,GO:0017187,GO:0018200,GO:0018214,GO:0006464,GO:0036211,GO:0016831,GO:0043412,GO:0018193,GO:0009987,GO:0008150,GO:0043170,GO:0048869,GO:0030154,GO:0044267,GO:0044763,GO:0044699,GO:0016055,GO:0019538,GO:0050794,GO:0050789,GO:0065007,GO:0050896,GO:0051716,GO:0007154,GO:…	catalytic activity,metabolic process,cellular metabolic process,primary metabolic process,organic substance metabolic process,carbon-carbon lyase activity,molecular_function,lyase activity,cellular macromolecule metabolic process,fat cell differentiation,developmental process,gamma-glutamyl carboxylase activity,peptidyl-glutamic acid carboxylation,peptidyl-glutamic acid modification,protein carbo…	oas00130	Ubiquinone and other terpenoid-quinone biosynthesis
XM_005686840.2	102189409	C11H2orf42	transcript	3.0301346	1.936423	0.645987745	0.025995199	0.21386764	chromosome 11 C2orf42 homolog	GO:0003824,GO:0016787,GO:0003674,GO:0016788,GO:0016893,GO:0004519,GO:0004521,GO:0004540,GO:0004518,GO:0016891,GO:0004523	catalytic activity,hydrolase activity,molecular_function,hydrolase activity, acting on ester bonds,endonuclease activity, active with either ribo- or deoxyribonucleic acids and producing 5'-phosphomonoesters,endonuclease activity,endoribonuclease activity,ribonuclease activity,nuclease activity,endoribonuclease activity, producing 5'-phosphomonoesters,ribonuclease H activity	--	--
XM_005686855.3	102169767	WDR43	transcript	22.5451702	25.4122936	-0.172708191	0.047293678	0.292573329	WD repeat domain 43	GO:0005488,GO:0005634,GO:0043231,GO:0043227,GO:0008152,GO:0044424,GO:0044422,GO:0044237,GO:0044446,GO:0034641,GO:0043229,GO:0006807,GO:0043226,GO:1901360,GO:0006725,GO:0006139,GO:0044238,GO:0043233,GO:0070013,GO:0071704,GO:0005622,GO:0046483,GO:0031981,GO:0031974,GO:0071840,GO:0044085,GO:0005623,GO:0044464,GO:0090304,GO:0044428,GO:0003674,GO:0034660,GO:0032991,GO:0044260,GO:0006812,GO:0005515,GO:…	binding,nucleus,intracellular membrane-bounded organelle,membrane-bounded organelle,metabolic process,intracellular part,organelle part,cellular metabolic process,intracellular organelle part,cellular nitrogen compound metabolic process,intracellular organelle,nitrogen compound metabolic process,organelle,organic cyclic compound metabolic process,cellular aromatic compound metabolic process,nucle…	oas03008	Ribosome biogenesis in eukaryotes
XM_005686885.3	102176972	NRBP1	transcript	68.0746322	72.7645158	-0.096117798	0.018376142	0.18100384	nuclear receptor binding protein 1	GO:0005488,GO:0097159,GO:1901363,GO:0003824,GO:0036094,GO:0000166,GO:1901265,GO:0043168,GO:0001882,GO:0035639,GO:0032553,GO:0001883,GO:0032549,GO:0032550,GO:0032555,GO:0008152,GO:0017076,GO:0005524,GO:0032559,GO:0030554,GO:0044237,GO:0044238,GO:0071704,GO:0043167,GO:0016773,GO:0003674,GO:0006468,GO:0016740,GO:0006796,GO:0006793,GO:0044260,GO:0016310,GO:0004672,GO:0006464,GO:0036211,GO:0043412,GO:…	binding,organic cyclic compound binding,heterocyclic compound binding,catalytic activity,small molecule binding,nucleotide binding,nucleoside phosphate binding,anion binding,nucleoside binding,purine ribonucleoside triphosphate binding,ribonucleotide binding,purine nucleoside binding,ribonucleoside binding,purine ribonucleoside binding,purine ribonucleotide binding,metabolic process,purine nucleo…	--	--
XM_005686901.3	102180132	MPV17	transcript	3.5195638	3.8505234	-0.129657926	0.025278846	0.211873426	MPV17%2C mitochondrial inner membrane protein	GO:0005575,GO:0044425,GO:0016020,GO:0031224,GO:0016021	cellular_component,membrane part,membrane,intrinsic to membrane,integral to membrane	oas04146	Peroxisome
XM_005686923.2	102185578	OST4	transcript	78.9103562	99.4573638	-0.33386354	0.02847781	0.223878971	oligosaccharyltransferase complex subunit 4%2C non-catalytic	--	--	--	--
XM_005686935.3	102189046	HADHA	transcript	135.9497436	169.3554748	-0.316981196	0.025132751	0.21115981	hydroxyacyl-CoA dehydrogenase/3-ketoacyl-CoA thiolase/enoyl-CoA hydratase (trifunctional protein)%2C alpha subunit	GO:0044281,GO:0003824,GO:0019752,GO:0044710,GO:0043436,GO:0006082,GO:0032787,GO:0008152,GO:0006631,GO:0044237,GO:0055114,GO:0006629,GO:0003857,GO:0044238,GO:0071704,GO:0016491,GO:0044255,GO:0003674,GO:0016616,GO:0016829,GO:0016614,GO:0016836,GO:0016835,GO:0009987,GO:0008150	small molecule metabolic process,catalytic activity,carboxylic acid metabolic process,single-organism metabolic process,oxoacid metabolic process,organic acid metabolic process,monocarboxylic acid metabolic process,metabolic process,fatty acid metabolic process,cellular metabolic process,oxidation-reduction process,lipid metabolic process,3-hydroxyacyl-CoA dehydrogenase activity,primary metabolic…	oas01212,oas00071,oas00280,oas01200,oas00650,oas00640,oas00410,oas01040,oas00062,oas01100,oas00310,oas00380	Fatty acid metabolism,Fatty acid degradation,Valine, leucine and isoleucine degradation,Carbon metabolism,Butanoate metabolism,Propanoate metabolism,beta-Alanine metabolism,Biosynthesis of unsaturated fatty acids,Fatty acid elongation,Metabolic pathways,Lysine degradation,Tryptophan metabolism
XM_005687031.3	102189873	ID2	transcript	47.263864	67.8936416	-0.522538889	0.013220531	0.147584291	inhibitor of DNA binding 2%2C HLH protein	GO:0005488,GO:0003674,GO:0005515,GO:0046983	binding,molecular_function,protein binding,protein dimerization activity	oas05202,oas04390,oas04550,oas04350	Transcriptional misregulation in cancer,Hippo signaling pathway,Signaling pathways regulating pluripotency of stem cells,TGF-beta signaling pathway
XM_005687422.2	102176617	FAM216B	transcript	2.4562438	4.4314332	-0.8513196	0.029602145	0.228601578	family with sequence similarity 216 member B	GO:0005488,GO:0043167,GO:0003674,GO:0005507,GO:0043169,GO:0046872,GO:0008270,GO:0046914	binding,ion binding,molecular_function,copper ion binding,cation binding,metal ion binding,zinc ion binding,transition metal ion binding	--	--
XM_005687485.3	102170882	NHLRC3	transcript	6.5853256	8.480582	-0.364908503	0.035803971	0.25142613	NHL repeat containing 3	GO:0005488,GO:0003674,GO:0005515	binding,molecular_function,protein binding	--	--
XM_005687491.3	102172638	POSTN	transcript	4.5470818	1.881358	1.273166555	0.043139045	0.277956664	periostin	--	--	--	--
XM_005687541.3	102186973	UBL3	transcript	21.1420648	23.6313476	-0.160585621	0.036006774	0.252338777	ubiquitin like 3	GO:0005488,GO:0003674,GO:0005515	binding,molecular_function,protein binding	--	--
XM_005687566.3	102170155	SKA3	transcript	5.3281302	1.3690524	1.960451671	0.000979448	0.03235211	spindle and kinetochore associated complex subunit 3	--	--	--	--
XM_005687598.3	102181608	EBPL	transcript	20.3488542	23.0294286	-0.178531054	0.026574355	0.215602868	emopamil binding protein like	GO:0005634,GO:0044281,GO:0043231,GO:0043227,GO:0003824,GO:0044710,GO:0008152,GO:0044424,GO:0043234,GO:0044422,GO:0044446,GO:0043229,GO:0043226,GO:1901360,GO:0006629,GO:0044238,GO:0071704,GO:0005622,GO:0005623,GO:0044464,GO:0044428,GO:0003674,GO:0032991,GO:0016125,GO:0016860,GO:0016863,GO:0047750,GO:0016853,GO:0008202,GO:1901615,GO:0008150,GO:0006066,GO:0000152,GO:0005680,GO:0031461,GO:0000151,GO:…	nucleus,small molecule metabolic process,intracellular membrane-bounded organelle,membrane-bounded organelle,catalytic activity,single-organism metabolic process,metabolic process,intracellular part,protein complex,organelle part,intracellular organelle part,intracellular organelle,organelle,organic cyclic compound metabolic process,lipid metabolic process,primary metabolic process,organic substa…	--	--
XM_005687650.3	102178637	MZT1	transcript	35.5130362	22.0209064	0.689474857	0.003991852	0.072403699	mitotic spindle organizing protein 1	--	--	--	--
XM_005687805.3	102180234	TMX4	transcript	26.6424956	21.2716458	0.324797566	0.021100535	0.192704627	thioredoxin related transmembrane protein 4	GO:0043231,GO:0043227,GO:0008152,GO:0006260,GO:0044424,GO:0044422,GO:0044237,GO:0044446,GO:0034641,GO:0043229,GO:0006807,GO:0043226,GO:1901360,GO:0006725,GO:0006139,GO:0044238,GO:0071704,GO:0005622,GO:0046483,GO:0006259,GO:0005623,GO:0044464,GO:0006261,GO:0090304,GO:0006270,GO:0044260,GO:1901576,GO:0045454,GO:0009058,GO:0044249,GO:0009987,GO:0065008,GO:0008150,GO:0043170,GO:0019725,GO:0034645,GO:…	intracellular membrane-bounded organelle,membrane-bounded organelle,metabolic process,DNA replication,intracellular part,organelle part,cellular metabolic process,intracellular organelle part,cellular nitrogen compound metabolic process,intracellular organelle,nitrogen compound metabolic process,organelle,organic cyclic compound metabolic process,cellular aromatic compound metabolic process,nucle…	--	--
XM_005687821.3	102185288	ESF1	transcript	7.9215958	5.965452	0.409159635	0.010118793	0.126399778	ESF1 nucleolar pre-rRNA processing protein homolog	GO:0005634,GO:0043231,GO:0043227,GO:0003824,GO:0044710,GO:0008152,GO:0044424,GO:0055114,GO:0043229,GO:0043226,GO:0005622,GO:0005623,GO:0044464,GO:0016491,GO:0003674,GO:0008150,GO:0016705,GO:0016717,GO:0005575	nucleus,intracellular membrane-bounded organelle,membrane-bounded organelle,catalytic activity,single-organism metabolic process,metabolic process,intracellular part,oxidation-reduction process,intracellular organelle,organelle,intracellular,cell,cell part,oxidoreductase activity,molecular_function,biological_process,oxidoreductase activity, acting on paired donors, with incorporation or reductio…	--	--
XM_005687861.3	102176245	MASTL	transcript	2.6074252	0.226046	3.527937573	0.004916332	0.079961556	microtubule associated serine/threonine kinase like	GO:0005488,GO:0097159,GO:1901363,GO:0003824,GO:0036094,GO:0000166,GO:1901265,GO:0043168,GO:0001882,GO:0035639,GO:0032553,GO:0001883,GO:0032549,GO:0032550,GO:0032555,GO:0008152,GO:0017076,GO:0005524,GO:0032559,GO:0030554,GO:0044237,GO:0044238,GO:0071704,GO:0043167,GO:0016773,GO:0003674,GO:0006468,GO:0016740,GO:0006796,GO:0006793,GO:0044260,GO:0016310,GO:0004672,GO:0006464,GO:0036211,GO:0043412,GO:…	binding,organic cyclic compound binding,heterocyclic compound binding,catalytic activity,small molecule binding,nucleotide binding,nucleoside phosphate binding,anion binding,nucleoside binding,purine ribonucleoside triphosphate binding,ribonucleotide binding,purine nucleoside binding,ribonucleoside binding,purine ribonucleoside binding,purine ribonucleotide binding,metabolic process,purine nucleo…	--	--
XM_005687973.3	102179211	FAM188A	transcript	0.856602	1.431897	-0.741230769	0.043834778	0.280758716	family with sequence similarity 188 member A	GO:0008150,GO:0009405,GO:0051704	biological_process,pathogenesis,multi-organism process	--	--
XM_005688067.3	102188873	MGME1	transcript	11.062255	4.6722282	1.243462859	0.046866363	0.291229896	mitochondrial genome maintenance exonuclease 1	GO:0005488,GO:0097159,GO:1901363,GO:0003824,GO:0003677,GO:0008152,GO:0044237,GO:0003676,GO:0034641,GO:0006807,GO:1901360,GO:0006725,GO:0006139,GO:0044238,GO:0071704,GO:0046483,GO:0090304,GO:0003674,GO:0016740,GO:0044260,GO:1901576,GO:0009058,GO:0044249,GO:0016772,GO:0009987,GO:0016779,GO:0044271,GO:0018130,GO:0008150,GO:1901362,GO:0019438,GO:0043170,GO:0032774,GO:0006351,GO:0016070,GO:0034645,GO:…	binding,organic cyclic compound binding,heterocyclic compound binding,catalytic activity,DNA binding,metabolic process,cellular metabolic process,nucleic acid binding,cellular nitrogen compound metabolic process,nitrogen compound metabolic process,organic cyclic compound metabolic process,cellular aromatic compound metabolic process,nucleobase-containing compound metabolic process,primary metabol…	--	--
XM_005688167.3	102172276	PCNA	transcript	60.7909346	19.4721734	1.642442279	0.001012906	0.032573295	proliferating cell nuclear antigen	GO:0005488,GO:0005634,GO:0051726,GO:0007049,GO:0043231,GO:0043227,GO:0097159,GO:1901363,GO:0003677,GO:0005694,GO:0008152,GO:0044427,GO:0006260,GO:0044424,GO:0043234,GO:0044422,GO:0044237,GO:0044446,GO:0003676,GO:0006950,GO:0034641,GO:0043229,GO:0006807,GO:0043226,GO:1901360,GO:0006725,GO:0006139,GO:0044238,GO:0043233,GO:0070013,GO:0071704,GO:0005622,GO:0046483,GO:0031981,GO:0031974,GO:0022402,GO:…	binding,nucleus,regulation of cell cycle,cell cycle,intracellular membrane-bounded organelle,membrane-bounded organelle,organic cyclic compound binding,heterocyclic compound binding,DNA binding,chromosome,metabolic process,chromosomal part,DNA replication,intracellular part,protein complex,organelle part,cellular metabolic process,intracellular organelle part,nucleic acid binding,response to stre…	oas04110,oas03030,oas03420,oas03430,oas05166,oas05161,oas03410	Cell cycle,DNA replication,Nucleotide excision repair,Mismatch repair,HTLV-I infection,Hepatitis B,Base excision repair
XM_005688200.3	102180947	HSPA12B	transcript	9.747698	13.882062	-0.510088418	0.019260449	0.183814369	heat shock protein family A (Hsp70) member 12B	--	--	--	--
XM_005688324.3	102171259	AURKA	transcript	6.0676932	1.753064	1.791269474	6.87E-05	0.007441257	aurora kinase A	GO:0005488,GO:0097159,GO:1901363,GO:0003824,GO:0036094,GO:0000166,GO:1901265,GO:0043168,GO:0001882,GO:0035639,GO:0032553,GO:0001883,GO:0032549,GO:0032550,GO:0032555,GO:0008152,GO:0017076,GO:0005524,GO:0032559,GO:0030554,GO:0044237,GO:0044238,GO:0071704,GO:0043167,GO:0016773,GO:0003674,GO:0006468,GO:0016740,GO:0006796,GO:0006793,GO:0044260,GO:0016310,GO:0004672,GO:0006464,GO:0036211,GO:0043412,GO:…	binding,organic cyclic compound binding,heterocyclic compound binding,catalytic activity,small molecule binding,nucleotide binding,nucleoside phosphate binding,anion binding,nucleoside binding,purine ribonucleoside triphosphate binding,ribonucleotide binding,purine nucleoside binding,ribonucleoside binding,purine ribonucleoside binding,purine ribonucleotide binding,metabolic process,purine nucleo…	oas04114	Oocyte meiosis
XM_005688488.3	102170888	EDEM2	transcript	24.3274542	30.3887592	-0.320952415	0.034347801	0.246360732	ER degradation enhancing alpha-mannosidase like protein 2	GO:0005488,GO:0003824,GO:0043167,GO:0016787,GO:0003674,GO:0005509,GO:0004571,GO:0015924,GO:0004559,GO:0015923,GO:0043169,GO:0016798,GO:0046872,GO:0004553,GO:0005575,GO:0016020	binding,catalytic activity,ion binding,hydrolase activity,molecular_function,calcium ion binding,mannosyl-oligosaccharide 1,2-alpha-mannosidase activity,mannosyl-oligosaccharide mannosidase activity,alpha-mannosidase activity,mannosidase activity,cation binding,hydrolase activity, acting on glycosyl bonds,metal ion binding,hydrolase activity, hydrolyzing O-glycosyl compounds,cellular_component,me…	oas04141	Protein processing in endoplasmic reticulum
XM_005688590.3	102174044	LOC102174044	transcript	10.1181554	9.330202	0.116966081	0.046334015	0.289740926	antileukoproteinase	GO:0003674,GO:0005576,GO:0030234,GO:0030414,GO:0061134,GO:0004857,GO:0005575	molecular_function,extracellular region,enzyme regulator activity,peptidase inhibitor activity,peptidase regulator activity,enzyme inhibitor activity,cellular_component	--	--
XM_005688851.3	102187506	SQLE	transcript	7.929151	13.526134	-0.770511246	0.006735555	0.098910878	squalene epoxidase	GO:0005488,GO:0044281,GO:0097159,GO:1901363,GO:0003824,GO:0019752,GO:0044710,GO:0036094,GO:0000166,GO:1901265,GO:0043436,GO:0006082,GO:0043168,GO:0032787,GO:0008152,GO:0006631,GO:0044237,GO:0009056,GO:0046434,GO:1901575,GO:0055114,GO:0006629,GO:0003857,GO:0044238,GO:0071704,GO:0050662,GO:0050660,GO:1901136,GO:0043167,GO:0048037,GO:0016491,GO:0044255,GO:0003674,GO:0071949,GO:0016740,GO:0006796,GO:…	binding,small molecule metabolic process,organic cyclic compound binding,heterocyclic compound binding,catalytic activity,carboxylic acid metabolic process,single-organism metabolic process,small molecule binding,nucleotide binding,nucleoside phosphate binding,oxoacid metabolic process,organic acid metabolic process,anion binding,monocarboxylic acid metabolic process,metabolic process,fatty acid …	oas00100,oas01100	Steroid biosynthesis,Metabolic pathways
XM_005688870.3	102169311	DERL1	transcript	41.5938596	35.3715592	0.233780747	0.011423585	0.136622921	derlin 1	GO:0005488,GO:0043167,GO:0003674,GO:0005509,GO:0043169,GO:0046872	binding,ion binding,molecular_function,calcium ion binding,cation binding,metal ion binding	oas04141,oas05014	Protein processing in endoplasmic reticulum,Amyotrophic lateral sclerosis (ALS)
XM_005688873.3	102170334	HAS2	transcript	10.12732	19.9837524	-0.980575064	3.88E-05	0.005157622	hyaluronan synthase 2	GO:0003824,GO:0003674,GO:0016740,GO:0016757	catalytic activity,molecular_function,transferase activity,transferase activity, transferring glycosyl groups	--	--
XM_005688957.3	102177541	EFCAB1	transcript	4.124908	9.5016678	-1.203818825	0.000865806	0.029697447	EF-hand calcium binding domain 1	GO:0005488,GO:0043167,GO:0003674,GO:0005509,GO:0009987,GO:0008150,GO:0044421,GO:0005578,GO:0031012,GO:0005576,GO:0043169,GO:0046872,GO:0044763,GO:0044699,GO:0050794,GO:0050789,GO:0065007,GO:0050896,GO:0051716,GO:0005575,GO:0007154,GO:0023052,GO:0044700,GO:0007165	binding,ion binding,molecular_function,calcium ion binding,cellular process,biological_process,extracellular region part,proteinaceous extracellular matrix,extracellular matrix,extracellular region,cation binding,metal ion binding,single-organism cellular process,single-organism process,regulation of cellular process,regulation of biological process,biological regulation,response to stimulus,cell…	--	--
XM_005688961.3	102178744	SNAI2	transcript	117.5382416	163.6032654	-0.477071323	0.023757292	0.203217725	snail family transcriptional repressor 2	GO:0005488,GO:0097159,GO:1901363,GO:0003677,GO:0003676,GO:0043167,GO:0003674,GO:0043169,GO:0046872,GO:0008270,GO:0046914	binding,organic cyclic compound binding,heterocyclic compound binding,DNA binding,nucleic acid binding,ion binding,molecular_function,cation binding,metal ion binding,zinc ion binding,transition metal ion binding	oas04390,oas04520	Hippo signaling pathway,Adherens junction
XM_005689064.3	102180778	RDH10	transcript	9.1249656	4.8078112	0.924438877	0.012341102	0.142196313	retinol dehydrogenase 10 (all-trans)	GO:0003824,GO:0008152,GO:0016491,GO:0003674,GO:0008150	catalytic activity,metabolic process,oxidoreductase activity,molecular_function,biological_process	oas01100,oas00830	Metabolic pathways,Retinol metabolism
XM_005689133.3	100860896	TNFRSF11B	transcript	97.6576216	45.549817	1.100287384	0.000438129	0.019208724	TNF receptor superfamily member 11b	GO:0005488,GO:0003674,GO:0005515,GO:0009987,GO:0008150,GO:0044763,GO:0044699,GO:0050794,GO:0050789,GO:0065007,GO:0050896,GO:0051716,GO:0007154,GO:0023052,GO:0044700,GO:0007165	binding,molecular_function,protein binding,cellular process,biological_process,single-organism cellular process,single-organism process,regulation of cellular process,regulation of biological process,biological regulation,response to stimulus,cellular response to stimulus,cell communication,signaling,single organism signaling,signal transduction	oas04380,oas04060	Osteoclast differentiation,Cytokine-cytokine receptor interaction
XM_005689158.3	102188690	EIF3E	transcript	209.7484038	241.516922	-0.203464444	0.043844068	0.280758716	eukaryotic translation initiation factor 3 subunit E	GO:0005488,GO:0043231,GO:0043227,GO:0044424,GO:0043229,GO:0043226,GO:0005622,GO:0016043,GO:0071840,GO:0005623,GO:0044464,GO:0003674,GO:0005515,GO:0009987,GO:0008150,GO:0051641,GO:0051649,GO:0016192,GO:0001669,GO:0030141,GO:0032501,GO:0097223,GO:0005737,GO:0051179,GO:0000003,GO:0044763,GO:0022412,GO:0007340,GO:0007342,GO:0017156,GO:0045026,GO:0051234,GO:0006887,GO:0006810,GO:0016044,GO:0044699,GO:…	binding,intracellular membrane-bounded organelle,membrane-bounded organelle,intracellular part,intracellular organelle,organelle,intracellular,cellular component organization,cellular component organization or biogenesis,cell,cell part,molecular_function,protein binding,cellular process,biological_process,cellular localization,establishment of localization in cell,vesicle-mediated transport,acros…	oas03013,oas05160	RNA transport,Hepatitis C
XM_005689224.3	102183616	LOC102183616	transcript	83.767746	69.4959534	0.269465879	0.019608587	0.184594247	cytochrome b-c1 complex subunit 7	GO:0043231,GO:0043227,GO:0044710,GO:0008152,GO:0044424,GO:0043234,GO:0044422,GO:0044237,GO:0044446,GO:0055114,GO:0043229,GO:0043226,GO:0005622,GO:0005623,GO:0044464,GO:0006796,GO:0032991,GO:0006793,GO:0016310,GO:0006091,GO:0009987,GO:0008150,GO:0005750,GO:0006122,GO:0045275,GO:0070469,GO:0005737,GO:0031090,GO:0005739,GO:0005746,GO:0045333,GO:0044429,GO:0015980,GO:0031967,GO:0005743,GO:0044455,GO:…	intracellular membrane-bounded organelle,membrane-bounded organelle,single-organism metabolic process,metabolic process,intracellular part,protein complex,organelle part,cellular metabolic process,intracellular organelle part,oxidation-reduction process,intracellular organelle,organelle,intracellular,cell,cell part,phosphate-containing compound metabolic process,macromolecular complex,phosphorus …	oas01100,oas04932,oas00190,oas05012,oas05016,oas04260,oas05010	Metabolic pathways,Non-alcoholic fatty liver disease (NAFLD),Oxidative phosphorylation,Parkinson's disease,Huntington's disease,Cardiac muscle contraction,Alzheimer's disease
XM_005689299.3	102187332	DPYS	transcript	13.8769844	32.1540444	-1.212306123	0.000264322	0.014534908	dihydropyrimidinase	GO:0003824,GO:0016787,GO:0003674	catalytic activity,hydrolase activity,molecular_function	oas00240,oas00410,oas01100,oas00983,oas00770	Pyrimidine metabolism,beta-Alanine metabolism,Metabolic pathways,Drug metabolism - other enzymes,Pantothenate and CoA biosynthesis
XM_005689361.3	102170620	MMP1	transcript	42.1373352	102.140622	-1.277385765	0.000110099	0.00928674	matrix metallopeptidase 1	GO:0005488,GO:0003824,GO:0008152,GO:0044238,GO:0071704,GO:0043167,GO:0016787,GO:0003674,GO:0008150,GO:0008237,GO:0043170,GO:0004222,GO:0031012,GO:0043169,GO:0046872,GO:0070011,GO:0008233,GO:0019538,GO:0006508,GO:0008270,GO:0046914,GO:0004175,GO:0005575	binding,catalytic activity,metabolic process,primary metabolic process,organic substance metabolic process,ion binding,hydrolase activity,molecular_function,biological_process,metallopeptidase activity,macromolecule metabolic process,metalloendopeptidase activity,extracellular matrix,cation binding,metal ion binding,peptidase activity, acting on L-amino acid peptides,peptidase activity,protein me…	oas05200,oas03320,oas05219,oas05323	Pathways in cancer,PPAR signaling pathway,Bladder cancer,Rheumatoid arthritis
XM_005689391.3	102181797	CEP57	transcript	13.320034	8.8840634	0.584306171	0.01839123	0.18100384	centrosomal protein 57	GO:0005488,GO:0042802,GO:0003674,GO:0043015,GO:0015631,GO:0008017,GO:0008092,GO:0005515	binding,identical protein binding,molecular_function,gamma-tubulin binding,tubulin binding,microtubule binding,cytoskeletal protein binding,protein binding	--	--
XM_005689454.3	102176146	BCO2	transcript	25.6154352	33.4883042	-0.386643919	0.003327613	0.065874068	beta-carotene oxygenase 2	--	--	oas01100,oas00830	Metabolic pathways,Retinol metabolism
XM_005689464.2	102178922	ZW10	transcript	20.8750282	15.599844	0.420246544	0.028802857	0.225067031	zw10 kinetochore protein	GO:0005634,GO:0007049,GO:0043231,GO:0043227,GO:0003824,GO:0005694,GO:0008152,GO:0044427,GO:0044424,GO:0043234,GO:0044422,GO:0044237,GO:0044446,GO:0034641,GO:0043229,GO:0006807,GO:0043226,GO:1901360,GO:0006725,GO:0006139,GO:0044238,GO:0071704,GO:0005622,GO:0046483,GO:0016043,GO:0071840,GO:0022402,GO:0006996,GO:0005623,GO:0044464,GO:0090304,GO:0016787,GO:0003674,GO:0032991,GO:0000278,GO:0006891,GO:…	nucleus,cell cycle,intracellular membrane-bounded organelle,membrane-bounded organelle,catalytic activity,chromosome,metabolic process,chromosomal part,intracellular part,protein complex,organelle part,cellular metabolic process,intracellular organelle part,cellular nitrogen compound metabolic process,intracellular organelle,nitrogen compound metabolic process,organelle,organic cyclic compound me…	--	--
XM_005689472.3	102181058	C15H11orf71	transcript	3.7364072	5.6444366	-0.595177894	0.004344269	0.074875608	chromosome 15 C11orf71 homolog	--	--	--	--
XM_005689530.3	102172826	CCDC84	transcript	4.0818504	5.6422474	-0.467046618	0.008507795	0.113945247	coiled-coil domain containing 84	GO:0005488,GO:0043231,GO:0043227,GO:0097159,GO:1901363,GO:0008152,GO:0044424,GO:0044422,GO:0044237,GO:0044446,GO:0003676,GO:0043229,GO:0043226,GO:0044238,GO:0071704,GO:0005622,GO:0071840,GO:0043167,GO:0044085,GO:0005623,GO:0044464,GO:0097034,GO:0003674,GO:0070271,GO:0008135,GO:0044260,GO:0003743,GO:1901576,GO:0009058,GO:0044249,GO:0009987,GO:0008150,GO:0043170,GO:0034645,GO:0003723,GO:0009059,GO:…	binding,intracellular membrane-bounded organelle,membrane-bounded organelle,organic cyclic compound binding,heterocyclic compound binding,metabolic process,intracellular part,organelle part,cellular metabolic process,intracellular organelle part,nucleic acid binding,intracellular organelle,organelle,primary metabolic process,organic substance metabolic process,intracellular,cellular component org…	--	--
XM_005689554.3	102178747	OAF	transcript	26.2082922	33.8708108	-0.370019176	0.001219768	0.036428305	out at first homolog	GO:0005488,GO:0003674,GO:0005515	binding,molecular_function,protein binding	--	--
XM_005689657.3	102190621	LOC102190621	transcript	11.9029412	6.6047782	0.849736086	0.004965773	0.080138631	vitamin D 25-hydroxylase	GO:0005488,GO:0097159,GO:1901363,GO:0003824,GO:0044710,GO:0008152,GO:0019318,GO:0006096,GO:0005996,GO:0044237,GO:0009056,GO:0046365,GO:0006006,GO:0006007,GO:0019320,GO:1901575,GO:0055114,GO:0044724,GO:0004332,GO:0044238,GO:0071704,GO:0043167,GO:0016491,GO:0016830,GO:0044723,GO:0016052,GO:0003674,GO:0016832,GO:0016829,GO:0006091,GO:0005975,GO:0009987,GO:0008150,GO:0016705,GO:0043169,GO:0046872,GO:…	binding,organic cyclic compound binding,heterocyclic compound binding,catalytic activity,single-organism metabolic process,metabolic process,hexose metabolic process,glycolysis,monosaccharide metabolic process,cellular metabolic process,catabolic process,monosaccharide catabolic process,glucose metabolic process,glucose catabolic process,hexose catabolic process,organic substance catabolic proces…	oas00100,oas01100	Steroid biosynthesis,Metabolic pathways
XM_005689699.3	102178091	ADM	transcript	11.3449688	19.99354	-0.817481293	0.047943842	0.29438931	adrenomedullin	GO:0005488,GO:0003674,GO:0005515,GO:0005102,GO:0005576,GO:0005179,GO:0005575	binding,molecular_function,protein binding,receptor binding,extracellular region,hormone activity,cellular_component	--	--
XM_005689730.3	102187879	OLFML1	transcript	9.6659048	16.2213314	-0.746915546	0.000422176	0.018726086	olfactomedin like 1	--	--	--	--
XM_005689853.3	102189416	RRM1	transcript	53.1078918	25.4123628	1.063395739	0.001098545	0.034183171	ribonucleotide reductase catalytic subunit M1	GO:0005488,GO:0097159,GO:1901363,GO:0003824,GO:0044710,GO:0036094,GO:0000166,GO:1901265,GO:0043168,GO:0001882,GO:0035639,GO:0032553,GO:0001883,GO:0032549,GO:0032550,GO:0032555,GO:0008152,GO:0017076,GO:0006260,GO:0005524,GO:0032559,GO:0030554,GO:0044237,GO:0034641,GO:0055114,GO:0006807,GO:1901360,GO:0006725,GO:0006139,GO:0044238,GO:0071704,GO:0046483,GO:0043167,GO:0006259,GO:0016491,GO:0090304,GO:…	binding,organic cyclic compound binding,heterocyclic compound binding,catalytic activity,single-organism metabolic process,small molecule binding,nucleotide binding,nucleoside phosphate binding,anion binding,nucleoside binding,purine ribonucleoside triphosphate binding,ribonucleotide binding,purine nucleoside binding,ribonucleoside binding,purine ribonucleoside binding,purine ribonucleotide bindi…	oas00480,oas00240,oas00230,oas01100	Glutathione metabolism,Pyrimidine metabolism,Purine metabolism,Metabolic pathways
XM_005690019.3	102179218	FIBIN	transcript	56.4725466	20.7996842	1.440988066	2.59E-05	0.004639594	fin bud initiation factor homolog (zebrafish)	--	--	--	--
XM_005690022.3	102179964	CCDC34	transcript	9.1731738	4.4697754	1.037218634	0.042392911	0.2760586	coiled-coil domain containing 34	--	--	--	--
XM_005690124.3	102185762	API5	transcript	17.4653234	15.1006952	0.209878388	0.006311454	0.095203104	apoptosis inhibitor 5	GO:0044281,GO:0003824,GO:0044710,GO:0008152,GO:0044237,GO:0044238,GO:0071704,GO:0016773,GO:0003674,GO:0016740,GO:0005975,GO:0016772,GO:0009987,GO:1901615,GO:0008150,GO:0016301,GO:0006066,GO:0004371,GO:0044262,GO:0006071,GO:0019400,GO:0019751	small molecule metabolic process,catalytic activity,single-organism metabolic process,metabolic process,cellular metabolic process,primary metabolic process,organic substance metabolic process,phosphotransferase activity, alcohol group as acceptor,molecular_function,transferase activity,carbohydrate metabolic process,transferase activity, transferring phosphorus-containing groups,cellular process…	--	--
XM_005690127.3	102186887	HSD17B12	transcript	26.9034424	17.9940184	0.58027338	1.18E-05	0.003673567	hydroxysteroid 17-beta dehydrogenase 12	GO:0005488,GO:0044281,GO:0097159,GO:1901363,GO:0003824,GO:0019752,GO:0044710,GO:0003677,GO:0043436,GO:0006082,GO:0032787,GO:0008152,GO:0006631,GO:0044237,GO:0003676,GO:0034641,GO:0055114,GO:0006807,GO:1901360,GO:0006725,GO:0006629,GO:0003857,GO:0006139,GO:0044238,GO:0071704,GO:0050662,GO:0046483,GO:0006259,GO:0048037,GO:0016491,GO:0090304,GO:0044255,GO:0003674,GO:0016616,GO:0015672,GO:0044260,GO:…	binding,small molecule metabolic process,organic cyclic compound binding,heterocyclic compound binding,catalytic activity,carboxylic acid metabolic process,single-organism metabolic process,DNA binding,oxoacid metabolic process,organic acid metabolic process,monocarboxylic acid metabolic process,metabolic process,fatty acid metabolic process,cellular metabolic process,nucleic acid binding,cellula…	oas01212,oas01040,oas00062,oas01100,oas00140	Fatty acid metabolism,Biosynthesis of unsaturated fatty acids,Fatty acid elongation,Metabolic pathways,Steroid hormone biosynthesis
XM_005690369.3	100860825	CHI3L1	transcript	231.238904	338.4310182	-0.549477662	0.018602757	0.181368158	chitinase 3 like 1	GO:0003824,GO:0008152,GO:0044238,GO:0071704,GO:0016787,GO:0003674,GO:0005975,GO:0008150,GO:0016798,GO:0004553	catalytic activity,metabolic process,primary metabolic process,organic substance metabolic process,hydrolase activity,molecular_function,carbohydrate metabolic process,biological_process,hydrolase activity, acting on glycosyl bonds,hydrolase activity, hydrolyzing O-glycosyl compounds	--	--
XM_005690378.3	108633245	ZBED6	transcript	26.7115894	34.798616	-0.381564107	0.001968245	0.049055081	zinc finger BED-type containing 6	GO:0005488,GO:0097159,GO:1901363,GO:0003677,GO:0003676,GO:0003674,GO:0005515,GO:0046983	binding,organic cyclic compound binding,heterocyclic compound binding,DNA binding,nucleic acid binding,molecular_function,protein binding,protein dimerization activity	--	--
XM_005690407.3	102173110	RAB7B	transcript	10.1172814	14.095383	-0.478401002	0.04247822	0.27623259	RAB7B%2C member RAS oncogene family	GO:0005488,GO:0097159,GO:1901363,GO:0003824,GO:0036094,GO:0000166,GO:1901265,GO:0043168,GO:0001882,GO:0035639,GO:0032553,GO:0001883,GO:0032549,GO:0032550,GO:0032555,GO:0008152,GO:0017076,GO:0005524,GO:0032559,GO:0030554,GO:0044237,GO:0034641,GO:0006807,GO:0071704,GO:0043167,GO:1901564,GO:0016787,GO:0016817,GO:0016462,GO:0003674,GO:0017111,GO:0016818,GO:0007264,GO:0009987,GO:0008150,GO:0035556,GO:…	binding,organic cyclic compound binding,heterocyclic compound binding,catalytic activity,small molecule binding,nucleotide binding,nucleoside phosphate binding,anion binding,nucleoside binding,purine ribonucleoside triphosphate binding,ribonucleotide binding,purine nucleoside binding,ribonucleoside binding,purine ribonucleoside binding,purine ribonucleotide binding,metabolic process,purine nucleo…	oas04145,oas05146,oas05132	Phagosome,Amoebiasis,Salmonella infection
XM_005690460.3	102168656	RGS2	transcript	10.1006058	14.3231448	-0.503906463	0.011131075	0.134111598	regulator of G-protein signaling 2	--	--	oas04921,oas04022	Oxytocin signaling pathway,cGMP-PKG signaling pathway
XM_005690488.3	102179404	DUSP10	transcript	6.9300862	10.6896694	-0.625272033	0.014437867	0.155495081	dual specificity phosphatase 10	GO:0003824,GO:0008152,GO:0044237,GO:0034641,GO:0006807,GO:1901360,GO:0006725,GO:0006139,GO:0044238,GO:0071704,GO:0046483,GO:0090304,GO:0016787,GO:0006399,GO:0003674,GO:0016763,GO:0034660,GO:0016740,GO:0006796,GO:0006793,GO:0044260,GO:0006464,GO:0036211,GO:0008033,GO:0043412,GO:0009987,GO:0034470,GO:0004725,GO:0008150,GO:0019988,GO:0043399,GO:0006400,GO:0042578,GO:0043170,GO:0016070,GO:0016757,GO:…	catalytic activity,metabolic process,cellular metabolic process,cellular nitrogen compound metabolic process,nitrogen compound metabolic process,organic cyclic compound metabolic process,cellular aromatic compound metabolic process,nucleobase-containing compound metabolic process,primary metabolic process,organic substance metabolic process,heterocycle metabolic process,nucleic acid metabolic pro…	oas04010	MAPK signaling pathway
XM_005690557.3	102172742	ADSS	transcript	7.6809952	5.7881466	0.408191786	0.020104246	0.187393208	adenylosuccinate synthase	GO:0005488,GO:0044281,GO:0097159,GO:1901363,GO:0003824,GO:0044710,GO:0036094,GO:0000166,GO:1901265,GO:0043168,GO:0001882,GO:0035639,GO:0032553,GO:0001883,GO:0032549,GO:0032550,GO:0032555,GO:0008152,GO:0017076,GO:0044237,GO:0034641,GO:0006807,GO:1901360,GO:0006725,GO:0006139,GO:0044238,GO:0071704,GO:0046483,GO:0043167,GO:1901564,GO:0003674,GO:0055086,GO:0006796,GO:0006793,GO:1901566,GO:1901576,GO:…	binding,small molecule metabolic process,organic cyclic compound binding,heterocyclic compound binding,catalytic activity,single-organism metabolic process,small molecule binding,nucleotide binding,nucleoside phosphate binding,anion binding,nucleoside binding,purine ribonucleoside triphosphate binding,ribonucleotide binding,purine nucleoside binding,ribonucleoside binding,purine ribonucleoside bi…	oas00230,oas01100,oas00250	Purine metabolism,Metabolic pathways,Alanine, aspartate and glutamate metabolism
XM_005690568.2	102175424	MAP1LC3C	transcript	6.2156662	3.5940614	0.790293973	0.045173158	0.285101745	microtubule associated protein 1 light chain 3 gamma	GO:0008152,GO:0044424,GO:0044237,GO:0009056,GO:0006950,GO:0005622,GO:0016043,GO:0071840,GO:0006996,GO:0022607,GO:0044085,GO:0033554,GO:0005623,GO:0044464,GO:0044248,GO:0070925,GO:0009267,GO:0031667,GO:0031669,GO:0042594,GO:0006914,GO:0000045,GO:0016236,GO:0009987,GO:0008150,GO:0007033,GO:0009991,GO:0031668,GO:0071496,GO:0009605,GO:0005737,GO:0044763,GO:0044699,GO:0050896,GO:0051716,GO:0005575,GO:…	metabolic process,intracellular part,cellular metabolic process,catabolic process,response to stress,intracellular,cellular component organization,cellular component organization or biogenesis,organelle organization,cellular component assembly,cellular component biogenesis,cellular response to stress,cell,cell part,cellular catabolic process,organelle assembly,cellular response to starvation,resp…	--	--
XM_005690630.2	102172285	KIFAP3	transcript	62.8142356	75.0237184	-0.256255215	0.049103368	0.298287955	kinesin associated protein 3	GO:0005488,GO:0043231,GO:0043227,GO:0003824,GO:0008152,GO:0044424,GO:0043234,GO:0044422,GO:0044237,GO:0044446,GO:0034641,GO:0043229,GO:0006807,GO:0043226,GO:1901360,GO:0006725,GO:0006139,GO:0044238,GO:0071704,GO:0005622,GO:0046483,GO:0016043,GO:0071840,GO:0006259,GO:0022607,GO:0044085,GO:0005623,GO:0044464,GO:0090304,GO:0016787,GO:0016817,GO:0003674,GO:0015988,GO:0015991,GO:0005773,GO:0000221,GO:…	binding,intracellular membrane-bounded organelle,membrane-bounded organelle,catalytic activity,metabolic process,intracellular part,protein complex,organelle part,cellular metabolic process,intracellular organelle part,cellular nitrogen compound metabolic process,intracellular organelle,nitrogen compound metabolic process,organelle,organic cyclic compound metabolic process,cellular aromatic compo…	--	--
XM_005690632.3	102172832	GORAB	transcript	23.3318258	27.4026222	-0.232014746	0.029934223	0.229598805	golgin%2C RAB6 interacting	--	--	--	--
XM_005690657.2	102179032	TNFSF18	transcript	8.3579224	2.437694	1.777627326	0.000466577	0.019792406	tumor necrosis factor superfamily member 18	GO:0005488,GO:0003674,GO:0005515,GO:0005102,GO:0008150,GO:0015066,GO:0002376,GO:0005164,GO:0032813,GO:0030234,GO:0005126,GO:0006955,GO:0004857,GO:0050896,GO:0005575,GO:0016020	binding,molecular_function,protein binding,receptor binding,biological_process,alpha-amylase inhibitor activity,immune system process,tumor necrosis factor receptor binding,tumor necrosis factor receptor superfamily binding,enzyme regulator activity,cytokine receptor binding,immune response,enzyme inhibitor activity,response to stimulus,cellular_component,membrane	oas04060	Cytokine-cytokine receptor interaction
XM_005690659.3	102179583	DHRS3	transcript	32.5438118	5.6083488	2.536735258	1.26E-06	0.001868843	dehydrogenase/reductase 3	GO:0005488,GO:0003824,GO:0044710,GO:0008152,GO:0055114,GO:0050662,GO:0048037,GO:0016491,GO:0003674,GO:0008150	binding,catalytic activity,single-organism metabolic process,metabolic process,oxidation-reduction process,coenzyme binding,cofactor binding,oxidoreductase activity,molecular_function,biological_process	oas01100,oas00830	Metabolic pathways,Retinol metabolism
XM_005690704.3	102168658	KIAA2013	transcript	9.5409862	12.3358264	-0.370644065	0.021907455	0.196086156	KIAA2013 ortholog	--	--	--	--
XM_005690795.3	102169982	ISG15	transcript	2.4800966	15.9740184	-2.687259061	0.000127717	0.009830091	ISG15 ubiquitin-like modifier	GO:0005488,GO:0003674,GO:0005515	binding,molecular_function,protein binding	oas04622	RIG-I-like receptor signaling pathway
XM_005690821.3	102176715	PDPN	transcript	30.9435784	39.526625	-0.353184732	0.007368407	0.102791744	podoplanin	GO:0005488,GO:0003824,GO:0008152,GO:0006807,GO:0043167,GO:0003674,GO:0005515,GO:0008150,GO:0043169,GO:0046872,GO:0046914,GO:0005575,GO:0044425,GO:0016020,GO:0031224,GO:0016021	binding,catalytic activity,metabolic process,nitrogen compound metabolic process,ion binding,molecular_function,protein binding,biological_process,cation binding,metal ion binding,transition metal ion binding,cellular_component,membrane part,membrane,intrinsic to membrane,integral to membrane	--	--
XM_005690894.2	102178196	CENPL	transcript	8.333736	1.4292546	2.543700465	2.42E-05	0.004639594	centromere protein L	GO:0005488,GO:0008152,GO:0016043,GO:0071840,GO:0043167,GO:0022607,GO:0044085,GO:0003674,GO:0009058,GO:0008150,GO:0016226,GO:0031163,GO:0043169,GO:0046872,GO:0005506,GO:0051536,GO:0051540,GO:0046914	binding,metabolic process,cellular component organization,cellular component organization or biogenesis,ion binding,cellular component assembly,cellular component biogenesis,molecular_function,biosynthetic process,biological_process,iron-sulfur cluster assembly,metallo-sulfur cluster assembly,cation binding,metal ion binding,iron ion binding,iron-sulfur cluster binding,metal cluster binding,trans…	--	--
XM_005690906.3	102181524	CACYBP	transcript	43.1477256	31.126029	0.471162982	0.009538831	0.121754115	calcyclin binding protein	GO:0005634,GO:0043231,GO:0043227,GO:0008152,GO:0006260,GO:0044424,GO:0044237,GO:0034641,GO:0043229,GO:0006807,GO:0043226,GO:1901360,GO:0006725,GO:0006139,GO:0044238,GO:0071704,GO:0005622,GO:0046483,GO:0006259,GO:0005623,GO:0044464,GO:0090304,GO:0003674,GO:0044260,GO:1901576,GO:0009058,GO:0044249,GO:0009987,GO:0044271,GO:0018130,GO:0008150,GO:1901362,GO:0019438,GO:0043170,GO:0032774,GO:0006351,GO:…	nucleus,intracellular membrane-bounded organelle,membrane-bounded organelle,metabolic process,DNA replication,intracellular part,cellular metabolic process,cellular nitrogen compound metabolic process,intracellular organelle,nitrogen compound metabolic process,organelle,organic cyclic compound metabolic process,cellular aromatic compound metabolic process,nucleobase-containing compound metabolic …	oas04310	Wnt signaling pathway
XM_005690918.3	102184927	ANGPTL1	transcript	66.357644	40.9652726	0.69586125	0.006934721	0.100285458	angiopoietin like 1	--	--	--	--
XM_005690990.2	102178930	PLA2G4A	transcript	71.8890884	94.217302	-0.39021921	0.007209907	0.102370459	phospholipase A2 group IVA	GO:0005488,GO:0003824,GO:0044710,GO:0008152,GO:0044237,GO:0009056,GO:0046434,GO:1901575,GO:0006629,GO:0044238,GO:0071704,GO:0044248,GO:0016787,GO:0044255,GO:0003674,GO:0016042,GO:0006796,GO:0016298,GO:0006793,GO:0044242,GO:0004620,GO:0005515,GO:0009987,GO:0008150,GO:0019637,GO:0009395,GO:0016788,GO:0006644	binding,catalytic activity,single-organism metabolic process,metabolic process,cellular metabolic process,catabolic process,organophosphate catabolic process,organic substance catabolic process,lipid metabolic process,primary metabolic process,organic substance metabolic process,cellular catabolic process,hydrolase activity,cellular lipid metabolic process,molecular_function,lipid catabolic proce…	oas01100,oas00565,oas00590,oas04370,oas04014,oas04912,oas04750,oas04730,oas04010,oas04921,oas00592,oas04664,oas04611,oas04913,oas04270,oas00591,oas04726,oas00564,oas04724	Metabolic pathways,Ether lipid metabolism,Arachidonic acid metabolism,VEGF signaling pathway,Ras signaling pathway,GnRH signaling pathway,Inflammatory mediator regulation of TRP channels,Long-term depression,MAPK signaling pathway,Oxytocin signaling pathway,alpha-Linolenic acid metabolism,Fc epsilon RI signaling pathway,Platelet activation,Ovarian steroidogenesis,Vascular smooth muscle contractio…
XM_005691007.2	102182897	NSL1	transcript	9.7201896	4.8704032	0.996943243	0.001336483	0.038710116	NSL1%2C MIS12 kinetochore complex component	--	--	--	--
XM_005691015.3	102185489	PPP2R5A	transcript	12.1832594	15.9314712	-0.386979349	0.043766078	0.280758716	protein phosphatase 2 regulatory subunit B'alpha	GO:0044424,GO:0043234,GO:0005622,GO:0005623,GO:0044464,GO:0003674,GO:0032991,GO:0009987,GO:0008150,GO:0000159,GO:0008601,GO:0030234,GO:0044763,GO:0008287,GO:0044699,GO:0019888,GO:0019208,GO:0050794,GO:0050789,GO:0065007,GO:0050896,GO:0051716,GO:0005575,GO:0007154,GO:0023052,GO:0044700,GO:0007165	intracellular part,protein complex,intracellular,cell,cell part,molecular_function,macromolecular complex,cellular process,biological_process,protein phosphatase type 2A complex,protein phosphatase type 2A regulator activity,enzyme regulator activity,single-organism cellular process,protein serine/threonine phosphatase complex,single-organism process,protein phosphatase regulator activity,phospha…	oas04114,oas04152,oas04151,oas03015,oas04728,oas04261	Oocyte meiosis,AMPK signaling pathway,PI3K-Akt signaling pathway,mRNA surveillance pathway,Dopaminergic synapse,Adrenergic signaling in cardiomyocytes
XM_005691016.3	102185764	DTL	transcript	3.9882524	1.0985392	1.860170363	0.009078585	0.118232755	denticleless E3 ubiquitin protein ligase homolog	GO:0005488,GO:0003674,GO:0005515	binding,molecular_function,protein binding	--	--
XM_005691024.3	102187516	NEK2	transcript	15.0708132	3.9788898	1.921319417	1.22E-05	0.003673567	NIMA related kinase 2	GO:0005488,GO:0097159,GO:1901363,GO:0003824,GO:0036094,GO:0000166,GO:1901265,GO:0043168,GO:0001882,GO:0035639,GO:0032553,GO:0001883,GO:0032549,GO:0032550,GO:0032555,GO:0008152,GO:0017076,GO:0005524,GO:0032559,GO:0030554,GO:0044237,GO:0044238,GO:0071704,GO:0043167,GO:0016773,GO:0003674,GO:0006468,GO:0016740,GO:0006796,GO:0006793,GO:0044260,GO:0016310,GO:0004672,GO:0006464,GO:0036211,GO:0043412,GO:…	binding,organic cyclic compound binding,heterocyclic compound binding,catalytic activity,small molecule binding,nucleotide binding,nucleoside phosphate binding,anion binding,nucleoside binding,purine ribonucleoside triphosphate binding,ribonucleotide binding,purine nucleoside binding,ribonucleoside binding,purine ribonucleoside binding,purine ribonucleotide binding,metabolic process,purine nucleo…	--	--
XM_005691141.3	102180413	MSMO1	transcript	4.719092	0.0593174	6.313910124	0.037998479	0.260183784	methylsterol monooxygenase 1	GO:0005488,GO:0044281,GO:0003824,GO:0019752,GO:0044710,GO:0043436,GO:0006082,GO:0032787,GO:0008152,GO:0006631,GO:0044237,GO:0055114,GO:0006629,GO:0044238,GO:0016053,GO:0046394,GO:0071704,GO:0043167,GO:0016491,GO:0044283,GO:0006633,GO:0044711,GO:0044255,GO:0072330,GO:0003674,GO:1901576,GO:0009058,GO:0044249,GO:0008610,GO:0009987,GO:0008150,GO:0043169,GO:0046872,GO:0005506,GO:0046914	binding,small molecule metabolic process,catalytic activity,carboxylic acid metabolic process,single-organism metabolic process,oxoacid metabolic process,organic acid metabolic process,monocarboxylic acid metabolic process,metabolic process,fatty acid metabolic process,cellular metabolic process,oxidation-reduction process,lipid metabolic process,primary metabolic process,organic acid biosyntheti…	oas00100,oas01100	Steroid biosynthesis,Metabolic pathways
XM_005691199.3	102173872	TMEM184C	transcript	29.103397	36.9734574	-0.3453024	0.00173442	0.045291013	transmembrane protein 184C	--	--	--	--
XM_005691349.3	102180068	TCTN2	transcript	6.9719882	8.7687576	-0.330802321	0.012253277	0.141508218	tectonic family member 2	--	--	--	--
XM_005691388.3	102189422	KNTC1	transcript	13.1795036	3.0738832	2.100161781	1.70E-05	0.003930906	kinetochore associated 1	GO:0005488,GO:0003674,GO:0005615,GO:0044421,GO:0005576,GO:0008289,GO:0005575	binding,molecular_function,extracellular space,extracellular region part,extracellular region,lipid binding,cellular_component	--	--
XM_005691393.3	102189699	RSRC2	transcript	3.7138528	4.243473	-0.192328863	0.047518984	0.293443137	arginine and serine rich coiled-coil 2	GO:0008152,GO:0006260,GO:0044237,GO:0034641,GO:0006807,GO:1901360,GO:0006725,GO:0006139,GO:0044238,GO:0071704,GO:0046483,GO:0006259,GO:0006261,GO:0090304,GO:0006270,GO:0044260,GO:1901576,GO:0009058,GO:0044249,GO:0009987,GO:0008150,GO:0043170,GO:0034645,GO:0009059	metabolic process,DNA replication,cellular metabolic process,cellular nitrogen compound metabolic process,nitrogen compound metabolic process,organic cyclic compound metabolic process,cellular aromatic compound metabolic process,nucleobase-containing compound metabolic process,primary metabolic process,organic substance metabolic process,heterocycle metabolic process,DNA metabolic process,DNA-dep…	--	--
XM_005691430.3	102175884	ARPC3	transcript	66.4702812	72.7323288	-0.129887313	0.049593507	0.299232104	actin related protein 2/3 complex subunit 3	GO:0044424,GO:0043234,GO:0044422,GO:0044446,GO:0043229,GO:0043226,GO:0034622,GO:0005622,GO:0051128,GO:0016043,GO:0071840,GO:0043623,GO:0006996,GO:0022607,GO:0044085,GO:0005623,GO:0044464,GO:0033043,GO:0065003,GO:0051258,GO:0043933,GO:0070271,GO:0006461,GO:0032991,GO:0071822,GO:0051130,GO:0051493,GO:0051495,GO:0010638,GO:0044087,GO:0090066,GO:0009987,GO:0048518,GO:0008064,GO:0008154,GO:0030041,GO:…	intracellular part,protein complex,organelle part,intracellular organelle part,intracellular organelle,organelle,cellular macromolecular complex assembly,intracellular,regulation of cellular component organization,cellular component organization,cellular component organization or biogenesis,cellular protein complex assembly,organelle organization,cellular component assembly,cellular component bio…	oas04810,oas05100,oas04666,oas05132	Regulation of actin cytoskeleton,Bacterial invasion of epithelial cells,Fc gamma R-mediated phagocytosis,Salmonella infection
XM_005691432.3	102176153	VPS29	transcript	39.1393882	38.4983566	0.023824343	0.021067877	0.192600315	VPS29%2C retromer complex component	GO:0003824,GO:0016787,GO:0003674	catalytic activity,hydrolase activity,molecular_function	--	--
XM_005691461.3	102183897	PEBP1	transcript	55.0927362	86.6553286	-0.65342635	0.021029321	0.192561876	phosphatidylethanolamine binding protein 1	--	--	--	--
XM_005691464.3	102184930	RFC5	transcript	18.4863834	12.2259806	0.596512826	0.018541381	0.181368158	replication factor C subunit 5	GO:0005488,GO:0097159,GO:1901363,GO:0003824,GO:0036094,GO:0000166,GO:1901265,GO:0003677,GO:0043168,GO:0001882,GO:0035639,GO:0032553,GO:0001883,GO:0032549,GO:0032550,GO:0032555,GO:0008152,GO:0017076,GO:0006260,GO:0005524,GO:0032559,GO:0044424,GO:0030554,GO:0043234,GO:0044237,GO:0003676,GO:0006950,GO:0034641,GO:0006807,GO:1901360,GO:0006725,GO:0006139,GO:0044238,GO:0071704,GO:0005622,GO:0046483,GO:…	binding,organic cyclic compound binding,heterocyclic compound binding,catalytic activity,small molecule binding,nucleotide binding,nucleoside phosphate binding,DNA binding,anion binding,nucleoside binding,purine ribonucleoside triphosphate binding,ribonucleotide binding,purine nucleoside binding,ribonucleoside binding,purine ribonucleoside binding,purine ribonucleotide binding,metabolic process,p…	oas03030,oas03420,oas03430	DNA replication,Nucleotide excision repair,Mismatch repair
XM_005691488.3	102190983	LOC102190983	transcript	9.9495096	47.0416336	-2.241240837	1.25E-05	0.003673567	2'-5'-oligoadenylate synthase 1	GO:0005488,GO:0003824,GO:0044710,GO:0008152,GO:0006629,GO:0044238,GO:0071704,GO:0003674,GO:0016740,GO:0005515,GO:0005102,GO:0016772,GO:0009987,GO:0016779,GO:0008150,GO:0005576,GO:0005184,GO:0044763,GO:0005179,GO:0009725,GO:0009755,GO:0032870,GO:0044699,GO:0070887,GO:0071495,GO:0009719,GO:0071310,GO:0010033,GO:0042221,GO:0050794,GO:0050789,GO:0065007,GO:0050896,GO:0051716,GO:0005575,GO:0007154,GO:…	binding,catalytic activity,single-organism metabolic process,metabolic process,lipid metabolic process,primary metabolic process,organic substance metabolic process,molecular_function,transferase activity,protein binding,receptor binding,transferase activity, transferring phosphorus-containing groups,cellular process,nucleotidyltransferase activity,biological_process,extracellular region,neuropep…	oas05164,oas05162,oas05168,oas05160	Influenza A,Measles,Herpes simplex infection,Hepatitis C
XM_005691578.3	102175507	C17H12orf43	transcript	2.224174	3.7040612	-0.735838279	0.012848327	0.145144196	chromosome 17 C12orf43 homolog	GO:0003674,GO:0009987,GO:0065008,GO:0008150,GO:0022890,GO:0019725,GO:0008324,GO:0046873,GO:0042592,GO:0072509,GO:0022892,GO:0044763,GO:0005261,GO:0044699,GO:0015075,GO:0022891,GO:0005262,GO:0005217,GO:0005218,GO:0005219,GO:0015278,GO:0055082,GO:0006874,GO:0055074,GO:0072503,GO:0072507,GO:0015085,GO:0048878,GO:0005215,GO:0022857,GO:0006873,GO:0006875,GO:0030003,GO:0050801,GO:0055065,GO:0055080,GO:…	molecular_function,cellular process,regulation of biological quality,biological_process,inorganic cation transmembrane transporter activity,cellular homeostasis,cation transmembrane transporter activity,metal ion transmembrane transporter activity,homeostatic process,divalent inorganic cation transmembrane transporter activity,substrate-specific transporter activity,single-organism cellular proce…	--	--
XM_005691608.3	102184180	CHEK2	transcript	7.9218712	5.212076	0.603983124	0.004250179	0.074268049	checkpoint kinase 2	GO:0005488,GO:0097159,GO:1901363,GO:0003824,GO:0036094,GO:0000166,GO:1901265,GO:0043168,GO:0001882,GO:0035639,GO:0032553,GO:0001883,GO:0032549,GO:0032550,GO:0032555,GO:0008152,GO:0017076,GO:0005524,GO:0032559,GO:0030554,GO:0044237,GO:0044238,GO:0071704,GO:0043167,GO:0016773,GO:0003674,GO:0006468,GO:0016740,GO:0006796,GO:0006793,GO:0044260,GO:0016310,GO:0004672,GO:0006464,GO:0036211,GO:0005515,GO:…	binding,organic cyclic compound binding,heterocyclic compound binding,catalytic activity,small molecule binding,nucleotide binding,nucleoside phosphate binding,anion binding,nucleoside binding,purine ribonucleoside triphosphate binding,ribonucleotide binding,purine nucleoside binding,ribonucleoside binding,purine ribonucleoside binding,purine ribonucleotide binding,metabolic process,purine nucleo…	oas04110,oas05166,oas04115	Cell cycle,HTLV-I infection,p53 signaling pathway
XM_005691789.3	102170720	AARS	transcript	91.4482284	65.105089	0.490184904	0.008225876	0.111366511	alanyl-tRNA synthetase	GO:0005488,GO:0044281,GO:0097159,GO:1901363,GO:0003824,GO:0019752,GO:0044710,GO:0036094,GO:0000166,GO:1901265,GO:0043436,GO:0006082,GO:0043168,GO:0001882,GO:0035639,GO:0032553,GO:0001883,GO:0032549,GO:0032550,GO:0032555,GO:0008152,GO:0017076,GO:0005524,GO:0032559,GO:0030554,GO:0044237,GO:0003676,GO:0034641,GO:0006807,GO:1901360,GO:0006725,GO:0006139,GO:0044238,GO:0071704,GO:0046483,GO:0016043,GO:…	binding,small molecule metabolic process,organic cyclic compound binding,heterocyclic compound binding,catalytic activity,carboxylic acid metabolic process,single-organism metabolic process,small molecule binding,nucleotide binding,nucleoside phosphate binding,oxoacid metabolic process,organic acid metabolic process,anion binding,nucleoside binding,purine ribonucleoside triphosphate binding,ribon…	oas00970	Aminoacyl-tRNA biosynthesis
XM_005691843.3	102186984	CRISPLD2	transcript	96.4756988	150.5094784	-0.64161685	0.000415103	0.018726086	cysteine rich secretory protein LCCL domain containing 2	--	--	--	--
XM_005691999.2	102188072	LOC102188072	transcript	78.0657196	165.8773866	-1.08735615	2.50E-05	0.004639594	metallothionein-2	GO:0005488,GO:0043167,GO:0003674,GO:0043169,GO:0046872	binding,ion binding,molecular_function,cation binding,metal ion binding	oas04978	Mineral absorption
XM_005692001.3	102188618	LOC102188618	transcript	19.0561578	49.133184	-1.366440469	8.01E-06	0.003328098	metallothionein-1A	GO:0005488,GO:0043167,GO:0003674,GO:0043169,GO:0046872	binding,ion binding,molecular_function,cation binding,metal ion binding	--	--
XM_005692050.3	102176722	CNOT1	transcript	6.1392714	5.8653716	0.065844936	0.049979258	0.299424569	CCR4-NOT transcription complex subunit 1	GO:0005488,GO:0043167,GO:0003674,GO:0005509,GO:0043169,GO:0046872	binding,ion binding,molecular_function,calcium ion binding,cation binding,metal ion binding	oas03018	RNA degradation
XM_005692231.3	102182998	CMTR2	transcript	8.7632782	11.4767856	-0.389176066	0.037867484	0.260183784	cap methyltransferase 2	GO:0003824,GO:0008152,GO:0016787,GO:0003674,GO:0016740,GO:0002429,GO:0002757,GO:0002768,GO:0050851,GO:0050852,GO:0002764,GO:0048583,GO:0050776,GO:0048584,GO:0002253,GO:0009987,GO:0048518,GO:0002682,GO:0016741,GO:0002684,GO:0050778,GO:0008168,GO:0004725,GO:0008150,GO:0032259,GO:0042578,GO:0002376,GO:0016788,GO:0004721,GO:0016791,GO:0044763,GO:0006955,GO:0044699,GO:0007218,GO:0050794,GO:0050789,GO:…	catalytic activity,metabolic process,hydrolase activity,molecular_function,transferase activity,immune response-activating cell surface receptor signaling pathway,immune response-activating signal transduction,immune response-regulating cell surface receptor signaling pathway,antigen receptor-mediated signaling pathway,T cell receptor signaling pathway,immune response-regulating signaling pathway…	--	--
XM_005692271.3	102172182	TBCB	transcript	59.3094834	64.5453224	-0.122049742	0.007302354	0.102388997	tubulin folding cofactor B	GO:0005488,GO:0003674,GO:0005515	binding,molecular_function,protein binding	--	--
XM_005692329.3	102187254	FXYD1	transcript	8.8900006	9.8734636	-0.151372753	0.002084922	0.051105186	FXYD domain containing ion transport regulator 1	GO:0003674,GO:0006812,GO:0009987,GO:0008150,GO:0008324,GO:0022892,GO:0051179,GO:0044763,GO:0006811,GO:0051234,GO:0006810,GO:0044699,GO:0015075,GO:0022891,GO:0005215,GO:0022857,GO:0044765,GO:0005216,GO:0022838,GO:0055085,GO:0015267,GO:0022803,GO:0005575,GO:0044425,GO:0016020,GO:0031224,GO:0016021	molecular_function,cation transport,cellular process,biological_process,cation transmembrane transporter activity,substrate-specific transporter activity,localization,single-organism cellular process,ion transport,establishment of localization,transport,single-organism process,ion transmembrane transporter activity,substrate-specific transmembrane transporter activity,transporter activity,transme…	oas04024	cAMP signaling pathway
XM_005692344.3	102191363	LOC102191363	transcript	9.8008646	7.19925	0.445062407	0.018573055	0.181368158	zinc finger protein 14 homolog	GO:0005488,GO:0005634,GO:0044281,GO:0043231,GO:0043227,GO:0097159,GO:1901363,GO:0003824,GO:0019752,GO:0044710,GO:0003677,GO:0043436,GO:0006082,GO:0032787,GO:0008152,GO:0044424,GO:0044237,GO:0003676,GO:0006950,GO:0034641,GO:0043229,GO:0006807,GO:0043226,GO:1901360,GO:0006725,GO:0006139,GO:0044238,GO:0071704,GO:0005622,GO:0046483,GO:0043167,GO:0006259,GO:0033554,GO:0005623,GO:0044464,GO:0090304,GO:…	binding,nucleus,small molecule metabolic process,intracellular membrane-bounded organelle,membrane-bounded organelle,organic cyclic compound binding,heterocyclic compound binding,catalytic activity,carboxylic acid metabolic process,single-organism metabolic process,DNA binding,oxoacid metabolic process,organic acid metabolic process,monocarboxylic acid metabolic process,metabolic process,intracel…	--	--
XM_005692375.3	102177460	EIF3K	transcript	12.8581242	7.4394466	0.789412979	0.032223368	0.237684505	eukaryotic translation initiation factor 3 subunit K	--	--	--	--
XM_005692378.3	102178387	ECH1	transcript	43.2762902	58.2607194	-0.428946684	0.010394432	0.128668003	enoyl-CoA hydratase 1	GO:0003824,GO:0008152,GO:0003674,GO:0016829,GO:0016836,GO:0016835,GO:0008150	catalytic activity,metabolic process,molecular_function,lyase activity,hydro-lyase activity,carbon-oxygen lyase activity,biological_process	oas04146	Peroxisome
XM_005692412.3	102187977	PLD3	transcript	5.9753344	10.5802294	-0.82427955	0.019032019	0.182640603	phospholipase D family member 3	GO:0003824,GO:0003674	catalytic activity,molecular_function	oas01100,oas00565,oas00564	Metabolic pathways,Ether lipid metabolism,Glycerophospholipid metabolism
XM_005692515.3	102175325	CAPNS1	transcript	78.5001526	102.4148438	-0.383657468	0.02849917	0.223878971	calpain small subunit 1	GO:0005488,GO:0043167,GO:0003674,GO:0005509,GO:0043169,GO:0046872	binding,ion binding,molecular_function,calcium ion binding,cation binding,metal ion binding	--	--
XM_005692684.3	102184750	CA11	transcript	2.4939012	6.0523142	-1.279082574	0.003526698	0.068133765	carbonic anhydrase 11	--	--	--	--
XM_005692697.3	102188075	DHDH	transcript	7.5671072	5.935815	0.350295755	0.005467003	0.08674589	dihydrodiol dehydrogenase	GO:0005488,GO:0097159,GO:1901363,GO:0003824,GO:0044710,GO:0036094,GO:0000166,GO:1901265,GO:0008152,GO:0055114,GO:0050662,GO:0048037,GO:0016491,GO:0003674,GO:0008150,GO:0050661	binding,organic cyclic compound binding,heterocyclic compound binding,catalytic activity,single-organism metabolic process,small molecule binding,nucleotide binding,nucleoside phosphate binding,metabolic process,oxidation-reduction process,coenzyme binding,cofactor binding,oxidoreductase activity,molecular_function,biological_process,NADP binding	oas00980,oas00040	Metabolism of xenobiotics by cytochrome P450,Pentose and glucuronate interconversions
XM_005692717.3	102169324	PIH1D1	transcript	5.3978834	3.6681988	0.557321985	0.021646525	0.195119114	PIH1 domain containing 1	--	--	--	--
XM_005692819.3	102176637	EMP3	transcript	11.0011068	10.1223358	0.120106437	0.015705979	0.162334454	epithelial membrane protein 3	GO:0005488,GO:0003824,GO:0043167,GO:0016787,GO:0003674,GO:0009987,GO:0008150,GO:0008237,GO:0004222,GO:0043169,GO:0046872,GO:0070011,GO:0008233,GO:0042710,GO:0008270,GO:0051704,GO:0046914,GO:0004175,GO:0044764,GO:0005575,GO:0044425,GO:0016020,GO:0031224,GO:0016021	binding,catalytic activity,ion binding,hydrolase activity,molecular_function,cellular process,biological_process,metallopeptidase activity,metalloendopeptidase activity,cation binding,metal ion binding,peptidase activity, acting on L-amino acid peptides,peptidase activity,biofilm formation,zinc ion binding,multi-organism process,transition metal ion binding,endopeptidase activity,multi-organism c…	--	--
XM_005693002.3	102172930	AURKC	transcript	35.3430466	39.6656126	-0.166462424	0.001115254	0.034394157	aurora kinase C	GO:0005488,GO:0097159,GO:1901363,GO:0003824,GO:0036094,GO:0000166,GO:1901265,GO:0043168,GO:0001882,GO:0035639,GO:0032553,GO:0001883,GO:0032549,GO:0032550,GO:0032555,GO:0008152,GO:0017076,GO:0005524,GO:0032559,GO:0030554,GO:0044237,GO:0044238,GO:0071704,GO:0043167,GO:0016773,GO:0003674,GO:0006468,GO:0016740,GO:0006796,GO:0006793,GO:0044260,GO:0016310,GO:0004672,GO:0006464,GO:0036211,GO:0043412,GO:…	binding,organic cyclic compound binding,heterocyclic compound binding,catalytic activity,small molecule binding,nucleotide binding,nucleoside phosphate binding,anion binding,nucleoside binding,purine ribonucleoside triphosphate binding,ribonucleotide binding,purine nucleoside binding,ribonucleoside binding,purine ribonucleoside binding,purine ribonucleotide binding,metabolic process,purine nucleo…	--	--
XM_005693201.3	102171272	CCL5	transcript	2.9106642	5.322435	-0.870738019	0.037948212	0.260183784	C-C motif chemokine ligand 5	GO:0005488,GO:0003674,GO:0005515,GO:0005102,GO:0008009,GO:0042379,GO:0008150,GO:0005125,GO:0001664,GO:0002376,GO:0005576,GO:0005126,GO:0006955,GO:0050896,GO:0005575	binding,molecular_function,protein binding,receptor binding,chemokine activity,chemokine receptor binding,biological_process,cytokine activity,G-protein coupled receptor binding,immune system process,extracellular region,cytokine receptor binding,immune response,response to stimulus,cellular_component	oas04621,oas05323,oas05164,oas04668,oas05020,oas05168,oas05142,oas04060,oas04620,oas04062,oas04623	NOD-like receptor signaling pathway,Rheumatoid arthritis,Influenza A,TNF signaling pathway,Prion diseases,Herpes simplex infection,Chagas disease (American trypanosomiasis),Cytokine-cytokine receptor interaction,Toll-like receptor signaling pathway,Chemokine signaling pathway,Cytosolic DNA-sensing pathway
XM_005693218.3	102175889	LOC102175889	transcript	100.8846604	101.1771756	-0.004177043	0.012584892	0.144231152	C-C motif chemokine 2	GO:0005488,GO:0003674,GO:0005515,GO:0005102,GO:0008009,GO:0042379,GO:0008150,GO:0005125,GO:0001664,GO:0002376,GO:0005576,GO:0005126,GO:0006955,GO:0050896,GO:0005575	binding,molecular_function,protein binding,receptor binding,chemokine activity,chemokine receptor binding,biological_process,cytokine activity,G-protein coupled receptor binding,immune system process,extracellular region,cytokine receptor binding,immune response,response to stimulus,cellular_component	oas04621,oas05323,oas05164,oas04668,oas05168,oas05142,oas05144,oas04060,oas04062	NOD-like receptor signaling pathway,Rheumatoid arthritis,Influenza A,TNF signaling pathway,Herpes simplex infection,Chagas disease (American trypanosomiasis),Malaria,Cytokine-cytokine receptor interaction,Chemokine signaling pathway
XM_005693265.3	102190162	RPL23A	transcript	589.860193	541.6493408	0.123013886	0.031373372	0.235935932	ribosomal protein L23a	GO:0005488,GO:0097159,GO:1901363,GO:0008152,GO:0044424,GO:0044237,GO:0003676,GO:0043229,GO:0043226,GO:0044238,GO:0071704,GO:0005622,GO:0005623,GO:0044464,GO:0003674,GO:0032991,GO:0044260,GO:1901576,GO:0009058,GO:0044249,GO:0009987,GO:0008150,GO:0043170,GO:0034645,GO:0003723,GO:0009059,GO:0043228,GO:0043232,GO:0019843,GO:0044267,GO:0005737,GO:0010467,GO:0044444,GO:0019538,GO:0006412,GO:0005198,GO:…	binding,organic cyclic compound binding,heterocyclic compound binding,metabolic process,intracellular part,cellular metabolic process,nucleic acid binding,intracellular organelle,organelle,primary metabolic process,organic substance metabolic process,intracellular,cell,cell part,molecular_function,macromolecular complex,cellular macromolecule metabolic process,organic substance biosynthetic proce…	oas03010	Ribosome
XM_005693304.3	102176261	GEMIN4	transcript	0.0193212	1.3450502	-6.121331508	0.03310113	0.240769377	gem nuclear organelle associated protein 4	--	--	oas03013	RNA transport
XM_005693317.3	102179233	SERPINF1	transcript	116.2909044	53.0510344	1.132285475	3.25E-05	0.005069767	serpin family F member 1	--	--	--	--
XM_005693323.3	102180533	TSR1	transcript	1.604965	6.5701218	-2.03337828	0.020426548	0.189547424	TSR1%2C ribosome maturation factor	GO:0005634,GO:0043231,GO:0043227,GO:0044424,GO:0043229,GO:0043226,GO:0005622,GO:0071840,GO:0044085,GO:0005623,GO:0044464,GO:0008150,GO:0042254,GO:0022613,GO:0005575	nucleus,intracellular membrane-bounded organelle,membrane-bounded organelle,intracellular part,intracellular organelle,organelle,intracellular,cellular component organization or biogenesis,cellular component biogenesis,cell,cell part,biological_process,ribosome biogenesis,ribonucleoprotein complex biogenesis,cellular_component	--	--
XM_005693325.3	102181233	METTL16	transcript	8.7876608	10.6124254	-0.272203324	0.001594694	0.043614877	methyltransferase like 16	GO:0003824,GO:0003674,GO:0016740,GO:0016741,GO:0008168	catalytic activity,molecular_function,transferase activity,transferase activity, transferring one-carbon groups,methyltransferase activity	--	--
XM_005693431.3	102169048	FAM64A	transcript	6.3781118	1.5271172	2.062318599	0.003124295	0.064712893	family with sequence similarity 64 member A	--	--	--	--
XM_005693453.3	102174424	SPAG7	transcript	18.6130204	13.6758928	0.444677166	0.000551215	0.021949333	sperm associated antigen 7	GO:0005488,GO:0097159,GO:1901363,GO:0003676,GO:0003674	binding,organic cyclic compound binding,heterocyclic compound binding,nucleic acid binding,molecular_function	--	--
XM_005693485.3	102182439	GABARAP	transcript	55.4793336	65.7592102	-0.245242513	0.0285752	0.224306689	GABA type A receptor-associated protein	GO:0008152,GO:0044424,GO:0044237,GO:0009056,GO:0006950,GO:0005622,GO:0016043,GO:0071840,GO:0006996,GO:0022607,GO:0044085,GO:0033554,GO:0005623,GO:0044464,GO:0044248,GO:0070925,GO:0009267,GO:0031667,GO:0031669,GO:0042594,GO:0006914,GO:0000045,GO:0016236,GO:0009987,GO:0008150,GO:0007033,GO:0009991,GO:0031668,GO:0071496,GO:0009605,GO:0005737,GO:0044763,GO:0044699,GO:0050896,GO:0051716,GO:0005575,GO:…	metabolic process,intracellular part,cellular metabolic process,catabolic process,response to stress,intracellular,cellular component organization,cellular component organization or biogenesis,organelle organization,cellular component assembly,cellular component biogenesis,cellular response to stress,cell,cell part,cellular catabolic process,organelle assembly,cellular response to starvation,resp…	oas04068,oas04140,oas04727	FoxO signaling pathway,Regulation of autophagy,GABAergic synapse
XM_005693534.2	102170457	NAA38	transcript	10.476915	7.1720224	0.546762069	0.006240523	0.094407209	N(alpha)-acetyltransferase 38%2C NatC auxiliary subunit	GO:0002429,GO:0002757,GO:0002768,GO:0050851,GO:0050852,GO:0002764,GO:0048583,GO:0050776,GO:0048584,GO:0002253,GO:0050853,GO:0009987,GO:0048518,GO:0002682,GO:0002684,GO:0050778,GO:0008150,GO:0002376,GO:0044763,GO:0006955,GO:0044699,GO:0050794,GO:0050789,GO:0065007,GO:0050896,GO:0051716,GO:0007154,GO:0023052,GO:0044700,GO:0007165,GO:0007166	immune response-activating cell surface receptor signaling pathway,immune response-activating signal transduction,immune response-regulating cell surface receptor signaling pathway,antigen receptor-mediated signaling pathway,T cell receptor signaling pathway,immune response-regulating signaling pathway,regulation of response to stimulus,regulation of immune response,positive regulation of respons…	--	--
XM_005693538.3	102171739	CNTROB	transcript	2.4422448	1.4661332	0.736191637	0.045440365	0.286113897	centrobin%2C centriole duplication and spindle assembly protein	--	--	--	--
XM_005693548.3	102174243	AURKB	transcript	4.9056206	0.7496116	2.710220477	0.007259408	0.102370459	aurora kinase B	GO:0005488,GO:0097159,GO:1901363,GO:0003824,GO:0036094,GO:0000166,GO:1901265,GO:0043168,GO:0001882,GO:0035639,GO:0032553,GO:0001883,GO:0032549,GO:0032550,GO:0032555,GO:0008152,GO:0017076,GO:0005524,GO:0032559,GO:0030554,GO:0044237,GO:0044238,GO:0071704,GO:0043167,GO:0016773,GO:0003674,GO:0006468,GO:0016740,GO:0006796,GO:0006793,GO:0044260,GO:0016310,GO:0004672,GO:0006464,GO:0036211,GO:0043412,GO:…	binding,organic cyclic compound binding,heterocyclic compound binding,catalytic activity,small molecule binding,nucleotide binding,nucleoside phosphate binding,anion binding,nucleoside binding,purine ribonucleoside triphosphate binding,ribonucleotide binding,purine nucleoside binding,ribonucleoside binding,purine ribonucleoside binding,purine ribonucleotide binding,metabolic process,purine nucleo…	--	--
XM_005693698.3	102191370	SNF8	transcript	35.1296424	31.969435	0.135995643	0.000811416	0.028490015	SNF8%2C ESCRT-II complex subunit	GO:0005575,GO:0044425,GO:0016020,GO:0031224,GO:0016021	cellular_component,membrane part,membrane,intrinsic to membrane,integral to membrane	oas04144	Endocytosis
XM_005693700.3	102168293	ATP5G1	transcript	14.5698552	13.4217718	0.118411406	0.025458812	0.212233418	ATP synthase%2C H+ transporting%2C mitochondrial Fo complex subunit C1 (subunit 9)	GO:0043234,GO:0003674,GO:0015988,GO:0015991,GO:0032991,GO:0015672,GO:0006812,GO:0016469,GO:0006818,GO:0015992,GO:0034220,GO:0009987,GO:0008150,GO:0022890,GO:0008324,GO:0033177,GO:0015077,GO:0015078,GO:0022892,GO:0051179,GO:0044763,GO:0006811,GO:0051234,GO:0006810,GO:0044699,GO:0015075,GO:0022891,GO:0005215,GO:0022857,GO:0044765,GO:0055085,GO:0005575,GO:0044425,GO:0016020	protein complex,molecular_function,energy coupled proton transmembrane transport, against electrochemical gradient,ATP hydrolysis coupled proton transport,macromolecular complex,monovalent inorganic cation transport,cation transport,proton-transporting two-sector ATPase complex,hydrogen transport,proton transport,ion transmembrane transport,cellular process,biological_process,inorganic cation tra…	oas01100,oas00190,oas05012,oas05016,oas05010	Metabolic pathways,Oxidative phosphorylation,Parkinson's disease,Huntington's disease,Alzheimer's disease
XM_005693776.2	102188081	CDC6	transcript	4.930922	1.0844368	2.184911455	0.01683579	0.170208527	cell division cycle 6	GO:0005488,GO:0005634,GO:0043231,GO:0043227,GO:0097159,GO:1901363,GO:0003824,GO:0036094,GO:0000166,GO:1901265,GO:0003677,GO:0043168,GO:0001882,GO:0035639,GO:0005694,GO:0032553,GO:0001883,GO:0032549,GO:0032550,GO:0032555,GO:0008152,GO:0017076,GO:0044427,GO:0006260,GO:0005524,GO:0032559,GO:0044424,GO:0030554,GO:0043234,GO:0044422,GO:0044237,GO:0044446,GO:0003676,GO:0034641,GO:0043229,GO:0006807,GO:…	binding,nucleus,intracellular membrane-bounded organelle,membrane-bounded organelle,organic cyclic compound binding,heterocyclic compound binding,catalytic activity,small molecule binding,nucleotide binding,nucleoside phosphate binding,DNA binding,anion binding,nucleoside binding,purine ribonucleoside triphosphate binding,chromosome,ribonucleotide binding,purine nucleoside binding,ribonucleoside …	oas04110	Cell cycle
XM_005693780.3	102188973	TOP2A	transcript	57.1940116	10.9298092	2.387595884	1.34E-05	0.003673567	topoisomerase (DNA) II alpha	GO:0005488,GO:0005634,GO:0043231,GO:0043227,GO:0097159,GO:1901363,GO:0003824,GO:0036094,GO:0000166,GO:1901265,GO:0003677,GO:0043168,GO:0001882,GO:0035639,GO:0032553,GO:0001883,GO:0032549,GO:0032550,GO:0032555,GO:0008152,GO:0017076,GO:0005524,GO:0032559,GO:0044424,GO:0030554,GO:0043234,GO:0044237,GO:0003676,GO:0034641,GO:0043229,GO:0006807,GO:0043226,GO:1901360,GO:0006725,GO:0006139,GO:0044238,GO:…	binding,nucleus,intracellular membrane-bounded organelle,membrane-bounded organelle,organic cyclic compound binding,heterocyclic compound binding,catalytic activity,small molecule binding,nucleotide binding,nucleoside phosphate binding,DNA binding,anion binding,nucleoside binding,purine ribonucleoside triphosphate binding,ribonucleotide binding,purine nucleoside binding,ribonucleoside binding,pur…	--	--
XM_005693850.2	102186154	STAT3	transcript	10.12979	16.5935308	-0.712016632	0.022665932	0.198881968	signal transducer and activator of transcription 3	GO:0005488,GO:0005634,GO:0043231,GO:0043227,GO:0008152,GO:0044424,GO:0043234,GO:0044237,GO:0006950,GO:0034641,GO:0043229,GO:0006807,GO:0043226,GO:1901360,GO:0006725,GO:0034622,GO:0006139,GO:0044238,GO:0071704,GO:0005622,GO:0046483,GO:0016043,GO:0071840,GO:0043623,GO:0022607,GO:0044085,GO:0005623,GO:0044464,GO:0090304,GO:0065003,GO:0030674,GO:0060090,GO:0003674,GO:0051258,GO:0043933,GO:0070271,GO:…	binding,nucleus,intracellular membrane-bounded organelle,membrane-bounded organelle,metabolic process,intracellular part,protein complex,cellular metabolic process,response to stress,cellular nitrogen compound metabolic process,intracellular organelle,nitrogen compound metabolic process,organelle,organic cyclic compound metabolic process,cellular aromatic compound metabolic process,cellular macro…	oas05203,oas04068,oas05161,oas05200,oas05212,oas05205,oas04066,oas04550,oas05162,oas04920,oas05169,oas05206,oas05160,oas04917,oas05321,oas05145,oas04630,oas04062,oas05221	Viral carcinogenesis,FoxO signaling pathway,Hepatitis B,Pathways in cancer,Pancreatic cancer,Proteoglycans in cancer,HIF-1 signaling pathway,Signaling pathways regulating pluripotency of stem cells,Measles,Adipocytokine signaling pathway,Epstein-Barr virus infection,MicroRNAs in cancer,Hepatitis C,Prolactin signaling pathway,Inflammatory bowel disease (IBD),Toxoplasmosis,Jak-STAT signaling pathwa…
XM_005693879.3	102171189	LOC102171189	transcript	31.0295534	24.9898722	0.312299409	0.013857158	0.151897124	alanyl-tRNA editing protein Aarsd1	GO:0005488,GO:0044281,GO:0097159,GO:1901363,GO:0003824,GO:0019752,GO:0044710,GO:0036094,GO:0000166,GO:1901265,GO:0043436,GO:0006082,GO:0043168,GO:0001882,GO:0035639,GO:0032553,GO:0001883,GO:0032549,GO:0032550,GO:0032555,GO:0008152,GO:0017076,GO:0005524,GO:0032559,GO:0030554,GO:0044237,GO:0034641,GO:0006807,GO:1901360,GO:0006725,GO:0006139,GO:0044238,GO:0071704,GO:0046483,GO:0043167,GO:1901564,GO:…	binding,small molecule metabolic process,organic cyclic compound binding,heterocyclic compound binding,catalytic activity,carboxylic acid metabolic process,single-organism metabolic process,small molecule binding,nucleotide binding,nucleoside phosphate binding,oxoacid metabolic process,organic acid metabolic process,anion binding,nucleoside binding,purine ribonucleoside triphosphate binding,ribon…	--	--
XM_005693886.3	102172841	IFI35	transcript	18.6647288	31.6842274	-0.76345029	0.000713421	0.02556754	interferon induced protein 35	GO:0005488,GO:0044281,GO:0003824,GO:0019752,GO:0044710,GO:0043436,GO:0006082,GO:0008152,GO:0044424,GO:0044237,GO:0044238,GO:0016053,GO:0046394,GO:0071704,GO:0005622,GO:0005623,GO:0044464,GO:0044283,GO:0044711,GO:0044723,GO:0003674,GO:0015631,GO:0008017,GO:0016740,GO:0008092,GO:1901576,GO:0009058,GO:0044249,GO:0005515,GO:1901657,GO:0005975,GO:0016137,GO:0016138,GO:0050504,GO:0051478,GO:0051479,GO:…	binding,small molecule metabolic process,catalytic activity,carboxylic acid metabolic process,single-organism metabolic process,oxoacid metabolic process,organic acid metabolic process,metabolic process,intracellular part,cellular metabolic process,primary metabolic process,organic acid biosynthetic process,carboxylic acid biosynthetic process,organic substance metabolic process,intracellular,cel…	--	--
XM_005693915.3	102179700	TMEM101	transcript	15.7459546	14.014802	0.168029861	0.020533374	0.189615043	transmembrane protein 101	--	--	--	--
XM_005693955.2	102189899	RDM1	transcript	5.650265	2.6278964	1.104410131	0.003693364	0.06994103	RAD52 motif containing 1	GO:0005488,GO:0097159,GO:1901363,GO:0008152,GO:0044237,GO:0003676,GO:0006950,GO:0034641,GO:0006807,GO:1901360,GO:0006725,GO:0006139,GO:0044238,GO:0071704,GO:0046483,GO:0006259,GO:0033554,GO:0090304,GO:0006974,GO:0003674,GO:0044260,GO:0009987,GO:0008150,GO:0043170,GO:0006310,GO:0006281,GO:0044763,GO:0044699,GO:0050896,GO:0051716	binding,organic cyclic compound binding,heterocyclic compound binding,metabolic process,cellular metabolic process,nucleic acid binding,response to stress,cellular nitrogen compound metabolic process,nitrogen compound metabolic process,organic cyclic compound metabolic process,cellular aromatic compound metabolic process,nucleobase-containing compound metabolic process,primary metabolic process,o…	--	--
XM_005694015.2	102181895	KPNA2	transcript	35.9827502	16.5871804	1.117236789	0.023404469	0.202438931	karyopherin subunit alpha 2	GO:0005488,GO:0005634,GO:0044281,GO:0043231,GO:0043227,GO:0003824,GO:0019752,GO:0044710,GO:0043436,GO:0006082,GO:0032787,GO:0008152,GO:0044424,GO:0043234,GO:0044422,GO:0005996,GO:0044237,GO:0044446,GO:0009056,GO:0046365,GO:1901575,GO:0043229,GO:0043226,GO:0044724,GO:0044238,GO:0071704,GO:0005622,GO:0005623,GO:0044464,GO:0044248,GO:0016787,GO:0044723,GO:0016052,GO:0016817,GO:0003674,GO:0072329,GO:…	binding,nucleus,small molecule metabolic process,intracellular membrane-bounded organelle,membrane-bounded organelle,catalytic activity,carboxylic acid metabolic process,single-organism metabolic process,oxoacid metabolic process,organic acid metabolic process,monocarboxylic acid metabolic process,metabolic process,intracellular part,protein complex,organelle part,monosaccharide metabolic process…	oas05164	Influenza A
XM_005694094.3	102180077	BIRC5	transcript	16.0595596	4.2401546	1.921243558	0.000421907	0.018726086	baculoviral IAP repeat containing 5	--	--	oas05161,oas05200,oas04390,oas05210	Hepatitis B,Pathways in cancer,Hippo signaling pathway,Colorectal cancer
XM_005694539.3	102191082	STC2	transcript	7.7702924	5.6165528	0.468283951	0.021785734	0.195745025	stanniocalcin 2	GO:0005488,GO:0003674,GO:0005515,GO:0005102,GO:0005576,GO:0005179,GO:0005575	binding,molecular_function,protein binding,receptor binding,extracellular region,hormone activity,cellular_component	--	--
XM_005694605.3	102187895	CENPH	transcript	32.4597644	13.9721032	1.216103325	1.32E-05	0.003673567	centromere protein H	GO:0005694,GO:0044427,GO:0044424,GO:0043234,GO:0044422,GO:0044446,GO:0043229,GO:0043226,GO:0051276,GO:0034622,GO:0005622,GO:0016043,GO:0071840,GO:0043623,GO:0006996,GO:0022607,GO:0044085,GO:0005623,GO:0044464,GO:0065003,GO:0043933,GO:0070271,GO:0065004,GO:0071824,GO:0006461,GO:0070925,GO:0032991,GO:0034508,GO:0071822,GO:0000775,GO:0051382,GO:0051383,GO:0009987,GO:0008150,GO:0043228,GO:0043232,GO:…	chromosome,chromosomal part,intracellular part,protein complex,organelle part,intracellular organelle part,intracellular organelle,organelle,chromosome organization,cellular macromolecular complex assembly,intracellular,cellular component organization,cellular component organization or biogenesis,cellular protein complex assembly,organelle organization,cellular component assembly,cellular compone…	--	--
XM_005694606.3	102188170	CCNB1	transcript	24.6350408	8.4298292	1.547136555	0.001236652	0.03661255	cyclin B1	GO:0005634,GO:0043231,GO:0043227,GO:0044424,GO:0044422,GO:0044446,GO:0043229,GO:0043226,GO:0005622,GO:0016043,GO:0071840,GO:0005623,GO:0044464,GO:0008150,GO:0031300,GO:0031301,GO:0005783,GO:0005789,GO:0030176,GO:0031227,GO:0044432,GO:0042175,GO:0012505,GO:0005737,GO:0031090,GO:0044444,GO:0061024,GO:0005575,GO:0044425,GO:0016020,GO:0031224,GO:0016021	nucleus,intracellular membrane-bounded organelle,membrane-bounded organelle,intracellular part,organelle part,intracellular organelle part,intracellular organelle,organelle,intracellular,cellular component organization,cellular component organization or biogenesis,cell,cell part,biological_process,intrinsic to organelle membrane,integral to organelle membrane,endoplasmic reticulum,endoplasmic ret…	oas04110,oas04068,oas04115,oas04914	Cell cycle,FoxO signaling pathway,p53 signaling pathway,Progesterone-mediated oocyte maturation
XM_005694637.3	102172102	CENPK	transcript	8.5761572	2.0344334	2.075704298	9.31E-06	0.003583443	centromere protein K	GO:0005488,GO:0005634,GO:0043231,GO:0043227,GO:0097159,GO:1901363,GO:0003824,GO:0008152,GO:0044424,GO:0043234,GO:0044422,GO:0044237,GO:0044446,GO:0003676,GO:0034641,GO:0043229,GO:0006807,GO:0043226,GO:1901360,GO:0006725,GO:0006139,GO:0044238,GO:0043233,GO:0070013,GO:0071704,GO:0005622,GO:0046483,GO:0031981,GO:0031974,GO:0005623,GO:0044464,GO:0005654,GO:0044451,GO:0090304,GO:0016787,GO:0044428,GO:…	binding,nucleus,intracellular membrane-bounded organelle,membrane-bounded organelle,organic cyclic compound binding,heterocyclic compound binding,catalytic activity,metabolic process,intracellular part,protein complex,organelle part,cellular metabolic process,intracellular organelle part,nucleic acid binding,cellular nitrogen compound metabolic process,intracellular organelle,nitrogen compound me…	--	--
XM_005694692.3	102188086	IL6ST	transcript	95.6031094	115.8669298	-0.277339411	0.003086746	0.064418769	interleukin 6 signal transducer	GO:0005488,GO:0003824,GO:0043167,GO:0016787,GO:0003674,GO:0005515,GO:0003993,GO:0042578,GO:0016788,GO:0016791,GO:0043169,GO:0046872,GO:0019031,GO:0036338,GO:0044423,GO:0019012,GO:0005575	binding,catalytic activity,ion binding,hydrolase activity,molecular_function,protein binding,acid phosphatase activity,phosphoric ester hydrolase activity,hydrolase activity, acting on ester bonds,phosphatase activity,cation binding,metal ion binding,viral envelope,viral membrane,virion part,virion,cellular_component	oas05203,oas04550,oas04060,oas04630	Viral carcinogenesis,Signaling pathways regulating pluripotency of stem cells,Cytokine-cytokine receptor interaction,Jak-STAT signaling pathway
XM_005694705.2	102190911	GPX8	transcript	88.3274962	62.3728134	0.501945281	0.045102665	0.285101745	glutathione peroxidase 8 (putative)	GO:0003824,GO:0044710,GO:0008152,GO:0004602,GO:0006950,GO:0004601,GO:0016684,GO:0055114,GO:0016209,GO:0016491,GO:0006979,GO:0003674,GO:0008150,GO:0050896	catalytic activity,single-organism metabolic process,metabolic process,glutathione peroxidase activity,response to stress,peroxidase activity,oxidoreductase activity, acting on peroxide as acceptor,oxidation-reduction process,antioxidant activity,oxidoreductase activity,response to oxidative stress,molecular_function,biological_process,response to stimulus	oas00480,oas00590,oas04918	Glutathione metabolism,Arachidonic acid metabolism,Thyroid hormone synthesis
XM_005694710.3	102168666	ESM1	transcript	52.8294054	23.1479168	1.190458809	0.003533542	0.068133765	endothelial cell specific molecule 1	GO:0005488,GO:0051128,GO:0016043,GO:0071840,GO:0003674,GO:0005520,GO:0001558,GO:0016049,GO:0019838,GO:0040008,GO:0005515,GO:0009987,GO:0008150,GO:0040007,GO:0005576,GO:0044763,GO:0044699,GO:0050794,GO:0050789,GO:0065007,GO:0005575	binding,regulation of cellular component organization,cellular component organization,cellular component organization or biogenesis,molecular_function,insulin-like growth factor binding,regulation of cell growth,cell growth,growth factor binding,regulation of growth,protein binding,cellular process,biological_process,growth,extracellular region,single-organism cellular process,single-organism pro…	--	--
XM_005694718.3	100860914	FST	transcript	9.4146872	3.546706	1.408433418	0.000405091	0.018546742	follistatin	GO:0005488,GO:0003674,GO:0005515	binding,molecular_function,protein binding	oas04350	TGF-beta signaling pathway
XM_005694739.3	102176561	HMGCS1	transcript	21.5421706	36.8482382	-0.774432018	0.000732267	0.026152768	3-hydroxy-3-methylglutaryl-CoA synthase 1	GO:0005488,GO:0044281,GO:0003824,GO:0019752,GO:0044710,GO:0043436,GO:0006082,GO:0032787,GO:0008152,GO:0006631,GO:0004312,GO:0044237,GO:0009056,GO:0004315,GO:1901575,GO:0006629,GO:0044238,GO:0016053,GO:0046394,GO:0071704,GO:0044283,GO:0006633,GO:0044248,GO:0044711,GO:0044255,GO:0072330,GO:0003674,GO:0016740,GO:0016747,GO:0044260,GO:0016746,GO:1901576,GO:0009058,GO:0044249,GO:0008610,GO:0005515,GO:…	binding,small molecule metabolic process,catalytic activity,carboxylic acid metabolic process,single-organism metabolic process,oxoacid metabolic process,organic acid metabolic process,monocarboxylic acid metabolic process,metabolic process,fatty acid metabolic process,fatty acid synthase activity,cellular metabolic process,catabolic process,3-oxoacyl-[acyl-carrier-protein] synthase activity,orga…	oas00280,oas00072,oas00650,oas00900,oas01100	Valine, leucine and isoleucine degradation,Synthesis and degradation of ketone bodies,Butanoate metabolism,Terpenoid backbone biosynthesis,Metabolic pathways
XM_005694969.3	102189712	FANCI	transcript	15.6283138	3.8453954	2.022958274	3.03E-05	0.004975928	Fanconi anemia complementation group I	--	--	oas03460	Fanconi anemia pathway
XM_005694976.3	102191560	LOC102191560	transcript	15.4064914	13.1794124	0.225252297	0.026847856	0.216974936	AP-3 complex subunit sigma-2	--	--	oas04142	Lysosome
XM_005694992.3	102171925	BLM	transcript	3.7171912	1.306592	1.508404186	0.003157327	0.064712893	Bloom syndrome RecQ like helicase	GO:0005488,GO:0005634,GO:0044281,GO:0043231,GO:0043227,GO:0097159,GO:1901363,GO:0003824,GO:0019752,GO:0044710,GO:0036094,GO:0000166,GO:1901265,GO:0003677,GO:0043436,GO:0006082,GO:0043168,GO:0001882,GO:0035639,GO:0032553,GO:0001883,GO:0032549,GO:0032550,GO:0032555,GO:0008152,GO:0017076,GO:0006260,GO:0005524,GO:0032559,GO:0044424,GO:0030554,GO:0044237,GO:0003676,GO:0006950,GO:0034641,GO:0043229,GO:…	binding,nucleus,small molecule metabolic process,intracellular membrane-bounded organelle,membrane-bounded organelle,organic cyclic compound binding,heterocyclic compound binding,catalytic activity,carboxylic acid metabolic process,single-organism metabolic process,small molecule binding,nucleotide binding,nucleoside phosphate binding,DNA binding,oxoacid metabolic process,organic acid metabolic p…	oas03460,oas03440	Fanconi anemia pathway,Homologous recombination
XM_005695088.3	102180431	CIB2	transcript	4.5129174	2.521859	0.839572758	0.043765331	0.280758716	calcium and integrin binding family member 2	GO:0005488,GO:0051726,GO:0007049,GO:0006950,GO:0043167,GO:0033554,GO:0006974,GO:0003674,GO:0005509,GO:0005515,GO:0009987,GO:0008150,GO:0043169,GO:0046872,GO:0044763,GO:0044699,GO:0050794,GO:0050789,GO:0065007,GO:0050896,GO:0051716	binding,regulation of cell cycle,cell cycle,response to stress,ion binding,cellular response to stress,response to DNA damage stimulus,molecular_function,calcium ion binding,protein binding,cellular process,biological_process,cation binding,metal ion binding,single-organism cellular process,single-organism process,regulation of cellular process,regulation of biological process,biological regulati…	--	--
XM_005695096.3	102182914	CRABP1	transcript	14.9106526	2.477909	2.589148291	0.000178315	0.011384145	cellular retinoic acid binding protein 1	--	--	--	--
XM_005695097.3	102183458	HYKK	transcript	3.0713592	0.8753062	1.811017553	0.046104185	0.288651083	hydroxylysine kinase	GO:0005488,GO:0097159,GO:1901363,GO:0003824,GO:0036094,GO:0000166,GO:1901265,GO:0043168,GO:0001882,GO:0035639,GO:0032553,GO:0001883,GO:0032549,GO:0032550,GO:0032555,GO:0017076,GO:0005524,GO:0032559,GO:0030554,GO:0043167,GO:0016773,GO:0003674,GO:0016740,GO:0016772,GO:0005575,GO:0016020	binding,organic cyclic compound binding,heterocyclic compound binding,catalytic activity,small molecule binding,nucleotide binding,nucleoside phosphate binding,anion binding,nucleoside binding,purine ribonucleoside triphosphate binding,ribonucleotide binding,purine nucleoside binding,ribonucleoside binding,purine ribonucleoside binding,purine ribonucleotide binding,purine nucleotide binding,ATP b…	oas01100,oas00310	Metabolic pathways,Lysine degradation
XM_005695108.3	102186437	ETFA	transcript	69.7833114	69.654396	0.002667652	0.02134258	0.193892865	electron transfer flavoprotein alpha subunit	GO:0005575,GO:0044425,GO:0016020,GO:0031224,GO:0016021	cellular_component,membrane part,membrane,intrinsic to membrane,integral to membrane	--	--
XM_005695120.2	102189801	SNUPN	transcript	8.6888716	6.7508008	0.364110181	0.000620666	0.023085609	snurportin 1	GO:0005488,GO:0005634,GO:0043231,GO:0043227,GO:0003824,GO:0008152,GO:0044424,GO:0044237,GO:0034641,GO:0043229,GO:0006807,GO:0043226,GO:1901360,GO:0006725,GO:0006139,GO:0044238,GO:0071704,GO:0005622,GO:0046483,GO:0005623,GO:0044464,GO:0090304,GO:0003674,GO:0016740,GO:0008565,GO:0009452,GO:0036260,GO:0044260,GO:0006370,GO:0004484,GO:0005515,GO:0008192,GO:0070568,GO:0046907,GO:0016772,GO:0009987,GO:…	binding,nucleus,intracellular membrane-bounded organelle,membrane-bounded organelle,catalytic activity,metabolic process,intracellular part,cellular metabolic process,cellular nitrogen compound metabolic process,intracellular organelle,nitrogen compound metabolic process,organelle,organic cyclic compound metabolic process,cellular aromatic compound metabolic process,nucleobase-containing compound…	oas03013	RNA transport
XM_005695216.3	102177665	DTD2	transcript	18.8790152	16.5010746	0.19422353	0.038397242	0.261680351	D-tyrosyl-tRNA deacylase 2 (putative)	GO:0044281,GO:0003824,GO:0019752,GO:0044710,GO:0043436,GO:0006082,GO:0008152,GO:0044424,GO:0044237,GO:0009056,GO:1901575,GO:0006807,GO:0044238,GO:0071704,GO:0005622,GO:1901564,GO:0005623,GO:0044464,GO:0006520,GO:0044248,GO:0016787,GO:0003674,GO:1901565,GO:0044282,GO:0044712,GO:0016054,GO:0046395,GO:1901605,GO:0009987,GO:0008150,GO:0019478,GO:0046416,GO:1901606,GO:0016788,GO:0005737,GO:0009063,GO:…	small molecule metabolic process,catalytic activity,carboxylic acid metabolic process,single-organism metabolic process,oxoacid metabolic process,organic acid metabolic process,metabolic process,intracellular part,cellular metabolic process,catabolic process,organic substance catabolic process,nitrogen compound metabolic process,primary metabolic process,organic substance metabolic process,intrac…	--	--
XM_005695242.3	102184286	BRMS1L	transcript	11.3160262	7.539113	0.585900721	0.00460546	0.076952654	breast cancer metastasis-suppressor 1-like	--	--	--	--
XM_005695289.3	102179603	MIS18BP1	transcript	11.3336196	2.1890918	2.372204325	2.01E-05	0.004183591	MIS18 binding protein 1	GO:0003824,GO:0044710,GO:0008152,GO:0055114,GO:0016491,GO:0003674,GO:0008150,GO:0016655,GO:0008137,GO:0050136,GO:0016651,GO:0003954	catalytic activity,single-organism metabolic process,metabolic process,oxidation-reduction process,oxidoreductase activity,molecular_function,biological_process,oxidoreductase activity, acting on NAD(P)H, quinone or similar compound as acceptor,NADH dehydrogenase (ubiquinone) activity,NADH dehydrogenase (quinone) activity,oxidoreductase activity, acting on NAD(P)H,NADH dehydrogenase activity	--	--
XM_005695319.3	102187898	FBLN5	transcript	3.8242882	1.2236602	1.64398826	0.003325184	0.065874068	fibulin 5	GO:0005488,GO:0006950,GO:0043167,GO:0003674,GO:0005509,GO:0005515,GO:0008150,GO:0006952,GO:0043169,GO:0046872,GO:0051707,GO:0009607,GO:0050830,GO:0009617,GO:0042742,GO:0051704,GO:0050896	binding,response to stress,ion binding,molecular_function,calcium ion binding,protein binding,biological_process,defense response,cation binding,metal ion binding,response to other organism,response to biotic stimulus,defense response to Gram-positive bacterium,response to bacterium,defense response to bacterium,multi-organism process,response to stimulus	--	--
XM_005695330.2	102190078	CPSF2	transcript	5.9885096	3.3344608	0.844743506	0.038263406	0.260939355	cleavage and polyadenylation specific factor 2	--	--	oas03015	mRNA surveillance pathway
XM_005695511.3	102174982	RBMS3	transcript	10.6430416	14.729408	-0.46878894	0.009831366	0.124246957	RNA binding motif single stranded interacting protein 3	GO:0005488,GO:0005634,GO:0043231,GO:0043227,GO:0097159,GO:1901363,GO:0003824,GO:0003677,GO:0008152,GO:0044424,GO:0044237,GO:0003676,GO:0034641,GO:0043229,GO:0006807,GO:0043226,GO:1901360,GO:0006725,GO:0006139,GO:0044238,GO:0071704,GO:0005622,GO:0046483,GO:0043167,GO:0005623,GO:0044464,GO:0090304,GO:0003674,GO:0016740,GO:0044260,GO:1901576,GO:0009058,GO:0044249,GO:0009987,GO:0044271,GO:0018130,GO:…	binding,nucleus,intracellular membrane-bounded organelle,membrane-bounded organelle,organic cyclic compound binding,heterocyclic compound binding,catalytic activity,DNA binding,metabolic process,intracellular part,cellular metabolic process,nucleic acid binding,cellular nitrogen compound metabolic process,intracellular organelle,nitrogen compound metabolic process,organelle,organic cyclic compoun…	--	--
XM_005695707.2	102188808	SUMF1	transcript	26.6250872	32.9268442	-0.306477996	0.033328897	0.241634475	sulfatase modifying factor 1	--	--	oas04142	Lysosome
XM_005695748.3	102175337	FRMD4B	transcript	1.805278	4.0049596	-1.149566671	0.000201406	0.012415448	FERM domain containing 4B	--	--	--	--
XM_005695752.3	102176468	TMF1	transcript	36.4110116	37.308538	-0.035131003	0.018888148	0.18201123	TATA element modulatory factor 1	GO:0043231,GO:0043227,GO:0003824,GO:0044424,GO:0043234,GO:0044422,GO:0044446,GO:0043229,GO:0043226,GO:0005622,GO:0016043,GO:0071840,GO:0022607,GO:0044085,GO:0005623,GO:0044464,GO:0003674,GO:0016740,GO:0032991,GO:0043683,GO:0004579,GO:0008250,GO:0009987,GO:0008150,GO:0004576,GO:0009297,GO:0043711,GO:0030031,GO:0030030,GO:0016757,GO:0005783,GO:0005789,GO:0044432,GO:0042175,GO:0012505,GO:0005737,GO:…	intracellular membrane-bounded organelle,membrane-bounded organelle,catalytic activity,intracellular part,protein complex,organelle part,intracellular organelle part,intracellular organelle,organelle,intracellular,cellular component organization,cellular component organization or biogenesis,cellular component assembly,cellular component biogenesis,cell,cell part,molecular_function,transferase act…	--	--
XM_005695771.3	102182265	C22H3orf67	transcript	3.5389252	2.3676026	0.579884323	0.007567147	0.104429183	chromosome 22 C3orf67 homolog	--	--	--	--
XM_005695834.3	102172106	CCDC66	transcript	9.1755342	6.8266178	0.426621172	0.042295199	0.275755866	coiled-coil domain containing 66	--	--	--	--
XM_005695891.3	102186350	ABHD14B	transcript	12.3043998	20.0655212	-0.705544345	0.002307747	0.053536645	abhydrolase domain containing 14B	GO:0003824,GO:0008152,GO:0044424,GO:0043234,GO:0044237,GO:0005622,GO:0005623,GO:0044464,GO:0016787,GO:0003674,GO:0032991,GO:0006091,GO:0009521,GO:0034357,GO:0009987,GO:0008150,GO:0009579,GO:0044436,GO:0015979,GO:0009523,GO:0019684,GO:0005575,GO:0044425,GO:0016020,GO:0031224,GO:0016021	catalytic activity,metabolic process,intracellular part,protein complex,cellular metabolic process,intracellular,cell,cell part,hydrolase activity,molecular_function,macromolecular complex,generation of precursor metabolites and energy,photosystem,photosynthetic membrane,cellular process,biological_process,thylakoid,thylakoid part,photosynthesis,photosystem II,photosynthesis, light reaction,cellu…	--	--
XM_005695930.3	102173238	HYAL1	transcript	10.6132256	19.0219064	-0.841798652	0.01415324	0.153703893	hyaluronoglucosaminidase 1	GO:0003824,GO:0008152,GO:0044238,GO:0071704,GO:0016787,GO:0003674,GO:0005975,GO:0008150,GO:0004415,GO:0015929,GO:0016798,GO:0004553	catalytic activity,metabolic process,primary metabolic process,organic substance metabolic process,hydrolase activity,molecular_function,carbohydrate metabolic process,biological_process,hyalurononglucosaminidase activity,hexosaminidase activity,hydrolase activity, acting on glycosyl bonds,hydrolase activity, hydrolyzing O-glycosyl compounds	oas01100,oas00531	Metabolic pathways,Glycosaminoglycan degradation
XM_005695941.3	102176176	TRAIP	transcript	3.5063914	1.3777336	1.347690092	0.003461952	0.067663088	TRAF interacting protein	GO:0005488,GO:0005634,GO:0043231,GO:0043227,GO:0097159,GO:1901363,GO:0003824,GO:0036094,GO:0000166,GO:1901265,GO:0043168,GO:0001882,GO:0035639,GO:0032553,GO:0001883,GO:0032549,GO:0032550,GO:0032555,GO:0008152,GO:0017076,GO:0005524,GO:0032559,GO:0044424,GO:0030554,GO:0043234,GO:0044422,GO:0044237,GO:0044446,GO:0043229,GO:0043226,GO:0005622,GO:0043167,GO:0005623,GO:0044464,GO:0042802,GO:0016773,GO:…	binding,nucleus,intracellular membrane-bounded organelle,membrane-bounded organelle,organic cyclic compound binding,heterocyclic compound binding,catalytic activity,small molecule binding,nucleotide binding,nucleoside phosphate binding,anion binding,nucleoside binding,purine ribonucleoside triphosphate binding,ribonucleotide binding,purine nucleoside binding,ribonucleoside binding,purine ribonucl…	--	--
XM_005695942.3	102176471	FAM212A	transcript	14.713743	20.208063	-0.457766744	0.003870103	0.071063579	family with sequence similarity 212 member A	--	--	--	--
XM_005695962.3	102181442	GPX1	transcript	72.8808592	98.873526	-0.440044315	0.032047276	0.237246854	glutathione peroxidase 1	GO:0003824,GO:0044710,GO:0008152,GO:0004602,GO:0006950,GO:0004601,GO:0016684,GO:0055114,GO:0016209,GO:0016491,GO:0006979,GO:0003674,GO:0008150,GO:0016655,GO:0016651,GO:0050896	catalytic activity,single-organism metabolic process,metabolic process,glutathione peroxidase activity,response to stress,peroxidase activity,oxidoreductase activity, acting on peroxide as acceptor,oxidation-reduction process,antioxidant activity,oxidoreductase activity,response to oxidative stress,molecular_function,biological_process,oxidoreductase activity, acting on NAD(P)H, quinone or simila…	oas00480,oas00590,oas04918	Glutathione metabolism,Arachidonic acid metabolism,Thyroid hormone synthesis
XM_005695973.2	102184671	IMPDH2	transcript	64.2996642	47.7515306	0.429264226	0.009707629	0.123038284	inosine monophosphate dehydrogenase 2	GO:0005488,GO:0044281,GO:0097159,GO:1901363,GO:0003824,GO:0019752,GO:0044710,GO:0036094,GO:0000166,GO:1901265,GO:0043436,GO:0006082,GO:0043168,GO:0008152,GO:0044237,GO:0016627,GO:0034641,GO:0055114,GO:0006807,GO:1901360,GO:0006725,GO:0006139,GO:0044238,GO:0016053,GO:0046394,GO:0071704,GO:0050662,GO:0046483,GO:0050660,GO:0043167,GO:1901564,GO:0048037,GO:0016491,GO:0016830,GO:0044283,GO:0006520,GO:…	binding,small molecule metabolic process,organic cyclic compound binding,heterocyclic compound binding,catalytic activity,carboxylic acid metabolic process,single-organism metabolic process,small molecule binding,nucleotide binding,nucleoside phosphate binding,oxoacid metabolic process,organic acid metabolic process,anion binding,metabolic process,cellular metabolic process,oxidoreductase activit…	oas00230,oas01100,oas00983	Purine metabolism,Metabolic pathways,Drug metabolism - other enzymes
XM_005696047.3	102181548	LZTFL1	transcript	17.217108	19.8772118	-0.207272573	0.000920595	0.030963565	leucine zipper transcription factor like 1	GO:0005488,GO:0003824,GO:0016773,GO:0003674,GO:0016740,GO:0004672,GO:0005515,GO:0016772,GO:0009987,GO:0008150,GO:0016301,GO:0046983,GO:0000160,GO:0009405,GO:0044763,GO:0000155,GO:0044699,GO:0004673,GO:0016775,GO:0051704,GO:0050794,GO:0050789,GO:0065007,GO:0050896,GO:0051716,GO:0005575,GO:0007154,GO:0023052,GO:0044700,GO:0007165,GO:0044425,GO:0016020,GO:0004872,GO:0038023,GO:0004871,GO:0060089,GO:…	binding,catalytic activity,phosphotransferase activity, alcohol group as acceptor,molecular_function,transferase activity,protein kinase activity,protein binding,transferase activity, transferring phosphorus-containing groups,cellular process,biological_process,kinase activity,protein dimerization activity,phosphorelay signal transduction system,pathogenesis,single-organism cellular process,phosp…	--	--
XM_005696051.3	102182644	EXOSC7	transcript	24.9706552	28.0861226	-0.169623792	0.031814591	0.236854616	exosome component 7	GO:0005488,GO:0097159,GO:1901363,GO:0003824,GO:0003677,GO:0008152,GO:0006260,GO:0044237,GO:0003676,GO:0034641,GO:0006807,GO:1901360,GO:0006725,GO:0006139,GO:0044238,GO:0071704,GO:0046483,GO:0006259,GO:0090304,GO:0003674,GO:0016740,GO:0003887,GO:0044260,GO:1901576,GO:0009058,GO:0044249,GO:0034061,GO:0016772,GO:0009987,GO:0016779,GO:0008150,GO:0043170,GO:0034645,GO:0009059	binding,organic cyclic compound binding,heterocyclic compound binding,catalytic activity,DNA binding,metabolic process,DNA replication,cellular metabolic process,nucleic acid binding,cellular nitrogen compound metabolic process,nitrogen compound metabolic process,organic cyclic compound metabolic process,cellular aromatic compound metabolic process,nucleobase-containing compound metabolic process…	oas03018	RNA degradation
XM_005696141.3	102190828	LSM3	transcript	68.519722	46.2254914	0.567830642	0.036415409	0.254113385	LSM3 homolog%2C U6 small nuclear RNA and mRNA degradation associated	GO:0005488,GO:0003824,GO:0043234,GO:0043167,GO:0016787,GO:0016817,GO:0016462,GO:0003674,GO:0016887,GO:0015988,GO:0015991,GO:0017111,GO:0015631,GO:0016818,GO:0008017,GO:0032991,GO:0008092,GO:0015672,GO:0033178,GO:0006812,GO:0016469,GO:0005515,GO:0006818,GO:0015992,GO:0034220,GO:0009987,GO:0042623,GO:0008150,GO:0019829,GO:0042625,GO:0022890,GO:0046961,GO:0044769,GO:0008324,GO:0016820,GO:0015077,GO:…	binding,catalytic activity,protein complex,ion binding,hydrolase activity,hydrolase activity, acting on acid anhydrides,pyrophosphatase activity,molecular_function,ATPase activity,energy coupled proton transmembrane transport, against electrochemical gradient,ATP hydrolysis coupled proton transport,nucleoside-triphosphatase activity,tubulin binding,hydrolase activity, acting on acid anhydrides, i…	oas03018,oas03040	RNA degradation,Spliceosome
XM_005696179.3	102181079	PRIM2	transcript	9.1540638	4.5541198	1.007240104	0.017063381	0.171508436	primase (DNA) subunit 2	GO:0005488,GO:0003824,GO:0008152,GO:0006260,GO:0044237,GO:0034641,GO:0006807,GO:1901360,GO:0006725,GO:0006139,GO:0044238,GO:0071704,GO:0046483,GO:0043167,GO:0006259,GO:0006261,GO:0090304,GO:0003674,GO:0016740,GO:0044260,GO:1901576,GO:0009058,GO:0044249,GO:0006269,GO:0016772,GO:0009987,GO:0016779,GO:0044271,GO:0018130,GO:0008150,GO:1901362,GO:0019438,GO:0043170,GO:0032774,GO:0016070,GO:0034645,GO:…	binding,catalytic activity,metabolic process,DNA replication,cellular metabolic process,cellular nitrogen compound metabolic process,nitrogen compound metabolic process,organic cyclic compound metabolic process,cellular aromatic compound metabolic process,nucleobase-containing compound metabolic process,primary metabolic process,organic substance metabolic process,heterocycle metabolic process,io…	oas03030,oas00240,oas00230,oas01100	DNA replication,Pyrimidine metabolism,Purine metabolism,Metabolic pathways
XM_005696284.3	102184955	GLO1	transcript	17.570513	12.596025	0.480187788	0.012011476	0.140264351	glyoxalase I	--	--	oas00620	Pyruvate metabolism
XM_005696330.3	102173700	SRF	transcript	5.685348	9.7034992	-0.771256435	0.007319104	0.102388997	serum response factor	GO:0005488,GO:0097159,GO:1901363,GO:0003677,GO:0003676,GO:0003674,GO:0005515,GO:0046983	binding,organic cyclic compound binding,heterocyclic compound binding,DNA binding,nucleic acid binding,molecular_function,protein binding,protein dimerization activity	oas05203,oas05166,oas04010,oas04022	Viral carcinogenesis,HTLV-I infection,MAPK signaling pathway,cGMP-PKG signaling pathway
XM_005696339.3	102176180	POLH	transcript	11.7458676	6.8830972	0.771023493	0.000469002	0.019814393	DNA polymerase eta	GO:0005488,GO:0097159,GO:1901363,GO:0003677,GO:0008152,GO:0044237,GO:0003676,GO:0006950,GO:0034641,GO:0006807,GO:1901360,GO:0006725,GO:0006139,GO:0044238,GO:0071704,GO:0046483,GO:0006259,GO:0033554,GO:0090304,GO:0006974,GO:0003674,GO:0044260,GO:0009987,GO:0008150,GO:0043170,GO:0003684,GO:0006281,GO:0044763,GO:0044699,GO:0050896,GO:0051716	binding,organic cyclic compound binding,heterocyclic compound binding,DNA binding,metabolic process,cellular metabolic process,nucleic acid binding,response to stress,cellular nitrogen compound metabolic process,nitrogen compound metabolic process,organic cyclic compound metabolic process,cellular aromatic compound metabolic process,nucleobase-containing compound metabolic process,primary metabol…	oas03460	Fanconi anemia pathway
XM_005696358.2	100861006	HSP90AB1	transcript	293.8301942	219.4112854	0.421344923	0.026184781	0.21386764	heat shock protein 90 alpha family class B member 1	GO:0005488,GO:0005634,GO:0043231,GO:0043227,GO:0097159,GO:1901363,GO:0036094,GO:0000166,GO:1901265,GO:0003677,GO:0043168,GO:0001882,GO:0035639,GO:0032553,GO:0001883,GO:0032549,GO:0032550,GO:0032555,GO:0008152,GO:0017076,GO:0006260,GO:0005524,GO:0032559,GO:0044424,GO:0030554,GO:0044237,GO:0003676,GO:0006950,GO:0034641,GO:0043229,GO:0006807,GO:0043226,GO:1901360,GO:0006725,GO:0006139,GO:0044238,GO:…	binding,nucleus,intracellular membrane-bounded organelle,membrane-bounded organelle,organic cyclic compound binding,heterocyclic compound binding,small molecule binding,nucleotide binding,nucleoside phosphate binding,DNA binding,anion binding,nucleoside binding,purine ribonucleoside triphosphate binding,ribonucleotide binding,purine nucleoside binding,ribonucleoside binding,purine ribonucleoside …	oas05200,oas05215,oas04621,oas04914,oas04151,oas04141,oas04915,oas04612	Pathways in cancer,Prostate cancer,NOD-like receptor signaling pathway,Progesterone-mediated oocyte maturation,PI3K-Akt signaling pathway,Protein processing in endoplasmic reticulum,Estrogen signaling pathway,Antigen processing and presentation
XM_005696396.3	102189915	CENPQ	transcript	6.4739294	2.9128232	1.152223496	0.012718779	0.144782335	centromere protein Q	GO:0007049,GO:0044424,GO:0005622,GO:0016043,GO:0071840,GO:0022402,GO:0022607,GO:0044085,GO:0005623,GO:0044464,GO:0000910,GO:0043093,GO:0019954,GO:0032505,GO:0000917,GO:0032506,GO:0090529,GO:0051301,GO:0009987,GO:0008150,GO:0005737,GO:0000003,GO:0044763,GO:0044699,GO:0005575	cell cycle,intracellular part,intracellular,cellular component organization,cellular component organization or biogenesis,cell cycle process,cellular component assembly,cellular component biogenesis,cell,cell part,cytokinesis,cytokinesis by binary fission,asexual reproduction,reproduction of a single-celled organism,barrier septum assembly,cytokinetic process,cell septum assembly,cell division,ce…	--	--
XM_005696413.3	102171390	MCM3	transcript	24.1185286	8.8062738	1.45353829	0.00184782	0.047185238	minichromosome maintenance complex component 3	GO:0005488,GO:0097159,GO:1901363,GO:0003824,GO:0036094,GO:0000166,GO:1901265,GO:0003677,GO:0043168,GO:0001882,GO:0035639,GO:0032553,GO:0001883,GO:0032549,GO:0032550,GO:0032555,GO:0008152,GO:0017076,GO:0006260,GO:0005524,GO:0032559,GO:0044424,GO:0030554,GO:0044237,GO:0003676,GO:0034641,GO:0006807,GO:1901360,GO:0006725,GO:0006139,GO:0044238,GO:0071704,GO:0005622,GO:0046483,GO:0043167,GO:0006259,GO:…	binding,organic cyclic compound binding,heterocyclic compound binding,catalytic activity,small molecule binding,nucleotide binding,nucleoside phosphate binding,DNA binding,anion binding,nucleoside binding,purine ribonucleoside triphosphate binding,ribonucleotide binding,purine nucleoside binding,ribonucleoside binding,purine ribonucleoside binding,purine ribonucleotide binding,metabolic process,p…	oas04110,oas03030	Cell cycle,DNA replication
XM_005696422.3	102173702	LOC102173702	transcript	2.8627754	0.3020272	3.244664101	0.038023395	0.260183784	glutathione S-transferase A2	GO:0005488,GO:0003674,GO:0005515	binding,molecular_function,protein binding	oas00480,oas00980,oas05204,oas00982	Glutathione metabolism,Metabolism of xenobiotics by cytochrome P450,Chemical carcinogenesis,Drug metabolism - cytochrome P450
XM_005696562.3	102176085	C2	transcript	15.6973706	20.4681392	-0.38285703	0.034769158	0.247673654	complement C2	GO:0005488,GO:0043231,GO:0043227,GO:0003824,GO:0008152,GO:0044424,GO:0043229,GO:0006807,GO:0043226,GO:0044238,GO:0071704,GO:0005622,GO:1901564,GO:0005623,GO:0044464,GO:0016787,GO:0003674,GO:0008150,GO:0097367,GO:0043170,GO:1901135,GO:0006040,GO:0005576,GO:0008061,GO:0005737,GO:0005739,GO:0070011,GO:0006022,GO:0008233,GO:0006030,GO:1901071,GO:0044444,GO:0019538,GO:0006508,GO:0008236,GO:0017171,GO:…	binding,intracellular membrane-bounded organelle,membrane-bounded organelle,catalytic activity,metabolic process,intracellular part,intracellular organelle,nitrogen compound metabolic process,organelle,primary metabolic process,organic substance metabolic process,intracellular,organonitrogen compound metabolic process,cell,cell part,hydrolase activity,molecular_function,biological_process,carbohy…	oas05322,oas05133,oas04610,oas05150	Systemic lupus erythematosus,Pertussis,Complement and coagulation cascades,Staphylococcus aureus infection
XM_005696592.3	102183740	C23H6orf47	transcript	8.4397728	10.4406712	-0.306938395	0.004709175	0.077933845	chromosome 23 C6orf47 homolog	--	--	--	--
XM_005696612.3	102188814	LOC102188814	transcript	21.271188	25.7434546	-0.275305056	0.001019473	0.032573295	BOLA class I histocompatibility antigen%2C alpha chain BL3-7-like	GO:0005488,GO:0043234,GO:0005623,GO:0044464,GO:0003674,GO:0032991,GO:0005515,GO:0008150,GO:0002376,GO:0006955,GO:0042611,GO:0042613,GO:0019882,GO:0071944,GO:0044459,GO:0005886,GO:0050896,GO:0005575,GO:0044425,GO:0016020	binding,protein complex,cell,cell part,molecular_function,macromolecular complex,protein binding,biological_process,immune system process,immune response,MHC protein complex,MHC class II protein complex,antigen processing and presentation,cell periphery,plasma membrane part,plasma membrane,response to stimulus,cellular_component,membrane part,membrane	oas05203,oas05166,oas05168,oas04145,oas05169,oas05332,oas04144,oas04940,oas04612,oas05416,oas05330,oas05320,oas04514	Viral carcinogenesis,HTLV-I infection,Herpes simplex infection,Phagosome,Epstein-Barr virus infection,Graft-versus-host disease,Endocytosis,Type I diabetes mellitus,Antigen processing and presentation,Viral myocarditis,Allograft rejection,Autoimmune thyroid disease,Cell adhesion molecules (CAMs)
XM_005696631.3	102169716	IER3	transcript	178.805588	256.7786744	-0.522133567	0.003273528	0.065300917	immediate early response 3	--	--	--	--
XM_005696632.3	100861324	GTF2H4	transcript	9.0107144	10.4606014	-0.2152524	0.00730027	0.102388997	general transcription factor IIH subunit 4	GO:0005634,GO:0043231,GO:0043227,GO:0003824,GO:0008152,GO:0044424,GO:0043234,GO:0044422,GO:0044237,GO:0044446,GO:0006950,GO:0034641,GO:0043229,GO:0006807,GO:0043226,GO:1901360,GO:0006725,GO:0006139,GO:0044238,GO:0071704,GO:0005622,GO:0046483,GO:0006259,GO:0033554,GO:0005623,GO:0044464,GO:0090304,GO:0016787,GO:0006974,GO:0003678,GO:0044428,GO:0016817,GO:0016462,GO:0003674,GO:0004003,GO:0016887,GO:…	nucleus,intracellular membrane-bounded organelle,membrane-bounded organelle,catalytic activity,metabolic process,intracellular part,protein complex,organelle part,cellular metabolic process,intracellular organelle part,response to stress,cellular nitrogen compound metabolic process,intracellular organelle,nitrogen compound metabolic process,organelle,organic cyclic compound metabolic process,cell…	oas05203,oas03420,oas03022	Viral carcinogenesis,Nucleotide excision repair,Basal transcription factors
XM_005696727.3	102178027	LOC102178027	transcript	88.109442	16.1527576	2.447516147	1.03E-05	0.003673567	histone H2A type 1-H	GO:0005488,GO:0097159,GO:1901363,GO:0003677,GO:0003676,GO:0003674	binding,organic cyclic compound binding,heterocyclic compound binding,DNA binding,nucleic acid binding,molecular_function	oas05034,oas05322	Alcoholism,Systemic lupus erythematosus
XM_005696729.1	102178584	LOC102178584	transcript	88.5621382	14.1875638	2.642063174	2.40E-05	0.004639594	histone H2B type 1-J	GO:0005669,GO:0005488,GO:0005667,GO:0005634,GO:0043231,GO:0043227,GO:0097159,GO:1901363,GO:0006352,GO:0003677,GO:0016591,GO:0000428,GO:0030880,GO:0055029,GO:0008152,GO:0044424,GO:0043234,GO:0044422,GO:0044237,GO:0044446,GO:0003676,GO:0034641,GO:0043229,GO:0006807,GO:0043226,GO:1901360,GO:0006725,GO:0006139,GO:0044238,GO:0043233,GO:0070013,GO:0071704,GO:0005622,GO:0046483,GO:0031981,GO:0031974,GO:…	transcription factor TFIID complex,binding,transcription factor complex,nucleus,intracellular membrane-bounded organelle,membrane-bounded organelle,organic cyclic compound binding,heterocyclic compound binding,DNA-dependent transcription, initiation,DNA binding,DNA-directed RNA polymerase II, holoenzyme,DNA-directed RNA polymerase complex,RNA polymerase complex,nuclear DNA-directed RNA polymerase…	oas05034,oas05322,oas05203	Alcoholism,Systemic lupus erythematosus,Viral carcinogenesis
XM_005696740.3	102181348	LOC102181348	transcript	13.6421206	4.5903018	1.571407006	0.00035647	0.017231612	histone H1.4-like	GO:0005488,GO:0005634,GO:0043231,GO:0043227,GO:0097159,GO:1901363,GO:0003677,GO:0005694,GO:0008152,GO:0044427,GO:0044424,GO:0044422,GO:0044237,GO:0044446,GO:0003676,GO:0034641,GO:0043229,GO:0006807,GO:0043226,GO:0051276,GO:1901360,GO:0006725,GO:0034622,GO:0000785,GO:0006139,GO:0044238,GO:0071704,GO:0005622,GO:0046483,GO:0016043,GO:0071840,GO:0006996,GO:0006259,GO:0022607,GO:0032993,GO:0044085,GO:…	binding,nucleus,intracellular membrane-bounded organelle,membrane-bounded organelle,organic cyclic compound binding,heterocyclic compound binding,DNA binding,chromosome,metabolic process,chromosomal part,intracellular part,organelle part,cellular metabolic process,intracellular organelle part,nucleic acid binding,cellular nitrogen compound metabolic process,intracellular organelle,nitrogen compou…	--	--
XM_005696741.3	102181912	LOC102181912	transcript	57.5147612	19.4805288	1.561899432	0.001240029	0.03661255	histone H2B type 1	GO:0005669,GO:0005488,GO:0005667,GO:0005634,GO:0043231,GO:0043227,GO:0097159,GO:1901363,GO:0006352,GO:0003677,GO:0016591,GO:0000428,GO:0030880,GO:0055029,GO:0008152,GO:0044424,GO:0043234,GO:0044422,GO:0044237,GO:0044446,GO:0003676,GO:0034641,GO:0043229,GO:0006807,GO:0043226,GO:1901360,GO:0006725,GO:0006139,GO:0044238,GO:0043233,GO:0070013,GO:0071704,GO:0005622,GO:0046483,GO:0031981,GO:0031974,GO:…	transcription factor TFIID complex,binding,transcription factor complex,nucleus,intracellular membrane-bounded organelle,membrane-bounded organelle,organic cyclic compound binding,heterocyclic compound binding,DNA-dependent transcription, initiation,DNA binding,DNA-directed RNA polymerase II, holoenzyme,DNA-directed RNA polymerase complex,RNA polymerase complex,nuclear DNA-directed RNA polymerase…	oas05034,oas05322,oas05203	Alcoholism,Systemic lupus erythematosus,Viral carcinogenesis
XM_005696742.3	102182181	LOC102182181	transcript	234.9729124	94.9616716	1.307077217	0.000606399	0.023001106	histone H2B type 1	GO:0005669,GO:0005488,GO:0005667,GO:0005634,GO:0043231,GO:0043227,GO:0097159,GO:1901363,GO:0006352,GO:0003677,GO:0016591,GO:0000428,GO:0030880,GO:0055029,GO:0008152,GO:0044424,GO:0043234,GO:0044422,GO:0044237,GO:0044446,GO:0003676,GO:0034641,GO:0043229,GO:0006807,GO:0043226,GO:1901360,GO:0006725,GO:0006139,GO:0044238,GO:0043233,GO:0070013,GO:0071704,GO:0005622,GO:0046483,GO:0031981,GO:0031974,GO:…	transcription factor TFIID complex,binding,transcription factor complex,nucleus,intracellular membrane-bounded organelle,membrane-bounded organelle,organic cyclic compound binding,heterocyclic compound binding,DNA-dependent transcription, initiation,DNA binding,DNA-directed RNA polymerase II, holoenzyme,DNA-directed RNA polymerase complex,RNA polymerase complex,nuclear DNA-directed RNA polymerase…	oas05034,oas05322,oas05203	Alcoholism,Systemic lupus erythematosus,Viral carcinogenesis
XM_005696743.3	102182458	LOC102182458	transcript	187.7308106	70.5512192	1.411922527	0.000577854	0.022493032	histone H2A type 1	GO:0005488,GO:0097159,GO:1901363,GO:0003677,GO:0003676,GO:0003674	binding,organic cyclic compound binding,heterocyclic compound binding,DNA binding,nucleic acid binding,molecular_function	oas05034,oas05322	Alcoholism,Systemic lupus erythematosus
XM_005696745.3	102183280	LOC102183280	transcript	175.7078248	39.90971	2.13836674	9.35E-05	0.008526246	histone H2B type 1	GO:0005669,GO:0005488,GO:0005667,GO:0005634,GO:0043231,GO:0043227,GO:0097159,GO:1901363,GO:0006352,GO:0003677,GO:0016591,GO:0000428,GO:0030880,GO:0055029,GO:0005694,GO:0008152,GO:0044427,GO:0044424,GO:0043234,GO:0044422,GO:0044237,GO:0044446,GO:0003676,GO:0034641,GO:0043229,GO:0006807,GO:0043226,GO:1901360,GO:0006725,GO:0000785,GO:0006139,GO:0044238,GO:0043233,GO:0070013,GO:0071704,GO:0005622,GO:…	transcription factor TFIID complex,binding,transcription factor complex,nucleus,intracellular membrane-bounded organelle,membrane-bounded organelle,organic cyclic compound binding,heterocyclic compound binding,DNA-dependent transcription, initiation,DNA binding,DNA-directed RNA polymerase II, holoenzyme,DNA-directed RNA polymerase complex,RNA polymerase complex,nuclear DNA-directed RNA polymerase…	oas05034,oas05322,oas05203	Alcoholism,Systemic lupus erythematosus,Viral carcinogenesis
XM_005696748.3	102184017	LOC102184017	transcript	96.2600358	59.172695	0.702005356	0.026951985	0.21730953	histone H2B type 1	GO:0005669,GO:0005488,GO:0005667,GO:0005634,GO:0043231,GO:0043227,GO:0097159,GO:1901363,GO:0006352,GO:0003677,GO:0016591,GO:0000428,GO:0030880,GO:0055029,GO:0008152,GO:0044424,GO:0043234,GO:0044422,GO:0044237,GO:0044446,GO:0003676,GO:0034641,GO:0043229,GO:0006807,GO:0043226,GO:1901360,GO:0006725,GO:0006139,GO:0044238,GO:0043233,GO:0070013,GO:0071704,GO:0005622,GO:0046483,GO:0031981,GO:0031974,GO:…	transcription factor TFIID complex,binding,transcription factor complex,nucleus,intracellular membrane-bounded organelle,membrane-bounded organelle,organic cyclic compound binding,heterocyclic compound binding,DNA-dependent transcription, initiation,DNA binding,DNA-directed RNA polymerase II, holoenzyme,DNA-directed RNA polymerase complex,RNA polymerase complex,nuclear DNA-directed RNA polymerase…	oas05034,oas05322,oas05203	Alcoholism,Systemic lupus erythematosus,Viral carcinogenesis
XM_005696749.3	102184297	LOC102184297	transcript	83.9931398	52.465313	0.678907587	0.014884633	0.158459668	histone H1.4	GO:0005488,GO:0005634,GO:0043231,GO:0043227,GO:0097159,GO:1901363,GO:0003677,GO:0005694,GO:0008152,GO:0044427,GO:0044424,GO:0044422,GO:0044237,GO:0044446,GO:0003676,GO:0034641,GO:0043229,GO:0006807,GO:0043226,GO:0051276,GO:1901360,GO:0006725,GO:0034622,GO:0000785,GO:0006139,GO:0044238,GO:0071704,GO:0005622,GO:0046483,GO:0016043,GO:0071840,GO:0006996,GO:0006259,GO:0022607,GO:0032993,GO:0044085,GO:…	binding,nucleus,intracellular membrane-bounded organelle,membrane-bounded organelle,organic cyclic compound binding,heterocyclic compound binding,DNA binding,chromosome,metabolic process,chromosomal part,intracellular part,organelle part,cellular metabolic process,intracellular organelle part,nucleic acid binding,cellular nitrogen compound metabolic process,intracellular organelle,nitrogen compou…	--	--
XM_005696750.3	102184572	LOC102184572	transcript	110.8815782	28.3210614	1.969072457	3.89E-05	0.005157622	histone H2B type 1-M	GO:0005669,GO:0005488,GO:0005667,GO:0005634,GO:0043231,GO:0043227,GO:0097159,GO:1901363,GO:0006352,GO:0003677,GO:0016591,GO:0000428,GO:0030880,GO:0055029,GO:0008152,GO:0044424,GO:0043234,GO:0044422,GO:0044237,GO:0044446,GO:0003676,GO:0034641,GO:0043229,GO:0006807,GO:0043226,GO:1901360,GO:0006725,GO:0006139,GO:0044238,GO:0043233,GO:0070013,GO:0071704,GO:0005622,GO:0046483,GO:0031981,GO:0031974,GO:…	transcription factor TFIID complex,binding,transcription factor complex,nucleus,intracellular membrane-bounded organelle,membrane-bounded organelle,organic cyclic compound binding,heterocyclic compound binding,DNA-dependent transcription, initiation,DNA binding,DNA-directed RNA polymerase II, holoenzyme,DNA-directed RNA polymerase complex,RNA polymerase complex,nuclear DNA-directed RNA polymerase…	oas05034,oas05322,oas05203	Alcoholism,Systemic lupus erythematosus,Viral carcinogenesis
XM_005696755.2	102185882	LOC102185882	transcript	79.8265474	15.5036086	2.36426456	1.88E-05	0.004153961	histone H3.1	GO:0005488,GO:0051726,GO:0007049,GO:0097159,GO:1901363,GO:0003677,GO:0003676,GO:0006950,GO:0033554,GO:0006974,GO:0003674,GO:0009987,GO:0008150,GO:0044763,GO:0044699,GO:0050794,GO:0050789,GO:0065007,GO:0050896,GO:0051716	binding,regulation of cell cycle,cell cycle,organic cyclic compound binding,heterocyclic compound binding,DNA binding,nucleic acid binding,response to stress,cellular response to stress,response to DNA damage stimulus,molecular_function,cellular process,biological_process,single-organism cellular process,single-organism process,regulation of cellular process,regulation of biological process,biolo…	oas05034,oas05322,oas05202	Alcoholism,Systemic lupus erythematosus,Transcriptional misregulation in cancer
XM_005696756.2	102186170	LOC102186170	transcript	27.6832768	8.3036798	1.737192003	0.025351079	0.211966025	histone H2B type 1-B	GO:0005669,GO:0005488,GO:0005667,GO:0005634,GO:0043231,GO:0043227,GO:0097159,GO:1901363,GO:0006352,GO:0003677,GO:0016591,GO:0000428,GO:0030880,GO:0055029,GO:0008152,GO:0044424,GO:0043234,GO:0044422,GO:0044237,GO:0044446,GO:0003676,GO:0034641,GO:0043229,GO:0006807,GO:0043226,GO:1901360,GO:0006725,GO:0006139,GO:0044238,GO:0043233,GO:0070013,GO:0071704,GO:0005622,GO:0046483,GO:0031981,GO:0031974,GO:…	transcription factor TFIID complex,binding,transcription factor complex,nucleus,intracellular membrane-bounded organelle,membrane-bounded organelle,organic cyclic compound binding,heterocyclic compound binding,DNA-dependent transcription, initiation,DNA binding,DNA-directed RNA polymerase II, holoenzyme,DNA-directed RNA polymerase complex,RNA polymerase complex,nuclear DNA-directed RNA polymerase…	oas05034,oas05322,oas05203	Alcoholism,Systemic lupus erythematosus,Viral carcinogenesis
XM_005696759.2	102186918	LOC102186918	transcript	21.5118824	5.015337	2.100715224	6.49E-05	0.007249331	histone H1.1	GO:0005488,GO:0005634,GO:0043231,GO:0043227,GO:0097159,GO:1901363,GO:0003677,GO:0005694,GO:0008152,GO:0044427,GO:0044424,GO:0044422,GO:0044237,GO:0044446,GO:0003676,GO:0034641,GO:0043229,GO:0006807,GO:0043226,GO:0051276,GO:1901360,GO:0006725,GO:0034622,GO:0000785,GO:0006139,GO:0044238,GO:0071704,GO:0005622,GO:0046483,GO:0016043,GO:0071840,GO:0006996,GO:0006259,GO:0022607,GO:0032993,GO:0044085,GO:…	binding,nucleus,intracellular membrane-bounded organelle,membrane-bounded organelle,organic cyclic compound binding,heterocyclic compound binding,DNA binding,chromosome,metabolic process,chromosomal part,intracellular part,organelle part,cellular metabolic process,intracellular organelle part,nucleic acid binding,cellular nitrogen compound metabolic process,intracellular organelle,nitrogen compou…	--	--
XM_005696779.3	100860987	GMNN	transcript	12.835929	4.7152702	1.444775365	0.020501139	0.189615043	geminin%2C DNA replication inhibitor	GO:0007049,GO:0008152,GO:0006260,GO:0044237,GO:0034641,GO:0006807,GO:1901360,GO:0006725,GO:0006139,GO:0044238,GO:0071704,GO:0046483,GO:0006259,GO:0090304,GO:0044260,GO:1901576,GO:0009058,GO:0044249,GO:0051052,GO:0009987,GO:0008150,GO:0043170,GO:0034645,GO:0006275,GO:0009059,GO:0044763,GO:0044699,GO:0080090,GO:0019219,GO:0051171,GO:0031323,GO:0060255,GO:0019222,GO:2000112,GO:0010556,GO:0031326,GO:…	cell cycle,metabolic process,DNA replication,cellular metabolic process,cellular nitrogen compound metabolic process,nitrogen compound metabolic process,organic cyclic compound metabolic process,cellular aromatic compound metabolic process,nucleobase-containing compound metabolic process,primary metabolic process,organic substance metabolic process,heterocycle metabolic process,DNA metabolic proc…	--	--
XM_005696807.3	102178586	LOC102178586	transcript	106.038385	18.7132172	2.502457088	4.59E-05	0.005817831	histone H2A type 1	GO:0005488,GO:0097159,GO:1901363,GO:0003677,GO:0003676,GO:0003674	binding,organic cyclic compound binding,heterocyclic compound binding,DNA binding,nucleic acid binding,molecular_function	oas05034,oas05322	Alcoholism,Systemic lupus erythematosus
XM_005696965.3	102170373	LOC102170373	transcript	46.2083002	46.8667198	-0.020411804	0.028098502	0.222084384	plasminogen activator inhibitor 2	--	--	oas05146	Amoebiasis
XM_005696979.3	100861330	INO80C	transcript	3.7129236	1.9699964	0.914362636	0.008294504	0.111917339	INO80 complex subunit C	--	--	--	--
XM_005697046.3	102191291	RIOK3	transcript	36.7188636	27.3534462	0.424798804	0.007411951	0.103004306	RIO kinase 3	GO:0005488,GO:0097159,GO:1901363,GO:0003824,GO:0036094,GO:0000166,GO:1901265,GO:0043168,GO:0001882,GO:0035639,GO:0032553,GO:0001883,GO:0032549,GO:0032550,GO:0032555,GO:0008152,GO:0017076,GO:0005524,GO:0032559,GO:0030554,GO:0044237,GO:0044238,GO:0071704,GO:0043167,GO:0016773,GO:0003674,GO:0006468,GO:0016740,GO:0006796,GO:0006793,GO:0044260,GO:0016310,GO:0004672,GO:0006464,GO:0036211,GO:0043412,GO:…	binding,organic cyclic compound binding,heterocyclic compound binding,catalytic activity,small molecule binding,nucleotide binding,nucleoside phosphate binding,anion binding,nucleoside binding,purine ribonucleoside triphosphate binding,ribonucleotide binding,purine nucleoside binding,ribonucleoside binding,purine ribonucleoside binding,purine ribonucleotide binding,metabolic process,purine nucleo…	--	--
XM_005697064.3	102172111	TYMS	transcript	66.853177	21.2526466	1.65335361	1.45E-05	0.003678756	thymidylate synthetase	GO:0044281,GO:0003824,GO:0044710,GO:0008152,GO:0044237,GO:0034641,GO:0006807,GO:1901360,GO:0006725,GO:0006139,GO:0044238,GO:0071704,GO:0046483,GO:1901564,GO:0003674,GO:0055086,GO:0016740,GO:0006796,GO:0072527,GO:0006793,GO:1901566,GO:0072528,GO:0009262,GO:0004799,GO:0006231,GO:0009157,GO:0009176,GO:0009177,GO:0009221,GO:0009263,GO:0009265,GO:0042083,GO:0046073,GO:0046385,GO:1901576,GO:0009058,GO:…	small molecule metabolic process,catalytic activity,single-organism metabolic process,metabolic process,cellular metabolic process,cellular nitrogen compound metabolic process,nitrogen compound metabolic process,organic cyclic compound metabolic process,cellular aromatic compound metabolic process,nucleobase-containing compound metabolic process,primary metabolic process,organic substance metabol…	oas00240,oas00670,oas01100	Pyrimidine metabolism,One carbon pool by folate,Metabolic pathways
XM_005697068.3	102173517	NDC80	transcript	18.5729202	3.4246074	2.439190156	4.86E-05	0.005946662	NDC80%2C kinetochore complex component	GO:0005488,GO:0043231,GO:0043227,GO:0097159,GO:1901363,GO:0003824,GO:0003677,GO:0008152,GO:0044424,GO:0044237,GO:0003676,GO:0034641,GO:0043229,GO:0006807,GO:0043226,GO:1901360,GO:0006725,GO:0006139,GO:0044238,GO:0071704,GO:0005622,GO:0046483,GO:0005623,GO:0044464,GO:0090304,GO:0003674,GO:0016740,GO:0016747,GO:0044260,GO:0016746,GO:1901576,GO:0009058,GO:0044249,GO:0009987,GO:0016410,GO:0044271,GO:…	binding,intracellular membrane-bounded organelle,membrane-bounded organelle,organic cyclic compound binding,heterocyclic compound binding,catalytic activity,DNA binding,metabolic process,intracellular part,cellular metabolic process,nucleic acid binding,cellular nitrogen compound metabolic process,intracellular organelle,nitrogen compound metabolic process,organelle,organic cyclic compound metabo…	--	--
XM_005697211.3	102171945	SKA1	transcript	9.5462318	3.8899324	1.295186284	0.037893229	0.260183784	spindle and kinetochore associated complex subunit 1	GO:0005488,GO:0097159,GO:1901363,GO:0008152,GO:0044424,GO:0043234,GO:0044422,GO:0044237,GO:0044446,GO:0003676,GO:0043229,GO:0043226,GO:0044238,GO:0071704,GO:0005622,GO:0051128,GO:0016043,GO:0071840,GO:0006996,GO:0005623,GO:0044464,GO:0033043,GO:0007017,GO:0003674,GO:0000922,GO:0007020,GO:0010968,GO:0090063,GO:0032991,GO:0000226,GO:0051130,GO:0044260,GO:0005819,GO:0015630,GO:0051493,GO:1901576,GO:…	binding,organic cyclic compound binding,heterocyclic compound binding,metabolic process,intracellular part,protein complex,organelle part,cellular metabolic process,intracellular organelle part,nucleic acid binding,intracellular organelle,organelle,primary metabolic process,organic substance metabolic process,intracellular,regulation of cellular component organization,cellular component organizat…	--	--
XM_005697319.2	102181826	LOC102181826	transcript	47.2747704	69.291345	-0.551604709	0.004799748	0.079180604	serpin B10	--	--	oas05146	Amoebiasis
XM_005697495.2	102188728	CARHSP1	transcript	24.1111576	27.083312	-0.167703258	0.008151861	0.110603507	calcium regulated heat stable protein 1	GO:0005488,GO:0097159,GO:1901363,GO:0003677,GO:0008152,GO:0044237,GO:0003676,GO:0034641,GO:0006807,GO:1901360,GO:0006725,GO:0006139,GO:0044238,GO:0071704,GO:0046483,GO:0090304,GO:0003674,GO:0044260,GO:1901576,GO:0009058,GO:0044249,GO:0009987,GO:0044271,GO:0018130,GO:0008150,GO:1901362,GO:0019438,GO:0043170,GO:0032774,GO:0006351,GO:0016070,GO:0034645,GO:0034654,GO:0009059,GO:0010467,GO:0080090,GO:…	binding,organic cyclic compound binding,heterocyclic compound binding,DNA binding,metabolic process,cellular metabolic process,nucleic acid binding,cellular nitrogen compound metabolic process,nitrogen compound metabolic process,organic cyclic compound metabolic process,cellular aromatic compound metabolic process,nucleobase-containing compound metabolic process,primary metabolic process,organic …	--	--
XM_005697528.3	102175080	ARL6IP1	transcript	68.2868096	33.968695	1.007401138	0.000339315	0.016713276	ADP ribosylation factor like GTPase 6 interacting protein 1	--	--	--	--
XM_005697619.2	102174529	LCMT1	transcript	31.1662106	39.9239502	-0.35727172	0.029581359	0.228601578	leucine carboxyl methyltransferase 1	GO:0005488,GO:0003824,GO:0008152,GO:0003674,GO:0016740,GO:0016741,GO:0008168,GO:0008150,GO:0032259,GO:0050840,GO:0005576,GO:0005575	binding,catalytic activity,metabolic process,molecular_function,transferase activity,transferase activity, transferring one-carbon groups,methyltransferase activity,biological_process,methylation,extracellular matrix binding,extracellular region,cellular_component	--	--
XM_005697676.3	102188009	HIRIP3	transcript	8.277055	3.6822924	1.168513353	0.007258723	0.102370459	HIRA interacting protein 3	--	--	--	--
XM_005697688.3	102190839	MVP	transcript	38.2817848	74.0458114	-0.951760034	2.98E-05	0.004975928	major vault protein	--	--	--	--
XM_005697691.3	102191666	KIF22	transcript	13.34346	3.5237732	1.920939834	0.000118963	0.009510634	kinesin family member 22	GO:0005488,GO:0097159,GO:1901363,GO:0003824,GO:0036094,GO:0000166,GO:1901265,GO:0043168,GO:0001882,GO:0035639,GO:0032553,GO:0001883,GO:0032549,GO:0032550,GO:0032555,GO:0017076,GO:0005524,GO:0032559,GO:0030554,GO:0043167,GO:0016787,GO:0007017,GO:0016817,GO:0016462,GO:0003674,GO:0017111,GO:0015631,GO:0016818,GO:0008017,GO:0006928,GO:0008092,GO:0007018,GO:0005515,GO:0003777,GO:0009987,GO:0008150,GO:…	binding,organic cyclic compound binding,heterocyclic compound binding,catalytic activity,small molecule binding,nucleotide binding,nucleoside phosphate binding,anion binding,nucleoside binding,purine ribonucleoside triphosphate binding,ribonucleotide binding,purine nucleoside binding,ribonucleoside binding,purine ribonucleoside binding,purine ribonucleotide binding,purine nucleotide binding,ATP b…	--	--
XM_005697716.3	102175544	ORAI3	transcript	7.5323354	13.4636328	-0.837898588	0.009460437	0.121385587	ORAI calcium release-activated calcium modulator 3	GO:0005575,GO:0044425,GO:0016020,GO:0031224,GO:0016021	cellular_component,membrane part,membrane,intrinsic to membrane,integral to membrane	oas04020	Calcium signaling pathway
XM_005697752.3	102184397	PSPH	transcript	40.625543	14.8746054	1.4495357	0.002018666	0.049715619	phosphoserine phosphatase	GO:0005488,GO:0003824,GO:0008152,GO:0044424,GO:0005622,GO:0043167,GO:0005623,GO:0044464,GO:0016787,GO:0003674,GO:0000287,GO:0008150,GO:0003993,GO:0008252,GO:0008253,GO:0042578,GO:0016788,GO:0016791,GO:0043169,GO:0005737,GO:0046872,GO:0005575	binding,catalytic activity,metabolic process,intracellular part,intracellular,ion binding,cell,cell part,hydrolase activity,molecular_function,magnesium ion binding,biological_process,acid phosphatase activity,nucleotidase activity,5'-nucleotidase activity,phosphoric ester hydrolase activity,hydrolase activity, acting on ester bonds,phosphatase activity,cation binding,cytoplasm,metal ion binding,…	oas01230,oas01200,oas00260,oas01100	Biosynthesis of amino acids,Carbon metabolism,Glycine, serine and threonine metabolism,Metabolic pathways
XM_005697791.2	102171755	WBSCR22	transcript	30.4156646	14.579713	1.060852208	0.004126528	0.073975623	Williams-Beuren syndrome chromosome region 22	GO:0003824,GO:0008152,GO:0044237,GO:0044238,GO:0071704,GO:0003674,GO:0016740,GO:0044260,GO:0010340,GO:0051998,GO:0008276,GO:0006464,GO:0036211,GO:0004719,GO:0043412,GO:0009987,GO:0008757,GO:0016741,GO:0008168,GO:0008171,GO:0008150,GO:0043170,GO:0044267,GO:0019538	catalytic activity,metabolic process,cellular metabolic process,primary metabolic process,organic substance metabolic process,molecular_function,transferase activity,cellular macromolecule metabolic process,carboxyl-O-methyltransferase activity,protein carboxyl O-methyltransferase activity,protein methyltransferase activity,cellular protein modification process,protein modification process,protei…	--	--
XM_005698076.3	102189271	MOSPD3	transcript	16.1703202	15.7140862	0.041289867	0.025337931	0.211966025	motile sperm domain containing 3	--	--	--	--
XM_005698175.3	102185891	PTEN	transcript	29.0644742	37.0575844	-0.350512033	0.003148894	0.064712893	phosphatase and tensin homolog	GO:0043231,GO:0043227,GO:0003824,GO:0008152,GO:0044424,GO:0044237,GO:0043229,GO:0043226,GO:0044238,GO:0071704,GO:0005622,GO:0005623,GO:0044464,GO:0016787,GO:0003674,GO:0006796,GO:0006793,GO:0044260,GO:0006464,GO:0036211,GO:0046907,GO:0043412,GO:0009987,GO:0004725,GO:0008150,GO:0008104,GO:0051641,GO:0042578,GO:0051649,GO:0043170,GO:0033036,GO:0015031,GO:0045184,GO:0034613,GO:0070727,GO:0005783,GO:…	intracellular membrane-bounded organelle,membrane-bounded organelle,catalytic activity,metabolic process,intracellular part,cellular metabolic process,intracellular organelle,organelle,primary metabolic process,organic substance metabolic process,intracellular,cell,cell part,hydrolase activity,molecular_function,phosphate-containing compound metabolic process,phosphorus metabolic process,cellular…	oas04068,oas05161,oas05200,oas04115,oas05215,oas05214,oas05218,oas04150,oas05222,oas04510,oas04151,oas05206,oas00562,oas05213,oas04070,oas04530	FoxO signaling pathway,Hepatitis B,Pathways in cancer,p53 signaling pathway,Prostate cancer,Glioma,Melanoma,mTOR signaling pathway,Small cell lung cancer,Focal adhesion,PI3K-Akt signaling pathway,MicroRNAs in cancer,Inositol phosphate metabolism,Endometrial cancer,Phosphatidylinositol signaling system,Tight junction
XM_005698188.3	102190575	ANKRD22	transcript	2.4169092	0.480467	2.330654023	0.008721753	0.115914545	ankyrin repeat domain 22	GO:0005488,GO:0003674,GO:0005515	binding,molecular_function,protein binding	--	--
XM_005698192.3	102191486	ACTA2	transcript	137.0208376	88.8298996	0.625278044	0.001732179	0.045291013	actin%2C alpha 2%2C smooth muscle%2C aorta	--	--	oas04270	Vascular smooth muscle contraction
XM_005698193.3	102191759	CH25H	transcript	22.4531032	14.8990724	0.591692338	3.80E-05	0.005157622	cholesterol 25-hydroxylase	GO:0005488,GO:0044281,GO:0003824,GO:0019752,GO:0044710,GO:0043436,GO:0006082,GO:0032787,GO:0008152,GO:0006631,GO:0044237,GO:0055114,GO:0006629,GO:0044238,GO:0016053,GO:0046394,GO:0071704,GO:0043167,GO:0016491,GO:0044283,GO:0006633,GO:0044711,GO:0044255,GO:0072330,GO:0003674,GO:1901576,GO:0009058,GO:0044249,GO:0008610,GO:0009987,GO:0008150,GO:0043169,GO:0046872,GO:0005506,GO:0046914	binding,small molecule metabolic process,catalytic activity,carboxylic acid metabolic process,single-organism metabolic process,oxoacid metabolic process,organic acid metabolic process,monocarboxylic acid metabolic process,metabolic process,fatty acid metabolic process,cellular metabolic process,oxidation-reduction process,lipid metabolic process,primary metabolic process,organic acid biosyntheti…	oas00120	Primary bile acid biosynthesis
XM_005698194.3	102168687	LOC102168687	transcript	29.308448	50.3761826	-0.781425228	2.88E-05	0.004975928	interferon-induced protein with tetratricopeptide repeats 1	GO:0005488,GO:0003674,GO:0005515	binding,molecular_function,protein binding	oas05168,oas05160	Herpes simplex infection,Hepatitis C
XM_005698197.3	102169450	IFIT2	transcript	3.8600944	11.7410104	-1.604848534	0.003476998	0.067798198	interferon induced protein with tetratricopeptide repeats 2	GO:0005488,GO:0005634,GO:0043231,GO:0043227,GO:0005694,GO:0044424,GO:0044422,GO:0044446,GO:0043229,GO:0043226,GO:0051276,GO:0043233,GO:0070013,GO:0005622,GO:0031981,GO:0031974,GO:0051128,GO:0016043,GO:0071840,GO:0006996,GO:0005623,GO:0044464,GO:0042802,GO:0044428,GO:0006325,GO:0003674,GO:0048519,GO:0051129,GO:0006338,GO:0016568,GO:0005515,GO:0034220,GO:0000228,GO:0009987,GO:0071705,GO:0008150,GO:…	binding,nucleus,intracellular membrane-bounded organelle,membrane-bounded organelle,chromosome,intracellular part,organelle part,intracellular organelle part,intracellular organelle,organelle,chromosome organization,organelle lumen,intracellular organelle lumen,intracellular,nuclear lumen,membrane-enclosed lumen,regulation of cellular component organization,cellular component organization,cellula…	--	--
XM_005698202.3	102171123	KIF20B	transcript	6.2485154	3.04507	1.037038064	0.044388769	0.282852527	kinesin family member 20B	GO:0005488,GO:0097159,GO:1901363,GO:0003824,GO:0036094,GO:0000166,GO:1901265,GO:0043168,GO:0001882,GO:0035639,GO:0032553,GO:0001883,GO:0032549,GO:0032550,GO:0032555,GO:0017076,GO:0005524,GO:0032559,GO:0030554,GO:0043234,GO:0006950,GO:0034622,GO:0016043,GO:0071840,GO:0043623,GO:0043167,GO:0022607,GO:0044085,GO:0016787,GO:0065003,GO:0007017,GO:0030674,GO:0060090,GO:0016817,GO:0016462,GO:0003674,GO:…	binding,organic cyclic compound binding,heterocyclic compound binding,catalytic activity,small molecule binding,nucleotide binding,nucleoside phosphate binding,anion binding,nucleoside binding,purine ribonucleoside triphosphate binding,ribonucleotide binding,purine nucleoside binding,ribonucleoside binding,purine ribonucleoside binding,purine ribonucleotide binding,purine nucleotide binding,ATP b…	--	--
XM_005698208.3	102172686	PPP1R3C	transcript	12.769142	17.5540754	-0.45914442	0.010784911	0.131712783	protein phosphatase 1 regulatory subunit 3C	GO:0005488,GO:0003674,GO:0005515,GO:0001871,GO:0030247,GO:2001070,GO:0030246	binding,molecular_function,protein binding,pattern binding,polysaccharide binding,starch binding,carbohydrate binding	oas04910	Insulin signaling pathway
XM_005698214.3	102174270	KIF11	transcript	23.8052032	4.690301	2.343524528	6.98E-06	0.003226825	kinesin family member 11	GO:0005488,GO:0097159,GO:1901363,GO:0003824,GO:0036094,GO:0000166,GO:1901265,GO:0043168,GO:0001882,GO:0035639,GO:0032553,GO:0001883,GO:0032549,GO:0032550,GO:0032555,GO:0017076,GO:0005524,GO:0032559,GO:0030554,GO:0043167,GO:0016787,GO:0016773,GO:0007017,GO:0016817,GO:0016462,GO:0003674,GO:0017111,GO:0015631,GO:0016818,GO:0008017,GO:0016740,GO:0006928,GO:0008092,GO:0004672,GO:0007018,GO:0005515,GO:…	binding,organic cyclic compound binding,heterocyclic compound binding,catalytic activity,small molecule binding,nucleotide binding,nucleoside phosphate binding,anion binding,nucleoside binding,purine ribonucleoside triphosphate binding,ribonucleotide binding,purine nucleoside binding,ribonucleoside binding,purine ribonucleoside binding,purine ribonucleotide binding,purine nucleotide binding,ATP b…	--	--
XM_005698221.3	102176293	CEP55	transcript	3.8982182	0.4852394	3.006046244	0.001411848	0.040311377	centrosomal protein 55	--	--	--	--
XM_005698236.2	102180007	HELLS	transcript	15.6174924	5.877064	1.409995314	0.001104573	0.034255494	helicase%2C lymphoid-specific	GO:0005488,GO:0044281,GO:0097159,GO:1901363,GO:0003824,GO:0044710,GO:0036094,GO:0000166,GO:1901265,GO:0003677,GO:0043168,GO:0001882,GO:0035639,GO:0032553,GO:0001883,GO:0032549,GO:0032550,GO:0032555,GO:0008152,GO:0017076,GO:0005524,GO:0032559,GO:0030554,GO:0044237,GO:0009056,GO:0003676,GO:0034641,GO:1901575,GO:0006807,GO:1901360,GO:0006725,GO:0006139,GO:0044238,GO:0071704,GO:0046483,GO:1901136,GO:…	binding,small molecule metabolic process,organic cyclic compound binding,heterocyclic compound binding,catalytic activity,single-organism metabolic process,small molecule binding,nucleotide binding,nucleoside phosphate binding,DNA binding,anion binding,nucleoside binding,purine ribonucleoside triphosphate binding,ribonucleotide binding,purine nucleoside binding,ribonucleoside binding,purine ribon…	--	--
XM_005698262.3	100861091	TCTN3	transcript	9.605562	11.1897692	-0.220238349	0.033891975	0.243933029	tectonic family member 3	--	--	--	--
XM_005698282.3	102170384	ARHGAP19	transcript	3.1362238	1.1322854	1.469790869	2.54E-06	0.002641985	Rho GTPase activating protein 19	GO:0003824,GO:0008152,GO:0044237,GO:0044238,GO:0071704,GO:0016787,GO:0016817,GO:0003674,GO:0018144,GO:0016818,GO:0016740,GO:0018143,GO:0044260,GO:0006464,GO:0036211,GO:0043412,GO:0016772,GO:0009987,GO:0016779,GO:0008150,GO:0043170,GO:0003968,GO:0044267,GO:0044763,GO:0034062,GO:0044699,GO:0019538,GO:0050794,GO:0050789,GO:0005198,GO:0065007,GO:0050896,GO:0051716,GO:0007154,GO:0023052,GO:0044700,GO:…	catalytic activity,metabolic process,cellular metabolic process,primary metabolic process,organic substance metabolic process,hydrolase activity,hydrolase activity, acting on acid anhydrides,molecular_function,RNA-protein covalent cross-linking,hydrolase activity, acting on acid anhydrides, in phosphorus-containing anhydrides,transferase activity,nucleic acid-protein covalent cross-linking,cellul…	--	--
XM_005698285.3	102171124	PGAM1	transcript	443.8819274	560.747766	-0.337175997	0.006916626	0.100285458	phosphoglycerate mutase 1	--	--	oas01230,oas01200,oas00010,oas00260,oas01100	Biosynthesis of amino acids,Carbon metabolism,Glycolysis / Gluconeogenesis,Glycine, serine and threonine metabolism,Metabolic pathways
XM_005698342.3	102186082	NPM3	transcript	16.376745	9.248315	0.824386197	0.001149313	0.034926356	nucleophosmin/nucleoplasmin 3	GO:0005488,GO:0097159,GO:1901363,GO:0043167,GO:0003674,GO:0051381,GO:0070026,GO:0043169	binding,organic cyclic compound binding,heterocyclic compound binding,ion binding,molecular_function,histamine binding,nitric oxide binding,cation binding	--	--
XM_005698533.3	102190097	PRDX3	transcript	66.4810166	88.954689	-0.420128212	0.003863015	0.071058968	peroxiredoxin 3	GO:0003824,GO:0044710,GO:0008152,GO:0055114,GO:0016209,GO:0016491,GO:0003674,GO:0051920,GO:0008150,GO:0016705	catalytic activity,single-organism metabolic process,metabolic process,oxidation-reduction process,antioxidant activity,oxidoreductase activity,molecular_function,peroxiredoxin activity,biological_process,oxidoreductase activity, acting on paired donors, with incorporation or reduction of molecular oxygen	--	--
XM_005698580.2	102177588	ACADSB	transcript	20.5588292	29.3186032	-0.512058265	0.033802641	0.243532745	acyl-CoA dehydrogenase%2C short/branched chain	GO:0005488,GO:0097159,GO:1901363,GO:0003824,GO:0044710,GO:0036094,GO:0000166,GO:1901265,GO:0043168,GO:0008152,GO:0016627,GO:0055114,GO:0050662,GO:0050660,GO:0043167,GO:0003995,GO:0048037,GO:0016491,GO:0003674,GO:0008150	binding,organic cyclic compound binding,heterocyclic compound binding,catalytic activity,single-organism metabolic process,small molecule binding,nucleotide binding,nucleoside phosphate binding,anion binding,metabolic process,oxidoreductase activity, acting on the CH-CH group of donors,oxidation-reduction process,coenzyme binding,flavin adenine dinucleotide binding,ion binding,acyl-CoA dehydrogen…	oas01212,oas00071,oas00280,oas01100	Fatty acid metabolism,Fatty acid degradation,Valine, leucine and isoleucine degradation,Metabolic pathways
XM_005698779.3	102172598	DLC1	transcript	2.9910164	4.3567582	-0.542619225	0.011348604	0.135882537	DLC1 Rho GTPase activating protein	GO:0005488,GO:0003674,GO:0005515,GO:0009987,GO:0008150,GO:0016192,GO:0051179,GO:0044763,GO:0051234,GO:0006810,GO:0044699,GO:0008289,GO:0050794,GO:0050789,GO:0065007,GO:0050896,GO:0051716,GO:0005575,GO:0007154,GO:0023052,GO:0044700,GO:0007165,GO:0044425,GO:0016020,GO:0031224,GO:0016021	binding,molecular_function,protein binding,cellular process,biological_process,vesicle-mediated transport,localization,single-organism cellular process,establishment of localization,transport,single-organism process,lipid binding,regulation of cellular process,regulation of biological process,biological regulation,response to stimulus,cellular response to stimulus,cellular_component,cell communic…	--	--
XM_005698844.3	102190933	ADAM9	transcript	55.0977936	60.9892202	-0.146559723	0.042923934	0.277312064	ADAM metallopeptidase domain 9	GO:0005488,GO:0043231,GO:0043227,GO:0003824,GO:0008152,GO:0044424,GO:0043234,GO:0044422,GO:0044237,GO:0044446,GO:0034641,GO:0043229,GO:0006807,GO:0043226,GO:1901360,GO:0006725,GO:0006139,GO:0044238,GO:0071704,GO:0005622,GO:0046483,GO:0016043,GO:0071840,GO:0043167,GO:0006996,GO:0022607,GO:0044085,GO:0005623,GO:0044464,GO:0090304,GO:0016787,GO:0003674,GO:0070925,GO:0032991,GO:0044260,GO:0044781,GO:…	binding,intracellular membrane-bounded organelle,membrane-bounded organelle,catalytic activity,metabolic process,intracellular part,protein complex,organelle part,cellular metabolic process,intracellular organelle part,cellular nitrogen compound metabolic process,intracellular organelle,nitrogen compound metabolic process,organelle,organic cyclic compound metabolic process,cellular aromatic compo…	--	--
XM_005698973.3	102189459	EGLN1	transcript	27.2978826	30.0985482	-0.14090485	0.025672899	0.213350018	egl-9 family hypoxia inducible factor 1	GO:0003824,GO:0044710,GO:0008152,GO:0055114,GO:0016491,GO:0003674,GO:0008150	catalytic activity,single-organism metabolic process,metabolic process,oxidation-reduction process,oxidoreductase activity,molecular_function,biological_process	oas05200,oas04066,oas05211	Pathways in cancer,HIF-1 signaling pathway,Renal cell carcinoma
XM_005698979.2	102190853	NTPCR	transcript	28.2848994	19.663719	0.524495835	0.008229528	0.111366511	nucleoside-triphosphatase%2C cancer-related	GO:0005488,GO:0097159,GO:1901363,GO:0003824,GO:0036094,GO:0000166,GO:1901265,GO:0003677,GO:0043168,GO:0001882,GO:0035639,GO:0032553,GO:0001883,GO:0032549,GO:0032550,GO:0032555,GO:0008152,GO:0017076,GO:0006260,GO:0005524,GO:0032559,GO:0030554,GO:0044237,GO:0003676,GO:0006950,GO:0034641,GO:0006807,GO:1901360,GO:0006725,GO:0006139,GO:0044238,GO:0071704,GO:0046483,GO:0043167,GO:1901564,GO:0006259,GO:…	binding,organic cyclic compound binding,heterocyclic compound binding,catalytic activity,small molecule binding,nucleotide binding,nucleoside phosphate binding,DNA binding,anion binding,nucleoside binding,purine ribonucleoside triphosphate binding,ribonucleotide binding,purine nucleoside binding,ribonucleoside binding,purine ribonucleoside binding,purine ribonucleotide binding,metabolic process,p…	oas00230,oas01100	Purine metabolism,Metabolic pathways
XM_005699130.3	102189190	VPS26A	transcript	34.8926706	36.5319824	-0.066236021	0.022806475	0.199518262	VPS26%2C retromer complex component A	--	--	--	--
XM_005699169.2	102175744	ANAPC16	transcript	20.2375654	22.9809714	-0.183404039	0.046454342	0.290144216	anaphase promoting complex subunit 16	--	--	--	--
XM_005699178.3	100861082	MICU1	transcript	22.8962162	32.5758158	-0.508692109	0.000369761	0.017371425	mitochondrial calcium uptake 1	GO:0005488,GO:0043167,GO:0003674,GO:0005509,GO:0005515,GO:0043169,GO:0046872	binding,ion binding,molecular_function,calcium ion binding,protein binding,cation binding,metal ion binding	--	--
XM_005699196.3	102181926	DNAJC9	transcript	13.5506092	4.817413	1.492027195	0.00145446	0.040965311	DnaJ heat shock protein family (Hsp40) member C9	GO:0005488,GO:0097159,GO:1901363,GO:0003824,GO:0003677,GO:0008152,GO:0044237,GO:0003676,GO:0034641,GO:0006807,GO:1901360,GO:0006725,GO:0006139,GO:0044238,GO:0071704,GO:0046483,GO:0090304,GO:0003674,GO:0016740,GO:0044260,GO:1901576,GO:0009058,GO:0044249,GO:0016772,GO:0009987,GO:0016779,GO:0044271,GO:0018130,GO:0008150,GO:1901362,GO:0019438,GO:0043170,GO:0032774,GO:0006351,GO:0016070,GO:0034645,GO:…	binding,organic cyclic compound binding,heterocyclic compound binding,catalytic activity,DNA binding,metabolic process,cellular metabolic process,nucleic acid binding,cellular nitrogen compound metabolic process,nitrogen compound metabolic process,organic cyclic compound metabolic process,cellular aromatic compound metabolic process,nucleobase-containing compound metabolic process,primary metabol…	--	--
XM_005699221.3	102188193	PLAU	transcript	9.6988374	15.3653204	-0.663794124	0.001269423	0.037374246	plasminogen activator%2C urokinase	GO:0003824,GO:0008152,GO:0044238,GO:0071704,GO:0016787,GO:0003674,GO:0008150,GO:0043170,GO:0070011,GO:0008233,GO:0019538,GO:0006508,GO:0008236,GO:0017171,GO:0004175,GO:0004252	catalytic activity,metabolic process,primary metabolic process,organic substance metabolic process,hydrolase activity,molecular_function,biological_process,macromolecule metabolic process,peptidase activity, acting on L-amino acid peptides,peptidase activity,protein metabolic process,proteolysis,serine-type peptidase activity,serine hydrolase activity,endopeptidase activity,serine-type endopeptid…	oas05202,oas05205,oas04064,oas05206,oas04610	Transcriptional misregulation in cancer,Proteoglycans in cancer,NF-kappa B signaling pathway,MicroRNAs in cancer,Complement and coagulation cascades
XM_005699249.3	102171217	RPS24	transcript	3.6012162	3.3693228	0.096025561	0.01175512	0.138988579	ribosomal protein S24	GO:0008152,GO:0044424,GO:0044237,GO:0043229,GO:0043226,GO:0044238,GO:0071704,GO:0005622,GO:0005623,GO:0044464,GO:0003674,GO:0032991,GO:0044260,GO:1901576,GO:0009058,GO:0044249,GO:0009987,GO:0008150,GO:0043170,GO:0034645,GO:0009059,GO:0043228,GO:0043232,GO:0044267,GO:0005737,GO:0010467,GO:0044444,GO:0019538,GO:0006412,GO:0005198,GO:0003735,GO:0005840,GO:0030529,GO:0005575	metabolic process,intracellular part,cellular metabolic process,intracellular organelle,organelle,primary metabolic process,organic substance metabolic process,intracellular,cell,cell part,molecular_function,macromolecular complex,cellular macromolecule metabolic process,organic substance biosynthetic process,biosynthetic process,cellular biosynthetic process,cellular process,biological_process,m…	oas03010	Ribosome
XM_005699317.3	102172601	ADIRF	transcript	3.7955136	20.4423556	-2.429194423	0.000132417	0.009830091	adipogenesis regulatory factor	GO:0005488,GO:0044281,GO:0044710,GO:0008152,GO:0044424,GO:0043234,GO:0044237,GO:0034641,GO:0006807,GO:1901360,GO:0006725,GO:0006139,GO:0044238,GO:0071704,GO:0005622,GO:0046483,GO:0016043,GO:0071840,GO:1901564,GO:0022607,GO:0044085,GO:0005623,GO:0044464,GO:0090304,GO:0065003,GO:0003674,GO:0055086,GO:0043933,GO:0070271,GO:0006461,GO:0006796,GO:0042974,GO:0032991,GO:0006793,GO:0071822,GO:0015672,GO:…	binding,small molecule metabolic process,single-organism metabolic process,metabolic process,intracellular part,protein complex,cellular metabolic process,cellular nitrogen compound metabolic process,nitrogen compound metabolic process,organic cyclic compound metabolic process,cellular aromatic compound metabolic process,nucleobase-containing compound metabolic process,primary metabolic process,o…	--	--
XM_005699318.3	102173716	GLUD1	transcript	54.3205024	65.1827796	-0.262994052	0.040388815	0.269205491	glutamate dehydrogenase 1	GO:0005488,GO:0044281,GO:0097159,GO:1901363,GO:0003824,GO:0019752,GO:0044710,GO:0036094,GO:0000166,GO:1901265,GO:0043436,GO:0006082,GO:0008152,GO:0044237,GO:0055114,GO:0006807,GO:0044238,GO:0071704,GO:0050662,GO:1901564,GO:0048037,GO:0016491,GO:0006520,GO:0003674,GO:0051287,GO:0009987,GO:0008150	binding,small molecule metabolic process,organic cyclic compound binding,heterocyclic compound binding,catalytic activity,carboxylic acid metabolic process,single-organism metabolic process,small molecule binding,nucleotide binding,nucleoside phosphate binding,oxoacid metabolic process,organic acid metabolic process,metabolic process,cellular metabolic process,oxidation-reduction process,nitrogen…	oas00330,oas01100,oas04964,oas00910,oas00250	Arginine and proline metabolism,Metabolic pathways,Proximal tubule bicarbonate reclamation,Nitrogen metabolism,Alanine, aspartate and glutamate metabolism
XM_005699370.3	102186746	ZNF32	transcript	1.568211	0.85832	0.869532164	0.020552651	0.189615043	zinc finger protein 32	GO:0005488,GO:0097159,GO:1901363,GO:0003824,GO:0003677,GO:0008152,GO:0044237,GO:0003676,GO:0006950,GO:0034641,GO:0006807,GO:1901360,GO:0006725,GO:0006139,GO:0044238,GO:0071704,GO:0046483,GO:0043167,GO:0006259,GO:0033554,GO:0090304,GO:0006974,GO:0003674,GO:0016740,GO:0044260,GO:1901576,GO:0009058,GO:0044249,GO:0006464,GO:0036211,GO:0005515,GO:0043412,GO:0016772,GO:0009987,GO:0016779,GO:0044271,GO:…	binding,organic cyclic compound binding,heterocyclic compound binding,catalytic activity,DNA binding,metabolic process,cellular metabolic process,nucleic acid binding,response to stress,cellular nitrogen compound metabolic process,nitrogen compound metabolic process,organic cyclic compound metabolic process,cellular aromatic compound metabolic process,nucleobase-containing compound metabolic proc…	--	--
XM_005699432.3	102183573	TMEM135	transcript	4.4666702	6.4631398	-0.533035462	0.011823365	0.139162207	transmembrane protein 135	--	--	--	--
XM_005699482.3	102173534	DDIAS	transcript	2.9473362	0.276684	3.413100513	0.017955132	0.178666611	DNA damage induced apoptosis suppressor	--	--	--	--
XM_005699763.2	102177696	TMEM258	transcript	95.3304674	78.0431396	0.288665553	0.027171088	0.218288847	transmembrane protein 258	--	--	--	--
XM_005699799.3	102187568	SLC3A2	transcript	119.4260468	81.885681	0.544434421	0.000337806	0.016713276	solute carrier family 3 member 2	GO:0005488,GO:0003824,GO:0008152,GO:0044238,GO:0071704,GO:0043167,GO:0003674,GO:0005975,GO:0008150,GO:0043169	binding,catalytic activity,metabolic process,primary metabolic process,organic substance metabolic process,ion binding,molecular_function,carbohydrate metabolic process,biological_process,cation binding	oas04974	Protein digestion and absorption
XM_005699871.3	102186093	ARL2	transcript	19.2124412	15.0462448	0.352637376	0.01876344	0.181907812	ADP ribosylation factor like GTPase 2	GO:0005488,GO:0097159,GO:1901363,GO:0003824,GO:0036094,GO:0000166,GO:1901265,GO:0043168,GO:0001882,GO:0035639,GO:0032553,GO:0001883,GO:0032549,GO:0032550,GO:0032555,GO:0017076,GO:0043167,GO:0016787,GO:0016817,GO:0016462,GO:0003674,GO:0017111,GO:0016818,GO:0007264,GO:0005515,GO:0009987,GO:0008150,GO:0035556,GO:0005525,GO:0032561,GO:0019001,GO:0003924,GO:0044763,GO:0031683,GO:0044699,GO:0032403,GO:…	binding,organic cyclic compound binding,heterocyclic compound binding,catalytic activity,small molecule binding,nucleotide binding,nucleoside phosphate binding,anion binding,nucleoside binding,purine ribonucleoside triphosphate binding,ribonucleotide binding,purine nucleoside binding,ribonucleoside binding,purine ribonucleoside binding,purine ribonucleotide binding,purine nucleotide binding,ion b…	--	--
XM_005699875.3	102187109	LOC102187109	transcript	3.557277	0.6436036	2.466529018	0.003626275	0.069152068	sororin	GO:0005634,GO:0043231,GO:0043227,GO:0008152,GO:0044424,GO:0043234,GO:0044422,GO:0044237,GO:0044446,GO:0034641,GO:0043229,GO:0006807,GO:0043226,GO:1901360,GO:0006725,GO:0006139,GO:0044238,GO:0043233,GO:0070013,GO:0071704,GO:0005622,GO:0046483,GO:0031981,GO:0031974,GO:0005623,GO:0044464,GO:0005654,GO:0044451,GO:0090304,GO:0044428,GO:0003674,GO:0032991,GO:0044260,GO:1901576,GO:0009058,GO:0044249,GO:…	nucleus,intracellular membrane-bounded organelle,membrane-bounded organelle,metabolic process,intracellular part,protein complex,organelle part,cellular metabolic process,intracellular organelle part,cellular nitrogen compound metabolic process,intracellular organelle,nitrogen compound metabolic process,organelle,organic cyclic compound metabolic process,cellular aromatic compound metabolic proce…	--	--
XM_005699896.3	102169741	SSSCA1	transcript	6.24142	5.6532018	0.1428061	0.035476647	0.250311466	Sjogren syndrome/scleroderma autoantigen 1	GO:0005488,GO:0043167,GO:0003674,GO:0043169,GO:0046872,GO:0008270,GO:0046914	binding,ion binding,molecular_function,cation binding,metal ion binding,zinc ion binding,transition metal ion binding	--	--
XM_005699925.3	102177139	DPP3	transcript	1.4868962	4.0993246	-1.463082296	0.003242255	0.065148316	dipeptidyl peptidase 3	--	--	--	--
XM_005699926.3	102177139	DPP3	transcript	11.2193728	8.91475	0.331725781	0.026195853	0.21386764	dipeptidyl peptidase 3	--	--	--	--
XM_005699945.3	102182284	POLD4	transcript	17.9009962	18.1544232	-0.020281217	0.032267031	0.237837769	DNA polymerase delta 4%2C accessory subunit	GO:0005634,GO:0043231,GO:0043227,GO:0008152,GO:0006260,GO:0044424,GO:0044237,GO:0034641,GO:0043229,GO:0006807,GO:0043226,GO:1901360,GO:0006725,GO:0006139,GO:0044238,GO:0071704,GO:0005622,GO:0046483,GO:0006259,GO:0005623,GO:0044464,GO:0090304,GO:0044260,GO:1901576,GO:0009058,GO:0044249,GO:0009987,GO:0008150,GO:0043170,GO:0034645,GO:0009059,GO:0005575	nucleus,intracellular membrane-bounded organelle,membrane-bounded organelle,metabolic process,DNA replication,intracellular part,cellular metabolic process,cellular nitrogen compound metabolic process,intracellular organelle,nitrogen compound metabolic process,organelle,organic cyclic compound metabolic process,cellular aromatic compound metabolic process,nucleobase-containing compound metabolic …	oas03030,oas03420,oas03430,oas00240,oas05166,oas03440,oas03410,oas00230,oas01100	DNA replication,Nucleotide excision repair,Mismatch repair,Pyrimidine metabolism,HTLV-I infection,Homologous recombination,Base excision repair,Purine metabolism,Metabolic pathways
XM_005700126.3	102171849	BEX5	transcript	22.9974526	12.0830562	0.928488659	0.003399301	0.067014818	brain expressed X-linked 5	--	--	--	--
XM_005700137.2	102174368	ARMCX1	transcript	10.189728	10.5867334	-0.055141964	0.037345318	0.257721136	armadillo repeat containing%2C X-linked 1	GO:0005488,GO:0043231,GO:0043227,GO:0003824,GO:0044424,GO:0043234,GO:0044422,GO:0044446,GO:0043229,GO:0043226,GO:0005622,GO:0043167,GO:0005623,GO:0044464,GO:0016787,GO:0016817,GO:0003674,GO:0015988,GO:0015991,GO:0005773,GO:0000221,GO:0016471,GO:0005774,GO:0044437,GO:0033180,GO:0032991,GO:0033176,GO:0015672,GO:0033178,GO:0006812,GO:0016469,GO:0005515,GO:0006818,GO:0015992,GO:0034220,GO:0009987,GO:…	binding,intracellular membrane-bounded organelle,membrane-bounded organelle,catalytic activity,intracellular part,protein complex,organelle part,intracellular organelle part,intracellular organelle,organelle,intracellular,ion binding,cell,cell part,hydrolase activity,hydrolase activity, acting on acid anhydrides,molecular_function,energy coupled proton transmembrane transport, against electrochem…	--	--
XM_005700187.3	102190591	MORF4L2	transcript	105.1020614	81.3551592	0.369485222	0.036349816	0.253886855	mortality factor 4 like 2	--	--	--	--
XM_005700249.3	102183942	CAPN6	transcript	11.0497952	6.8649408	0.686700446	0.007907856	0.10809453	calpain 6	GO:0005488,GO:0003824,GO:0008152,GO:0044238,GO:0071704,GO:0005622,GO:0005623,GO:0044464,GO:0016787,GO:0003674,GO:0005515,GO:0008150,GO:0043170,GO:0004198,GO:0008234,GO:0004197,GO:0070011,GO:0008233,GO:0019538,GO:0006508,GO:0004175,GO:0005575	binding,catalytic activity,metabolic process,primary metabolic process,organic substance metabolic process,intracellular,cell,cell part,hydrolase activity,molecular_function,protein binding,biological_process,macromolecule metabolic process,calcium-dependent cysteine-type endopeptidase activity,cysteine-type peptidase activity,cysteine-type endopeptidase activity,peptidase activity, acting on L-a…	--	--
XM_005700339.3	102189841	LAMP2	transcript	48.3439606	53.288569	-0.14049042	0.027820781	0.221225235	lysosomal associated membrane protein 2	GO:0005575,GO:0016020	cellular_component,membrane	oas04145,oas05152,oas04142	Phagosome,Tuberculosis,Lysosome
XM_005700353.3	102170035	XIAP	transcript	4.3891728	3.0955654	0.50374613	0.022669321	0.198881968	X-linked inhibitor of apoptosis	GO:0005488,GO:0097159,GO:1901363,GO:0003824,GO:0003677,GO:0008152,GO:0044237,GO:0003676,GO:0034641,GO:0006807,GO:1901360,GO:0006725,GO:0006139,GO:0044238,GO:0071704,GO:0046483,GO:0090304,GO:0003674,GO:0016740,GO:0044260,GO:1901576,GO:0009058,GO:0044249,GO:0016772,GO:0009987,GO:0016779,GO:0044271,GO:0018130,GO:0008150,GO:1901362,GO:0019438,GO:0043170,GO:0032774,GO:0006351,GO:0016070,GO:0034645,GO:…	binding,organic cyclic compound binding,heterocyclic compound binding,catalytic activity,DNA binding,metabolic process,cellular metabolic process,nucleic acid binding,cellular nitrogen compound metabolic process,nitrogen compound metabolic process,organic cyclic compound metabolic process,cellular aromatic compound metabolic process,nucleobase-containing compound metabolic process,primary metabol…	oas05166,oas05200,oas05222,oas04210,oas04510,oas04064,oas04120,oas05145	HTLV-I infection,Pathways in cancer,Small cell lung cancer,Apoptosis,Focal adhesion,NF-kappa B signaling pathway,Ubiquitin mediated proteolysis,Toxoplasmosis
XM_005700588.3	102181761	HMGN5	transcript	3.3253764	1.229604	1.435323885	0.018757938	0.181907812	high mobility group nucleosome binding domain 5	GO:0005488,GO:0005634,GO:0043231,GO:0043227,GO:0097159,GO:1901363,GO:0003677,GO:0005694,GO:0044427,GO:0044424,GO:0044422,GO:0044446,GO:0003676,GO:0043229,GO:0043226,GO:0000785,GO:0005622,GO:0005623,GO:0044464,GO:0003674,GO:0031490,GO:0031492,GO:0031491,GO:0043566,GO:0003682,GO:0043228,GO:0043232,GO:0005575	binding,nucleus,intracellular membrane-bounded organelle,membrane-bounded organelle,organic cyclic compound binding,heterocyclic compound binding,DNA binding,chromosome,chromosomal part,intracellular part,organelle part,intracellular organelle part,nucleic acid binding,intracellular organelle,organelle,chromatin,intracellular,cell,cell part,molecular_function,chromatin DNA binding,nucleosomal DNA…	--	--
XM_005700601.3	102185725	PGK1	transcript	389.164923	598.5147218	-0.621005054	0.003758407	0.070307363	phosphoglycerate kinase 1	GO:0003824,GO:0008152,GO:0019318,GO:0006096,GO:0005996,GO:0044237,GO:0009056,GO:0046365,GO:0006006,GO:0006007,GO:0019320,GO:1901575,GO:0044724,GO:0044238,GO:0071704,GO:0044723,GO:0016052,GO:0003674,GO:0016740,GO:0006091,GO:0005975,GO:0004618,GO:0016772,GO:0009987,GO:0008150,GO:0016301,GO:0016774	catalytic activity,metabolic process,hexose metabolic process,glycolysis,monosaccharide metabolic process,cellular metabolic process,catabolic process,monosaccharide catabolic process,glucose metabolic process,glucose catabolic process,hexose catabolic process,organic substance catabolic process,single-organism carbohydrate catabolic process,primary metabolic process,organic substance metabolic p…	oas01230,oas01200,oas00010,oas01100	Biosynthesis of amino acids,Carbon metabolism,Glycolysis / Gluconeogenesis,Metabolic pathways
XM_005700602.3	102185993	ATP7A	transcript	6.8128062	9.0077264	-0.40291384	0.036234501	0.253251627	ATPase copper transporting alpha	GO:0005488,GO:0097159,GO:1901363,GO:0036094,GO:0000166,GO:1901265,GO:0043168,GO:0032553,GO:0003676,GO:0050662,GO:0043167,GO:0048037,GO:0003674,GO:0006812,GO:0008150,GO:0030001,GO:0003723,GO:0010181,GO:0043169,GO:0051179,GO:0046872,GO:0006811,GO:0051234,GO:0006810,GO:0044699,GO:0044765,GO:0008270,GO:0046914	binding,organic cyclic compound binding,heterocyclic compound binding,small molecule binding,nucleotide binding,nucleoside phosphate binding,anion binding,ribonucleotide binding,nucleic acid binding,coenzyme binding,ion binding,cofactor binding,molecular_function,cation transport,biological_process,metal ion transport,RNA binding,FMN binding,cation binding,localization,metal ion binding,ion trans…	--	--
XM_005700652.3	102185994	ERCC6L	transcript	4.5559282	1.16263	1.97035297	0.001484946	0.041598502	ERCC excision repair 6 like%2C spindle assembly checkpoint helicase	GO:0005488,GO:0097159,GO:1901363,GO:0003824,GO:0044710,GO:0036094,GO:0000166,GO:1901265,GO:0003677,GO:0043168,GO:0001882,GO:0035639,GO:0032553,GO:0001883,GO:0032549,GO:0032550,GO:0032555,GO:0008152,GO:0017076,GO:0005524,GO:0032559,GO:0030554,GO:0003676,GO:0055114,GO:0043167,GO:0016787,GO:0003678,GO:0016817,GO:0016462,GO:0003674,GO:0004003,GO:0016887,GO:0008094,GO:0017111,GO:0008026,GO:0070035,GO:…	binding,organic cyclic compound binding,heterocyclic compound binding,catalytic activity,single-organism metabolic process,small molecule binding,nucleotide binding,nucleoside phosphate binding,DNA binding,anion binding,nucleoside binding,purine ribonucleoside triphosphate binding,ribonucleotide binding,purine nucleoside binding,ribonucleoside binding,purine ribonucleoside binding,purine ribonucl…	--	--
XM_005700685.3	102170593	FOXO4	transcript	13.5510694	19.3877774	-0.516740715	0.020704842	0.190429582	forkhead box O4	GO:0005488,GO:0097159,GO:1901363,GO:0003677,GO:0008152,GO:0044237,GO:0003676,GO:0034641,GO:0006807,GO:1901360,GO:0006725,GO:0006139,GO:0044238,GO:0071704,GO:0046483,GO:0090304,GO:0003674,GO:0044260,GO:1901576,GO:0009058,GO:0044249,GO:0009987,GO:0044271,GO:0018130,GO:0008150,GO:1901362,GO:0019438,GO:0043170,GO:0032774,GO:0006351,GO:0016070,GO:0034645,GO:0034654,GO:0009059,GO:0043565,GO:0001071,GO:…	binding,organic cyclic compound binding,heterocyclic compound binding,DNA binding,metabolic process,cellular metabolic process,nucleic acid binding,cellular nitrogen compound metabolic process,nitrogen compound metabolic process,organic cyclic compound metabolic process,cellular aromatic compound metabolic process,nucleobase-containing compound metabolic process,primary metabolic process,organic …	oas04068,oas04014	FoxO signaling pathway,Ras signaling pathway
XM_005700687.3	102171045	SNX12	transcript	23.6539168	27.6343308	-0.22438258	0.015497958	0.161644998	sorting nexin 12	GO:0005488,GO:0003824,GO:0043168,GO:0043167,GO:0016491,GO:0003674,GO:0022890,GO:0008324,GO:0015077,GO:0015078,GO:0022892,GO:0015075,GO:0022891,GO:0005543,GO:0005215,GO:0022857,GO:0035091,GO:0004129,GO:0016675,GO:0016676,GO:0008289,GO:0015002	binding,catalytic activity,anion binding,ion binding,oxidoreductase activity,molecular_function,inorganic cation transmembrane transporter activity,cation transmembrane transporter activity,monovalent inorganic cation transmembrane transporter activity,hydrogen ion transmembrane transporter activity,substrate-specific transporter activity,ion transmembrane transporter activity,substrate-specific …	--	--
XM_005700785.3	102176209	RBM3	transcript	82.248873	88.3285008	-0.102883114	0.015362098	0.161287016	RNA binding motif (RNP1%2C RRM) protein 3	GO:0005488,GO:0097159,GO:1901363,GO:0003676,GO:0003674	binding,organic cyclic compound binding,heterocyclic compound binding,nucleic acid binding,molecular_function	--	--
XM_005700786.3	102176209	RBM3	transcript	11.9569664	9.5589392	0.32292898	0.028644955	0.224515098	RNA binding motif (RNP1%2C RRM) protein 3	GO:0005488,GO:0097159,GO:1901363,GO:0003676,GO:0003674	binding,organic cyclic compound binding,heterocyclic compound binding,nucleic acid binding,molecular_function	--	--
XM_005700836.3	100860924	TIMP1	transcript	4289.750196	2683.577637	0.676736012	0.002436356	0.055528606	TIMP metallopeptidase inhibitor 1	GO:0003674,GO:0008191,GO:0010576,GO:0048551,GO:0030234,GO:0030414,GO:0061134,GO:0004857,GO:0004866,GO:0061135	molecular_function,metalloendopeptidase inhibitor activity,metalloenzyme regulator activity,metalloenzyme inhibitor activity,enzyme regulator activity,peptidase inhibitor activity,peptidase regulator activity,enzyme inhibitor activity,endopeptidase inhibitor activity,endopeptidase regulator activity	oas04066	HIF-1 signaling pathway
XM_005700853.3	102176772	MSN	transcript	72.900093	82.8900332	-0.185277986	0.044362539	0.282852527	moesin	GO:0005488,GO:0044424,GO:0005622,GO:0005623,GO:0044464,GO:0003674,GO:0008092,GO:0005515,GO:0019898,GO:0005737,GO:0005575,GO:0044425,GO:0016020	binding,intracellular part,intracellular,cell,cell part,molecular_function,cytoskeletal protein binding,protein binding,extrinsic to membrane,cytoplasm,cellular_component,membrane part,membrane	oas05205,oas05162,oas04810,oas04670	Proteoglycans in cancer,Measles,Regulation of actin cytoskeleton,Leukocyte transendothelial migration
XM_005700868.3	102181764	SMC1A	transcript	16.8152918	10.9611144	0.617379332	0.008371962	0.112630123	structural maintenance of chromosomes 1A	GO:0005488,GO:0097159,GO:1901363,GO:0003824,GO:0036094,GO:0000166,GO:1901265,GO:0043168,GO:0001882,GO:0035639,GO:0005694,GO:0032553,GO:0001883,GO:0032549,GO:0032550,GO:0032555,GO:0008152,GO:0017076,GO:0005524,GO:0032559,GO:0044424,GO:0030554,GO:0044237,GO:0034641,GO:0043229,GO:0006807,GO:0043226,GO:0051276,GO:1901360,GO:0006725,GO:0006139,GO:0044238,GO:0071704,GO:0005622,GO:0046483,GO:0016043,GO:…	binding,organic cyclic compound binding,heterocyclic compound binding,catalytic activity,small molecule binding,nucleotide binding,nucleoside phosphate binding,anion binding,nucleoside binding,purine ribonucleoside triphosphate binding,chromosome,ribonucleotide binding,purine nucleoside binding,ribonucleoside binding,purine ribonucleoside binding,purine ribonucleotide binding,metabolic process,pu…	oas04110,oas04114	Cell cycle,Oocyte meiosis
XM_005700998.3	100860804	SAT1	transcript	354.4633544	710.3874512	-1.002969613	0.000337547	0.016713276	spermidine/spermine N1-acetyltransferase 1	GO:0003824,GO:0003674,GO:0016740,GO:0016747,GO:0016746,GO:0016407,GO:0016410,GO:0008080	catalytic activity,molecular_function,transferase activity,transferase activity, transferring acyl groups other than amino-acyl groups,transferase activity, transferring acyl groups,acetyltransferase activity,N-acyltransferase activity,N-acetyltransferase activity	oas00330,oas01100	Arginine and proline metabolism,Metabolic pathways
XM_005701067.3	102179084	CA5B	transcript	30.0118206	17.9273778	0.743366356	0.005772359	0.089669925	carbonic anhydrase 5B	--	--	oas00910	Nitrogen metabolism
XM_005701133.3	100861074	ANKRD37	transcript	6.34609	13.8380838	-1.124704296	0.011280149	0.13537481	ankyrin repeat domain 37	GO:0005488,GO:0003674,GO:0005515	binding,molecular_function,protein binding	--	--
XM_005701156.3	102187204	LOC102187204	transcript	5.8740344	10.412345	-0.8258714	0.026474243	0.215126511	dihydrodiol dehydrogenase 3	GO:0005634,GO:0007049,GO:0043231,GO:0043227,GO:0005694,GO:0044427,GO:0044424,GO:0044422,GO:0044446,GO:0043229,GO:0043226,GO:0005622,GO:0045132,GO:0022402,GO:0005623,GO:0044464,GO:0051321,GO:0007059,GO:0007126,GO:0000775,GO:0009987,GO:0008150,GO:0043228,GO:0043232,GO:0000003,GO:0044763,GO:0044699,GO:0048610,GO:0005575	nucleus,cell cycle,intracellular membrane-bounded organelle,membrane-bounded organelle,chromosome,chromosomal part,intracellular part,organelle part,intracellular organelle part,intracellular organelle,organelle,intracellular,meiotic chromosome segregation,cell cycle process,cell,cell part,meiotic cell cycle,chromosome segregation,meiosis,chromosome, centromeric region,cellular process,biological…	oas01100,oas00590,oas04913,oas00140	Metabolic pathways,Arachidonic acid metabolism,Ovarian steroidogenesis,Steroid hormone biosynthesis
XM_005701255.3	102175942	SNURF	transcript	27.7764296	23.0981816	0.266081886	0.041932812	0.274265398	SNRPN upstream reading frame	--	--	--	--
XM_005701281.3	102169375	SERPINE1	transcript	234.5106566	578.725354	-1.303225367	0.000326248	0.016539977	serpin family E member 1	--	--	oas04115,oas04066,oas04390,oas05142,oas04610	p53 signaling pathway,HIF-1 signaling pathway,Hippo signaling pathway,Chagas disease (American trypanosomiasis),Complement and coagulation cascades
XM_005701415.3	102173932	LOC102173932	transcript	13.7743588	27.7784216	-1.011979464	0.000371063	0.017371425	interferon-activable protein 203	--	--	--	--
XM_005701691.3	102179758	LOC102179758	transcript	16.8395612	5.3841858	1.645054444	0.000225033	0.013518866	histone H2B type 1-N	GO:0005669,GO:0005488,GO:0005667,GO:0005634,GO:0043231,GO:0043227,GO:0097159,GO:1901363,GO:0006352,GO:0003677,GO:0016591,GO:0000428,GO:0030880,GO:0055029,GO:0008152,GO:0044424,GO:0043234,GO:0044422,GO:0044237,GO:0044446,GO:0003676,GO:0034641,GO:0043229,GO:0006807,GO:0043226,GO:1901360,GO:0006725,GO:0006139,GO:0044238,GO:0043233,GO:0070013,GO:0071704,GO:0005622,GO:0046483,GO:0031981,GO:0031974,GO:…	transcription factor TFIID complex,binding,transcription factor complex,nucleus,intracellular membrane-bounded organelle,membrane-bounded organelle,organic cyclic compound binding,heterocyclic compound binding,DNA-dependent transcription, initiation,DNA binding,DNA-directed RNA polymerase II, holoenzyme,DNA-directed RNA polymerase complex,RNA polymerase complex,nuclear DNA-directed RNA polymerase…	oas05034,oas05322,oas05203	Alcoholism,Systemic lupus erythematosus,Viral carcinogenesis
XM_005701693.3	102180307	LOC102180307	transcript	61.3163994	22.5039438	1.446095127	0.001659178	0.044454257	histone H4	GO:0005488,GO:0005634,GO:0043231,GO:0043227,GO:0097159,GO:1901363,GO:0006352,GO:0003677,GO:0008152,GO:0044424,GO:0044237,GO:0003676,GO:0034641,GO:0043229,GO:0006807,GO:0043226,GO:1901360,GO:0006725,GO:0006139,GO:0044238,GO:0071704,GO:0005622,GO:0046483,GO:0005623,GO:0044464,GO:0090304,GO:0003674,GO:0044260,GO:1901576,GO:0009058,GO:0044249,GO:0009987,GO:0044271,GO:0018130,GO:0008150,GO:1901362,GO:…	binding,nucleus,intracellular membrane-bounded organelle,membrane-bounded organelle,organic cyclic compound binding,heterocyclic compound binding,DNA-dependent transcription, initiation,DNA binding,metabolic process,intracellular part,cellular metabolic process,nucleic acid binding,cellular nitrogen compound metabolic process,intracellular organelle,nitrogen compound metabolic process,organelle,o…	oas05034,oas05322,oas05203	Alcoholism,Systemic lupus erythematosus,Viral carcinogenesis
XM_005701694.3	102180587	LOC102180587	transcript	309.6731262	93.0947648	1.733974245	0.000222156	0.01342365	histone H2B type 1	GO:0005669,GO:0005488,GO:0005667,GO:0005634,GO:0043231,GO:0043227,GO:0097159,GO:1901363,GO:0006352,GO:0003677,GO:0016591,GO:0000428,GO:0030880,GO:0055029,GO:0008152,GO:0044424,GO:0043234,GO:0044422,GO:0044237,GO:0044446,GO:0003676,GO:0034641,GO:0043229,GO:0006807,GO:0043226,GO:1901360,GO:0006725,GO:0006139,GO:0044238,GO:0043233,GO:0070013,GO:0071704,GO:0005622,GO:0046483,GO:0031981,GO:0031974,GO:…	transcription factor TFIID complex,binding,transcription factor complex,nucleus,intracellular membrane-bounded organelle,membrane-bounded organelle,organic cyclic compound binding,heterocyclic compound binding,DNA-dependent transcription, initiation,DNA binding,DNA-directed RNA polymerase II, holoenzyme,DNA-directed RNA polymerase complex,RNA polymerase complex,nuclear DNA-directed RNA polymerase…	oas05034,oas05322,oas05203	Alcoholism,Systemic lupus erythematosus,Viral carcinogenesis
XM_005701695.3	102180845	LOC102180845	transcript	204.2057006	33.447945	2.61003366	0.000368119	0.017371425	histone H2B type 1	GO:0005669,GO:0005488,GO:0005667,GO:0005634,GO:0043231,GO:0043227,GO:0097159,GO:1901363,GO:0006352,GO:0003677,GO:0016591,GO:0000428,GO:0030880,GO:0055029,GO:0008152,GO:0044424,GO:0043234,GO:0044422,GO:0044237,GO:0044446,GO:0003676,GO:0034641,GO:0043229,GO:0006807,GO:0043226,GO:1901360,GO:0006725,GO:0006139,GO:0044238,GO:0043233,GO:0070013,GO:0071704,GO:0005622,GO:0046483,GO:0031981,GO:0031974,GO:…	transcription factor TFIID complex,binding,transcription factor complex,nucleus,intracellular membrane-bounded organelle,membrane-bounded organelle,organic cyclic compound binding,heterocyclic compound binding,DNA-dependent transcription, initiation,DNA binding,DNA-directed RNA polymerase II, holoenzyme,DNA-directed RNA polymerase complex,RNA polymerase complex,nuclear DNA-directed RNA polymerase…	oas05034,oas05322,oas05203	Alcoholism,Systemic lupus erythematosus,Viral carcinogenesis
XM_005701713.3	102190873	CCHCR1	transcript	5.8472636	3.7953826	0.623516304	0.038933741	0.263365672	coiled-coil alpha-helical rod protein 1	GO:0005634,GO:0043231,GO:0043227,GO:0044424,GO:0043229,GO:0043226,GO:0005622,GO:0005623,GO:0044464,GO:0032502,GO:0009987,GO:0008150,GO:0048869,GO:0030154,GO:0005737,GO:0044763,GO:0044699,GO:0005575	nucleus,intracellular membrane-bounded organelle,membrane-bounded organelle,intracellular part,intracellular organelle,organelle,intracellular,cell,cell part,developmental process,cellular process,biological_process,cellular developmental process,cell differentiation,cytoplasm,single-organism cellular process,single-organism process,cellular_component	--	--
XM_005701960.3	102187046	PSMG3	transcript	31.184943	30.9372898	0.011502804	0.012893576	0.145497211	proteasome assembly chaperone 3	--	--	--	--
XM_005709381.3	102180529	SEPW1	transcript	93.156619	110.3135606	-0.243879964	0.006706972	0.098733093	selenoprotein W%2C 1	--	--	--	--
XM_005709697.3	106503282	HN1	transcript	14.0009446	7.2037942	0.958695293	0.00387868	0.071095451	hematological and neurological expressed 1	--	--	--	--
XM_005709726.3	102179481	EID1	transcript	23.8309778	31.7534688	-0.414076055	0.002342526	0.054101939	EP300 interacting inhibitor of differentiation 1	--	--	--	--
XM_013962463.2	102184487	RBM8A	transcript	22.8586648	21.8509346	0.065046149	0.019446988	0.184186034	RNA binding motif protein 8A	GO:0005488,GO:0097159,GO:1901363,GO:0003676,GO:0003674,GO:0009987,GO:0008150,GO:0003723,GO:0044763,GO:0044699,GO:0050794,GO:0050789,GO:0065007,GO:0050896,GO:0051716,GO:0005575,GO:0007154,GO:0023052,GO:0044700,GO:0007165,GO:0044425,GO:0016020,GO:0004872,GO:0004888,GO:0004930,GO:0007166,GO:0007186,GO:0038023,GO:0004871,GO:0060089,GO:0031224,GO:0016021	binding,organic cyclic compound binding,heterocyclic compound binding,nucleic acid binding,molecular_function,cellular process,biological_process,RNA binding,single-organism cellular process,single-organism process,regulation of cellular process,regulation of biological process,biological regulation,response to stimulus,cellular response to stimulus,cellular_component,cell communication,signaling…	oas03013,oas03040,oas03015	RNA transport,Spliceosome,mRNA surveillance pathway
XM_013963003.2	102183656	ZMYM1	transcript	9.741777	6.0446826	0.688518372	0.036623068	0.254597687	zinc finger MYM-type containing 1	GO:0005488,GO:0003824,GO:0043167,GO:0016787,GO:0003674,GO:0008081,GO:0004112,GO:0005515,GO:0046983,GO:0042578,GO:0016788,GO:0043169,GO:0046872,GO:0008270,GO:0046914	binding,catalytic activity,ion binding,hydrolase activity,molecular_function,phosphoric diester hydrolase activity,cyclic-nucleotide phosphodiesterase activity,protein binding,protein dimerization activity,phosphoric ester hydrolase activity,hydrolase activity, acting on ester bonds,cation binding,metal ion binding,zinc ion binding,transition metal ion binding	--	--
XM_013963005.2	102183656	ZMYM1	transcript	0.0421404	1.2847922	-4.930187221	0.004854715	0.079363519	zinc finger MYM-type containing 1	GO:0005488,GO:0003824,GO:0043167,GO:0016787,GO:0003674,GO:0008081,GO:0004112,GO:0005515,GO:0046983,GO:0042578,GO:0016788,GO:0043169,GO:0046872,GO:0008270,GO:0046914	binding,catalytic activity,ion binding,hydrolase activity,molecular_function,phosphoric diester hydrolase activity,cyclic-nucleotide phosphodiesterase activity,protein binding,protein dimerization activity,phosphoric ester hydrolase activity,hydrolase activity, acting on ester bonds,cation binding,metal ion binding,zinc ion binding,transition metal ion binding	--	--
XM_013963197.2	102177865	MALSU1	transcript	15.0681344	15.4053756	-0.031933051	0.003609206	0.068953076	mitochondrial assembly of ribosomal large subunit 1	--	--	--	--
XM_013963581.2	102170666	ATP6V0E2	transcript	7.218933	4.82511	0.581223782	0.016678445	0.169441916	ATPase H+ transporting V0 subunit e2	GO:0043234,GO:0003674,GO:0015988,GO:0015991,GO:0032991,GO:0033176,GO:0015672,GO:0006812,GO:0016469,GO:0006818,GO:0015992,GO:0034220,GO:0009987,GO:0008150,GO:0022890,GO:0033179,GO:0008324,GO:0033177,GO:0015077,GO:0015078,GO:0022892,GO:0051179,GO:0044763,GO:0006811,GO:0051234,GO:0006810,GO:0044699,GO:0015075,GO:0022891,GO:0005215,GO:0022857,GO:0044765,GO:0055085,GO:0005575,GO:0044425,GO:0016020,GO:…	protein complex,molecular_function,energy coupled proton transmembrane transport, against electrochemical gradient,ATP hydrolysis coupled proton transport,macromolecular complex,proton-transporting V-type ATPase complex,monovalent inorganic cation transport,cation transport,proton-transporting two-sector ATPase complex,hydrogen transport,proton transport,ion transmembrane transport,cellular proce…	oas05323,oas01100,oas04145,oas04966,oas04721,oas00190	Rheumatoid arthritis,Metabolic pathways,Phagosome,Collecting duct acid secretion,Synaptic vesicle cycle,Oxidative phosphorylation
XM_013963846.2	102190298	SLC38A4	transcript	24.2795438	17.9568104	0.435210202	0.034396407	0.246539211	solute carrier family 38 member 4	--	--	--	--
[truncated: 1,059 more rows]
