# Supplementary material for: Integrative Analysis of lncRNA-miRNA-mRNA Regulatory Network Reveals the Key lncRNAs Implicated Potentially in the Differentiation of Adipocyte in Goats
Source: Front Physiol. 2022 May 5;13:900179. doi: 10.3389/fphys.2022.900179 (PMC9117728; doi:10.3389/fphys.2022.900179)
Supplement: Supplementary file 10 [file Table7.XLS]

lncRNA target gene prediction. Expression correlation target gene analysis (performed when the number of samples is greater than 5), target gene prediction based on the expression correlation between lncRNA and mRNA, screened with a correlation coefficient greater than 0.95. lncRNA_ID: lncRNA transcript ID; lncRNA_Gene_ID: ID of the gene in which the lncRNA transcript is located; lncRNA_Gene_Symb…
lncRNA_ID	lncRNA_Gene_ID	lncRNA_Gene_Symbol	Status	mRNA_ID	mRNA_Gene_ID	mRNA_Gene_Symbol	mRNA_Gene_Description	Pearson_correlation	Pvalue
LNC_011156	XLOC_137059	--	Novel_lncRNA	XM_013975063.2	100860758	MGST3	microsomal glutathione S-transferase 3	0.985672564	2.29E-15
LNC_011156	XLOC_137059	--	Novel_lncRNA	XM_018061583.1	102186156	NXPE3	neurexophilin and PC-esterase domain family member 3	0.983957229	6.31E-15
LNC_011156	XLOC_137059	--	Novel_lncRNA	XR_001919531.1	102178938	DHX34	DEAH-box helicase 34	0.993299976	2.52E-18
LNC_011156	XLOC_137059	--	Novel_lncRNA	XM_018066026.1	102182636	TECPR2	tectonin beta-propeller repeat containing 2	0.999826146	1.38E-32
LNC_011156	XLOC_137059	--	Novel_lncRNA	XM_018051274.1	102182024	TNPO2	transportin 2	0.964249708	7.96E-12
LNC_011156	XLOC_137059	--	Novel_lncRNA	XM_018051110.1	102188581	CCDC159	coiled-coil domain containing 159	0.999924357	7.70E-36
LNC_011156	XLOC_137059	--	Novel_lncRNA	XM_018052023.1	108636554	LOC108636554	keratin-associated protein 10-8-like	0.983474	8.22E-15
LNC_011156	XLOC_137059	--	Novel_lncRNA	XM_018061749.1	102170350	DOK4	docking protein 4	0.997606046	2.43E-22
LNC_011156	XLOC_137059	--	Novel_lncRNA	XM_018059554.1	102172084	LOC102172084	protein-methionine sulfoxide oxidase MICAL2	0.998422258	5.72E-24
LNC_011156	XLOC_137059	--	Novel_lncRNA	XM_018041806.1	102189929	ZFP42	ZFP42 zinc finger protein	0.999924357	7.70E-36
LNC_011156	XLOC_137059	--	Novel_lncRNA	XM_005698704.3	100861073	DCTD	dCMP deaminase	0.999759287	2.57E-31
LNC_011156	XLOC_137059	--	Novel_lncRNA	XM_018038447.1	102183371	CIDEC	cell death inducing DFFA like effector c	0.999924357	7.70E-36
LNC_011156	XLOC_137059	--	Novel_lncRNA	XM_018055248.1	102186127	EML6	echinoderm microtubule associated protein like 6	0.999846147	4.58E-33
LNC_011156	XLOC_137059	--	Novel_lncRNA	XM_018055552.1	102190884	DNMT3A	DNA methyltransferase 3 alpha	0.968548271	2.55E-12
LNC_011156	XLOC_137059	--	Novel_lncRNA	XM_018053040.1	102174473	DSE	dermatan sulfate epimerase	0.980020221	4.48E-14
LNC_011156	XLOC_137059	--	Novel_lncRNA	XM_018059723.1	102186440	SMARCAL1	SWI/SNF related%2C matrix associated%2C actin dependent regulator of chromatin%2C subfamily a like 1	0.999924357	7.70E-36
LNC_011156	XLOC_137059	--	Novel_lncRNA	XM_018041387.1	102191300	PSD	pleckstrin and Sec7 domain containing	0.999924357	7.70E-36
LNC_011156	XLOC_137059	--	Novel_lncRNA	XM_005681620.3	102171773	FIP1L1	factor interacting with PAPOLA and CPSF1	0.997511784	3.44E-22
LNC_011156	XLOC_137059	--	Novel_lncRNA	XM_018045608.1	102180986	ZZZ3	zinc finger ZZ-type containing 3	0.977713831	1.19E-13
LNC_011156	XLOC_137059	--	Novel_lncRNA	XM_018057264.1	102170709	KIZ	kizuna centrosomal protein	0.963481684	9.61E-12
LNC_011156	XLOC_137059	--	Novel_lncRNA	XM_018051416.1	102170409	MAST3	microtubule associated serine/threonine kinase 3	0.999924357	7.70E-36
LNC_011156	XLOC_137059	--	Novel_lncRNA	XM_013965727.2	102175954	MED7	mediator complex subunit 7	0.959772159	2.26E-11
LNC_011156	XLOC_137059	--	Novel_lncRNA	XM_005696037.3	102177844	CCRL2	C-C motif chemokine receptor like 2	0.999924357	7.70E-36
LNC_011156	XLOC_137059	--	Novel_lncRNA	XM_018046036.1	102186074	ADAMTSL4	ADAMTS like 4	0.999924357	7.70E-36
LNC_011156	XLOC_137059	--	Novel_lncRNA	XM_018063463.1	108638125	ZNF71	zinc finger protein 71	0.999924357	7.70E-36
LNC_011156	XLOC_137059	--	Novel_lncRNA	XM_018047873.1	102177594	VDR	vitamin D (1%2C25- dihydroxyvitamin D3) receptor	0.978936409	7.18E-14
LNC_011156	XLOC_137059	--	Novel_lncRNA	XR_001918483.1	102177438	COL27A1	collagen type XXVII alpha 1 chain	0.999924357	7.70E-36
LNC_011156	XLOC_137059	--	Novel_lncRNA	XM_018050462.1	102188214	STK11	serine/threonine kinase 11	0.999924357	7.70E-36
LNC_011156	XLOC_137059	--	Novel_lncRNA	XM_018045229.1	108634900	LOC108634900	small integral membrane protein 15-like	0.999924357	7.70E-36
LNC_011156	XLOC_137059	--	Novel_lncRNA	XM_013968287.1	102180086	LOC102180086	ubiquitin-like protein 5	0.987230389	8.19E-16
LNC_011156	XLOC_137059	--	Novel_lncRNA	XM_005689916.2	102187067	LOC102187067	olfactory receptor 51G2-like	0.97654403	1.87E-13
LNC_011156	XLOC_137059	--	Novel_lncRNA	XR_001295553.2	102190013	USP40	ubiquitin specific peptidase 40	0.99952993	1.06E-28
LNC_011156	XLOC_137059	--	Novel_lncRNA	XM_018050759.1	102180119	DOT1L	DOT1 like histone lysine methyltransferase	0.983648338	7.48E-15
LNC_011156	XLOC_137059	--	Novel_lncRNA	XR_001918563.1	102170320	RSPH3	radial spoke 3 homolog	0.98856916	3.04E-16
LNC_011156	XLOC_137059	--	Novel_lncRNA	XM_018052141.1	102179669	TLN1	talin 1	0.990687886	4.83E-17
LNC_011156	XLOC_137059	--	Novel_lncRNA	XM_018038313.1	106503435	COL7A1	collagen type VII alpha 1 chain	0.975119525	3.17E-13
LNC_011156	XLOC_137059	--	Novel_lncRNA	XM_018039219.1	100860989	SIRT5	sirtuin 5	0.998706803	9.56E-25
LNC_011156	XLOC_137059	--	Novel_lncRNA	XM_018053265.1	102174395	NHSL1	NHS like 1	0.978496094	8.64E-14
LNC_011156	XLOC_137059	--	Novel_lncRNA	XM_018056852.1	102177254	C13H10orf67	chromosome 13 C10orf67 homolog	0.999106568	3.43E-26
LNC_011156	XLOC_137059	--	Novel_lncRNA	XR_001917077.1	106503510	LOC106503510	uncharacterized LOC106503510	0.980547293	3.53E-14
LNC_011156	XLOC_137059	--	Novel_lncRNA	XM_005677507.3	102190367	S100A5	S100 calcium binding protein A5	0.977163378	1.48E-13
LNC_011156	XLOC_137059	--	Novel_lncRNA	XM_018039582.1	102176574	MTCL1	microtubule crosslinking factor 1	0.99992408	7.96E-36
LNC_011156	XLOC_137059	--	Novel_lncRNA	XM_018059986.1	102178380	PDC	phosducin	0.960461752	1.94E-11
LNC_011156	XLOC_137059	--	Novel_lncRNA	XM_005681616.3	102171773	FIP1L1	factor interacting with PAPOLA and CPSF1	0.997592306	2.56E-22
LNC_011156	XLOC_137059	--	Novel_lncRNA	XM_005694108.2	102184941	PRCD	progressive rod-cone degeneration	0.999924357	7.70E-36
LNC_011156	XLOC_137059	--	Novel_lncRNA	XM_005699275.3	102177409	FAM213A	family with sequence similarity 213 member A	0.956594294	4.44E-11
LNC_011156	XLOC_137059	--	Novel_lncRNA	XM_018051224.1	102168441	CACNA1A	calcium voltage-gated channel subunit alpha1 A	0.999924357	7.70E-36
LNC_011156	XLOC_137059	--	Novel_lncRNA	XM_005681617.3	102171773	FIP1L1	factor interacting with PAPOLA and CPSF1	0.990434352	6.15E-17
LNC_011156	XLOC_137059	--	Novel_lncRNA	XM_018050519.1	108636372	LOC108636372	basigin-like	0.999924357	7.70E-36
LNC_011156	XLOC_137059	--	Novel_lncRNA	XM_018054165.1	102182313	SEMA6D	semaphorin 6D	0.999924357	7.70E-36
XR_001917700.1	106502818	LOC106502818	Annotated_lncRNA	XM_018039521.1	102183196	CTIF	cap binding complex dependent translation initiation factor	0.957537861	3.65E-11
XR_001917700.1	106502818	LOC106502818	Annotated_lncRNA	XM_005689491.3	102185937	TAGLN	transgelin	0.955162584	5.91E-11
XR_001917700.1	106502818	LOC106502818	Annotated_lncRNA	XM_018056170.1	102176802	VAV2	vav guanine nucleotide exchange factor 2	-0.956747228	4.30E-11
XR_001917700.1	106502818	LOC106502818	Annotated_lncRNA	XM_005694793.3	102172762	SKP2	S-phase kinase-associated protein 2%2C E3 ubiquitin protein ligase	0.957280335	3.85E-11
XR_001917700.1	106502818	LOC106502818	Annotated_lncRNA	XM_018038387.1	102172211	VOPP1	vesicular%2C overexpressed in cancer%2C prosurvival protein 1	0.959011167	2.67E-11
XR_001917700.1	106502818	LOC106502818	Annotated_lncRNA	XM_013969269.2	102182074	FIGN	fidgetin%2C microtubule severing factor	0.95162174	1.16E-10
XR_001917700.1	106502818	LOC106502818	Annotated_lncRNA	XM_018054041.1	102177245	GALNT16	polypeptide N-acetylgalactosaminyltransferase 16	0.961591192	1.50E-11
XR_001917700.1	106502818	LOC106502818	Annotated_lncRNA	XM_018041543.1	102174996	EXOC6	exocyst complex component 6	0.955651061	5.36E-11
XR_001917700.1	106502818	LOC106502818	Annotated_lncRNA	XM_018049344.1	102170306	PI4K2B	phosphatidylinositol 4-kinase type 2 beta	0.954531521	6.69E-11
XR_001917700.1	106502818	LOC106502818	Annotated_lncRNA	XM_018061877.1	102191361	CDH15	cadherin 15	0.950815731	1.34E-10
XR_001917700.1	106502818	LOC106502818	Annotated_lncRNA	XM_018057585.1	102171801	LAMA5	laminin subunit alpha 5	0.970373755	1.50E-12
XR_001917700.1	106502818	LOC106502818	Annotated_lncRNA	XM_013964213.2	102189932	LOC102189932	C-type lectin domain family 2 member H	0.961326949	1.60E-11
XR_001917700.1	106502818	LOC106502818	Annotated_lncRNA	XM_018059103.1	102173109	RAPSN	receptor associated protein of the synapse	0.950644242	1.38E-10
XR_001917700.1	106502818	LOC106502818	Annotated_lncRNA	XM_013975552.2	102174092	RTKN2	rhotekin 2	0.95336	8.37E-11
XR_001917700.1	106502818	LOC106502818	Annotated_lncRNA	NM_001285581.1	100860960	INHBA	inhibin beta A subunit	0.952181955	1.04E-10
XR_001917700.1	106502818	LOC106502818	Annotated_lncRNA	XM_018053392.1	102168351	TIAM2	T-cell lymphoma invasion and metastasis 2	0.951066012	1.28E-10
XR_001917700.1	106502818	LOC106502818	Annotated_lncRNA	XM_013965997.2	102188590	PRUNE2	prune homolog 2	0.959787837	2.26E-11
XR_001917700.1	106502818	LOC106502818	Annotated_lncRNA	XM_018066918.1	102186913	PCBP4	poly(rC) binding protein 4	0.953008139	8.94E-11
XR_001917700.1	106502818	LOC106502818	Annotated_lncRNA	XM_018063905.1	106503295	SOX9	SRY-box 9	0.950653604	1.38E-10
XR_001917700.1	106502818	LOC106502818	Annotated_lncRNA	XM_013975693.2	102191494	LOC102191494	mitochondrial import inner membrane translocase subunit Tim23	0.953714671	7.82E-11
XR_001917700.1	106502818	LOC106502818	Annotated_lncRNA	XM_018062427.1	102187796	BLVRB	biliverdin reductase B	-0.950430194	1.43E-10
XR_001917700.1	106502818	LOC106502818	Annotated_lncRNA	XM_018053391.1	102190605	CNKSR3	CNKSR family member 3	0.950881769	1.32E-10
XR_001917700.1	106502818	LOC106502818	Annotated_lncRNA	XM_018059585.1	102190712	RRAS2	related RAS viral (r-ras) oncogene homolog 2	0.951585559	1.16E-10
XR_001917700.1	106502818	LOC106502818	Annotated_lncRNA	XM_018045662.1	102175641	NEXN	nexilin F-actin binding protein	0.954613175	6.58E-11
XR_001917700.1	106502818	LOC106502818	Annotated_lncRNA	XM_013968519.2	102183190	ITGA4	integrin subunit alpha 4	0.955029745	6.07E-11
XR_001917700.1	106502818	LOC106502818	Annotated_lncRNA	XM_013962879.2	102185425	FOXO6	forkhead box O6	0.956513447	4.51E-11
XR_001917700.1	106502818	LOC106502818	Annotated_lncRNA	XM_018066559.1	102168302	GABRB3	gamma-aminobutyric acid type A receptor beta3 subunit	0.962647621	1.17E-11
XR_001917700.1	106502818	LOC106502818	Annotated_lncRNA	XM_018047007.1	102186271	POLM	DNA polymerase mu	-0.953614522	7.98E-11
XR_001917700.1	106502818	LOC106502818	Annotated_lncRNA	XM_018056367.1	102183248	ABHD13	abhydrolase domain containing 13	0.957444389	3.72E-11
XR_001917700.1	106502818	LOC106502818	Annotated_lncRNA	XM_018054172.1	102180397	FBN1	fibrillin 1	-0.950175303	1.50E-10
XR_001917700.1	106502818	LOC106502818	Annotated_lncRNA	XM_013967447.2	102185008	TXNDC9	thioredoxin domain containing 9	0.950418949	1.44E-10
XR_001917700.1	106502818	LOC106502818	Annotated_lncRNA	XM_018043925.1	102190676	SMS	spermine synthase	0.953522529	8.12E-11
XR_001917700.1	106502818	LOC106502818	Annotated_lncRNA	XM_018052540.1	102170517	NIPSNAP3A	nipsnap homolog 3A	0.956218428	4.79E-11
XR_001917700.1	106502818	LOC106502818	Annotated_lncRNA	XM_018042801.1	102187837	SYTL2	synaptotagmin like 2	0.950703767	1.36E-10
XR_001917700.1	106502818	LOC106502818	Annotated_lncRNA	XM_018045623.1	102169462	LOC102169462	kelch-like protein 13	0.956503706	4.52E-11
XR_001917700.1	106502818	LOC106502818	Annotated_lncRNA	XM_018043324.1	102168980	FLI1	Fli-1 proto-oncogene%2C ETS transcription factor	0.953384637	8.33E-11
XR_001917700.1	106502818	LOC106502818	Annotated_lncRNA	XM_013976736.2	102174824	LOC102174824	zinc finger protein 331-like	0.958227983	3.16E-11
XR_001917700.1	106502818	LOC106502818	Annotated_lncRNA	XM_005679159.2	100860749	CAV1	caveolin 1	0.950221646	1.49E-10
XR_001917700.1	106502818	LOC106502818	Annotated_lncRNA	XM_005697191.3	102191574	LIPG	lipase G%2C endothelial type	0.950331669	1.46E-10
XR_001917700.1	106502818	LOC106502818	Annotated_lncRNA	XM_018049258.1	102174917	UBE2D3	ubiquitin conjugating enzyme E2 D3	0.952517864	9.80E-11
XR_001917700.1	106502818	LOC106502818	Annotated_lncRNA	XM_005691457.3	102182994	SUDS3	SDS3 homolog%2C SIN3A corepressor complex component	0.952107959	1.06E-10
XR_001917700.1	106502818	LOC106502818	Annotated_lncRNA	XM_018054618.1	102179676	FITM1	fat storage inducing transmembrane protein 1	0.963517579	9.52E-12
XR_001917700.1	106502818	LOC106502818	Annotated_lncRNA	XM_018053447.1	102186482	QKI	QKI%2C KH domain containing RNA binding	0.959903933	2.20E-11
XR_001917700.1	106502818	LOC106502818	Annotated_lncRNA	XM_013975740.2	102174365	PANX1	pannexin 1	0.956546837	4.48E-11
XR_001917700.1	106502818	LOC106502818	Annotated_lncRNA	XM_018051507.1	102186725	BRWD1	bromodomain and WD repeat domain containing 1	0.964563458	7.36E-12
XR_001917700.1	106502818	LOC106502818	Annotated_lncRNA	XM_018043581.1	102179849	TH	tyrosine hydroxylase	0.95558489	5.44E-11
XR_001917700.1	106502818	LOC106502818	Annotated_lncRNA	XM_005691309.3	102168934	PDGFC	platelet derived growth factor C	0.959768736	2.27E-11
XR_001917700.1	106502818	LOC106502818	Annotated_lncRNA	XM_018058158.1	102175872	IMPA1	inositol monophosphatase 1	0.950297971	1.47E-10
XR_001917700.1	106502818	LOC106502818	Annotated_lncRNA	XM_018043057.1	102171410	FADS3	fatty acid desaturase 3	0.952183	1.04E-10
XR_001917700.1	106502818	LOC106502818	Annotated_lncRNA	XM_018061148.1	102168564	NAA25	N(alpha)-acetyltransferase 25%2C NatB auxiliary subunit	0.951249325	1.24E-10
XR_001917700.1	106502818	LOC106502818	Annotated_lncRNA	XM_018065745.1	102185312	LOC102185312	chondroitin sulfate proteoglycan 4	0.954804875	6.34E-11
XR_001917700.1	106502818	LOC106502818	Annotated_lncRNA	XM_018042602.1	102170665	GNG4	G protein subunit gamma 4	0.955627953	5.39E-11
XR_001917700.1	106502818	LOC106502818	Annotated_lncRNA	XM_005697169.3	102184213	PSTPIP2	proline-serine-threonine phosphatase interacting protein 2	0.960551648	1.90E-11
XR_001917700.1	106502818	LOC106502818	Annotated_lncRNA	XM_005699221.3	102188193	PLAU	plasminogen activator%2C urokinase	0.951785975	1.12E-10
XR_001917700.1	106502818	LOC106502818	Annotated_lncRNA	XM_018044115.1	108634446	LOC108634446	protocadherin-11 X-linked	0.95698885	4.09E-11
XR_001917700.1	106502818	LOC106502818	Annotated_lncRNA	XM_018055135.1	102184252	LOC102184252	cytochrome P450 1B1	-0.954147769	7.20E-11
LNC_012423	XLOC_153402	--	Novel_lncRNA	XR_001917202.1	102173992	LOC102173992	translation initiation factor IF-2	0.968599036	2.52E-12
LNC_012423	XLOC_153402	--	Novel_lncRNA	XM_018041039.1	102171480	STX1A	syntaxin 1A	0.968328545	2.71E-12
LNC_012423	XLOC_153402	--	Novel_lncRNA	XM_018062146.1	102178201	ZDHHC1	zinc finger DHHC-type containing 1	0.968599036	2.52E-12
LNC_012423	XLOC_153402	--	Novel_lncRNA	XM_018057249.1	102181219	RIN2	Ras and Rab interactor 2	0.966777253	4.15E-12
LNC_012423	XLOC_153402	--	Novel_lncRNA	XM_018057124.1	102174314	BEND7	BEN domain containing 7	0.97112036	1.20E-12
LNC_012423	XLOC_153402	--	Novel_lncRNA	XM_005688863.3	102190801	ANXA13	annexin A13	0.968599036	2.52E-12
LNC_012423	XLOC_153402	--	Novel_lncRNA	XM_018050751.1	102185555	IZUMO4	IZUMO family member 4	0.968599036	2.52E-12
LNC_012423	XLOC_153402	--	Novel_lncRNA	XM_018062593.1	102187797	KLC3	kinesin light chain 3	0.968599036	2.52E-12
LNC_012423	XLOC_153402	--	Novel_lncRNA	XM_018045960.1	102182464	CD58	CD58 molecule	0.987636039	6.13E-16
LNC_012423	XLOC_153402	--	Novel_lncRNA	XM_018048067.1	102190587	PAN2	PAN2 poly(A) specific ribonuclease subunit	0.951550247	1.17E-10
LNC_012423	XLOC_153402	--	Novel_lncRNA	XR_001917979.1	102191760	ORC5	origin recognition complex subunit 5	0.969582293	1.90E-12
LNC_012423	XLOC_153402	--	Novel_lncRNA	XM_018057818.1	102178920	NDRG3	NDRG family member 3	0.967710224	3.22E-12
LNC_012423	XLOC_153402	--	Novel_lncRNA	XM_018042374.1	102185715	CAMK2G	calcium/calmodulin dependent protein kinase II gamma	0.959908501	2.20E-11
LNC_012423	XLOC_153402	--	Novel_lncRNA	XM_013976959.2	102176088	UBAP2L	ubiquitin associated protein 2 like	0.968599036	2.52E-12
LNC_012423	XLOC_153402	--	Novel_lncRNA	XM_005692319.1	102186239	LOC102186239	protein FAM187B-like	0.968599036	2.52E-12
LNC_012423	XLOC_153402	--	Novel_lncRNA	XM_018053700.1	102186965	COL4A3BP	collagen type IV alpha 3 binding protein	0.968599036	2.52E-12
LNC_012423	XLOC_153402	--	Novel_lncRNA	XM_018043881.1	102191224	CNKSR2	connector enhancer of kinase suppressor of Ras 2	0.968599036	2.52E-12
LNC_012423	XLOC_153402	--	Novel_lncRNA	XM_018066131.1	102182348	CCDC88C	coiled-coil domain containing 88C	0.968599036	2.52E-12
LNC_012423	XLOC_153402	--	Novel_lncRNA	XM_018049609.1	102185164	SHROOM3	shroom family member 3	0.97743189	1.33E-13
LNC_012423	XLOC_153402	--	Novel_lncRNA	XM_018059778.1	102177818	NCAM1	neural cell adhesion molecule 1	0.953047607	8.88E-11
LNC_012423	XLOC_153402	--	Novel_lncRNA	XM_005684334.3	102173388	RGS3	regulator of G-protein signaling 3	0.968196995	2.82E-12
LNC_012423	XLOC_153402	--	Novel_lncRNA	XM_018067119.1	102179715	KLF15	Kruppel like factor 15	0.958247608	3.15E-11
LNC_012423	XLOC_153402	--	Novel_lncRNA	XM_018059875.1	102180140	CCDC82	coiled-coil domain containing 82	0.968724557	2.43E-12
LNC_012423	XLOC_153402	--	Novel_lncRNA	XM_013963317.2	102184780	GPR85	G protein-coupled receptor 85	0.968599036	2.52E-12
LNC_012423	XLOC_153402	--	Novel_lncRNA	XM_018063809.1	102173503	LLGL2	LLGL2%2C scribble cell polarity complex component	0.96891446	2.30E-12
LNC_012423	XLOC_153402	--	Novel_lncRNA	XM_018046677.1	102181925	KMT2C	lysine methyltransferase 2C	0.968562667	2.54E-12
LNC_012423	XLOC_153402	--	Novel_lncRNA	XM_005701711.3	102190873	CCHCR1	coiled-coil alpha-helical rod protein 1	0.968599036	2.52E-12
LNC_012423	XLOC_153402	--	Novel_lncRNA	XM_018053277.1	102177631	ADGRG6	adhesion G protein-coupled receptor G6	0.968255166	2.77E-12
LNC_012423	XLOC_153402	--	Novel_lncRNA	XM_018039236.1	100860994	PACSIN1	protein kinase C and casein kinase substrate in neurons 1	0.968599036	2.52E-12
LNC_012423	XLOC_153402	--	Novel_lncRNA	XM_018038339.1	102168950	CADPS	calcium dependent secretion activator	0.966566273	4.39E-12
LNC_012423	XLOC_153402	--	Novel_lncRNA	XM_018038899.1	102189753	LOC102189753	complement C4	0.968599036	2.52E-12
LNC_012423	XLOC_153402	--	Novel_lncRNA	XM_018039560.1	102182929	ZBTB7C	zinc finger and BTB domain containing 7C	0.969913772	1.72E-12
LNC_012423	XLOC_153402	--	Novel_lncRNA	XM_018050735.1	102186950	KIF3A	kinesin family member 3A	0.968599036	2.52E-12
LNC_012423	XLOC_153402	--	Novel_lncRNA	XM_018052399.1	102173566	IL11RA	interleukin 11 receptor subunit alpha	0.968599036	2.52E-12
LNC_012423	XLOC_153402	--	Novel_lncRNA	XM_013965818.2	102181680	FER	FER tyrosine kinase	0.96426315	7.93E-12
LNC_012423	XLOC_153402	--	Novel_lncRNA	XM_018061136.1	102178097	PXN	paxillin	0.962469047	1.22E-11
LNC_012423	XLOC_153402	--	Novel_lncRNA	XM_018049047.1	102183363	GRIK1	glutamate ionotropic receptor kainate type subunit 1	0.965989017	5.11E-12
LNC_012423	XLOC_153402	--	Novel_lncRNA	XM_018059768.1	102177818	NCAM1	neural cell adhesion molecule 1	0.969199263	2.12E-12
LNC_012423	XLOC_153402	--	Novel_lncRNA	XM_018059992.1	102180786	TMEM183A	transmembrane protein 183A	0.968599036	2.52E-12
LNC_012423	XLOC_153402	--	Novel_lncRNA	XM_018062045.1	102171366	ADGRG1	adhesion G protein-coupled receptor G1	0.962947436	1.09E-11
LNC_012423	XLOC_153402	--	Novel_lncRNA	XM_013973579.2	102178021	ITIH4	inter-alpha-trypsin inhibitor heavy chain family member 4	0.968599036	2.52E-12
LNC_012423	XLOC_153402	--	Novel_lncRNA	XM_018044848.1	102169580	SMPD4	sphingomyelin phosphodiesterase 4	0.968599036	2.52E-12
LNC_012423	XLOC_153402	--	Novel_lncRNA	XM_018045684.1	102190193	SSX2IP	SSX family member 2 interacting protein	0.969473912	1.96E-12
LNC_012423	XLOC_153402	--	Novel_lncRNA	XM_018058043.1	102175139	ATP9A	ATPase phospholipid transporting 9A (putative)	0.968599036	2.52E-12
LNC_012423	XLOC_153402	--	Novel_lncRNA	XM_018060598.1	102175785	KAZN	kazrin%2C periplakin interacting protein	0.968599036	2.52E-12
LNC_012423	XLOC_153402	--	Novel_lncRNA	XM_005699090.2	102179266	LOC102179266	60S ribosomal protein L36a-like	0.968599036	2.52E-12
LNC_012423	XLOC_153402	--	Novel_lncRNA	XM_013970103.2	102173768	SDCCAG8	serologically defined colon cancer antigen 8	0.968599036	2.52E-12
LNC_012423	XLOC_153402	--	Novel_lncRNA	XM_013966845.2	102168635	DCAF11	DDB1 and CUL4 associated factor 11	0.968599036	2.52E-12
LNC_012423	XLOC_153402	--	Novel_lncRNA	XM_005693104.3	102186627	4-Sep	septin 4	0.968599036	2.52E-12
LNC_012423	XLOC_153402	--	Novel_lncRNA	XM_018056025.1	102176334	RAPGEF1	Rap guanine nucleotide exchange factor 1	0.958755052	2.82E-11
LNC_012423	XLOC_153402	--	Novel_lncRNA	XM_013975774.2	102169162	DLG2	discs large MAGUK scaffold protein 2	0.968599036	2.52E-12
LNC_012423	XLOC_153402	--	Novel_lncRNA	XM_018065731.1	102184762	CEP72	centrosomal protein 72	0.957596695	3.61E-11
LNC_012423	XLOC_153402	--	Novel_lncRNA	XM_018061144.1	102170810	BICDL1	BICD family like cargo adaptor 1	0.968599036	2.52E-12
LNC_012423	XLOC_153402	--	Novel_lncRNA	XM_013971419.2	102187889	KCNN4	potassium calcium-activated channel subfamily N member 4	0.957687434	3.54E-11
LNC_012423	XLOC_153402	--	Novel_lncRNA	XM_018065331.1	102173036	MAP3K3	mitogen-activated protein kinase kinase kinase 3	0.968599036	2.52E-12
LNC_012423	XLOC_153402	--	Novel_lncRNA	XM_005693629.3	102173412	DHRS7B	dehydrogenase/reductase 7B	0.966573201	4.38E-12
LNC_012423	XLOC_153402	--	Novel_lncRNA	XM_005677456.3	102176088	UBAP2L	ubiquitin associated protein 2 like	0.968528222	2.57E-12
LNC_012423	XLOC_153402	--	Novel_lncRNA	XM_013972089.2	102173687	LOC102173687	translational activator of cytochrome c oxidase 1	0.968599036	2.52E-12
LNC_012423	XLOC_153402	--	Novel_lncRNA	XM_018059631.1	102188154	GRAMD1B	GRAM domain containing 1B	0.969621066	1.87E-12
LNC_012423	XLOC_153402	--	Novel_lncRNA	XM_013973909.2	102184854	MLIP	muscular LMNA interacting protein	0.974138805	4.47E-13
LNC_012423	XLOC_153402	--	Novel_lncRNA	XM_018063751.1	102168201	SPHK1	sphingosine kinase 1	0.965712957	5.49E-12
LNC_012423	XLOC_153402	--	Novel_lncRNA	XM_018059993.1	102180786	TMEM183A	transmembrane protein 183A	0.968599036	2.52E-12
LNC_012422	XLOC_153401	--	Novel_lncRNA	XM_018046539.1	102184679	LOC102184679	interferon-inducible protein AIM2	0.968378131	2.68E-12
LNC_012422	XLOC_153401	--	Novel_lncRNA	XM_018055881.1	102175412	ODF2	outer dense fiber of sperm tails 2	0.950032687	1.54E-10
LNC_012422	XLOC_153401	--	Novel_lncRNA	XR_001918409.1	102185464	SAP30	Sin3A associated protein 30	0.952467047	9.90E-11
LNC_012422	XLOC_153401	--	Novel_lncRNA	XM_013966900.1	106502525	LOC106502525	classical arabinogalactan protein 9-like	0.952910489	9.11E-11
LNC_012422	XLOC_153401	--	Novel_lncRNA	XM_018050134.1	102191423	LOC102191423	proton-coupled amino acid transporter 1	0.953770242	7.74E-11
LNC_012422	XLOC_153401	--	Novel_lncRNA	XM_018063198.1	108638075	LOC108638075	protein ZNF738-like	0.950240944	1.48E-10
XR_001296558.2	106502882	LOC106502882	Annotated_lncRNA	XM_005691488.3	102190983	LOC102190983	2'-5'-oligoadenylate synthase 1	0.952274595	1.03E-10
LNC_010032	XLOC_124808	--	Novel_lncRNA	XM_005695442.2	102176369	RD3L	retinal degeneration 3-like	0.969478081	1.95E-12
LNC_010032	XLOC_124808	--	Novel_lncRNA	XM_005689444.3	102173211	C15H11orf57	chromosome 15 C11orf57 homolog	0.982796321	1.18E-14
LNC_010032	XLOC_124808	--	Novel_lncRNA	XM_018052454.1	102183514	ZCCHC6	zinc finger CCHC-type containing 6	0.980502908	3.60E-14
LNC_010032	XLOC_124808	--	Novel_lncRNA	XR_001917150.1	102179252	PRELID3A	PRELI domain containing 3A	0.999947817	2.72E-37
LNC_010032	XLOC_124808	--	Novel_lncRNA	XM_013966364.2	102180226	TRMT11	tRNA methyltransferase 11 homolog	0.958741877	2.83E-11
LNC_010032	XLOC_124808	--	Novel_lncRNA	XR_001919173.1	102175041	LOC102175041	uncharacterized LOC102175041	0.956219119	4.79E-11
LNC_010032	XLOC_124808	--	Novel_lncRNA	XM_018052126.1	102178906	RUSC2	RUN and SH3 domain containing 2	0.963993831	8.48E-12
LNC_010032	XLOC_124808	--	Novel_lncRNA	XM_018045175.1	102171624	PUF60	poly(U) binding splicing factor 60	0.998457541	4.67E-24
LNC_010032	XLOC_124808	--	Novel_lncRNA	XM_018065120.1	102186995	ATP6V0A1	ATPase H+ transporting V0 subunit a1	0.999857004	2.37E-33
LNC_010032	XLOC_124808	--	Novel_lncRNA	XM_018057071.1	102175037	NRP1	neuropilin 1	0.951444022	1.19E-10
LNC_010032	XLOC_124808	--	Novel_lncRNA	XM_018058087.1	102182002	AK2	adenylate kinase 2	0.999781611	1.07E-31
LNC_010032	XLOC_124808	--	Novel_lncRNA	XM_013970735.2	102191728	MORC2	MORC family CW-type zinc finger 2	0.956123123	4.88E-11
LNC_010032	XLOC_124808	--	Novel_lncRNA	XM_013965037.2	102190598	LOC102190598	olfactory receptor 1I1-like	0.999947817	2.72E-37
LNC_010032	XLOC_124808	--	Novel_lncRNA	XM_018048194.1	102184407	CHST11	carbohydrate sulfotransferase 11	0.999613515	1.82E-29
LNC_010032	XLOC_124808	--	Novel_lncRNA	XM_018062776.1	108638006	PTH2	parathyroid hormone 2	0.999947817	2.72E-37
LNC_010032	XLOC_124808	--	Novel_lncRNA	XM_018048602.1	102190031	SCNN1A	sodium channel epithelial 1 alpha subunit	0.999947817	2.72E-37
LNC_010032	XLOC_124808	--	Novel_lncRNA	XM_018059393.1	102179498	ARAP1	ArfGAP with RhoGAP domain%2C ankyrin repeat and PH domain 1	0.963564417	9.42E-12
LNC_010032	XLOC_124808	--	Novel_lncRNA	XM_018045723.1	102189350	SEC22A	SEC22 homolog A%2C vesicle trafficking protein	0.998421198	5.75E-24
LNC_010032	XLOC_124808	--	Novel_lncRNA	XM_005683274.2	102168535	LOC102168535	olfactory receptor 2AJ1-like	0.999947817	2.72E-37
LNC_010032	XLOC_124808	--	Novel_lncRNA	XM_018062506.1	106503129	CNFN	cornifelin	0.982914557	1.11E-14
LNC_010032	XLOC_124808	--	Novel_lncRNA	XM_005677710.3	102173518	LOC102173518	histone H2B type 2-F	0.999007211	8.87E-26
LNC_010032	XLOC_124808	--	Novel_lncRNA	XM_005678344.2	102168317	FGGY	FGGY carbohydrate kinase domain containing	0.99969235	2.34E-30
LNC_010032	XLOC_124808	--	Novel_lncRNA	XR_001918998.1	102187960	KIAA1462	KIAA1462 ortholog	0.979696909	5.17E-14
LNC_010032	XLOC_124808	--	Novel_lncRNA	XM_018062160.1	102184549	CTCF	CCCTC-binding factor	0.968560164	2.54E-12
LNC_010032	XLOC_124808	--	Novel_lncRNA	XM_005692201.3	102175324	DHODH	dihydroorotate dehydrogenase (quinone)	0.999435462	5.52E-28
LNC_010032	XLOC_124808	--	Novel_lncRNA	XM_018065692.1	102182970	BIN1	bridging integrator 1	0.999947817	2.72E-37
LNC_010032	XLOC_124808	--	Novel_lncRNA	XM_005700910.3	102171588	DDX3X	DEAD-box helicase 3%2C X-linked	0.999965597	6.41E-39
LNC_010032	XLOC_124808	--	Novel_lncRNA	XM_018038377.1	102189248	MOBP	myelin-associated oligodendrocyte basic protein	0.999947817	2.72E-37
LNC_010032	XLOC_124808	--	Novel_lncRNA	XM_005677252.2	102191662	LOC102191662	olfactory receptor 10J3	0.957566943	3.63E-11
LNC_010032	XLOC_124808	--	Novel_lncRNA	XM_018041224.1	102180102	TCF7L2	transcription factor 7 like 2	0.999947817	2.72E-37
LNC_010032	XLOC_124808	--	Novel_lncRNA	XR_001918408.1	102185464	SAP30	Sin3A associated protein 30	0.96461152	7.27E-12
LNC_010032	XLOC_124808	--	Novel_lncRNA	XM_018066730.1	102183924	PTH1R	parathyroid hormone 1 receptor	0.958041375	3.29E-11
LNC_010032	XLOC_124808	--	Novel_lncRNA	XM_018045179.1	102171624	PUF60	poly(U) binding splicing factor 60	0.991088734	3.26E-17
LNC_010032	XLOC_124808	--	Novel_lncRNA	XM_005699193.3	100861083	ECD	ecdysoneless cell cycle regulator	0.989897232	1.00E-16
LNC_010032	XLOC_124808	--	Novel_lncRNA	XM_018041836.1	100861358	GTF2E2	general transcription factor IIE subunit 2	0.978624698	8.19E-14
LNC_010032	XLOC_124808	--	Novel_lncRNA	XM_018047804.1	102169939	LIMA1	LIM domain and actin binding 1	0.999947817	2.72E-37
LNC_010032	XLOC_124808	--	Novel_lncRNA	XM_013965440.2	102173555	LOC102173555	olfactory receptor 2M3-like	0.998071969	3.47E-23
LNC_010032	XLOC_124808	--	Novel_lncRNA	XM_018066398.1	102186249	CLMN	calmin	0.999947817	2.72E-37
LNC_010032	XLOC_124808	--	Novel_lncRNA	XM_018049217.1	102180201	ALPK1	alpha kinase 1	0.999947817	2.72E-37
LNC_010032	XLOC_124808	--	Novel_lncRNA	XM_018046619.1	102190100	RARRES2	retinoic acid receptor responder 2	0.999924332	7.72E-36
LNC_010032	XLOC_124808	--	Novel_lncRNA	XM_013963424.2	102186458	CADPS2	calcium dependent secretion activator 2	0.999947817	2.72E-37
LNC_010032	XLOC_124808	--	Novel_lncRNA	XM_018042833.1	102169162	DLG2	discs large MAGUK scaffold protein 2	0.976204542	2.13E-13
LNC_010032	XLOC_124808	--	Novel_lncRNA	XM_018053861.1	102189405	EML5	echinoderm microtubule associated protein like 5	0.966959368	3.95E-12
LNC_010032	XLOC_124808	--	Novel_lncRNA	XM_018043016.1	100861368	PPP6R3	protein phosphatase 6 regulatory subunit 3	0.952864765	9.19E-11
LNC_010032	XLOC_124808	--	Novel_lncRNA	XM_018045644.1	108635542	LOC108635542	gamma-crystallin D	0.999947817	2.72E-37
LNC_010032	XLOC_124808	--	Novel_lncRNA	XM_005680410.2	102184039	LOC102184039	olfactory receptor 6C70-like	0.9845353	4.54E-15
LNC_010032	XLOC_124808	--	Novel_lncRNA	XM_018043012.1	100861368	PPP6R3	protein phosphatase 6 regulatory subunit 3	0.979647535	5.29E-14
LNC_010032	XLOC_124808	--	Novel_lncRNA	XM_018057810.1	102177732	DLGAP4	DLG associated protein 4	0.999947817	2.72E-37
LNC_010032	XLOC_124808	--	Novel_lncRNA	XM_018067245.1	102181171	PLXNB1	plexin B1	0.987843439	5.27E-16
LNC_010032	XLOC_124808	--	Novel_lncRNA	XM_018050761.1	102180119	DOT1L	DOT1 like histone lysine methyltransferase	0.992096317	1.11E-17
LNC_010032	XLOC_124808	--	Novel_lncRNA	XM_018054234.1	102187868	CCPG1	cell cycle progression 1	0.974636933	3.76E-13
LNC_010032	XLOC_124808	--	Novel_lncRNA	XM_018058644.1	102176247	PTP4A3	protein tyrosine phosphatase type IVA%2C member 3	0.999720004	1.00E-30
LNC_010032	XLOC_124808	--	Novel_lncRNA	XM_018045173.1	102171624	PUF60	poly(U) binding splicing factor 60	0.983835053	6.75E-15
LNC_010032	XLOC_124808	--	Novel_lncRNA	XM_018045170.1	102171624	PUF60	poly(U) binding splicing factor 60	0.993375	2.28E-18
LNC_010032	XLOC_124808	--	Novel_lncRNA	XM_018065262.1	102190639	PLCD3	phospholipase C delta 3	0.973117265	6.32E-13
LNC_010032	XLOC_124808	--	Novel_lncRNA	XM_018043933.1	102179553	ZNF182	zinc finger protein 182	0.998116415	2.81E-23
LNC_010032	XLOC_124808	--	Novel_lncRNA	XM_018061587.1	102174144	EDNRA	endothelin receptor type A	0.99750056	3.58E-22
LNC_010032	XLOC_124808	--	Novel_lncRNA	XM_018057370.1	102173580	C13H20orf196	chromosome 13 C20orf196 homolog	0.999640906	9.42E-30
LNC_010032	XLOC_124808	--	Novel_lncRNA	XM_018043960.1	102174285	REPS2	RALBP1 associated Eps domain containing 2	0.96665765	4.29E-12
LNC_010032	XLOC_124808	--	Novel_lncRNA	XM_005695934.3	102174344	GNAT1	G protein subunit alpha transducin 1	0.978527756	8.53E-14
LNC_010032	XLOC_124808	--	Novel_lncRNA	XM_018064171.1	100861224	ACACA	acetyl-CoA carboxylase alpha	0.999886849	2.89E-34
LNC_010032	XLOC_124808	--	Novel_lncRNA	XM_018059387.1	102179793	STARD10	StAR related lipid transfer domain containing 10	0.999401586	9.32E-28
LNC_010032	XLOC_124808	--	Novel_lncRNA	XM_018059389.1	102179793	STARD10	StAR related lipid transfer domain containing 10	0.999925286	6.89E-36
LNC_010032	XLOC_124808	--	Novel_lncRNA	XM_018058761.1	102174134	ARHGAP39	Rho GTPase activating protein 39	0.997441795	4.42E-22
LNC_010032	XLOC_124808	--	Novel_lncRNA	XM_013968230.2	102181402	LCP1	lymphocyte cytosolic protein 1	0.99066572	4.94E-17
LNC_010032	XLOC_124808	--	Novel_lncRNA	XM_018061604.1	102187072	ARFIP1	ADP ribosylation factor interacting protein 1	0.999682136	3.14E-30
LNC_010032	XLOC_124808	--	Novel_lncRNA	XM_018041837.1	100861358	GTF2E2	general transcription factor IIE subunit 2	0.987761892	5.59E-16
LNC_002364	XLOC_030649	--	Novel_lncRNA	XM_013969218.2	102170443	TRIM55	tripartite motif containing 55	0.950857212	1.33E-10
LNC_002364	XLOC_030649	--	Novel_lncRNA	XM_018039299.1	102185047	IP6K3	inositol hexakisphosphate kinase 3	0.960381047	1.98E-11
LNC_008019	XLOC_103099	--	Novel_lncRNA	XR_001918544.1	102183272	PLCL2	phospholipase C like 2	0.961857192	1.41E-11
LNC_008019	XLOC_103099	--	Novel_lncRNA	XM_018041354.1	102184583	SGMS1	sphingomyelin synthase 1	0.972663845	7.33E-13
LNC_008019	XLOC_103099	--	Novel_lncRNA	XM_018057134.1	102176896	LOC102176896	protein artemis	0.971498253	1.06E-12
LNC_008019	XLOC_103099	--	Novel_lncRNA	XM_018055762.1	102187056	SCAI	suppressor of cancer cell invasion	0.971498253	1.06E-12
LNC_008019	XLOC_103099	--	Novel_lncRNA	XM_018061281.1	102180525	KDM2B	lysine demethylase 2B	0.970562792	1.42E-12
LNC_008019	XLOC_103099	--	Novel_lncRNA	XM_018049743.1	102181901	ZBTB38	zinc finger and BTB domain containing 38	0.971498253	1.06E-12
LNC_008019	XLOC_103099	--	Novel_lncRNA	XM_018062974.1	102180806	NEB	nebulin	0.971498253	1.06E-12
LNC_008019	XLOC_103099	--	Novel_lncRNA	XM_005694019.3	102183361	PITPNC1	phosphatidylinositol transfer protein%2C cytoplasmic 1	0.971498253	1.06E-12
LNC_008019	XLOC_103099	--	Novel_lncRNA	XM_018054620.1	102185132	ARHGEF19	Rho guanine nucleotide exchange factor 19	0.96736679	3.54E-12
LNC_008019	XLOC_103099	--	Novel_lncRNA	XM_018054364.1	102185471	ATL1	atlastin GTPase 1	0.971498253	1.06E-12
LNC_008019	XLOC_103099	--	Novel_lncRNA	XM_018065527.1	102190263	LOC102190263	microtubule-associated serine/threonine-protein kinase 4	0.965115783	6.40E-12
LNC_008019	XLOC_103099	--	Novel_lncRNA	XM_018047809.1	102174434	PLD1	phospholipase D1	0.977420986	1.33E-13
LNC_008019	XLOC_103099	--	Novel_lncRNA	XM_018056344.1	102173015	ARHGEF7	Rho guanine nucleotide exchange factor 7	0.965411617	5.94E-12
LNC_008019	XLOC_103099	--	Novel_lncRNA	XM_018045888.1	102187181	SLC6A17	solute carrier family 6 member 17	0.971498253	1.06E-12
LNC_008019	XLOC_103099	--	Novel_lncRNA	XM_018064471.1	102185604	MINK1	misshapen like kinase 1	0.971498253	1.06E-12
LNC_008019	XLOC_103099	--	Novel_lncRNA	XM_005691431.2	102176153	VPS29	VPS29%2C retromer complex component	0.966755919	4.17E-12
LNC_008019	XLOC_103099	--	Novel_lncRNA	XM_018064354.1	102171005	CORO6	coronin 6	0.97137777	1.10E-12
LNC_008019	XLOC_103099	--	Novel_lncRNA	XM_018050049.1	102174840	TMEM161B	transmembrane protein 161B	0.970285221	1.54E-12
LNC_008019	XLOC_103099	--	Novel_lncRNA	XM_018058672.1	102186031	RHPN1	rhophilin Rho GTPase binding protein 1	0.971498253	1.06E-12
LNC_008019	XLOC_103099	--	Novel_lncRNA	XM_018046058.1	102180552	ANXA9	annexin A9	0.954794806	6.35E-11
LNC_008019	XLOC_103099	--	Novel_lncRNA	XM_018066762.1	102184385	ACOX2	acyl-CoA oxidase 2	0.972330467	8.17E-13
LNC_008019	XLOC_103099	--	Novel_lncRNA	XM_018042042.1	102170845	RHBDL2	rhomboid like 2	0.972626836	7.42E-13
LNC_008019	XLOC_103099	--	Novel_lncRNA	XM_018057463.1	102176623	PCMTD2	protein-L-isoaspartate (D-aspartate) O-methyltransferase domain containing 2	0.974116612	4.51E-13
LNC_008019	XLOC_103099	--	Novel_lncRNA	XM_018067146.1	102179242	CLASP2	cytoplasmic linker associated protein 2	0.958836726	2.77E-11
LNC_008019	XLOC_103099	--	Novel_lncRNA	XM_013970394.2	102176632	KLHL20	kelch like family member 20	0.971498253	1.06E-12
LNC_008019	XLOC_103099	--	Novel_lncRNA	XM_018054767.1	102170835	EMC1	ER membrane protein complex subunit 1	0.97066087	1.38E-12
LNC_008019	XLOC_103099	--	Novel_lncRNA	XM_018038740.1	108633452	LOC108633452	olfactory receptor 12D2-like	0.968882284	2.32E-12
LNC_008019	XLOC_103099	--	Novel_lncRNA	XM_018064475.1	102185604	MINK1	misshapen like kinase 1	0.967127548	3.78E-12
LNC_008019	XLOC_103099	--	Novel_lncRNA	XM_018053692.1	106502509	ZBED3	zinc finger BED-type containing 3	0.971498253	1.06E-12
LNC_008019	XLOC_103099	--	Novel_lncRNA	XM_018039270.1	102186537	ADGRF1	adhesion G protein-coupled receptor F1	0.971498253	1.06E-12
LNC_008019	XLOC_103099	--	Novel_lncRNA	XM_018040193.1	102181918	ATXN2L	ataxin 2 like	0.971498253	1.06E-12
LNC_008019	XLOC_103099	--	Novel_lncRNA	XM_005687206.3	102178180	ZER1	zyg-11 related cell cycle regulator	0.97972811	5.10E-14
LNC_008019	XLOC_103099	--	Novel_lncRNA	XM_018052128.1	102178906	RUSC2	RUN and SH3 domain containing 2	0.956227783	4.78E-11
LNC_008019	XLOC_103099	--	Novel_lncRNA	XM_018066993.1	106503407	TRAK1	trafficking kinesin protein 1	0.969176899	2.13E-12
LNC_008019	XLOC_103099	--	Novel_lncRNA	XM_018053839.1	102190793	TTC7B	tetratricopeptide repeat domain 7B	0.976379566	2.00E-13
LNC_008019	XLOC_103099	--	Novel_lncRNA	XM_018047022.1	102176762	CAMK2B	calcium/calmodulin dependent protein kinase II beta	0.970853297	1.30E-12
LNC_008019	XLOC_103099	--	Novel_lncRNA	XM_018056261.1	102181508	TMEM210	transmembrane protein 210	0.971498253	1.06E-12
LNC_008019	XLOC_103099	--	Novel_lncRNA	XM_018064774.1	102181627	LLGL1	LLGL1%2C scribble cell polarity complex component	0.961597794	1.50E-11
LNC_008019	XLOC_103099	--	Novel_lncRNA	XM_018040352.1	102189002	TFR2	transferrin receptor 2	0.963631308	9.26E-12
LNC_008019	XLOC_103099	--	Novel_lncRNA	XM_005695429.3	102172847	MARK3	microtubule affinity regulating kinase 3	0.971498253	1.06E-12
LNC_008019	XLOC_103099	--	Novel_lncRNA	XM_018059770.1	102177818	NCAM1	neural cell adhesion molecule 1	0.971498253	1.06E-12
LNC_008019	XLOC_103099	--	Novel_lncRNA	XM_018046379.1	102177928	PIGZ	phosphatidylinositol glycan anchor biosynthesis class Z	0.971498253	1.06E-12
LNC_008019	XLOC_103099	--	Novel_lncRNA	XM_018058059.1	102182737	TMEM54	transmembrane protein 54	0.964378347	7.71E-12
LNC_008019	XLOC_103099	--	Novel_lncRNA	XM_018042083.1	102173528	KIAA1456	KIAA1456 ortholog	0.971498253	1.06E-12
LNC_008019	XLOC_103099	--	Novel_lncRNA	XM_018049815.1	102186471	WHSC1	Wolf-Hirschhorn syndrome candidate 1	0.968508853	2.58E-12
LNC_008019	XLOC_103099	--	Novel_lncRNA	XM_018052311.1	102180314	PDLIM2	PDZ and LIM domain 2	0.97575909	2.51E-13
LNC_008019	XLOC_103099	--	Novel_lncRNA	XM_018054253.1	102183695	ZNF280D	zinc finger protein 280D	0.971498253	1.06E-12
LNC_008019	XLOC_103099	--	Novel_lncRNA	XM_018042846.1	102172694	EHBP1L1	EH domain binding protein 1 like 1	0.963479923	9.61E-12
LNC_008019	XLOC_103099	--	Novel_lncRNA	XM_005684920.3	102172721	RMND1	required for meiotic nuclear division 1 homolog	0.970492934	1.45E-12
LNC_008019	XLOC_103099	--	Novel_lncRNA	XM_018052984.1	102186691	TRDN	triadin	0.971498253	1.06E-12
LNC_008019	XLOC_103099	--	Novel_lncRNA	XM_018047430.1	102184310	PEX1	peroxisomal biogenesis factor 1	0.959890108	2.21E-11
LNC_008019	XLOC_103099	--	Novel_lncRNA	XM_018054769.1	102170835	EMC1	ER membrane protein complex subunit 1	0.971498253	1.06E-12
LNC_008019	XLOC_103099	--	Novel_lncRNA	XM_018052737.1	102178575	DOPEY2	dopey family member 2	0.964755122	7.01E-12
LNC_008019	XLOC_103099	--	Novel_lncRNA	XM_018063067.1	106503162	SHISA7	shisa family member 7	0.966916639	4.00E-12
LNC_008019	XLOC_103099	--	Novel_lncRNA	XR_001917854.1	102171207	PHTF1	putative homeodomain transcription factor 1	0.963414112	9.77E-12
LNC_008019	XLOC_103099	--	Novel_lncRNA	XM_018045360.1	102184760	CD86	CD86 molecule	0.971498253	1.06E-12
LNC_008019	XLOC_103099	--	Novel_lncRNA	XM_013975677.2	100860799	GHITM	growth hormone inducible transmembrane protein	0.971412279	1.09E-12
LNC_008019	XLOC_103099	--	Novel_lncRNA	XM_018063450.1	102173179	PRPF31	pre-mRNA processing factor 31	0.971332034	1.12E-12
LNC_008019	XLOC_103099	--	Novel_lncRNA	XM_018046549.1	106501998	OTOS	otospiralin	0.971498253	1.06E-12
LNC_008019	XLOC_103099	--	Novel_lncRNA	XM_018064605.1	102169132	CHD3	chromodomain helicase DNA binding protein 3	0.962520685	1.21E-11
LNC_008019	XLOC_103099	--	Novel_lncRNA	XM_018065028.1	102187260	WIPF2	WAS/WASL interacting protein family member 2	0.971498253	1.06E-12
LNC_008018	XLOC_103092	--	Novel_lncRNA	XM_018056694.1	102184069	CKAP2	cytoskeleton associated protein 2	0.953665745	7.90E-11
LNC_008018	XLOC_103092	--	Novel_lncRNA	XM_005701693.3	102180307	LOC102180307	histone H4	0.961347806	1.59E-11
LNC_008018	XLOC_103092	--	Novel_lncRNA	XM_018038507.1	106503498	LOC106503498	uncharacterized LOC106503498	0.953687938	7.86E-11
LNC_009662	XLOC_120493	--	Novel_lncRNA	XM_018053673.1	102189959	JMY	junction mediating and regulatory protein%2C p53 cofactor	0.952306214	1.02E-10
LNC_011035	XLOC_135453	--	Novel_lncRNA	XM_018060649.1	102185203	RALGPS2	Ral GEF with PH domain and SH3 binding motif 2	-0.95147817	1.19E-10
LNC_011035	XLOC_135453	--	Novel_lncRNA	XM_013964253.2	102189289	C1S	complement C1s	0.968686658	2.45E-12
LNC_011035	XLOC_135453	--	Novel_lncRNA	XM_005676043.3	102183462	FAP	fibroblast activation protein alpha	0.987451544	7.00E-16
LNC_011035	XLOC_135453	--	Novel_lncRNA	XM_005698843.3	100861359	TM2D2	TM2 domain containing 2	0.953185124	8.65E-11
LNC_011035	XLOC_135453	--	Novel_lncRNA	XM_005678953.2	102191397	TAC1	tachykinin precursor 1	0.963051439	1.07E-11
LNC_011035	XLOC_135453	--	Novel_lncRNA	XM_018047851.1	102180567	FKBP11	FK506 binding protein 11	0.952910376	9.11E-11
LNC_011035	XLOC_135453	--	Novel_lncRNA	XM_018053121.1	102170518	BVES	blood vessel epicardial substance	-0.952908918	9.11E-11
LNC_011035	XLOC_135453	--	Novel_lncRNA	XM_005676315.3	102174784	PLCL1	phospholipase C like 1	0.973059058	6.44E-13
LNC_011035	XLOC_135453	--	Novel_lncRNA	XM_018042119.1	108634094	LOC108634094	oligosaccharyltransferase complex subunit OSTC	0.977347707	1.37E-13
LNC_011035	XLOC_135453	--	Novel_lncRNA	XM_018050211.1	102168446	NDFIP1	Nedd4 family interacting protein 1	0.970431965	1.47E-12
LNC_011035	XLOC_135453	--	Novel_lncRNA	XM_018054313.1	102172357	RAB8B	RAB8B%2C member RAS oncogene family	0.962252515	1.29E-11
LNC_011035	XLOC_135453	--	Novel_lncRNA	XM_018042301.1	102187650	PLAC9	placenta specific 9	0.965783812	5.39E-12
LNC_011035	XLOC_135453	--	Novel_lncRNA	XM_018050110.1	102178171	NIPAL4	NIPA like domain containing 4	-0.952455265	9.92E-11
LNC_011035	XLOC_135453	--	Novel_lncRNA	XM_005679098.3	102188376	FGL2	fibrinogen like 2	0.987331108	7.63E-16
LNC_011035	XLOC_135453	--	Novel_lncRNA	XM_005680481.3	102188563	IKBIP	IKBKB interacting protein	0.959439908	2.43E-11
LNC_011035	XLOC_135453	--	Novel_lncRNA	XM_018039638.1	102190835	LAMA3	laminin subunit alpha 3	0.960578638	1.89E-11
LNC_011035	XLOC_135453	--	Novel_lncRNA	XM_018039448.1	102173248	PTPRM	protein tyrosine phosphatase%2C receptor type M	0.95200103	1.08E-10
LNC_011035	XLOC_135453	--	Novel_lncRNA	XM_005675012.2	102183727	EAF2	ELL associated factor 2	0.952937139	9.06E-11
LNC_011035	XLOC_135453	--	Novel_lncRNA	XM_005681818.3	102172135	PRKG2	protein kinase%2C cGMP-dependent%2C type II	0.955712632	5.30E-11
LNC_011035	XLOC_135453	--	Novel_lncRNA	NM_001285544.1	100861190	IL18	interleukin 18	0.964813253	6.91E-12
LNC_011035	XLOC_135453	--	Novel_lncRNA	XM_018044519.1	108634551	LOC108634551	oral-facial-digital syndrome 1 protein-like	0.954256062	7.05E-11
LNC_011035	XLOC_135453	--	Novel_lncRNA	XM_018062556.1	102172807	BCAM	basal cell adhesion molecule (Lutheran blood group)	-0.971536988	1.05E-12
LNC_011035	XLOC_135453	--	Novel_lncRNA	XM_005690918.3	102184927	ANGPTL1	angiopoietin like 1	0.970348978	1.51E-12
LNC_011035	XLOC_135453	--	Novel_lncRNA	XM_005685681.3	102172630	RPS27L	ribosomal protein S27 like	0.986921989	1.01E-15
LNC_011035	XLOC_135453	--	Novel_lncRNA	XM_018039210.1	102190475	FAM65B	family with sequence similarity 65 member B	0.959603814	2.35E-11
LNC_011035	XLOC_135453	--	Novel_lncRNA	XM_013965141.2	102185172	LOC102185172	zinc finger protein 708	0.955628412	5.39E-11
LNC_011035	XLOC_135453	--	Novel_lncRNA	XM_018050055.1	102172439	SSBP2	single stranded DNA binding protein 2	-0.95339259	8.32E-11
LNC_011035	XLOC_135453	--	Novel_lncRNA	XM_018060851.1	102181773	PPP1R12B	protein phosphatase 1 regulatory subunit 12B	-0.957337286	3.81E-11
LNC_011035	XLOC_135453	--	Novel_lncRNA	XM_018049380.1	102172425	SMIM14	small integral membrane protein 14	0.983237491	9.34E-15
LNC_011035	XLOC_135453	--	Novel_lncRNA	XM_013967225.2	106502564	SIX1	SIX homeobox 1	-0.950482762	1.42E-10
LNC_011035	XLOC_135453	--	Novel_lncRNA	NM_001285670.1	100860807	KITLG	KIT ligand	0.963880671	8.72E-12
LNC_011035	XLOC_135453	--	Novel_lncRNA	XM_005695616.3	102181997	EMC3	ER membrane protein complex subunit 3	0.956840099	4.22E-11
LNC_011035	XLOC_135453	--	Novel_lncRNA	XM_018049184.1	102176078	PLSCR4	phospholipid scramblase 4	0.956617584	4.41E-11
LNC_011035	XLOC_135453	--	Novel_lncRNA	XM_018063546.1	102168948	LOC102168948	CD302 antigen	0.962529284	1.21E-11
LNC_011035	XLOC_135453	--	Novel_lncRNA	XM_018039049.1	102175537	C23H6orf132	chromosome 23 C6orf132 homolog	0.965614609	5.63E-12
LNC_011035	XLOC_135453	--	Novel_lncRNA	XM_013968320.2	102172819	GPR180	G protein-coupled receptor 180	0.977071768	1.53E-13
LNC_011035	XLOC_135453	--	Novel_lncRNA	XM_018048885.1	102175561	KIAA1644	KIAA1644 ortholog	-0.954026315	7.37E-11
LNC_011035	XLOC_135453	--	Novel_lncRNA	XM_018053313.1	102185468	RAB32	RAB32%2C member RAS oncogene family	0.958324997	3.10E-11
LNC_011035	XLOC_135453	--	Novel_lncRNA	XM_018057733.1	102173861	RALY	RALY heterogeneous nuclear ribonucleoprotein	-0.954630307	6.56E-11
LNC_011035	XLOC_135453	--	Novel_lncRNA	XM_018061634.1	102185513	CLASP1	cytoplasmic linker associated protein 1	-0.955763853	5.24E-11
LNC_011035	XLOC_135453	--	Novel_lncRNA	XM_018049534.1	102187536	PCOLCE2	procollagen C-endopeptidase enhancer 2	0.979502973	5.63E-14
LNC_011035	XLOC_135453	--	Novel_lncRNA	XM_018045842.1	102175350	FAM102B	family with sequence similarity 102 member B	0.950010528	1.54E-10
LNC_011035	XLOC_135453	--	Novel_lncRNA	NM_001287029.1	102467078	TMSB4X	thymosin beta 4%2C X-linked	-0.958419829	3.03E-11
LNC_011035	XLOC_135453	--	Novel_lncRNA	XM_018054095.1	102191431	C10H14orf37	chromosome 10 C14orf37 homolog	-0.955442947	5.59E-11
LNC_011035	XLOC_135453	--	Novel_lncRNA	XM_018041699.1	102181054	LOC102181054	60S ribosomal protein L9	0.962155313	1.32E-11
LNC_011035	XLOC_135453	--	Novel_lncRNA	XM_005694783.3	102170363	NUP155	nucleoporin 155	0.951386755	1.21E-10
LNC_011035	XLOC_135453	--	Novel_lncRNA	XM_018060688.1	102191823	RNASEL	ribonuclease L	0.963563727	9.42E-12
LNC_011035	XLOC_135453	--	Novel_lncRNA	XM_005696773.3	102190475	FAM65B	family with sequence similarity 65 member B	0.955386385	5.65E-11
LNC_011035	XLOC_135453	--	Novel_lncRNA	XM_018066162.1	108638507	LOC108638507	interferon alpha-inducible protein 27-like protein 2A	0.962948448	1.09E-11
LNC_011035	XLOC_135453	--	Novel_lncRNA	XM_018049592.1	102184046	USO1	USO1 vesicle transport factor	0.96930766	2.05E-12
LNC_011035	XLOC_135453	--	Novel_lncRNA	XM_018048944.1	108636081	LOC108636081	endogenous retrovirus group K member 7 Env polyprotein-like	0.97785473	1.12E-13
LNC_011035	XLOC_135453	--	Novel_lncRNA	XM_018047547.1	102191178	GNB4	G protein subunit beta 4	0.985244877	2.98E-15
LNC_011035	XLOC_135453	--	Novel_lncRNA	XM_005677834.2	102187180	NRAS	neuroblastoma RAS viral oncogene homolog	-0.950476655	1.42E-10
LNC_011035	XLOC_135453	--	Novel_lncRNA	XM_018059408.1	102178924	INPPL1	inositol polyphosphate phosphatase like 1	-0.964042559	8.38E-12
LNC_011035	XLOC_135453	--	Novel_lncRNA	XM_018060744.1	102180692	VASH2	vasohibin 2	-0.970203193	1.58E-12
LNC_011035	XLOC_135453	--	Novel_lncRNA	XM_005677656.3	102183473	CTSK	cathepsin K	0.973776481	5.06E-13
LNC_011035	XLOC_135453	--	Novel_lncRNA	XM_018049590.1	102184046	USO1	USO1 vesicle transport factor	-0.950294447	1.47E-10
LNC_011035	XLOC_135453	--	Novel_lncRNA	XM_018046028.1	102180276	PLEKHO1	pleckstrin homology domain containing O1	-0.960593928	1.89E-11
LNC_011035	XLOC_135453	--	Novel_lncRNA	XM_005677781.3	102173624	SEC22B	SEC22 homolog B%2C vesicle trafficking protein	0.985864778	2.03E-15
LNC_011035	XLOC_135453	--	Novel_lncRNA	XM_005700085.3	102181192	PSMD13	proteasome 26S subunit%2C non-ATPase 13	-0.964016998	8.43E-12
LNC_011035	XLOC_135453	--	Novel_lncRNA	XM_005675406.3	102182445	SSR3	signal sequence receptor subunit 3	0.979918617	4.69E-14
LNC_011035	XLOC_135453	--	Novel_lncRNA	XM_005700836.3	100860924	TIMP1	TIMP metallopeptidase inhibitor 1	0.953278609	8.50E-11
LNC_011035	XLOC_135453	--	Novel_lncRNA	NM_001312693.1	102190100	RARRES2	retinoic acid receptor responder 2	0.951314083	1.22E-10
LNC_011035	XLOC_135453	--	Novel_lncRNA	XM_018066406.1	102180632	CFL2	cofilin 2	-0.956117776	4.89E-11
LNC_011035	XLOC_135453	--	Novel_lncRNA	XM_018054122.1	102184441	SAMD4A	sterile alpha motif domain containing 4A	-0.957703522	3.53E-11
LNC_011035	XLOC_135453	--	Novel_lncRNA	XM_005691437.3	102177270	GPN3	GPN-loop GTPase 3	0.982104511	1.68E-14
LNC_011035	XLOC_135453	--	Novel_lncRNA	XM_018059238.1	102182711	PAMR1	peptidase domain containing associated with muscle regeneration 1	0.961985743	1.37E-11
LNC_011035	XLOC_135453	--	Novel_lncRNA	XM_005694669.2	102181722	NDUFAF2	NADH:ubiquinone oxidoreductase complex assembly factor 2	0.961297019	1.61E-11
LNC_011035	XLOC_135453	--	Novel_lncRNA	XM_018056965.1	102171890	ATP5C1	ATP synthase%2C H+ transporting%2C mitochondrial F1 complex%2C gamma polypeptide 1	0.977655658	1.22E-13
LNC_011035	XLOC_135453	--	Novel_lncRNA	XM_005675506.2	102184200	COPB2	coatomer protein complex subunit beta 2	0.951498939	1.18E-10
LNC_011035	XLOC_135453	--	Novel_lncRNA	XM_018047288.1	102180914	KIAA1324L	KIAA1324 like	0.954518206	6.70E-11
LNC_011035	XLOC_135453	--	Novel_lncRNA	XM_018048767.1	102183218	KDELR3	KDEL endoplasmic reticulum protein retention receptor 3	0.969478777	1.95E-12
LNC_011035	XLOC_135453	--	Novel_lncRNA	XM_018056350.1	102172457	ANKRD10	ankyrin repeat domain 10	-0.958210191	3.17E-11
LNC_011035	XLOC_135453	--	Novel_lncRNA	XM_005685411.3	102179008	KLHL33	kelch like family member 33	0.95321467	8.60E-11
LNC_011035	XLOC_135453	--	Novel_lncRNA	XM_018046044.1	102183027	ARNT	aryl hydrocarbon receptor nuclear translocator	0.954538599	6.68E-11
LNC_011035	XLOC_135453	--	Novel_lncRNA	XM_005688157.3	102169975	PRNP	prion protein	0.98188476	1.87E-14
LNC_011035	XLOC_135453	--	Novel_lncRNA	XM_018050728.1	102189116	LOC102189116	prolyl 4-hydroxylase subunit alpha-2	0.960748332	1.82E-11
LNC_011035	XLOC_135453	--	Novel_lncRNA	XM_018065738.1	102182729	CDH6	cadherin 6	0.958820104	2.78E-11
LNC_011035	XLOC_135453	--	Novel_lncRNA	XM_018044094.1	108634436	LOC108634436	chordin-like protein 1	0.968001317	2.97E-12
LNC_011035	XLOC_135453	--	Novel_lncRNA	XM_018050109.1	102178445	ADAM19	ADAM metallopeptidase domain 19	-0.95210116	1.06E-10
LNC_011035	XLOC_135453	--	Novel_lncRNA	XM_005678768.3	102170479	LRRFIP1	LRR binding FLII interacting protein 1	-0.958099091	3.25E-11
LNC_011035	XLOC_135453	--	Novel_lncRNA	XM_013975538.2	102187295	C28H1orf198	chromosome 28 C1orf198 homolog	-0.959115758	2.61E-11
LNC_011035	XLOC_135453	--	Novel_lncRNA	NM_001314219.1	102174541	IGFBP3	insulin like growth factor binding protein 3	0.969102296	2.18E-12
LNC_011035	XLOC_135453	--	Novel_lncRNA	XM_005692471.3	102182339	SNTB2	syntrophin beta 2	0.952517037	9.80E-11
LNC_011035	XLOC_135453	--	Novel_lncRNA	XM_018060710.1	102173871	C16H1orf21	chromosome 16 C1orf21 homolog	0.982969595	1.08E-14
LNC_011035	XLOC_135453	--	Novel_lncRNA	XM_005695594.3	102175721	TOPAZ1	testis and ovary specific PAZ domain containing 1	0.973031573	6.50E-13
LNC_011035	XLOC_135453	--	Novel_lncRNA	XM_018063570.1	100861297	RPS6KB1	ribosomal protein S6 kinase B1	-0.96010201	2.10E-11
LNC_011035	XLOC_135453	--	Novel_lncRNA	XM_005686101.3	102173941	SIX4	SIX homeobox 4	-0.967774602	3.17E-12
LNC_011035	XLOC_135453	--	Novel_lncRNA	XM_018061480.1	102191727	FAM198B	family with sequence similarity 198 member B	0.965054188	6.50E-12
LNC_011035	XLOC_135453	--	Novel_lncRNA	XM_005684468.3	102177164	PRSS35	protease%2C serine 35	0.975903294	2.38E-13
LNC_011035	XLOC_135453	--	Novel_lncRNA	XM_005686027.3	102178455	SYNJ2BP	synaptojanin 2 binding protein	0.962104045	1.33E-11
LNC_011035	XLOC_135453	--	Novel_lncRNA	XM_005686286.3	102185008	TXNDC9	thioredoxin domain containing 9	0.954614932	6.58E-11
LNC_011035	XLOC_135453	--	Novel_lncRNA	XM_013965963.2	102179194	PGM5	phosphoglucomutase 5	-0.953839508	7.64E-11
LNC_011035	XLOC_135453	--	Novel_lncRNA	XM_005676339.3	102187632	LOC102187632	aldehyde oxidase 1	0.969374768	2.01E-12
LNC_011035	XLOC_135453	--	Novel_lncRNA	XM_005683502.3	102188589	MFSD14B	major facilitator superfamily domain containing 14B	0.957890305	3.39E-11
LNC_011035	XLOC_135453	--	Novel_lncRNA	XM_005676183.3	102169059	HNMT	histamine N-methyltransferase	0.954171903	7.17E-11
LNC_011035	XLOC_135453	--	Novel_lncRNA	XM_018059661.1	102185939	C1QTNF5	C1q and tumor necrosis factor related protein 5	0.962552605	1.20E-11
LNC_011035	XLOC_135453	--	Novel_lncRNA	XM_018046868.1	102173259	SLC37A3	solute carrier family 37 member 3	0.969224425	2.10E-12
LNC_011035	XLOC_135453	--	Novel_lncRNA	XM_005687612.3	102185475	ALG5	ALG5%2C dolichyl-phosphate beta-glucosyltransferase	0.963182485	1.03E-11
LNC_011035	XLOC_135453	--	Novel_lncRNA	XM_005675048.3	102169629	OSBPL11	oxysterol binding protein like 11	-0.951877859	1.10E-10
LNC_011035	XLOC_135453	--	Novel_lncRNA	XM_018038467.1	102180635	SYNPR	synaptoporin	0.965869494	5.27E-12
LNC_011035	XLOC_135453	--	Novel_lncRNA	XM_018045558.1	102184409	LOC102184409	transaldolase	0.97405903	4.60E-13
LNC_011035	XLOC_135453	--	Novel_lncRNA	XM_018066937.1	102184852	PPM1M	protein phosphatase%2C Mg2+/Mn2+ dependent 1M	0.978374959	9.08E-14
LNC_011035	XLOC_135453	--	Novel_lncRNA	XM_005685651.3	102189040	LOC102189040	guanine nucleotide-binding protein G(I)/G(S)/G(O) subunit gamma-10	0.970670437	1.37E-12
LNC_011035	XLOC_135453	--	Novel_lncRNA	XM_018058933.1	102191717	LOC102191717	uncharacterized LOC102191717	0.961144272	1.66E-11
LNC_011035	XLOC_135453	--	Novel_lncRNA	XM_018042240.1	102180283	EDARADD	EDAR associated death domain	0.96276757	1.14E-11
LNC_011035	XLOC_135453	--	Novel_lncRNA	XM_018055704.1	102189966	SOX11	SRY-box 11	-0.954714995	6.45E-11
LNC_011035	XLOC_135453	--	Novel_lncRNA	XM_018065811.1	102176271	11-Mar	membrane associated ring-CH-type finger 11	0.96239409	1.25E-11
LNC_011035	XLOC_135453	--	Novel_lncRNA	XM_005679082.3	102183759	SEMA3C	semaphorin 3C	0.972312441	8.21E-13
LNC_011035	XLOC_135453	--	Novel_lncRNA	XM_018038833.1	102181202	LOC102181202	BOLA class I histocompatibility antigen%2C alpha chain BL3-7	0.967933454	3.03E-12
LNC_011035	XLOC_135453	--	Novel_lncRNA	XM_018044767.1	102191409	SRPK3	SRSF protein kinase 3	-0.950273964	1.47E-10
LNC_011035	XLOC_135453	--	Novel_lncRNA	XM_018050730.1	102189116	LOC102189116	prolyl 4-hydroxylase subunit alpha-2	0.962387221	1.25E-11
LNC_011035	XLOC_135453	--	Novel_lncRNA	XM_005685523.3	102187322	EHD4	EH domain containing 4	-0.950556599	1.40E-10
LNC_011035	XLOC_135453	--	Novel_lncRNA	XM_005678534.3	102183385	PRDX1	peroxiredoxin 1	0.951939155	1.09E-10
LNC_011035	XLOC_135453	--	Novel_lncRNA	NM_001285733.1	100861395	MYOG	myogenin	-0.952243795	1.03E-10
LNC_011035	XLOC_135453	--	Novel_lncRNA	XM_018055519.1	102183698	CGREF1	cell growth regulator with EF-hand domain 1	0.969672469	1.85E-12
LNC_011035	XLOC_135453	--	Novel_lncRNA	XM_018052294.1	102174119	SLC39A14	solute carrier family 39 member 14	0.954840215	6.30E-11
LNC_011035	XLOC_135453	--	Novel_lncRNA	XM_018043908.1	102182579	KLHL15	kelch like family member 15	0.957005544	4.08E-11
LNC_011035	XLOC_135453	--	Novel_lncRNA	XM_005689581.3	102186500	NUCB2	nucleobindin 2	0.960276164	2.02E-11
LNC_011035	XLOC_135453	--	Novel_lncRNA	XM_018048136.1	102188563	IKBIP	IKBKB interacting protein	0.974807249	3.54E-13
LNC_011035	XLOC_135453	--	Novel_lncRNA	XM_018053178.1	102181811	LOC102181811	multidrug resistance-associated protein 1	0.955046627	6.05E-11
LNC_011035	XLOC_135453	--	Novel_lncRNA	XM_018061890.1	102168935	SPG7	SPG7%2C paraplegin matrix AAA peptidase subunit	-0.951475007	1.19E-10
LNC_011035	XLOC_135453	--	Novel_lncRNA	XM_018053349.1	108636743	RAET1E	retinoic acid early transcript 1E	0.953012391	8.94E-11
LNC_011035	XLOC_135453	--	Novel_lncRNA	XM_018055468.1	102176973	PCYOX1	prenylcysteine oxidase 1	0.953055007	8.87E-11
LNC_011035	XLOC_135453	--	Novel_lncRNA	XM_018055902.1	102176477	RCAN3	RCAN family member 3	0.952234065	1.03E-10
LNC_011035	XLOC_135453	--	Novel_lncRNA	XM_018053912.1	102178736	SPTLC2	serine palmitoyltransferase long chain base subunit 2	0.970826717	1.31E-12
LNC_011035	XLOC_135453	--	Novel_lncRNA	XM_005680800.3	102168704	PDE3A	phosphodiesterase 3A	-0.956958414	4.12E-11
LNC_011035	XLOC_135453	--	Novel_lncRNA	XM_005689593.3	102190437	COPB1	coatomer protein complex subunit beta 1	0.975898073	2.39E-13
LNC_011035	XLOC_135453	--	Novel_lncRNA	XM_018057584.1	102168219	PTP4A2	protein tyrosine phosphatase type IVA%2C member 2	0.963648391	9.23E-12
LNC_011035	XLOC_135453	--	Novel_lncRNA	XM_018044671.1	108634620	LOC108634620	ATP-dependent RNA helicase DDX3X-like	0.977002729	1.57E-13
LNC_011035	XLOC_135453	--	Novel_lncRNA	XM_018052160.1	102181951	RECK	reversion inducing cysteine rich protein with kazal motifs	0.967268898	3.64E-12
LNC_011035	XLOC_135453	--	Novel_lncRNA	XM_018047420.1	102172351	TFPI2	tissue factor pathway inhibitor 2	0.975008582	3.30E-13
LNC_011035	XLOC_135453	--	Novel_lncRNA	XM_018055295.1	102171885	10-Sep	septin 10	0.953714915	7.82E-11
LNC_011035	XLOC_135453	--	Novel_lncRNA	XM_018057206.1	102191347	BAMBI	BMP and activin membrane bound inhibitor	0.956070142	4.93E-11
LNC_011035	XLOC_135453	--	Novel_lncRNA	XM_018062410.1	102187521	AKT2	AKT serine/threonine kinase 2	-0.979536861	5.55E-14
LNC_011035	XLOC_135453	--	Novel_lncRNA	XM_018060177.1	102179119	2-Mar	mitochondrial amidoxime reducing component 2	0.951968717	1.08E-10
LNC_011035	XLOC_135453	--	Novel_lncRNA	XM_018057813.1	102178087	MYL9	myosin light chain 9	-0.954034689	7.36E-11
LNC_011035	XLOC_135453	--	Novel_lncRNA	XM_005695216.3	102177665	DTD2	D-tyrosyl-tRNA deacylase 2 (putative)	0.961092761	1.68E-11
LNC_011035	XLOC_135453	--	Novel_lncRNA	XM_005690616.3	102168373	ATP1B1	ATPase Na+/K+ transporting subunit beta 1	-0.965125149	6.39E-12
LNC_011035	XLOC_135453	--	Novel_lncRNA	XM_018039248.1	102172952	LOC102172952	tubulin beta-2B chain	-0.952884353	9.15E-11
LNC_011035	XLOC_135453	--	Novel_lncRNA	XM_005700259.2	102188025	HTR2C	5-hydroxytryptamine receptor 2C	0.969328109	2.04E-12
LNC_011035	XLOC_135453	--	Novel_lncRNA	XM_018042601.1	102188921	SLC16A9	solute carrier family 16 member 9	0.957258683	3.87E-11
LNC_011035	XLOC_135453	--	Novel_lncRNA	XM_005691231.3	102185021	MGST2	microsomal glutathione S-transferase 2	0.952529656	9.78E-11
LNC_011035	XLOC_135453	--	Novel_lncRNA	XM_005675607.3	102173693	ACKR4	atypical chemokine receptor 4	0.955397899	5.64E-11
LNC_011035	XLOC_135453	--	Novel_lncRNA	XM_005678935.3	102186365	BET1	Bet1 golgi vesicular membrane trafficking protein	0.963390897	9.82E-12
LNC_011035	XLOC_135453	--	Novel_lncRNA	XM_005700340.3	102189841	LAMP2	lysosomal associated membrane protein 2	-0.965690443	5.52E-12
LNC_011035	XLOC_135453	--	Novel_lncRNA	XM_018052597.1	102174936	UGCG	UDP-glucose ceramide glucosyltransferase	0.950083051	1.52E-10
LNC_011035	XLOC_135453	--	Novel_lncRNA	XM_018041299.1	102187555	PAPSS2	3'-phosphoadenosine 5'-phosphosulfate synthase 2	0.964199256	8.06E-12
LNC_011035	XLOC_135453	--	Novel_lncRNA	XM_013964576.2	102187662	ARAP2	ArfGAP with RhoGAP domain%2C ankyrin repeat and PH domain 2	0.981772772	1.97E-14
LNC_011035	XLOC_135453	--	Novel_lncRNA	XM_018053819.1	102168547	LOC102168547	beta-2-microglobulin	0.981786171	1.96E-14
LNC_011035	XLOC_135453	--	Novel_lncRNA	XM_005676159.3	102185512	RND3	Rho family GTPase 3	0.964073386	8.31E-12
LNC_011035	XLOC_135453	--	Novel_lncRNA	XM_018044006.1	102187934	GPR143	G protein-coupled receptor 143	0.966360227	4.64E-12
LNC_011035	XLOC_135453	--	Novel_lncRNA	XM_018053260.1	102174123	HEBP2	heme binding protein 2	0.962396616	1.25E-11
LNC_011035	XLOC_135453	--	Novel_lncRNA	XM_005698034.3	100861035	GATSL2	GATS protein like 2	-0.96237255	1.25E-11
LNC_011035	XLOC_135453	--	Novel_lncRNA	XM_018047345.1	102182849	TWIST1	twist family bHLH transcription factor 1	0.960386935	1.98E-11
LNC_011035	XLOC_135453	--	Novel_lncRNA	XM_018046154.1	102179435	TPM3	tropomyosin 3	-0.952157963	1.05E-10
LNC_011035	XLOC_135453	--	Novel_lncRNA	XM_018060847.1	102178381	KDM5B	lysine demethylase 5B	-0.970635203	1.39E-12
LNC_011035	XLOC_135453	--	Novel_lncRNA	XM_005700131.3	102172795	ARMCX2	armadillo repeat containing%2C X-linked 2	0.957265925	3.86E-11
LNC_011035	XLOC_135453	--	Novel_lncRNA	XM_005683183.3	102189207	GPX3	glutathione peroxidase 3	0.970351456	1.51E-12
LNC_011035	XLOC_135453	--	Novel_lncRNA	XM_018058906.1	102184293	AP1S3	adaptor related protein complex 1 sigma 3 subunit	0.962482057	1.22E-11
LNC_011035	XLOC_135453	--	Novel_lncRNA	XM_005686498.3	102174483	QPCT	glutaminyl-peptide cyclotransferase	0.970301852	1.53E-12
LNC_011035	XLOC_135453	--	Novel_lncRNA	XM_005692193.3	102173771	NQO1	NAD(P)H quinone dehydrogenase 1	0.976881967	1.65E-13
LNC_011035	XLOC_135453	--	Novel_lncRNA	XM_018045460.1	102183132	LOC102183132	chordin-like protein 1	0.972094949	8.81E-13
LNC_011035	XLOC_135453	--	Novel_lncRNA	XM_018041405.1	102172687	ADD3	adducin 3	0.959458078	2.43E-11
LNC_011035	XLOC_135453	--	Novel_lncRNA	XM_018040970.1	102187284	TPST1	tyrosylprotein sulfotransferase 1	0.970992146	1.24E-12
LNC_011035	XLOC_135453	--	Novel_lncRNA	XM_013963305.2	102179446	CFTR	cystic fibrosis transmembrane conductance regulator	0.964901518	6.76E-12
LNC_011035	XLOC_135453	--	Novel_lncRNA	XM_005697656.3	102183475	NUPR1	nuclear protein 1%2C transcriptional regulator	0.965555481	5.72E-12
LNC_011035	XLOC_135453	--	Novel_lncRNA	XM_005685652.3	102189312	GNG2	G protein subunit gamma 2	0.968053685	2.93E-12
LNC_011035	XLOC_135453	--	Novel_lncRNA	XM_018038832.1	102180584	LOC102180584	BOLA class I histocompatibility antigen%2C alpha chain BL3-7	0.951141744	1.26E-10
LNC_011035	XLOC_135453	--	Novel_lncRNA	XM_018065736.1	102187989	SLC6A18	solute carrier family 6 member 18	0.97305706	6.44E-13
LNC_011035	XLOC_135453	--	Novel_lncRNA	XM_018065750.1	102175442	BASP1	brain abundant membrane attached signal protein 1	0.953724752	7.81E-11
LNC_011035	XLOC_135453	--	Novel_lncRNA	XM_013972785.2	102188355	OXCT1	3-oxoacid CoA-transferase 1	0.969879572	1.74E-12
LNC_011035	XLOC_135453	--	Novel_lncRNA	XM_018056189.1	102187057	C11H9orf116	chromosome 11 C9orf116 homolog	0.964231999	7.99E-12
LNC_011035	XLOC_135453	--	Novel_lncRNA	XM_018038834.1	108633459	LOC108633459	BOLA class I histocompatibility antigen%2C alpha chain BL3-7-like	0.9708988	1.28E-12
LNC_011035	XLOC_135453	--	Novel_lncRNA	XM_018064367.1	102172656	NXN	nucleoredoxin	-0.951395071	1.20E-10
LNC_011035	XLOC_135453	--	Novel_lncRNA	XM_018053818.1	102168267	B2M	beta-2-microglobulin	0.955735382	5.27E-11
LNC_011035	XLOC_135453	--	Novel_lncRNA	XM_013975176.2	102169825	SLIT1	slit guidance ligand 1	0.955877237	5.13E-11
LNC_011035	XLOC_135453	--	Novel_lncRNA	XM_005676173.3	100860918	ACVR2A	activin A receptor type 2A	0.975694152	2.57E-13
LNC_011035	XLOC_135453	--	Novel_lncRNA	XM_005700996.3	102182292	EIF2S3	eukaryotic translation initiation factor 2 subunit gamma	-0.958388392	3.05E-11
LNC_011035	XLOC_135453	--	Novel_lncRNA	XM_005690979.3	102176447	TPR	translocated promoter region%2C nuclear basket protein	0.95149451	1.18E-10
LNC_011035	XLOC_135453	--	Novel_lncRNA	XM_018041721.1	102184971	FUOM	fucose mutarotase	0.958478764	3.00E-11
LNC_011035	XLOC_135453	--	Novel_lncRNA	XM_018062791.1	102171002	RCN3	reticulocalbin 3	0.951369866	1.21E-10
LNC_011035	XLOC_135453	--	Novel_lncRNA	XM_018049838.1	102183641	NMNAT3	nicotinamide nucleotide adenylyltransferase 3	-0.952625429	9.61E-11
LNC_011035	XLOC_135453	--	Novel_lncRNA	XM_005684541.3	102174937	TSPYL1	TSPY like 1	0.952200083	1.04E-10
LNC_011035	XLOC_135453	--	Novel_lncRNA	XM_005685075.3	102176420	HOMER1	homer scaffolding protein 1	-0.954715215	6.45E-11
LNC_011035	XLOC_135453	--	Novel_lncRNA	XM_005693062.3	102169215	LOC102169215	zinc finger protein 850	0.951943546	1.09E-10
LNC_011035	XLOC_135453	--	Novel_lncRNA	XM_005700541.3	102189019	VAMP7	vesicle associated membrane protein 7	0.98309931	1.01E-14
LNC_011035	XLOC_135453	--	Novel_lncRNA	XM_018042602.1	102170665	GNG4	G protein subunit gamma 4	-0.952432801	9.96E-11
LNC_011035	XLOC_135453	--	Novel_lncRNA	XM_018044896.1	108634721	LOC108634721	eukaryotic translation initiation factor 2 subunit 3%2C Y-linked-like	0.966712345	4.22E-12
LNC_011035	XLOC_135453	--	Novel_lncRNA	XM_013968612.2	102184534	LOC102184534	cystatin-C	0.978733758	7.82E-14
LNC_011035	XLOC_135453	--	Novel_lncRNA	XM_005689073.3	102182808	LY96	lymphocyte antigen 96	0.953437757	8.25E-11
LNC_011035	XLOC_135453	--	Novel_lncRNA	XM_005686565.3	102169969	PIGF	phosphatidylinositol glycan anchor biosynthesis class F	0.956442645	4.57E-11
LNC_011035	XLOC_135453	--	Novel_lncRNA	XM_018038415.1	108633368	MBD4	methyl-CpG binding domain 4%2C DNA glycosylase	0.963965473	8.54E-12
LNC_011035	XLOC_135453	--	Novel_lncRNA	XM_013962632.2	102170377	CDC7	cell division cycle 7	0.9502735	1.47E-10
LNC_005332	XLOC_068499	--	Novel_lncRNA	XM_018063764.1	102187349	EXOC7	exocyst complex component 7	0.999341373	2.21E-27
LNC_005332	XLOC_068499	--	Novel_lncRNA	XM_018047931.1	102189737	KIF21A	kinesin family member 21A	0.962288955	1.28E-11
LNC_005332	XLOC_068499	--	Novel_lncRNA	XM_018041903.1	102180564	TACC1	transforming acidic coiled-coil containing protein 1	0.962137238	1.32E-11
LNC_005332	XLOC_068499	--	Novel_lncRNA	XM_005684099.3	102175577	FRMD3	FERM domain containing 3	1	0
LNC_005332	XLOC_068499	--	Novel_lncRNA	XR_001918189.1	102190395	FRYL	FRY like transcription coactivator	0.97026039	1.55E-12
LNC_005332	XLOC_068499	--	Novel_lncRNA	XM_018048379.1	102168894	STK38L	serine/threonine kinase 38 like	1	0
LNC_005332	XLOC_068499	--	Novel_lncRNA	XM_018039510.1	102173802	ZNF532	zinc finger protein 532	0.970958074	1.26E-12
LNC_005332	XLOC_068499	--	Novel_lncRNA	XM_018060056.1	102182991	SLC45A3	solute carrier family 45 member 3	0.989710027	1.18E-16
LNC_005332	XLOC_068499	--	Novel_lncRNA	XM_018064469.1	102185604	MINK1	misshapen like kinase 1	0.985937854	1.94E-15
LNC_005332	XLOC_068499	--	Novel_lncRNA	XM_018051543.1	106502252	OBSCN	obscurin%2C cytoskeletal calmodulin and titin-interacting RhoGEF	0.966988351	3.92E-12
LNC_005332	XLOC_068499	--	Novel_lncRNA	XM_018051546.1	106502252	OBSCN	obscurin%2C cytoskeletal calmodulin and titin-interacting RhoGEF	0.979338227	6.05E-14
LNC_005332	XLOC_068499	--	Novel_lncRNA	XM_018064468.1	102185604	MINK1	misshapen like kinase 1	0.981790206	1.96E-14
LNC_005332	XLOC_068499	--	Novel_lncRNA	XM_005696875.3	102183838	STMND1	stathmin domain containing 1	0.970650919	1.38E-12
LNC_005332	XLOC_068499	--	Novel_lncRNA	XR_001919444.1	102181980	MYLK3	myosin light chain kinase 3	0.995463764	7.60E-20
LNC_005332	XLOC_068499	--	Novel_lncRNA	XM_018065505.1	102181813	TTC33	tetratricopeptide repeat domain 33	0.999993594	1.73E-45
LNC_005332	XLOC_068499	--	Novel_lncRNA	XM_018049435.1	102190395	FRYL	FRY like transcription coactivator	1	0
LNC_005332	XLOC_068499	--	Novel_lncRNA	XM_018064573.1	102185864	TNK1	tyrosine kinase non receptor 1	1	0
LNC_005332	XLOC_068499	--	Novel_lncRNA	XR_001917246.1	102184581	LRWD1	leucine rich repeats and WD repeat domain containing 1	0.962396309	1.25E-11
LNC_005332	XLOC_068499	--	Novel_lncRNA	XM_018044630.1	102172025	USP24	ubiquitin specific peptidase 24	0.996024551	2.32E-20
LNC_005332	XLOC_068499	--	Novel_lncRNA	XM_018055234.1	102184253	GPR75	G protein-coupled receptor 75	1	0
LNC_005332	XLOC_068499	--	Novel_lncRNA	XM_018049665.1	102179887	TFDP2	transcription factor Dp-2	0.951582243	1.16E-10
LNC_005332	XLOC_068499	--	Novel_lncRNA	XM_018053751.1	102183148	MCC	mutated in colorectal cancers	0.999924052	7.98E-36
LNC_005332	XLOC_068499	--	Novel_lncRNA	XM_013971651.2	100861301	PRKAG3	protein kinase AMP-activated non-catalytic subunit gamma 3	1	0
LNC_005332	XLOC_068499	--	Novel_lncRNA	XM_018063858.1	102177097	GRIN2C	glutamate ionotropic receptor NMDA type subunit 2C	0.977692774	1.20E-13
LNC_005332	XLOC_068499	--	Novel_lncRNA	XM_018057091.1	102176373	EPB41	erythrocyte membrane protein band 4.1	0.997956617	5.85E-23
LNC_005332	XLOC_068499	--	Novel_lncRNA	XM_018060546.1	102190536	ACAP3	ArfGAP with coiled-coil%2C ankyrin repeat and PH domains 3	0.961198658	1.64E-11
LNC_005332	XLOC_068499	--	Novel_lncRNA	XM_018053730.1	102183876	CCDC112	coiled-coil domain containing 112	1	0
LNC_005332	XLOC_068499	--	Novel_lncRNA	XM_018063297.1	102189151	GRAMD1A	GRAM domain containing 1A	1	0
LNC_005332	XLOC_068499	--	Novel_lncRNA	XM_018045904.1	102182086	CEPT1	choline/ethanolamine phosphotransferase 1	0.999777343	1.28E-31
LNC_005332	XLOC_068499	--	Novel_lncRNA	XM_018058554.1	102173208	MTSS1	MTSS1%2C I-BAR domain containing	1	0
LNC_005332	XLOC_068499	--	Novel_lncRNA	XM_018063198.1	108638075	LOC108638075	protein ZNF738-like	0.976104652	2.21E-13
LNC_005332	XLOC_068499	--	Novel_lncRNA	XM_018046654.1	102191208	CNPY1	canopy FGF signaling regulator 1	1	0
LNC_005332	XLOC_068499	--	Novel_lncRNA	XM_018067137.1	102179242	CLASP2	cytoplasmic linker associated protein 2	0.986715148	1.17E-15
LNC_005332	XLOC_068499	--	Novel_lncRNA	XR_001918409.1	102185464	SAP30	Sin3A associated protein 30	0.960163022	2.08E-11
LNC_005332	XLOC_068499	--	Novel_lncRNA	XR_001917245.1	102184581	LRWD1	leucine rich repeats and WD repeat domain containing 1	0.977393806	1.35E-13
LNC_005332	XLOC_068499	--	Novel_lncRNA	XM_018044279.1	102173269	LOC102173269	protein ARMCX6	0.996033803	2.27E-20
LNC_005332	XLOC_068499	--	Novel_lncRNA	XM_018044878.1	102178155	FTSJ1	FtsJ RNA methyltransferase homolog 1 (E. coli)	1	0
LNC_005332	XLOC_068499	--	Novel_lncRNA	XM_005681308.3	102181762	ELOVL6	ELOVL fatty acid elongase 6	0.99999555	6.50E-47
LNC_005332	XLOC_068499	--	Novel_lncRNA	XM_018053000.1	100860939	PKIB	protein kinase (cAMP-dependent%2C catalytic) inhibitor beta	1	0
LNC_005332	XLOC_068499	--	Novel_lncRNA	XM_018042133.1	102189371	ASB5	ankyrin repeat and SOCS box containing 5	0.955769843	5.24E-11
LNC_005332	XLOC_068499	--	Novel_lncRNA	XM_018047215.1	102176934	NRCAM	neuronal cell adhesion molecule	0.980671028	3.33E-14
LNC_005332	XLOC_068499	--	Novel_lncRNA	XM_018057811.1	102177732	DLGAP4	DLG associated protein 4	0.959654959	2.32E-11
LNC_005332	XLOC_068499	--	Novel_lncRNA	XM_018051528.1	106502252	OBSCN	obscurin%2C cytoskeletal calmodulin and titin-interacting RhoGEF	0.985503826	2.55E-15
LNC_005332	XLOC_068499	--	Novel_lncRNA	XM_013968771.2	102191534	LOC102191534	uncharacterized LOC102191534	1	0
LNC_005332	XLOC_068499	--	Novel_lncRNA	XM_018040807.1	102169240	NOXO1	NADPH oxidase organizer 1	1	0
LNC_005332	XLOC_068499	--	Novel_lncRNA	XM_005691031.3	102189231	SERTAD4	SERTA domain containing 4	0.968148341	2.85E-12
LNC_005332	XLOC_068499	--	Novel_lncRNA	XM_018056882.1	102175632	SESN2	sestrin 2	0.974979165	3.33E-13
LNC_005332	XLOC_068499	--	Novel_lncRNA	XM_018042192.1	102188195	LDB3	LIM domain binding 3	1	0
LNC_005332	XLOC_068499	--	Novel_lncRNA	XM_018065282.1	100860820	MAPT	microtubule associated protein tau	1	0
LNC_005332	XLOC_068499	--	Novel_lncRNA	XM_018041890.1	102181361	SORBS2	sorbin and SH3 domain containing 2	1	0
LNC_005332	XLOC_068499	--	Novel_lncRNA	XM_018055043.1	102186696	RAB11FIP5	RAB11 family interacting protein 5	1	0
LNC_005332	XLOC_068499	--	Novel_lncRNA	XM_018038812.1	102186068	GABBR1	gamma-aminobutyric acid type B receptor subunit 1	0.996368324	1.03E-20
LNC_005332	XLOC_068499	--	Novel_lncRNA	XM_018043188.1	102178248	MARK2	microtubule affinity regulating kinase 2	0.999968987	2.52E-39
LNC_005332	XLOC_068499	--	Novel_lncRNA	XM_018046357.1	102177928	PIGZ	phosphatidylinositol glycan anchor biosynthesis class Z	0.999634327	1.11E-29
LNC_005332	XLOC_068499	--	Novel_lncRNA	XM_018039583.1	102176574	MTCL1	microtubule crosslinking factor 1	0.999800375	4.78E-32
LNC_005332	XLOC_068499	--	Novel_lncRNA	XM_018047312.1	102178140	TRA2A	transformer 2 alpha homolog	1	0
LNC_005332	XLOC_068499	--	Novel_lncRNA	XM_018046073.1	102175249	TNK2	tyrosine kinase non receptor 2	0.968231593	2.79E-12
LNC_005332	XLOC_068499	--	Novel_lncRNA	XM_018052572.1	102172718	EPB41L4B	erythrocyte membrane protein band 4.1 like 4B	0.967865675	3.09E-12
LNC_005332	XLOC_068499	--	Novel_lncRNA	XM_018041834.1	100861358	GTF2E2	general transcription factor IIE subunit 2	1	0
LNC_005332	XLOC_068499	--	Novel_lncRNA	XM_018040230.1	102170659	TRRAP	transformation/transcription domain associated protein	0.990361924	6.58E-17
LNC_005332	XLOC_068499	--	Novel_lncRNA	XM_013973449.2	102170740	CMTM8	CKLF like MARVEL transmembrane domain containing 8	0.999362512	1.65E-27
LNC_005332	XLOC_068499	--	Novel_lncRNA	XM_018047112.1	102185530	FAM188B	family with sequence similarity 188 member B	0.99864744	1.43E-24
LNC_005332	XLOC_068499	--	Novel_lncRNA	XM_013971645.2	100861301	PRKAG3	protein kinase AMP-activated non-catalytic subunit gamma 3	0.999533696	9.88E-29
LNC_005332	XLOC_068499	--	Novel_lncRNA	XM_018058408.1	102181057	STAU2	staufen double-stranded RNA binding protein 2	1	0
LNC_005332	XLOC_068499	--	Novel_lncRNA	XM_018063791.1	102172098	UNC13D	unc-13 homolog D	1	0
LNC_005332	XLOC_068499	--	Novel_lncRNA	XM_018066015.1	102168668	ZNF710	zinc finger protein 710	0.986559775	1.29E-15
LNC_005332	XLOC_068499	--	Novel_lncRNA	XM_013963678.1	102184880	C5H12orf80	chromosome 5 C12orf80 homolog	1	0
XR_001919655.1	108638226	LOC108638226	Annotated_lncRNA	XM_018053555.1	102178450	GRAMD2	GRAM domain containing 2	0.950229436	1.48E-10
XR_001919655.1	108638226	LOC108638226	Annotated_lncRNA	XM_005691805.3	102175885	TMEM231	transmembrane protein 231	0.95776975	3.48E-11
XR_001919655.1	108638226	LOC108638226	Annotated_lncRNA	XM_018065609.1	102177382	C2H2orf88	chromosome 2 C2orf88 homolog	0.958984067	2.69E-11
XR_001919655.1	108638226	LOC108638226	Annotated_lncRNA	XM_005684235.3	102168827	AUH	AU RNA binding methylglutaconyl-CoA hydratase	0.951858603	1.11E-10
XR_001919655.1	108638226	LOC108638226	Annotated_lncRNA	XM_018063666.1	102176825	C1QTNF1	C1q and tumor necrosis factor related protein 1	0.950046807	1.53E-10
XR_001919655.1	108638226	LOC108638226	Annotated_lncRNA	XM_018040147.1	102181648	TWIST2	twist family bHLH transcription factor 2	0.955797515	5.21E-11
XR_001919655.1	108638226	LOC108638226	Annotated_lncRNA	XM_018047352.1	102188109	AHR	aryl hydrocarbon receptor	0.952855832	9.20E-11
XR_001919655.1	108638226	LOC108638226	Annotated_lncRNA	XM_005686722.3	102170242	GGCX	gamma-glutamyl carboxylase	0.95290014	9.13E-11
XR_001919655.1	108638226	LOC108638226	Annotated_lncRNA	NM_001286962.1	100860778	SERF2	small EDRK-rich factor 2	0.952118364	1.06E-10
XR_001919655.1	108638226	LOC108638226	Annotated_lncRNA	XM_018041029.1	102187553	NLRC3	NLR family CARD domain containing 3	0.951144768	1.26E-10
XR_001919655.1	108638226	LOC108638226	Annotated_lncRNA	XM_005688200.3	102180947	HSPA12B	heat shock protein family A (Hsp70) member 12B	0.961738775	1.45E-11
XR_001919655.1	108638226	LOC108638226	Annotated_lncRNA	XM_005697319.2	102181826	LOC102181826	serpin B10	0.951332313	1.22E-10
XR_001919655.1	108638226	LOC108638226	Annotated_lncRNA	XM_018064564.1	100861136	LOC100861136	cytochrome b reductase 1	0.953159448	8.69E-11
XR_001919655.1	108638226	LOC108638226	Annotated_lncRNA	XM_018038602.1	102172307	CUL7	cullin 7	0.95567237	5.34E-11
XR_001919655.1	108638226	LOC108638226	Annotated_lncRNA	XM_018065180.1	102185686	SOST	sclerostin	0.979135924	6.60E-14
XR_001919655.1	108638226	LOC108638226	Annotated_lncRNA	XM_018064111.1	102183538	DYNLL2	dynein light chain LC8-type 2	0.951988008	1.08E-10
XR_001919655.1	108638226	LOC108638226	Annotated_lncRNA	XM_005698442.3	102190016	LOC102190016	glutathione S-transferase omega-1	0.952847443	9.22E-11
XR_001919655.1	108638226	LOC108638226	Annotated_lncRNA	XM_018064698.1	102187347	TRPV2	transient receptor potential cation channel subfamily V member 2	0.963325214	9.98E-12
XR_001919655.1	108638226	LOC108638226	Annotated_lncRNA	XM_018044035.1	108634360	LOC108634360	amine oxidase [flavin-containing] A-like	0.958559802	2.94E-11
XR_001919655.1	108638226	LOC108638226	Annotated_lncRNA	XM_018059896.1	102170893	MMP3	matrix metallopeptidase 3	0.962229616	1.30E-11
XR_001919655.1	108638226	LOC108638226	Annotated_lncRNA	XM_018057435.1	102186410	CPXM1	carboxypeptidase X%2C M14 family member 1	0.961070426	1.69E-11
XR_001919655.1	108638226	LOC108638226	Annotated_lncRNA	XM_005698926.3	102171952	RARB	retinoic acid receptor beta	0.956671544	4.37E-11
XR_001919655.1	108638226	LOC108638226	Annotated_lncRNA	XM_005683520.3	102171973	HAND2	heart and neural crest derivatives expressed 2	0.953052763	8.87E-11
XR_001919655.1	108638226	LOC108638226	Annotated_lncRNA	XM_018041205.1	102183390	ABLIM1	actin binding LIM protein 1	0.953779326	7.73E-11
XR_001919655.1	108638226	LOC108638226	Annotated_lncRNA	XM_018041652.1	102190846	STAMBPL1	STAM binding protein like 1	0.963796725	8.90E-12
XR_001919655.1	108638226	LOC108638226	Annotated_lncRNA	XM_018064096.1	102185031	MSI2	musashi RNA binding protein 2	0.957065085	4.03E-11
XR_001919655.1	108638226	LOC108638226	Annotated_lncRNA	XM_018063573.1	102168670	PLA2R1	phospholipase A2 receptor 1	-0.951210012	1.25E-10
XR_001919655.1	108638226	LOC108638226	Annotated_lncRNA	XM_018065139.1	102189616	RAMP2	receptor activity modifying protein 2	0.951221501	1.24E-10
XR_001919655.1	108638226	LOC108638226	Annotated_lncRNA	XM_018055878.1	102190612	CERCAM	cerebral endothelial cell adhesion molecule	0.952725324	9.43E-11
LNC_005330	XLOC_068435	--	Novel_lncRNA	XM_018056658.1	102176336	SPG20	spastic paraplegia 20 (Troyer syndrome)	-0.954298233	7.00E-11
LNC_005330	XLOC_068435	--	Novel_lncRNA	XM_018066208.1	102169802	LOC102169802	hepatoma-derived growth factor-related protein 3	-0.96284977	1.12E-11
LNC_005330	XLOC_068435	--	Novel_lncRNA	XM_018052022.1	102180670	JAK2	Janus kinase 2	0.972203844	8.51E-13
LNC_005330	XLOC_068435	--	Novel_lncRNA	XM_018041487.1	102189183	ATRNL1	attractin like 1	0.950178535	1.50E-10
LNC_005330	XLOC_068435	--	Novel_lncRNA	XM_005684926.2	102175295	RGS17	regulator of G-protein signaling 17	0.971680218	1.00E-12
LNC_005330	XLOC_068435	--	Novel_lncRNA	XM_018062033.1	102190159	CPNE2	copine 2	0.95594489	5.06E-11
LNC_005330	XLOC_068435	--	Novel_lncRNA	XM_018042498.1	102190104	VSTM4	V-set and transmembrane domain containing 4	0.97217726	8.58E-13
LNC_005330	XLOC_068435	--	Novel_lncRNA	XM_005679813.3	100860944	DCN	decorin	0.975587161	2.68E-13
LNC_005330	XLOC_068435	--	Novel_lncRNA	XM_005680172.3	102190022	CPNE8	copine 8	0.953152393	8.70E-11
LNC_005330	XLOC_068435	--	Novel_lncRNA	XM_005685152.3	102172158	ANP32A	acidic nuclear phosphoprotein 32 family member A	-0.97080988	1.31E-12
LNC_005330	XLOC_068435	--	Novel_lncRNA	XM_018054490.1	102172067	MEIS2	Meis homeobox 2	0.95925022	2.54E-11
LNC_005330	XLOC_068435	--	Novel_lncRNA	XM_005686722.3	102170242	GGCX	gamma-glutamyl carboxylase	0.979315482	6.11E-14
LNC_005330	XLOC_068435	--	Novel_lncRNA	XM_005701156.3	102187204	LOC102187204	dihydrodiol dehydrogenase 3	0.953196245	8.63E-11
LNC_005330	XLOC_068435	--	Novel_lncRNA	XM_018057012.1	102174671	CAMK1D	calcium/calmodulin dependent protein kinase ID	0.971330633	1.12E-12
LNC_005330	XLOC_068435	--	Novel_lncRNA	XM_005697319.2	102181826	LOC102181826	serpin B10	0.980198185	4.14E-14
LNC_005330	XLOC_068435	--	Novel_lncRNA	XM_018046375.1	102185324	PEA15	phosphoprotein enriched in astrocytes 15	-0.956417785	4.60E-11
LNC_005330	XLOC_068435	--	Novel_lncRNA	XM_018040220.1	102170108	ARPC1B	actin related protein 2/3 complex subunit 1B	0.954444156	6.80E-11
LNC_005330	XLOC_068435	--	Novel_lncRNA	XM_005691218.3	102180414	USP38	ubiquitin specific peptidase 38	-0.951741255	1.13E-10
LNC_005330	XLOC_068435	--	Novel_lncRNA	NM_001285732.1	100860882	PDIA3	protein disulfide isomerase family A member 3	0.969615961	1.88E-12
LNC_005330	XLOC_068435	--	Novel_lncRNA	XM_005695031.3	102185784	ANPEP	alanyl aminopeptidase%2C membrane	0.973724077	5.16E-13
LNC_005330	XLOC_068435	--	Novel_lncRNA	XM_018056705.1	102190426	WDFY2	WD repeat and FYVE domain containing 2	-0.954249264	7.06E-11
LNC_005330	XLOC_068435	--	Novel_lncRNA	XM_018065247.1	102172670	SESTD1	SEC14 and spectrin domain containing 1	0.967421324	3.49E-12
LNC_005330	XLOC_068435	--	Novel_lncRNA	XM_018051132.1	102191322	ACP5	acid phosphatase 5%2C tartrate resistant	0.955494717	5.53E-11
LNC_005330	XLOC_068435	--	Novel_lncRNA	XM_018055584.1	102172817	UBXN2A	UBX domain protein 2A	-0.964046962	8.37E-12
LNC_005330	XLOC_068435	--	Novel_lncRNA	XM_013962450.2	102170374	MTMR11	myotubularin related protein 11	0.962148199	1.32E-11
LNC_005330	XLOC_068435	--	Novel_lncRNA	XM_013973392.2	102174883	MYD88	myeloid differentiation primary response 88	0.9574093	3.75E-11
LNC_005330	XLOC_068435	--	Novel_lncRNA	XM_005690657.2	102179032	TNFSF18	tumor necrosis factor superfamily member 18	-0.950356231	1.45E-10
LNC_005330	XLOC_068435	--	Novel_lncRNA	XM_018043938.1	102182860	SRPX	sushi repeat containing protein%2C X-linked	0.957990412	3.32E-11
LNC_005330	XLOC_068435	--	Novel_lncRNA	XM_018065522.1	102172761	ITGA1	integrin subunit alpha 1	0.960942788	1.74E-11
LNC_005330	XLOC_068435	--	Novel_lncRNA	XM_018053083.1	102186311	CD164	CD164 molecule	0.954458622	6.78E-11
LNC_005330	XLOC_068435	--	Novel_lncRNA	XM_018057336.1	102190144	PFKP	phosphofructokinase%2C platelet	0.97619487	2.14E-13
LNC_005330	XLOC_068435	--	Novel_lncRNA	XM_005681121.3	102169464	CCDC134	coiled-coil domain containing 134	-0.952855644	9.20E-11
LNC_005330	XLOC_068435	--	Novel_lncRNA	XM_018065798.1	102183639	AHRR	aryl-hydrocarbon receptor repressor	0.959994014	2.16E-11
LNC_005330	XLOC_068435	--	Novel_lncRNA	XM_005688488.3	102170888	EDEM2	ER degradation enhancing alpha-mannosidase like protein 2	0.973819097	4.99E-13
LNC_005330	XLOC_068435	--	Novel_lncRNA	XM_005675968.3	102187993	DYNC1I2	dynein cytoplasmic 1 intermediate chain 2	-0.955875294	5.13E-11
LNC_005330	XLOC_068435	--	Novel_lncRNA	XM_018047442.1	102183205	FZD1	frizzled class receptor 1	0.953435011	8.25E-11
LNC_005330	XLOC_068435	--	Novel_lncRNA	XM_018054203.1	102170240	TMOD3	tropomodulin 3	0.952686461	9.50E-11
LNC_005330	XLOC_068435	--	Novel_lncRNA	XM_018054498.1	100860969	GREM1	gremlin 1%2C DAN family BMP antagonist	0.954851911	6.28E-11
LNC_005330	XLOC_068435	--	Novel_lncRNA	XM_018061786.1	102182247	WFDC1	WAP four-disulfide core domain 1	-0.96086123	1.78E-11
LNC_005330	XLOC_068435	--	Novel_lncRNA	XM_018063664.1	102176825	C1QTNF1	C1q and tumor necrosis factor related protein 1	0.971690789	1.00E-12
LNC_005330	XLOC_068435	--	Novel_lncRNA	XM_018044300.1	108634472	KLHL13	kelch like family member 13	-0.966621381	4.33E-12
LNC_005330	XLOC_068435	--	Novel_lncRNA	XM_018057275.1	102182609	THBD	thrombomodulin	0.962587061	1.19E-11
LNC_005330	XLOC_068435	--	Novel_lncRNA	XM_005681517.3	102170403	RPL9	ribosomal protein L9	-0.968578951	2.53E-12
LNC_005330	XLOC_068435	--	Novel_lncRNA	XM_005674804.3	102191271	PROS1	protein S (alpha)	0.98277582	1.19E-14
LNC_005330	XLOC_068435	--	Novel_lncRNA	XM_018065139.1	102189616	RAMP2	receptor activity modifying protein 2	0.983432271	8.41E-15
LNC_005330	XLOC_068435	--	Novel_lncRNA	XM_013976035.2	102188564	STIP1	stress induced phosphoprotein 1	-0.964505778	7.47E-12
LNC_005330	XLOC_068435	--	Novel_lncRNA	XM_018063666.1	102176825	C1QTNF1	C1q and tumor necrosis factor related protein 1	0.977237643	1.43E-13
LNC_005330	XLOC_068435	--	Novel_lncRNA	XM_018051874.1	102181778	SCARA3	scavenger receptor class A member 3	0.963244603	1.02E-11
LNC_005330	XLOC_068435	--	Novel_lncRNA	XM_018047739.1	102186663	ACVRL1	activin A receptor like type 1	0.980824974	3.11E-14
LNC_005330	XLOC_068435	--	Novel_lncRNA	XM_005695962.3	102181442	GPX1	glutathione peroxidase 1	0.962951432	1.09E-11
LNC_005330	XLOC_068435	--	Novel_lncRNA	XM_005679404.3	102187560	NDUFA5	NADH:ubiquinone oxidoreductase subunit A5	-0.966869604	4.05E-12
LNC_005330	XLOC_068435	--	Novel_lncRNA	XM_018052596.1	106502450	GNG10	G protein subunit gamma 10	-0.957327599	3.82E-11
LNC_005330	XLOC_068435	--	Novel_lncRNA	XM_018041164.1	100861071	AS3MT	arsenite methyltransferase	0.951525295	1.18E-10
LNC_005330	XLOC_068435	--	Novel_lncRNA	XM_018060188.1	102180410	AIDA	axin interactor%2C dorsalization associated	0.950134127	1.51E-10
LNC_005330	XLOC_068435	--	Novel_lncRNA	XM_018039333.1	100860770	RSPO1	R-spondin 1	0.979607877	5.38E-14
LNC_005330	XLOC_068435	--	Novel_lncRNA	XM_018066508.1	108638530	MESDC1	mesoderm development candidate 1	0.986015485	1.85E-15
LNC_005330	XLOC_068435	--	Novel_lncRNA	XM_005681792.3	102188573	SCARB2	scavenger receptor class B member 2	-0.982993477	1.06E-14
LNC_005330	XLOC_068435	--	Novel_lncRNA	XM_018060921.1	102174417	YWHAH	tyrosine 3-monooxygenase/tryptophan 5-monooxygenase activation protein eta	-0.968178354	2.83E-12
LNC_005330	XLOC_068435	--	Novel_lncRNA	XM_018056382.1	102179491	ITGBL1	integrin subunit beta like 1	0.977310058	1.39E-13
LNC_005330	XLOC_068435	--	Novel_lncRNA	XM_005689730.3	102187879	OLFML1	olfactomedin like 1	0.973985826	4.72E-13
LNC_005330	XLOC_068435	--	Novel_lncRNA	XM_005686262.3	102179291	LOC102179291	cytochrome c oxidase subunit 5B%2C mitochondrial	-0.95502939	6.07E-11
LNC_005330	XLOC_068435	--	Novel_lncRNA	NM_001285574.1	100860955	TLR4	toll like receptor 4	0.967165876	3.74E-12
LNC_005330	XLOC_068435	--	Novel_lncRNA	XM_018056618.1	102188231	MEDAG	mesenteric estrogen dependent adipogenesis	0.961039759	1.71E-11
LNC_005330	XLOC_068435	--	Novel_lncRNA	XM_018054172.1	102180397	FBN1	fibrillin 1	0.950455856	1.43E-10
LNC_005330	XLOC_068435	--	Novel_lncRNA	XM_018053607.1	102169389	SMAD6	SMAD family member 6	0.971041501	1.22E-12
LNC_005330	XLOC_068435	--	Novel_lncRNA	XM_005695942.3	102176471	FAM212A	family with sequence similarity 212 member A	0.967471084	3.44E-12
LNC_005330	XLOC_068435	--	Novel_lncRNA	XM_005680525.3	102175370	CCDC53	coiled-coil domain containing 53	0.965916695	5.21E-12
LNC_005330	XLOC_068435	--	Novel_lncRNA	XM_018045398.1	102174197	LOC102174197	xaa-Pro aminopeptidase 2	0.95524982	5.81E-11
LNC_005330	XLOC_068435	--	Novel_lncRNA	XM_005700685.3	102170593	FOXO4	forkhead box O4	0.978941486	7.17E-14
LNC_005330	XLOC_068435	--	Novel_lncRNA	XM_018040596.1	102190095	SDK1	sidekick cell adhesion molecule 1	0.977686779	1.20E-13
LNC_005330	XLOC_068435	--	Novel_lncRNA	XM_018050185.1	102172059	DPYSL3	dihydropyrimidinase like 3	-0.960392526	1.97E-11
LNC_005330	XLOC_068435	--	Novel_lncRNA	XM_018055956.1	102181874	PTGES	prostaglandin E synthase	0.979002478	6.98E-14
LNC_005330	XLOC_068435	--	Novel_lncRNA	XM_005697716.3	102175544	ORAI3	ORAI calcium release-activated calcium modulator 3	0.961466342	1.55E-11
LNC_005330	XLOC_068435	--	Novel_lncRNA	XM_018052598.1	102175211	SUSD1	sushi domain containing 1	0.957353739	3.79E-11
LNC_005330	XLOC_068435	--	Novel_lncRNA	XM_018049575.1	102182115	LOC102182115	growth-regulated alpha protein	0.985814779	2.10E-15
LNC_005330	XLOC_068435	--	Novel_lncRNA	XM_018048926.1	102184901	LOC102184901	C-type lectin domain family 2 member E	0.966528137	4.44E-12
LNC_005330	XLOC_068435	--	Novel_lncRNA	XM_013969888.2	102174768	PTPRJ	protein tyrosine phosphatase%2C receptor type J	0.981396826	2.37E-14
LNC_005330	XLOC_068435	--	Novel_lncRNA	XM_018063573.1	102168670	PLA2R1	phospholipase A2 receptor 1	-0.977650367	1.22E-13
LNC_005330	XLOC_068435	--	Novel_lncRNA	XM_018056777.1	102177901	LACC1	laccase domain containing 1	0.956711035	4.33E-11
LNC_005330	XLOC_068435	--	Novel_lncRNA	XM_018057610.1	102175417	CTSZ	cathepsin Z	0.966803333	4.12E-12
LNC_005330	XLOC_068435	--	Novel_lncRNA	XM_005678045.3	102176842	DBT	dihydrolipoamide branched chain transacylase E2	-0.958797997	2.80E-11
LNC_005330	XLOC_068435	--	Novel_lncRNA	XM_013969269.2	102182074	FIGN	fidgetin%2C microtubule severing factor	-0.950587742	1.39E-10
LNC_005330	XLOC_068435	--	Novel_lncRNA	XM_018066685.1	102171934	FBLN2	fibulin 2	0.971578949	1.04E-12
LNC_005330	XLOC_068435	--	Novel_lncRNA	XM_018056781.1	102177448	EPSTI1	epithelial stromal interaction 1 (breast)	0.962094705	1.34E-11
LNC_005330	XLOC_068435	--	Novel_lncRNA	XM_018061763.1	102180070	CMIP	c-Maf inducing protein	0.963941016	8.59E-12
LNC_005330	XLOC_068435	--	Novel_lncRNA	XM_018038278.1	102179895	PRICKLE2	prickle planar cell polarity protein 2	0.963757286	8.98E-12
LNC_005330	XLOC_068435	--	Novel_lncRNA	XM_005685399.3	102176126	LOC102176126	ribonuclease 4	0.964338035	7.78E-12
LNC_005330	XLOC_068435	--	Novel_lncRNA	XM_018047882.1	102178145	RAPGEF3	Rap guanine nucleotide exchange factor 3	0.954970134	6.14E-11
LNC_005330	XLOC_068435	--	Novel_lncRNA	XM_005690407.3	102173110	RAB7B	RAB7B%2C member RAS oncogene family	0.98296988	1.08E-14
LNC_005330	XLOC_068435	--	Novel_lncRNA	XM_018046254.1	102187548	PKLR	pyruvate kinase%2C liver and RBC	0.960048015	2.13E-11
LNC_005330	XLOC_068435	--	Novel_lncRNA	XM_018062003.1	102188887	LOC102188887	liver carboxylesterase	0.964606435	7.28E-12
LNC_005330	XLOC_068435	--	Novel_lncRNA	XM_018054168.1	102177066	MYEF2	myelin expression factor 2	-0.98647552	1.37E-15
LNC_005330	XLOC_068435	--	Novel_lncRNA	XM_018065624.1	102178396	FGF18	fibroblast growth factor 18	0.982094269	1.68E-14
LNC_005330	XLOC_068435	--	Novel_lncRNA	XM_005680550.3	102180921	GLT8D2	glycosyltransferase 8 domain containing 2	0.97197506	9.15E-13
LNC_005330	XLOC_068435	--	Novel_lncRNA	XM_018050520.1	102169956	SHC2	SHC adaptor protein 2	-0.958845143	2.77E-11
LNC_005330	XLOC_068435	--	Novel_lncRNA	XM_005689554.3	102178747	OAF	out at first homolog	0.985766308	2.16E-15
LNC_005330	XLOC_068435	--	Novel_lncRNA	XM_018044693.1	102169371	LOC102169371	amine oxidase [flavin-containing] A	0.969992962	1.68E-12
LNC_005330	XLOC_068435	--	Novel_lncRNA	XM_018050250.1	106502336	LOC106502336	protocadherin beta-12-like	-0.951794012	1.12E-10
LNC_005330	XLOC_068435	--	Novel_lncRNA	XM_018040643.1	102181919	C25H16orf58	chromosome 25 C16orf58 homolog	0.967761317	3.18E-12
LNC_005330	XLOC_068435	--	Novel_lncRNA	XM_018039580.1	102168505	COLEC12	collectin subfamily member 12	0.956051137	4.95E-11
LNC_005330	XLOC_068435	--	Novel_lncRNA	XM_018065780.1	102169797	MSX2	msh homeobox 2	0.973041441	6.48E-13
LNC_005330	XLOC_068435	--	Novel_lncRNA	XM_018051015.1	102179755	C7H19orf66	chromosome 7 C19orf66 homolog	0.968221027	2.80E-12
LNC_005330	XLOC_068435	--	Novel_lncRNA	XM_018061570.1	102188907	GLS	glutaminase	-0.958076255	3.26E-11
LNC_005330	XLOC_068435	--	Novel_lncRNA	XM_018059402.1	102173675	ACAD8	acyl-CoA dehydrogenase family member 8	0.981841464	1.91E-14
LNC_005330	XLOC_068435	--	Novel_lncRNA	XM_018049579.1	102182683	LOC102182683	growth-regulated alpha protein-like	0.971376122	1.10E-12
LNC_005330	XLOC_068435	--	Novel_lncRNA	XM_018045069.1	102181196	L1CAM	L1 cell adhesion molecule	0.956190906	4.81E-11
LNC_005330	XLOC_068435	--	Novel_lncRNA	XM_018066399.1	102180803	ABHD17C	abhydrolase domain containing 17C	0.950926266	1.31E-10
LNC_005330	XLOC_068435	--	Novel_lncRNA	XM_018049650.1	102175106	SCD5	stearoyl-CoA desaturase 5	-0.952514559	9.81E-11
LNC_005330	XLOC_068435	--	Novel_lncRNA	XM_018057599.1	102173482	CDH4	cadherin 4	0.952280943	1.02E-10
LNC_005330	XLOC_068435	--	Novel_lncRNA	XM_018046181.1	102175525	TCTEX1D2	Tctex1 domain containing 2	0.950014614	1.54E-10
LNC_005330	XLOC_068435	--	Novel_lncRNA	XM_013971792.2	102183633	NOG	noggin	0.979271	6.23E-14
LNC_005330	XLOC_068435	--	Novel_lncRNA	XM_018039617.1	102184488	ATP5A1	ATP synthase%2C H+ transporting%2C mitochondrial F1 complex%2C alpha subunit 1%2C cardiac muscle	-0.960695454	1.84E-11
LNC_005330	XLOC_068435	--	Novel_lncRNA	XM_005687044.3	102170328	PTGS1	prostaglandin-endoperoxide synthase 1	0.975626707	2.64E-13
LNC_005330	XLOC_068435	--	Novel_lncRNA	XM_018038754.1	102182743	CARMIL1	capping protein regulator and myosin 1 linker 1	0.953251108	8.54E-11
LNC_005330	XLOC_068435	--	Novel_lncRNA	XM_005696337.2	102175630	YIPF3	Yip1 domain family member 3	0.956362827	4.65E-11
LNC_005330	XLOC_068435	--	Novel_lncRNA	XM_018038329.1	102180165	PSMD6	proteasome 26S subunit%2C non-ATPase 6	-0.955493812	5.53E-11
LNC_005330	XLOC_068435	--	Novel_lncRNA	XM_005694534.2	102189904	ATP6V0E1	ATPase H+ transporting V0 subunit e1	0.97022844	1.57E-12
LNC_005330	XLOC_068435	--	Novel_lncRNA	XM_005686991.3	102180323	TRIB2	tribbles pseudokinase 2	0.960128218	2.09E-11
LNC_005330	XLOC_068435	--	Novel_lncRNA	XM_005680647.3	102190764	NUAK1	NUAK family kinase 1	-0.953827711	7.66E-11
LNC_005330	XLOC_068435	--	Novel_lncRNA	XM_005675405.3	102182170	TIPARP	TCDD inducible poly(ADP-ribose) polymerase	0.981396422	2.37E-14
LNC_005330	XLOC_068435	--	Novel_lncRNA	XM_018041450.1	102179909	DNMBP	dynamin binding protein	0.978325685	9.27E-14
LNC_005330	XLOC_068435	--	Novel_lncRNA	XM_018041029.1	102187553	NLRC3	NLR family CARD domain containing 3	0.991224804	2.84E-17
LNC_005330	XLOC_068435	--	Novel_lncRNA	XM_018047009.1	102177032	AEBP1	AE binding protein 1	0.962382648	1.25E-11
LNC_005330	XLOC_068435	--	Novel_lncRNA	XM_005680218.3	102180191	WIF1	WNT inhibitory factor 1	0.978692667	7.96E-14
LNC_005330	XLOC_068435	--	Novel_lncRNA	XM_013972831.2	102173040	LMBRD2	LMBR1 domain containing 2	-0.954619774	6.57E-11
LNC_005330	XLOC_068435	--	Novel_lncRNA	XM_018064564.1	100861136	LOC100861136	cytochrome b reductase 1	0.979430712	5.81E-14
LNC_005330	XLOC_068435	--	Novel_lncRNA	NM_001286962.1	100860778	SERF2	small EDRK-rich factor 2	0.964069124	8.32E-12
LNC_005330	XLOC_068435	--	Novel_lncRNA	XM_018064698.1	102187347	TRPV2	transient receptor potential cation channel subfamily V member 2	0.967348952	3.56E-12
LNC_005330	XLOC_068435	--	Novel_lncRNA	XM_018044781.1	102182486	SLC6A8	solute carrier family 6 member 8	0.95434102	6.94E-11
LNC_005330	XLOC_068435	--	Novel_lncRNA	XM_005678283.3	102176006	SERBP1	SERPINE1 mRNA binding protein 1	-0.950096798	1.52E-10
LNC_005330	XLOC_068435	--	Novel_lncRNA	XM_018062294.1	102189150	GPI	glucose-6-phosphate isomerase	0.975668569	2.60E-13
LNC_005330	XLOC_068435	--	Novel_lncRNA	XM_005684303.3	102190414	PTGR1	prostaglandin reductase 1	0.976668836	1.79E-13
LNC_005330	XLOC_068435	--	Novel_lncRNA	XM_018044753.1	102173860	ATP11A	ATPase phospholipid transporting 11A	0.974662566	3.73E-13
LNC_005330	XLOC_068435	--	Novel_lncRNA	NM_001314352.1	102178045	CTSF	cathepsin F	0.976123448	2.20E-13
LNC_005330	XLOC_068435	--	Novel_lncRNA	XM_018053007.1	102172355	MAN1A1	mannosidase alpha class 1A member 1	0.953421229	8.27E-11
LNC_005330	XLOC_068435	--	Novel_lncRNA	XM_018052869.1	102177477	ETS2	ETS proto-oncogene 2%2C transcription factor	0.977236591	1.44E-13
LNC_005330	XLOC_068435	--	Novel_lncRNA	XM_005687598.3	102181608	EBPL	emopamil binding protein like	0.957829602	3.44E-11
LNC_005330	XLOC_068435	--	Novel_lncRNA	XM_018055369.1	108637146	ATOH8	atonal bHLH transcription factor 8	0.966402503	4.59E-12
LNC_005330	XLOC_068435	--	Novel_lncRNA	XM_005698316.3	100861063	GOT1	glutamic-oxaloacetic transaminase 1	-0.951202615	1.25E-10
LNC_005330	XLOC_068435	--	Novel_lncRNA	XM_018059580.1	102169495	ARNTL	aryl hydrocarbon receptor nuclear translocator like	0.969221333	2.11E-12
LNC_005330	XLOC_068435	--	Novel_lncRNA	XM_018055625.1	102185881	ID3	inhibitor of DNA binding 3%2C HLH protein	0.965511221	5.79E-12
LNC_005330	XLOC_068435	--	Novel_lncRNA	XM_018062097.1	102175705	CES2	carboxylesterase 2	0.972767571	7.09E-13
LNC_005330	XLOC_068435	--	Novel_lncRNA	XM_005681703.3	102181939	LOC102181939	exocyst complex component 1-like	0.960108066	2.10E-11
LNC_005330	XLOC_068435	--	Novel_lncRNA	XM_018049120.1	102189290	TNFRSF13C	TNF receptor superfamily member 13C	0.965741129	5.45E-12
LNC_005330	XLOC_068435	--	Novel_lncRNA	XM_018052914.1	102173301	IBTK	inhibitor of Bruton tyrosine kinase	0.962599022	1.19E-11
LNC_005330	XLOC_068435	--	Novel_lncRNA	XM_018060295.1	102190342	PRRX1	paired related homeobox 1	0.991384622	2.41E-17
LNC_005330	XLOC_068435	--	Novel_lncRNA	XM_018055605.1	102177170	OSR1	odd-skipped related transciption factor 1	0.970281407	1.54E-12
LNC_005330	XLOC_068435	--	Novel_lncRNA	XM_018060394.1	102175881	ENO1	enolase 1	0.950450593	1.43E-10
LNC_005330	XLOC_068435	--	Novel_lncRNA	XM_018059663.1	102185939	C1QTNF5	C1q and tumor necrosis factor related protein 5	0.951166777	1.26E-10
LNC_005330	XLOC_068435	--	Novel_lncRNA	XM_018061191.1	102185207	TBX3	T-box 3	0.97257508	7.55E-13
LNC_005330	XLOC_068435	--	Novel_lncRNA	XM_018050332.1	102180430	LOC102180430	uncharacterized LOC102180430	0.985417666	2.69E-15
LNC_005330	XLOC_068435	--	Novel_lncRNA	XM_005686976.3	102176135	LAPTM4A	lysosomal protein transmembrane 4 alpha	0.951012954	1.29E-10
LNC_005330	XLOC_068435	--	Novel_lncRNA	XM_018064499.1	102176556	PLD2	phospholipase D2	0.959958454	2.17E-11
LNC_005330	XLOC_068435	--	Novel_lncRNA	XM_005678025.3	102170840	COL11A1	collagen type XI alpha 1 chain	-0.959537775	2.38E-11
LNC_005330	XLOC_068435	--	Novel_lncRNA	XM_018058027.1	102173762	FAM65C	family with sequence similarity 65 member C	0.96703814	3.87E-12
LNC_005330	XLOC_068435	--	Novel_lncRNA	XM_018056145.1	102170434	SURF4	surfeit 4	0.971038165	1.23E-12
LNC_005330	XLOC_068435	--	Novel_lncRNA	XM_005683059.3	102183061	TAF7	TATA-box binding protein associated factor 7	-0.959100868	2.62E-11
LNC_005330	XLOC_068435	--	Novel_lncRNA	XM_018054738.1	102172072	LOC102172072	translation initiation factor IF-2-like	0.981053127	2.79E-14
LNC_005330	XLOC_068435	--	Novel_lncRNA	XM_018041273.1	108634023	SPRN	shadow of prion protein homolog (zebrafish)	0.982423953	1.43E-14
LNC_005330	XLOC_068435	--	Novel_lncRNA	XM_018044176.1	102173721	ARMCX3	armadillo repeat containing%2C X-linked 3	0.970729707	1.35E-12
LNC_005330	XLOC_068435	--	Novel_lncRNA	XM_018045771.1	102190641	MYLK	myosin light chain kinase	-0.951410907	1.20E-10
LNC_005330	XLOC_068435	--	Novel_lncRNA	XM_018043745.1	102180751	CD99	CD99 molecule	0.982385133	1.45E-14
LNC_005330	XLOC_068435	--	Novel_lncRNA	XM_018054051.1	102169875	PLEK2	pleckstrin 2	0.951203337	1.25E-10
LNC_005330	XLOC_068435	--	Novel_lncRNA	XM_018042922.1	102186280	TCIRG1	T-cell immune regulator 1%2C ATPase H+ transporting V0 subunit a3	0.954123945	7.23E-11
LNC_005330	XLOC_068435	--	Novel_lncRNA	XM_005690471.3	102174498	ESRRG	estrogen related receptor gamma	0.97669648	1.77E-13
LNC_005330	XLOC_068435	--	Novel_lncRNA	XM_018059840.1	102172372	ACAT1	acetyl-CoA acetyltransferase 1	0.973020116	6.52E-13
LNC_005330	XLOC_068435	--	Novel_lncRNA	XM_005685530.3	102188862	TMEM87A	transmembrane protein 87A	-0.953152897	8.70E-11
LNC_005330	XLOC_068435	--	Novel_lncRNA	XM_018041652.1	102190846	STAMBPL1	STAM binding protein like 1	0.959035262	2.66E-11
LNC_005330	XLOC_068435	--	Novel_lncRNA	XM_005691843.3	102186984	CRISPLD2	cysteine rich secretory protein LCCL domain containing 2	0.976171852	2.16E-13
LNC_005330	XLOC_068435	--	Novel_lncRNA	XM_018055878.1	102190612	CERCAM	cerebral endothelial cell adhesion molecule	0.954940608	6.17E-11
LNC_005330	XLOC_068435	--	Novel_lncRNA	XM_018050348.1	102182971	TGFBI	transforming growth factor beta induced	0.953073274	8.84E-11
LNC_005330	XLOC_068435	--	Novel_lncRNA	XM_018066296.1	102175527	CEMIP	cell migration inducing hyaluronan binding protein	0.984635996	4.29E-15
LNC_005330	XLOC_068435	--	Novel_lncRNA	XM_018051749.1	102184667	CBS	cystathionine-beta-synthase	-0.965059879	6.49E-12
LNC_005330	XLOC_068435	--	Novel_lncRNA	XM_018060323.1	102191447	TNFRSF1B	TNF receptor superfamily member 1B	0.959559971	2.37E-11
LNC_005330	XLOC_068435	--	Novel_lncRNA	XM_018053890.1	102182044	FLRT2	fibronectin leucine rich transmembrane protein 2	0.987111839	8.89E-16
LNC_005330	XLOC_068435	--	Novel_lncRNA	XM_005688957.3	102177541	EFCAB1	EF-hand calcium binding domain 1	0.952152715	1.05E-10
LNC_005330	XLOC_068435	--	Novel_lncRNA	XM_018040147.1	102181648	TWIST2	twist family bHLH transcription factor 2	0.992455963	7.31E-18
LNC_005330	XLOC_068435	--	Novel_lncRNA	XM_018040731.1	108633900	PPP1R35	protein phosphatase 1 regulatory subunit 35	-0.958195478	3.18E-11
LNC_005330	XLOC_068435	--	Novel_lncRNA	XM_018051381.1	102174556	MVB12A	multivesicular body subunit 12A	0.958473374	3.00E-11
LNC_005330	XLOC_068435	--	Novel_lncRNA	XM_018056966.1	102171890	ATP5C1	ATP synthase%2C H+ transporting%2C mitochondrial F1 complex%2C gamma polypeptide 1	-0.975716623	2.55E-13
LNC_005330	XLOC_068435	--	Novel_lncRNA	XM_018060672.1	102190059	XPR1	xenotropic and polytropic retrovirus receptor 1	0.964421274	7.62E-12
LNC_005330	XLOC_068435	--	Novel_lncRNA	XM_018053327.1	102168453	UST	uronyl 2-sulfotransferase	0.975641824	2.62E-13
LNC_005330	XLOC_068435	--	Novel_lncRNA	XM_005690821.3	102176715	PDPN	podoplanin	0.967944334	3.02E-12
LNC_005330	XLOC_068435	--	Novel_lncRNA	XM_013966815.2	102182979	CBLN3	cerebellin 3 precursor	0.958600118	2.92E-11
LNC_005330	XLOC_068435	--	Novel_lncRNA	XM_005696612.3	102188814	LOC102188814	BOLA class I histocompatibility antigen%2C alpha chain BL3-7-like	0.971232841	1.15E-12
LNC_005330	XLOC_068435	--	Novel_lncRNA	XM_005701596.3	102188131	ARSA	arylsulfatase A	0.961783453	1.44E-11
LNC_005330	XLOC_068435	--	Novel_lncRNA	XM_018053054.1	102179673	FYN	FYN proto-oncogene%2C Src family tyrosine kinase	0.955866289	5.14E-11
LNC_005330	XLOC_068435	--	Novel_lncRNA	XM_018048606.1	102190310	TNFRSF1A	TNF receptor superfamily member 1A	0.976066127	2.24E-13
LNC_005330	XLOC_068435	--	Novel_lncRNA	XM_018062017.1	102188340	LOC102188340	liver carboxylesterase	0.971717218	9.93E-13
LNC_005330	XLOC_068435	--	Novel_lncRNA	XM_005688961.3	102178744	SNAI2	snail family transcriptional repressor 2	0.989109249	1.97E-16
LNC_005330	XLOC_068435	--	Novel_lncRNA	XM_005691985.3	102184364	MMP2	matrix metallopeptidase 2	0.966312075	4.70E-12
LNC_005330	XLOC_068435	--	Novel_lncRNA	XM_005683520.3	102171973	HAND2	heart and neural crest derivatives expressed 2	0.981221963	2.58E-14
LNC_005330	XLOC_068435	--	Novel_lncRNA	XM_018048180.1	102176022	NUP37	nucleoporin 37	0.952341524	1.01E-10
LNC_005330	XLOC_068435	--	Novel_lncRNA	XM_018065547.1	102188977	ERGIC1	endoplasmic reticulum-golgi intermediate compartment 1	0.975694298	2.57E-13
LNC_005330	XLOC_068435	--	Novel_lncRNA	XM_005684162.2	102168726	ASPN	asporin	0.977055023	1.54E-13
LNC_005330	XLOC_068435	--	Novel_lncRNA	XM_005685060.3	102171427	F2RL2	coagulation factor II thrombin receptor like 2	0.965306695	6.10E-12
LNC_005330	XLOC_068435	--	Novel_lncRNA	XM_018064903.1	102189068	DLX3	distal-less homeobox 3	0.955700249	5.31E-11
LNC_005330	XLOC_068435	--	Novel_lncRNA	XM_018066971.1	108633284	HRH1	histamine receptor H1	0.962171996	1.31E-11
LNC_005330	XLOC_068435	--	Novel_lncRNA	XM_013972268.2	102183361	PITPNC1	phosphatidylinositol transfer protein%2C cytoplasmic 1	0.961306181	1.60E-11
LNC_005330	XLOC_068435	--	Novel_lncRNA	XM_005680535.3	100860838	IGF1	insulin like growth factor 1	0.965845466	5.31E-12
LNC_005330	XLOC_068435	--	Novel_lncRNA	XM_018066314.1	102187718	IREB2	iron responsive element binding protein 2	-0.963454212	9.67E-12
LNC_005330	XLOC_068435	--	Novel_lncRNA	XM_005690127.3	102186887	HSD17B12	hydroxysteroid 17-beta dehydrogenase 12	-0.975971484	2.32E-13
LNC_005330	XLOC_068435	--	Novel_lncRNA	XM_018062563.1	102170314	APOE	apolipoprotein E	-0.954278216	7.02E-11
LNC_005330	XLOC_068435	--	Novel_lncRNA	XM_005685918.3	102170322	DAAM1	dishevelled associated activator of morphogenesis 1	-0.974262552	4.29E-13
LNC_005330	XLOC_068435	--	Novel_lncRNA	XM_018043480.1	102172517	C29H11orf68	chromosome 29 C11orf68 homolog	0.973025164	6.51E-13
LNC_005330	XLOC_068435	--	Novel_lncRNA	XM_005679812.3	102176393	LUM	lumican	0.96315825	1.04E-11
LNC_005330	XLOC_068435	--	Novel_lncRNA	XM_005680263.3	102170490	METTL21B	methyltransferase like 21B	0.957724021	3.51E-11
LNC_005330	XLOC_068435	--	Novel_lncRNA	XM_018063736.1	102190733	CYGB	cytoglobin	0.986607756	1.25E-15
LNC_005330	XLOC_068435	--	Novel_lncRNA	XM_005693002.3	102172930	AURKC	aurora kinase C	0.966442027	4.54E-12
LNC_005330	XLOC_068435	--	Novel_lncRNA	XM_005686934.3	102188776	HADHB	hydroxyacyl-CoA dehydrogenase/3-ketoacyl-CoA thiolase/enoyl-CoA hydratase (trifunctional protein)%2C beta subunit	0.954324294	6.96E-11
LNC_005330	XLOC_068435	--	Novel_lncRNA	XM_018045728.1	102173523	LRRC8C	leucine rich repeat containing 8 family member C	0.950713432	1.36E-10
LNC_005330	XLOC_068435	--	Novel_lncRNA	XM_005680531.3	100860838	IGF1	insulin like growth factor 1	0.969877259	1.74E-12
LNC_005330	XLOC_068435	--	Novel_lncRNA	XM_018055164.1	102177986	PKDCC	protein kinase domain containing%2C cytoplasmic	0.967050956	3.86E-12
LNC_005330	XLOC_068435	--	Novel_lncRNA	XM_018065741.1	102181239	IRX1	iroquois homeobox 1	0.985354435	2.79E-15
LNC_005330	XLOC_068435	--	Novel_lncRNA	XM_018065180.1	102185686	SOST	sclerostin	0.955988983	5.01E-11
LNC_005330	XLOC_068435	--	Novel_lncRNA	XM_018066220.1	102175622	SYNE3	spectrin repeat containing nuclear envelope family member 3	0.957635373	3.58E-11
LNC_005330	XLOC_068435	--	Novel_lncRNA	XM_013970370.2	102173025	RGL1	ral guanine nucleotide dissociation stimulator like 1	0.980466994	3.66E-14
LNC_005330	XLOC_068435	--	Novel_lncRNA	XM_013967166.2	102179288	SHF	Src homology 2 domain containing F	-0.955071768	6.02E-11
LNC_005330	XLOC_068435	--	Novel_lncRNA	XM_018064295.1	102191550	SLC46A1	solute carrier family 46 member 1	0.972273668	8.32E-13
LNC_005330	XLOC_068435	--	Novel_lncRNA	XM_018042698.1	106503769	POLR2L	RNA polymerase II subunit L	-0.957105178	3.99E-11
LNC_005330	XLOC_068435	--	Novel_lncRNA	XM_005698620.3	102190850	EMX2	empty spiracles homeobox 2	0.975428141	2.84E-13
LNC_005330	XLOC_068435	--	Novel_lncRNA	XM_013969639.2	102178091	ADM	adrenomedullin	0.96175673	1.45E-11
LNC_005330	XLOC_068435	--	Novel_lncRNA	XM_018058664.1	102174491	LY6E	lymphocyte antigen 6 complex%2C locus E	0.972165224	8.61E-13
LNC_005330	XLOC_068435	--	Novel_lncRNA	XM_018060350.1	102184833	DISP3	dispatched RND transporter family member 3	0.973007352	6.55E-13
LNC_005330	XLOC_068435	--	Novel_lncRNA	XM_018048318.1	108636026	C1H3orf80	chromosome 1 C3orf80 homolog	0.958590185	2.93E-11
LNC_005330	XLOC_068435	--	Novel_lncRNA	XM_005674736.2	102189619	JAM2	junctional adhesion molecule 2	0.968184554	2.83E-12
LNC_005330	XLOC_068435	--	Novel_lncRNA	XM_018064096.1	102185031	MSI2	musashi RNA binding protein 2	0.965238169	6.20E-12
LNC_005330	XLOC_068435	--	Novel_lncRNA	XM_018042020.1	102170023	SLC7A2	solute carrier family 7 member 2	-0.959671185	2.31E-11
LNC_005330	XLOC_068435	--	Novel_lncRNA	XM_005680537.3	100860838	IGF1	insulin like growth factor 1	0.97914679	6.57E-14
LNC_005330	XLOC_068435	--	Novel_lncRNA	XM_018044730.1	102179192	LOC102179192	cytochrome P450 2D14	0.96262892	1.18E-11
LNC_005330	XLOC_068435	--	Novel_lncRNA	XM_005688041.3	102177539	OTUD1	OTU deubiquitinase 1	-0.955524337	5.50E-11
LNC_005330	XLOC_068435	--	Novel_lncRNA	XM_005676414.3	100861376	NDUFS1	NADH:ubiquinone oxidoreductase core subunit S1	-0.959947281	2.18E-11
LNC_005330	XLOC_068435	--	Novel_lncRNA	XM_018064084.1	102174834	LOC102174834	phosphatidylcholine transfer protein	0.970085972	1.63E-12
LNC_005330	XLOC_068435	--	Novel_lncRNA	XM_018061929.1	102172001	LOC102172001	5-hydroxyisourate hydrolase	0.958191704	3.18E-11
LNC_005330	XLOC_068435	--	Novel_lncRNA	XM_018064094.1	102184190	SCPEP1	serine carboxypeptidase 1	0.965706313	5.50E-12
LNC_005330	XLOC_068435	--	Novel_lncRNA	XM_005694692.3	102188086	IL6ST	interleukin 6 signal transducer	0.955019	6.08E-11
LNC_005330	XLOC_068435	--	Novel_lncRNA	XM_005700007.3	102177697	CD248	CD248 molecule	0.962985109	1.08E-11
LNC_005330	XLOC_068435	--	Novel_lncRNA	XM_005691999.2	102188072	LOC102188072	metallothionein-2	0.955641094	5.37E-11
LNC_005330	XLOC_068435	--	Novel_lncRNA	XM_005683637.3	102185564	RRAGA	Ras related GTP binding A	0.981483042	2.27E-14
LNC_005330	XLOC_068435	--	Novel_lncRNA	XM_005709596.3	102175707	CCDC8	coiled-coil domain containing 8	-0.950202109	1.49E-10
LNC_005330	XLOC_068435	--	Novel_lncRNA	XM_005698285.3	102171124	PGAM1	phosphoglycerate mutase 1	0.969675639	1.84E-12
LNC_005330	XLOC_068435	--	Novel_lncRNA	XM_005688200.3	102180947	HSPA12B	heat shock protein family A (Hsp70) member 12B	0.98208019	1.70E-14
LNC_005330	XLOC_068435	--	Novel_lncRNA	XM_018042918.1	102185988	ALDH3B1	aldehyde dehydrogenase 3 family member B1	0.977805061	1.15E-13
LNC_005330	XLOC_068435	--	Novel_lncRNA	XM_005679832.3	102182279	FGD6	FYVE%2C RhoGEF and PH domain containing 6	0.965062255	6.49E-12
LNC_005330	XLOC_068435	--	Novel_lncRNA	XM_018065609.1	102177382	C2H2orf88	chromosome 2 C2orf88 homolog	0.974290797	4.25E-13
LNC_005330	XLOC_068435	--	Novel_lncRNA	XM_005679555.3	102183569	CASP2	caspase 2	0.963927199	8.62E-12
LNC_005330	XLOC_068435	--	Novel_lncRNA	XM_005680257.3	102168891	CTDSP2	CTD small phosphatase 2	0.978790805	7.64E-14
LNC_005330	XLOC_068435	--	Novel_lncRNA	XM_018040779.1	102190283	EMP2	epithelial membrane protein 2	0.964013773	8.43E-12
LNC_005330	XLOC_068435	--	Novel_lncRNA	XM_018049072.1	102183945	NPTXR	neuronal pentraxin receptor	0.978505874	8.60E-14
LNC_005330	XLOC_068435	--	Novel_lncRNA	XM_018043921.1	102171589	TMEM47	transmembrane protein 47	-0.955745125	5.26E-11
LNC_005330	XLOC_068435	--	Novel_lncRNA	XM_018057170.1	102184256	KIF5B	kinesin family member 5B	-0.952622319	9.61E-11
LNC_005330	XLOC_068435	--	Novel_lncRNA	XM_005677850.3	102191096	OLFML3	olfactomedin like 3	0.979695449	5.18E-14
LNC_005330	XLOC_068435	--	Novel_lncRNA	XM_005680921.3	102188835	C1R	complement C1r	0.972585014	7.52E-13
LNC_005330	XLOC_068435	--	Novel_lncRNA	XM_013965156.2	106502299	ICAM3	intercellular adhesion molecule 3	0.976077932	2.23E-13
LNC_005330	XLOC_068435	--	Novel_lncRNA	XM_018056365.1	108637286	IRS2	insulin receptor substrate 2	0.968427234	2.64E-12
LNC_005330	XLOC_068435	--	Novel_lncRNA	XM_018051964.1	102168826	MPDZ	multiple PDZ domain crumbs cell polarity complex component	0.964141092	8.17E-12
LNC_005330	XLOC_068435	--	Novel_lncRNA	XM_005698980.3	102191110	LOC102191110	mitogen-activated protein kinase kinase kinase MLK4	0.959568832	2.37E-11
LNC_005330	XLOC_068435	--	Novel_lncRNA	XM_018044501.1	102184816	EDF1	endothelial differentiation related factor 1	-0.953762918	7.75E-11
LNC_005330	XLOC_068435	--	Novel_lncRNA	XM_005698442.3	102190016	LOC102190016	glutathione S-transferase omega-1	0.974782977	3.57E-13
LNC_005330	XLOC_068435	--	Novel_lncRNA	XM_018053353.1	106501757	LOC106501757	NKG2D ligand 2-like	0.95820735	3.17E-11
LNC_005330	XLOC_068435	--	Novel_lncRNA	XM_018051946.1	102171382	TRPM2	transient receptor potential cation channel subfamily M member 2	0.969369926	2.02E-12
LNC_005330	XLOC_068435	--	Novel_lncRNA	XM_005692373.3	102176723	PSMD8	proteasome 26S subunit%2C non-ATPase 8	-0.961585948	1.50E-11
LNC_005330	XLOC_068435	--	Novel_lncRNA	XM_005674792.3	102187985	CHMP2B	charged multivesicular body protein 2B	-0.961367931	1.58E-11
LNC_005330	XLOC_068435	--	Novel_lncRNA	XM_005678357.3	102171567	PLPP3	phospholipid phosphatase 3	0.963159994	1.04E-11
LNC_005330	XLOC_068435	--	Novel_lncRNA	XM_005694755.2	102180538	CARD6	caspase recruitment domain family member 6	0.961082446	1.69E-11
LNC_005330	XLOC_068435	--	Novel_lncRNA	XM_018050163.1	102184426	PDGFRB	platelet derived growth factor receptor beta	0.963963786	8.54E-12
LNC_005330	XLOC_068435	--	Novel_lncRNA	XM_018046017.1	102171101	FYTTD1	forty-two-three domain containing 1	-0.950792707	1.34E-10
LNC_005330	XLOC_068435	--	Novel_lncRNA	XM_018053359.1	102172157	AKAP12	A-kinase anchoring protein 12	0.958990055	2.68E-11
LNC_005330	XLOC_068435	--	Novel_lncRNA	XM_018050099.1	102178537	EBF1	early B-cell factor 1	0.962070865	1.34E-11
LNC_005330	XLOC_068435	--	Novel_lncRNA	NM_001285555.1	100860944	DCN	decorin	0.983218528	9.43E-15
LNC_005330	XLOC_068435	--	Novel_lncRNA	XM_005680470.3	102185636	HAL	histidine ammonia-lyase	0.954895092	6.23E-11
LNC_005330	XLOC_068435	--	Novel_lncRNA	XM_005680468.3	102185344	AMDHD1	amidohydrolase domain containing 1	0.951781587	1.12E-10
LNC_005330	XLOC_068435	--	Novel_lncRNA	XM_018053705.1	102168542	SFXN1	sideroflexin 1	0.975314415	2.96E-13
LNC_005330	XLOC_068435	--	Novel_lncRNA	XM_013974950.2	106503612	ITPRIPL2	inositol 1%2C4%2C5-trisphosphate receptor interacting protein like 2	0.980582535	3.47E-14
LNC_005330	XLOC_068435	--	Novel_lncRNA	XM_018047738.1	102186186	ACVR1B	activin A receptor type 1B	0.979698852	5.17E-14
LNC_005330	XLOC_068435	--	Novel_lncRNA	XM_018042238.1	102171841	LGALS8	galectin 8	0.953239563	8.56E-11
LNC_005330	XLOC_068435	--	Novel_lncRNA	XM_018051624.1	102170134	GFPT2	glutamine-fructose-6-phosphate transaminase 2	0.974616037	3.79E-13
LNC_005330	XLOC_068435	--	Novel_lncRNA	XM_018056554.1	102169880	MICU2	mitochondrial calcium uptake 2	-0.951016182	1.29E-10
LNC_005330	XLOC_068435	--	Novel_lncRNA	XM_018058932.1	102176441	TMEM123	transmembrane protein 123	-0.971403706	1.09E-12
LNC_005330	XLOC_068435	--	Novel_lncRNA	XM_018057365.1	102191437	CDS2	CDP-diacylglycerol synthase 2	0.964848181	6.85E-12
LNC_005330	XLOC_068435	--	Novel_lncRNA	XM_013966776.2	102169293	SMAD3	SMAD family member 3	0.968895582	2.31E-12
LNC_005330	XLOC_068435	--	Novel_lncRNA	XM_018043589.1	102184037	LUZP2	leucine zipper protein 2	0.981832128	1.92E-14
LNC_005330	XLOC_068435	--	Novel_lncRNA	XM_018057363.1	102170797	SLC23A2	solute carrier family 23 member 2	0.955560707	5.46E-11
LNC_005330	XLOC_068435	--	Novel_lncRNA	XM_018058184.1	102171172	CPNE3	copine 3	0.955492942	5.54E-11
LNC_005330	XLOC_068435	--	Novel_lncRNA	XM_018041205.1	102183390	ABLIM1	actin binding LIM protein 1	0.965718343	5.48E-12
LNC_005330	XLOC_068435	--	Novel_lncRNA	XM_005677795.3	102176751	TBX15	T-box 15	0.986868746	1.05E-15
LNC_005330	XLOC_068435	--	Novel_lncRNA	XM_018055378.1	102169766	VAMP8	vesicle associated membrane protein 8	0.961169619	1.66E-11
LNC_005330	XLOC_068435	--	Novel_lncRNA	XM_018043925.1	102190676	SMS	spermine synthase	-0.950948168	1.31E-10
LNC_005330	XLOC_068435	--	Novel_lncRNA	XM_005684823.3	102189125	NT5E	5'-nucleotidase ecto	0.978726346	7.85E-14
LNC_005330	XLOC_068435	--	Novel_lncRNA	XM_005680810.3	102173819	HEBP1	heme binding protein 1	0.961378003	1.58E-11
LNC_005330	XLOC_068435	--	Novel_lncRNA	XM_018067044.1	102172767	EGFR	epidermal growth factor receptor	0.964966649	6.65E-12
LNC_005330	XLOC_068435	--	Novel_lncRNA	XM_018056497.1	102190143	KCTD12	potassium channel tetramerization domain containing 12	0.95167425	1.15E-10
LNC_005330	XLOC_068435	--	Novel_lncRNA	XM_005698926.3	102171952	RARB	retinoic acid receptor beta	0.980102228	4.32E-14
LNC_005330	XLOC_068435	--	Novel_lncRNA	XM_018061421.1	102175975	ADGRD1	adhesion G protein-coupled receptor D1	0.957277201	3.86E-11
LNC_005330	XLOC_068435	--	Novel_lncRNA	XM_018063454.1	102171596	MBOAT7	membrane bound O-acyltransferase domain containing 7	0.960418485	1.96E-11
LNC_005330	XLOC_068435	--	Novel_lncRNA	XM_005678278.3	102174896	WLS	wntless Wnt ligand secretion mediator	0.955591404	5.43E-11
LNC_005330	XLOC_068435	--	Novel_lncRNA	XM_018049574.1	102181582	LOC102181582	C-X-C motif chemokine 6	0.965288132	6.13E-12
LNC_005330	XLOC_068435	--	Novel_lncRNA	XM_018054502.1	102191528	KATNBL1	katanin regulatory subunit B1 like 1	-0.961250296	1.63E-11
LNC_005330	XLOC_068435	--	Novel_lncRNA	XM_018043744.1	102181023	XG	Xg blood group	0.971449097	1.08E-12
LNC_005330	XLOC_068435	--	Novel_lncRNA	XM_018049576.1	102182395	LOC102182395	growth-regulated protein homolog gamma	0.968745424	2.41E-12
LNC_005330	XLOC_068435	--	Novel_lncRNA	XM_018060747.1	102183991	ATF3	activating transcription factor 3	-0.967606064	3.32E-12
LNC_005330	XLOC_068435	--	Novel_lncRNA	XM_018049479.1	102175564	EXOC1	exocyst complex component 1	0.951636232	1.15E-10
LNC_005330	XLOC_068435	--	Novel_lncRNA	XM_005695335.3	102191183	LGMN	legumain	0.953195021	8.64E-11
LNC_005330	XLOC_068435	--	Novel_lncRNA	XM_018054119.1	102186125	LGALS3	galectin 3	0.975932583	2.36E-13
LNC_005330	XLOC_068435	--	Novel_lncRNA	XM_005675120.3	102188711	IL1RAP	interleukin 1 receptor accessory protein	0.966347053	4.65E-12
LNC_005330	XLOC_068435	--	Novel_lncRNA	XM_018059530.1	102178091	ADM	adrenomedullin	0.953229152	8.58E-11
LNC_005330	XLOC_068435	--	Novel_lncRNA	XM_005681611.3	102170682	SCFD2	sec1 family domain containing 2	0.95946034	2.42E-11
LNC_005330	XLOC_068435	--	Novel_lncRNA	XM_018054685.1	106503627	RSG1	REM2 and RAB like small GTPase 1	0.952579498	9.69E-11
LNC_005330	XLOC_068435	--	Novel_lncRNA	XM_005698188.3	102190575	ANKRD22	ankyrin repeat domain 22	-0.975464392	2.80E-13
LNC_005330	XLOC_068435	--	Novel_lncRNA	XM_018045545.1	102179380	LOC102179380	medium-chain specific acyl-CoA dehydrogenase%2C mitochondrial	0.963423639	9.74E-12
LNC_005330	XLOC_068435	--	Novel_lncRNA	XM_005701415.3	102173932	LOC102173932	interferon-activable protein 203	0.969991623	1.68E-12
LNC_005330	XLOC_068435	--	Novel_lncRNA	XM_005700539.3	102188754	SPRY3	sprouty RTK signaling antagonist 3	0.983021612	1.05E-14
LNC_005330	XLOC_068435	--	Novel_lncRNA	XM_018040919.1	102186732	DECR2	2%2C4-dienoyl-CoA reductase 2%2C peroxisomal	0.97062333	1.39E-12
LNC_005330	XLOC_068435	--	Novel_lncRNA	XM_018043203.1	102177413	SLC15A3	solute carrier family 15 member 3	0.964939901	6.69E-12
LNC_005330	XLOC_068435	--	Novel_lncRNA	XM_005686729.3	102172070	TGOLN2	trans-golgi network protein 2	0.954793778	6.35E-11
LNC_005330	XLOC_068435	--	Novel_lncRNA	XM_018061862.1	102181998	STEAP3	STEAP3 metalloreductase	0.956213295	4.79E-11
LNC_005330	XLOC_068435	--	Novel_lncRNA	XM_005687422.2	102176617	FAM216B	family with sequence similarity 216 member B	0.967816054	3.13E-12
LNC_005330	XLOC_068435	--	Novel_lncRNA	XM_018038312.1	106503435	COL7A1	collagen type VII alpha 1 chain	0.953419647	8.28E-11
LNC_005330	XLOC_068435	--	Novel_lncRNA	XM_005677348.3	102177016	GLMP	glycosylated lysosomal membrane protein	0.961472921	1.54E-11
LNC_005330	XLOC_068435	--	Novel_lncRNA	XM_018044460.1	108634527	CRIP1	cysteine rich protein 1	0.974563329	3.86E-13
LNC_005330	XLOC_068435	--	Novel_lncRNA	XM_018051048.1	102188762	PDE4A	phosphodiesterase 4A	0.950426604	1.43E-10
LNC_005330	XLOC_068435	--	Novel_lncRNA	XM_018049159.1	102187113	TMA16	translation machinery associated 16 homolog	-0.975994146	2.31E-13
LNC_005330	XLOC_068435	--	Novel_lncRNA	XM_018038247.1	102185045	OXSR1	oxidative stress responsive 1	-0.95864185	2.89E-11
LNC_005330	XLOC_068435	--	Novel_lncRNA	XM_018056750.1	102180233	ITM2B	integral membrane protein 2B	0.979428547	5.82E-14
LNC_005330	XLOC_068435	--	Novel_lncRNA	XM_013964718.2	102181854	LOC102181854	platelet factor 4	0.962252328	1.29E-11
LNC_005330	XLOC_068435	--	Novel_lncRNA	XM_005690632.3	102172832	GORAB	golgin%2C RAB6 interacting	0.961892741	1.40E-11
LNC_005330	XLOC_068435	--	Novel_lncRNA	XM_013965862.2	102189864	CCDC25	coiled-coil domain containing 25	0.960924601	1.75E-11
LNC_005330	XLOC_068435	--	Novel_lncRNA	NM_001314346.1	102171387	PID1	phosphotyrosine interaction domain containing 1	0.982231658	1.57E-14
LNC_005330	XLOC_068435	--	Novel_lncRNA	XM_005681627.3	102174007	PDGFRA	platelet derived growth factor receptor alpha	0.966386717	4.60E-12
LNC_005330	XLOC_068435	--	Novel_lncRNA	XM_018045752.1	102169722	TGFBR3	transforming growth factor beta receptor 3	0.969065489	2.20E-12
LNC_005330	XLOC_068435	--	Novel_lncRNA	XM_018057726.1	102172735	NECAB3	N-terminal EF-hand calcium binding protein 3	0.96694246	3.97E-12
LNC_005330	XLOC_068435	--	Novel_lncRNA	XM_005690372.3	102183894	PRELP	proline and arginine rich end leucine rich repeat protein	0.977727572	1.18E-13
LNC_005330	XLOC_068435	--	Novel_lncRNA	XM_018047881.1	102187028	SLC48A1	solute carrier family 48 member 1	0.968313456	2.73E-12
LNC_005330	XLOC_068435	--	Novel_lncRNA	XM_018050731.1	102180805	KCNJ15	potassium voltage-gated channel subfamily J member 15	0.983147192	9.80E-15
LNC_005330	XLOC_068435	--	Novel_lncRNA	XM_005676275.3	102187901	GYPC	glycophorin C (Gerbich blood group)	-0.956354072	4.66E-11
LNC_005330	XLOC_068435	--	Novel_lncRNA	XM_018048397.1	102174636	SOX5	SRY-box 5	0.966803252	4.12E-12
LNC_005330	XLOC_068435	--	Novel_lncRNA	XM_018053972.1	102183880	LTBP2	latent transforming growth factor beta binding protein 2	0.970066577	1.64E-12
LNC_005330	XLOC_068435	--	Novel_lncRNA	XM_018065617.1	102176832	INPP1	inositol polyphosphate-1-phosphatase	0.958406408	3.04E-11
LNC_005330	XLOC_068435	--	Novel_lncRNA	XM_018045539.1	106501957	SLC44A5	solute carrier family 44 member 5	0.968240066	2.78E-12
LNC_005330	XLOC_068435	--	Novel_lncRNA	XM_018064111.1	102183538	DYNLL2	dynein light chain LC8-type 2	0.96459126	7.31E-12
LNC_005330	XLOC_068435	--	Novel_lncRNA	XM_018046568.1	108635647	LOC108635647	basic proline-rich protein-like	0.953200072	8.63E-11
LNC_005330	XLOC_068435	--	Novel_lncRNA	XM_018050394.1	102172259	ZCCHC10	zinc finger CCHC-type containing 10	-0.954666983	6.51E-11
LNC_005330	XLOC_068435	--	Novel_lncRNA	XM_018052595.1	106502450	GNG10	G protein subunit gamma 10	-0.970345188	1.51E-12
LNC_005330	XLOC_068435	--	Novel_lncRNA	XM_018044035.1	108634360	LOC108634360	amine oxidase [flavin-containing] A-like	0.976292006	2.06E-13
LNC_005330	XLOC_068435	--	Novel_lncRNA	XM_018048702.1	102177420	IL17RA	interleukin 17 receptor A	0.956455505	4.56E-11
LNC_005330	XLOC_068435	--	Novel_lncRNA	XM_018046273.1	102181739	ARHGEF2	Rho/Rac guanine nucleotide exchange factor 2	-0.977429551	1.33E-13
LNC_005330	XLOC_068435	--	Novel_lncRNA	XM_018043423.1	102176019	SLC36A4	solute carrier family 36 member 4	0.955969988	5.03E-11
LNC_005330	XLOC_068435	--	Novel_lncRNA	XM_018057224.1	102187781	DSTN	destrin%2C actin depolymerizing factor	-0.9525494	9.75E-11
LNC_005330	XLOC_068435	--	Novel_lncRNA	XM_005683859.3	102183147	HRCT1	histidine rich carboxyl terminus 1	0.956637635	4.40E-11
LNC_005330	XLOC_068435	--	Novel_lncRNA	XM_005698535.3	102190578	GRK5	G protein-coupled receptor kinase 5	0.959531805	2.39E-11
LNC_005330	XLOC_068435	--	Novel_lncRNA	XM_018051873.1	102189585	SCARA5	scavenger receptor class A member 5	0.976536761	1.88E-13
LNC_005330	XLOC_068435	--	Novel_lncRNA	XM_005701085.3	102187665	LOC102187665	40S ribosomal protein S4%2C X isoform	-0.952422711	9.98E-11
LNC_005330	XLOC_068435	--	Novel_lncRNA	XM_018040866.1	102190375	CARD11	caspase recruitment domain family member 11	0.984460097	4.74E-15
LNC_005330	XLOC_068435	--	Novel_lncRNA	XM_005680308.3	102180571	STAT6	signal transducer and activator of transcription 6	0.956383994	4.63E-11
LNC_005330	XLOC_068435	--	Novel_lncRNA	XM_005697831.3	102183752	GAL3ST4	galactose-3-O-sulfotransferase 4	0.961184955	1.65E-11
LNC_005330	XLOC_068435	--	Novel_lncRNA	XM_018067074.1	102177669	GORASP1	golgi reassembly stacking protein 1	0.96786825	3.09E-12
LNC_005330	XLOC_068435	--	Novel_lncRNA	XM_018066106.1	102171657	FES	FES proto-oncogene%2C tyrosine kinase	0.961219988	1.64E-11
LNC_005330	XLOC_068435	--	Novel_lncRNA	XM_018053555.1	102178450	GRAMD2	GRAM domain containing 2	0.962327692	1.27E-11
LNC_005330	XLOC_068435	--	Novel_lncRNA	XM_005686652.3	102174036	LOC102174036	sulfotransferase 1C4	0.95602587	4.98E-11
LNC_005330	XLOC_068435	--	Novel_lncRNA	XM_018049647.1	102174821	TMEM150C	transmembrane protein 150C	0.953112446	8.77E-11
LNC_005330	XLOC_068435	--	Novel_lncRNA	XM_018058024.1	102173762	FAM65C	family with sequence similarity 65 member C	0.956419865	4.60E-11
LNC_005330	XLOC_068435	--	Novel_lncRNA	XM_005689361.3	102170620	MMP1	matrix metallopeptidase 1	0.956966323	4.11E-11
LNC_005330	XLOC_068435	--	Novel_lncRNA	XM_005690990.2	102178930	PLA2G4A	phospholipase A2 group IVA	0.972755367	7.12E-13
LNC_005330	XLOC_068435	--	Novel_lncRNA	XM_005696592.3	102183740	C23H6orf47	chromosome 23 C6orf47 homolog	0.954502271	6.72E-11
LNC_005330	XLOC_068435	--	Novel_lncRNA	XM_018056877.1	108637361	ZNF217	zinc finger protein 217	0.97772631	1.18E-13
LNC_005330	XLOC_068435	--	Novel_lncRNA	XM_018057619.1	102175694	NPEPL1	aminopeptidase-like 1	0.957383877	3.77E-11
LNC_005330	XLOC_068435	--	Novel_lncRNA	XM_005680287.3	102176101	INHBE	inhibin beta E subunit	-0.959063101	2.64E-11
LNC_005330	XLOC_068435	--	Novel_lncRNA	XM_005698706.3	102175551	TRAPPC11	trafficking protein particle complex 11	0.954424905	6.83E-11
LNC_005330	XLOC_068435	--	Novel_lncRNA	XM_005687031.3	102189873	ID2	inhibitor of DNA binding 2%2C HLH protein	0.985562201	2.46E-15
LNC_005330	XLOC_068435	--	Novel_lncRNA	XM_018065315.1	102171371	MRC2	mannose receptor C type 2	0.964721749	7.07E-12
LNC_005330	XLOC_068435	--	Novel_lncRNA	XM_005686701.3	102188868	LOC102188868	charged multivesicular body protein 3	-0.959554254	2.37E-11
LNC_005330	XLOC_068435	--	Novel_lncRNA	XM_018066194.1	102191376	ADAMTSL3	ADAMTS like 3	0.962311325	1.27E-11
LNC_005330	XLOC_068435	--	Novel_lncRNA	XM_013971883.2	102170727	ABHD15	abhydrolase domain containing 15	0.980428445	3.73E-14
LNC_005330	XLOC_068435	--	Novel_lncRNA	XM_018061609.1	102170347	FHDC1	FH2 domain containing 1	0.96760484	3.32E-12
LNC_005330	XLOC_068435	--	Novel_lncRNA	XM_005696284.3	102184955	GLO1	glyoxalase I	-0.979254304	6.27E-14
LNC_005330	XLOC_068435	--	Novel_lncRNA	XM_018061736.1	108637952	LOC108637952	phosphatidylethanolamine-binding protein 1	0.975008666	3.30E-13
LNC_005330	XLOC_068435	--	Novel_lncRNA	XM_018048890.1	102175933	PRR5	proline rich 5	-0.959869517	2.22E-11
LNC_005330	XLOC_068435	--	Novel_lncRNA	XM_005689454.3	102176146	BCO2	beta-carotene oxygenase 2	0.978376737	9.08E-14
LNC_005330	XLOC_068435	--	Novel_lncRNA	XM_013975632.2	102175186	C28H10orf54	chromosome 28 C10orf54 homolog	0.956336613	4.67E-11
LNC_005330	XLOC_068435	--	Novel_lncRNA	XM_005694151.3	102173603	ATP5H	ATP synthase%2C H+ transporting%2C mitochondrial Fo complex subunit D	-0.952263888	1.03E-10
LNC_005330	XLOC_068435	--	Novel_lncRNA	XM_018065718.1	102181207	NDUFS6	NADH:ubiquinone oxidoreductase subunit S6	-0.965986108	5.12E-12
LNC_005330	XLOC_068435	--	Novel_lncRNA	XM_018044222.1	102171312	IL13RA1	interleukin 13 receptor subunit alpha 1	0.972512457	7.70E-13
LNC_005330	XLOC_068435	--	Novel_lncRNA	XM_018052931.1	100860863	ME1	malic enzyme 1	0.96485717	6.83E-12
LNC_005330	XLOC_068435	--	Novel_lncRNA	XM_005683032.3	102174203	PFDN1	prefoldin subunit 1	-0.967092416	3.81E-12
LNC_005330	XLOC_068435	--	Novel_lncRNA	XM_005689690.3	102176346	RNF141	ring finger protein 141	-0.957463496	3.71E-11
LNC_005330	XLOC_068435	--	Novel_lncRNA	XM_018047833.1	102176731	EIF5A2	eukaryotic translation initiation factor 5A2	0.965776861	5.40E-12
LNC_005330	XLOC_068435	--	Novel_lncRNA	XM_018051651.1	102169281	ATP8B3	ATPase phospholipid transporting 8B3	0.953013864	8.93E-11
LNC_005330	XLOC_068435	--	Novel_lncRNA	XM_018053117.1	102181213	PRDM1	PR/SET domain 1	0.963372115	9.87E-12
LNC_005330	XLOC_068435	--	Novel_lncRNA	XM_013966440.2	102186017	SMPD2	sphingomyelin phosphodiesterase 2	0.952895531	9.14E-11
LNC_005330	XLOC_068435	--	Novel_lncRNA	XM_018062906.1	102183591	VSIG10L	V-set and immunoglobulin domain containing 10 like	0.953056906	8.86E-11
LNC_005330	XLOC_068435	--	Novel_lncRNA	XM_018042298.1	102169556	CXCL12	C-X-C motif chemokine ligand 12	0.969136993	2.16E-12
LNC_005330	XLOC_068435	--	Novel_lncRNA	XM_005684479.2	100860772	RSPO3	R-spondin 3	0.985999468	1.87E-15
LNC_005330	XLOC_068435	--	Novel_lncRNA	XM_018058393.1	102183527	GDAP1	ganglioside induced differentiation associated protein 1	-0.951689389	1.14E-10
LNC_005330	XLOC_068435	--	Novel_lncRNA	XM_005695084.3	102179986	TBC1D2B	TBC1 domain family member 2B	0.967592438	3.33E-12
LNC_005330	XLOC_068435	--	Novel_lncRNA	XM_018056875.1	102190973	SNX21	sorting nexin family member 21	-0.974715442	3.66E-13
LNC_005330	XLOC_068435	--	Novel_lncRNA	XM_018055614.1	102186169	E2F2	E2F transcription factor 2	-0.958031915	3.29E-11
LNC_005330	XLOC_068435	--	Novel_lncRNA	XM_005679177.3	102186655	DOCK4	dedicator of cytokinesis 4	0.974002511	4.69E-13
LNC_005330	XLOC_068435	--	Novel_lncRNA	XM_018047352.1	102188109	AHR	aryl hydrocarbon receptor	0.990499992	5.78E-17
LNC_005330	XLOC_068435	--	Novel_lncRNA	XM_005683699.3	102180940	RCL1	RNA terminal phosphate cyclase like 1	0.959438053	2.44E-11
LNC_005330	XLOC_068435	--	Novel_lncRNA	XM_018061805.1	102183092	KIAA0513	KIAA0513 ortholog	0.950610585	1.39E-10
LNC_005330	XLOC_068435	--	Novel_lncRNA	XM_018065720.1	102180080	DUSP1	dual specificity phosphatase 1	0.959113456	2.61E-11
LNC_005330	XLOC_068435	--	Novel_lncRNA	XM_018055186.1	102169016	PRKCE	protein kinase C epsilon	0.960127705	2.09E-11
LNC_005330	XLOC_068435	--	Novel_lncRNA	XM_018043999.1	108634352	LOC108634352	vegetative cell wall protein gp1-like	0.95304106	8.89E-11
LNC_005330	XLOC_068435	--	Novel_lncRNA	XM_005700717.3	102179461	YIPF6	Yip1 domain family member 6	0.959164191	2.59E-11
LNC_005330	XLOC_068435	--	Novel_lncRNA	XM_018047837.1	102175924	SPATS2	spermatogenesis associated serine rich 2	-0.975730255	2.54E-13
LNC_005330	XLOC_068435	--	Novel_lncRNA	XM_005679432.3	102172121	SND1	staphylococcal nuclease and tudor domain containing 1	0.956371939	4.64E-11
LNC_005330	XLOC_068435	--	Novel_lncRNA	XM_005687126.3	102182415	PSMB7	proteasome subunit beta 7	-0.963752892	8.99E-12
LNC_005330	XLOC_068435	--	Novel_lncRNA	XM_018054193.1	102175688	TNFAIP8L3	TNF alpha induced protein 8 like 3	0.95246202	9.90E-11
LNC_005330	XLOC_068435	--	Novel_lncRNA	XM_018053038.1	102174473	DSE	dermatan sulfate epimerase	0.961255326	1.62E-11
LNC_005330	XLOC_068435	--	Novel_lncRNA	XM_005678934.3	102186081	GNG11	G protein subunit gamma 11	0.961147442	1.66E-11
LNC_005330	XLOC_068435	--	Novel_lncRNA	XM_013973342.2	102182351	EPM2AIP1	EPM2A interacting protein 1	0.977345127	1.38E-13
LNC_005330	XLOC_068435	--	Novel_lncRNA	XM_018040103.1	102170931	PKD1	polycystin 1%2C transient receptor potential channel interacting	0.9762632	2.08E-13
LNC_005330	XLOC_068435	--	Novel_lncRNA	XM_018054837.1	102168874	LOC102168874	neuroblastoma suppressor of tumorigenicity 1	0.963258669	1.01E-11
LNC_005330	XLOC_068435	--	Novel_lncRNA	XM_005693003.3	102172930	AURKC	aurora kinase C	0.959243744	2.54E-11
LNC_005330	XLOC_068435	--	Novel_lncRNA	XM_005678918.3	102180452	SAMD9	sterile alpha motif domain containing 9	0.9500429	1.53E-10
LNC_005330	XLOC_068435	--	Novel_lncRNA	XM_005686935.3	102189046	HADHA	hydroxyacyl-CoA dehydrogenase/3-ketoacyl-CoA thiolase/enoyl-CoA hydratase (trifunctional protein)%2C alpha subunit	0.95830829	3.11E-11
LNC_005330	XLOC_068435	--	Novel_lncRNA	XM_018053755.1	108636851	LOC108636851	uncharacterized LOC108636851	0.978169523	9.88E-14
LNC_005330	XLOC_068435	--	Novel_lncRNA	XM_018047942.1	102190022	CPNE8	copine 8	0.952813931	9.28E-11
LNC_005330	XLOC_068435	--	Novel_lncRNA	XM_005696562.3	102176085	C2	complement C2	0.986247564	1.59E-15
LNC_005330	XLOC_068435	--	Novel_lncRNA	XM_005700757.3	102169086	PRAF2	PRA1 domain family member 2	0.95493179	6.18E-11
LNC_005330	XLOC_068435	--	Novel_lncRNA	XM_018048540.1	102186466	LOC102186466	complement C1r subcomponent-like protein	0.972085025	8.83E-13
LNC_005330	XLOC_068435	--	Novel_lncRNA	XM_005683179.3	102188039	DCTN4	dynactin subunit 4	0.963507266	9.55E-12
LNC_005330	XLOC_068435	--	Novel_lncRNA	XM_018039935.1	102187016	ALDOA	aldolase%2C fructose-bisphosphate A	0.981321041	2.46E-14
LNC_005330	XLOC_068435	--	Novel_lncRNA	XM_005674665.3	102170632	ATP5O	ATP synthase%2C H+ transporting%2C mitochondrial F1 complex%2C O subunit	-0.96644719	4.53E-12
LNC_005330	XLOC_068435	--	Novel_lncRNA	XM_018057282.1	102185099	ACSS1	acyl-CoA synthetase short-chain family member 1	0.95984181	2.23E-11
LNC_005330	XLOC_068435	--	Novel_lncRNA	XM_005679305.3	102178423	STEAP2	STEAP2 metalloreductase	-0.96193084	1.39E-11
LNC_005330	XLOC_068435	--	Novel_lncRNA	XM_018038775.1	100861005	SLC29A1	solute carrier family 29 member 1 (Augustine blood group)	-0.975893569	2.39E-13
LNC_005330	XLOC_068435	--	Novel_lncRNA	XM_018055606.1	102182646	ASAP3	ArfGAP with SH3 domain%2C ankyrin repeat and PH domain 3	0.983024441	1.05E-14
LNC_005330	XLOC_068435	--	Novel_lncRNA	XM_005679153.3	102180281	WNT2	Wnt family member 2	0.95198514	1.08E-10
LNC_005330	XLOC_068435	--	Novel_lncRNA	XM_018042612.1	102173813	TMEM26	transmembrane protein 26	0.96453943	7.40E-12
LNC_005330	XLOC_068435	--	Novel_lncRNA	XM_018043094.1	102170857	EFEMP2	EGF containing fibulin like extracellular matrix protein 2	0.960976427	1.73E-11
LNC_005330	XLOC_068435	--	Novel_lncRNA	XM_018046433.1	102174989	ALDH9A1	aldehyde dehydrogenase 9 family member A1	0.959887112	2.21E-11
LNC_005330	XLOC_068435	--	Novel_lncRNA	XM_005684235.3	102168827	AUH	AU RNA binding methylglutaconyl-CoA hydratase	0.961648093	1.48E-11
LNC_005330	XLOC_068435	--	Novel_lncRNA	XM_005700339.3	102189841	LAMP2	lysosomal associated membrane protein 2	0.955587183	5.43E-11
LNC_005330	XLOC_068435	--	Novel_lncRNA	XM_018053486.1	102179674	THBS2	thrombospondin 2	0.984769945	3.96E-15
LNC_005330	XLOC_068435	--	Novel_lncRNA	XM_018042300.1	102169556	CXCL12	C-X-C motif chemokine ligand 12	0.976157202	2.17E-13
LNC_005330	XLOC_068435	--	Novel_lncRNA	XM_005680217.2	102180191	WIF1	WNT inhibitory factor 1	0.97498683	3.32E-13
LNC_005330	XLOC_068435	--	Novel_lncRNA	XM_005680065.3	102171575	IRAK4	interleukin 1 receptor associated kinase 4	0.97314896	6.25E-13
LNC_005330	XLOC_068435	--	Novel_lncRNA	XM_018046435.1	102191568	UCK2	uridine-cytidine kinase 2	0.971949481	9.22E-13
LNC_005330	XLOC_068435	--	Novel_lncRNA	XM_018064308.1	102187622	ALDOC	aldolase%2C fructose-bisphosphate C	0.963574334	9.39E-12
LNC_005330	XLOC_068435	--	Novel_lncRNA	XM_018041736.1	102170849	CFAP58	cilia and flagella associated protein 58	0.966336542	4.67E-12
LNC_005330	XLOC_068435	--	Novel_lncRNA	XM_018054470.1	102169107	GPR176	G protein-coupled receptor 176	0.960264057	2.03E-11
LNC_005330	XLOC_068435	--	Novel_lncRNA	XM_018057155.1	102182515	VIM	vimentin	0.962632153	1.18E-11
LNC_005330	XLOC_068435	--	Novel_lncRNA	XM_018057280.1	102183155	NAPB	NSF attachment protein beta	0.981002958	2.86E-14
LNC_005330	XLOC_068435	--	Novel_lncRNA	XM_018059896.1	102170893	MMP3	matrix metallopeptidase 3	0.970575063	1.41E-12
LNC_005330	XLOC_068435	--	Novel_lncRNA	XM_005701148.3	102183225	RRAGB	Ras related GTP binding B	-0.953368428	8.36E-11
LNC_005330	XLOC_068435	--	Novel_lncRNA	XM_018057435.1	102186410	CPXM1	carboxypeptidase X%2C M14 family member 1	0.992854278	4.50E-18
LNC_005330	XLOC_068435	--	Novel_lncRNA	XM_018054478.1	102168545	SPRED1	sprouty related EVH1 domain containing 1	0.968867201	2.33E-12
LNC_005330	XLOC_068435	--	Novel_lncRNA	XM_005687509.3	102176336	SPG20	spastic paraplegia 20 (Troyer syndrome)	-0.951736121	1.13E-10
LNC_005330	XLOC_068435	--	Novel_lncRNA	XM_005689515.3	102168558	ATP5L	ATP synthase%2C H+ transporting%2C mitochondrial Fo complex subunit G	-0.960068045	2.12E-11
LNC_005330	XLOC_068435	--	Novel_lncRNA	XM_018048181.1	102176304	PMCH	pro-melanin concentrating hormone	0.950034439	1.54E-10
LNC_005330	XLOC_068435	--	Novel_lncRNA	XM_005688330.3	102173481	PSMF1	proteasome inhibitor subunit 1	0.960863098	1.77E-11
LNC_005330	XLOC_068435	--	Novel_lncRNA	XM_018052701.1	102173507	CBR3	carbonyl reductase 3	0.96090496	1.76E-11
LNC_005330	XLOC_068435	--	Novel_lncRNA	XM_005675363.2	102187168	BCHE	butyrylcholinesterase	-0.952675419	9.52E-11
LNC_005330	XLOC_068435	--	Novel_lncRNA	XM_018064408.1	106503196	HIC1	hypermethylated in cancer 1	0.97987106	4.79E-14
LNC_011039	XLOC_135453	--	Novel_lncRNA	XM_018056658.1	102176336	SPG20	spastic paraplegia 20 (Troyer syndrome)	-0.964860909	6.83E-12
LNC_011039	XLOC_135453	--	Novel_lncRNA	XM_018052022.1	102180670	JAK2	Janus kinase 2	0.954767474	6.39E-11
LNC_011039	XLOC_135453	--	Novel_lncRNA	XM_018041487.1	102189183	ATRNL1	attractin like 1	0.965293659	6.12E-12
LNC_011039	XLOC_135453	--	Novel_lncRNA	XM_013964480.2	102172699	NPNT	nephronectin	-0.964131414	8.19E-12
LNC_011039	XLOC_135453	--	Novel_lncRNA	XM_005687665.3	102182606	LMO7	LIM domain 7	-0.970956204	1.26E-12
LNC_011039	XLOC_135453	--	Novel_lncRNA	XM_018042498.1	102190104	VSTM4	V-set and transmembrane domain containing 4	0.966420951	4.56E-12
LNC_011039	XLOC_135453	--	Novel_lncRNA	XM_005675936.3	102180353	ATP5G3	ATP synthase%2C H+ transporting%2C mitochondrial Fo complex subunit C3 (subunit 9)	-0.955025937	6.07E-11
LNC_011039	XLOC_135453	--	Novel_lncRNA	XM_018050110.1	102178171	NIPAL4	NIPA like domain containing 4	-0.959920075	2.19E-11
LNC_011039	XLOC_135453	--	Novel_lncRNA	XM_005680172.3	102190022	CPNE8	copine 8	0.956693419	4.35E-11
LNC_011039	XLOC_135453	--	Novel_lncRNA	XM_005678201.2	102175641	NEXN	nexilin F-actin binding protein	-0.955445951	5.59E-11
LNC_011039	XLOC_135453	--	Novel_lncRNA	XM_013976686.2	102171962	FRMPD4	FERM and PDZ domain containing 4	-0.960861936	1.78E-11
LNC_011039	XLOC_135453	--	Novel_lncRNA	XM_013974816.2	102174355	LOC102174355	beta-glucuronidase	0.954169842	7.17E-11
LNC_011039	XLOC_135453	--	Novel_lncRNA	XM_005697319.2	102181826	LOC102181826	serpin B10	0.950969509	1.30E-10
LNC_011039	XLOC_135453	--	Novel_lncRNA	XM_005693703.3	102168939	CALCOCO2	calcium binding and coiled-coil domain 2	0.952632184	9.60E-11
LNC_011039	XLOC_135453	--	Novel_lncRNA	XM_018046375.1	102185324	PEA15	phosphoprotein enriched in astrocytes 15	-0.968294189	2.74E-12
LNC_011039	XLOC_135453	--	Novel_lncRNA	XM_018040220.1	102170108	ARPC1B	actin related protein 2/3 complex subunit 1B	0.955063358	6.03E-11
LNC_011039	XLOC_135453	--	Novel_lncRNA	XM_018057147.1	102181695	ITGA8	integrin subunit alpha 8	-0.958446614	3.02E-11
LNC_011039	XLOC_135453	--	Novel_lncRNA	XM_018057733.1	102173861	RALY	RALY heterogeneous nuclear ribonucleoprotein	-0.956021218	4.98E-11
LNC_011039	XLOC_135453	--	Novel_lncRNA	XM_005685953.3	102182314	RHOJ	ras homolog family member J	-0.96844165	2.63E-12
LNC_011039	XLOC_135453	--	Novel_lncRNA	XM_005698882.3	102185060	C27H8orf4	chromosome 27 C8orf4 homolog	0.952667807	9.53E-11
LNC_011039	XLOC_135453	--	Novel_lncRNA	XM_018055584.1	102172817	UBXN2A	UBX domain protein 2A	-0.980994657	2.87E-14
LNC_011039	XLOC_135453	--	Novel_lncRNA	XM_018043745.1	102180751	CD99	CD99 molecule	0.95016232	1.50E-10
LNC_011039	XLOC_135453	--	Novel_lncRNA	XM_013965996.2	102188590	PRUNE2	prune homolog 2	-0.955975596	5.03E-11
LNC_011039	XLOC_135453	--	Novel_lncRNA	XM_018055135.1	102184252	LOC102184252	cytochrome P450 1B1	0.961036829	1.71E-11
LNC_011039	XLOC_135453	--	Novel_lncRNA	XM_018039980.1	100861059	MCRIP2	MAPK regulated corepressor interacting protein 2	-0.956307273	4.70E-11
LNC_011039	XLOC_135453	--	Novel_lncRNA	XM_005696784.3	102169437	ALDH5A1	aldehyde dehydrogenase 5 family member A1	-0.952118396	1.06E-10
LNC_011039	XLOC_135453	--	Novel_lncRNA	XM_018045412.1	108635143	LOC108635143	serpin B6-like	0.973943019	4.79E-13
LNC_011039	XLOC_135453	--	Novel_lncRNA	XM_018059408.1	102178924	INPPL1	inositol polyphosphate phosphatase like 1	-0.954062002	7.32E-11
LNC_011039	XLOC_135453	--	Novel_lncRNA	XM_018055010.1	106503579	CAMK2N1	calcium/calmodulin dependent protein kinase II inhibitor 1	-0.969351619	2.03E-12
LNC_011039	XLOC_135453	--	Novel_lncRNA	XM_018043938.1	102182860	SRPX	sushi repeat containing protein%2C X-linked	0.980512638	3.59E-14
LNC_011039	XLOC_135453	--	Novel_lncRNA	XM_018043480.1	102172517	C29H11orf68	chromosome 29 C11orf68 homolog	0.971640322	1.02E-12
LNC_011039	XLOC_135453	--	Novel_lncRNA	XM_018061419.1	102174416	STX2	syntaxin 2	0.954025196	7.37E-11
LNC_011039	XLOC_135453	--	Novel_lncRNA	XM_018065522.1	102172761	ITGA1	integrin subunit alpha 1	0.964493482	7.49E-12
LNC_011039	XLOC_135453	--	Novel_lncRNA	XM_005698620.3	102190850	EMX2	empty spiracles homeobox 2	0.981812367	1.94E-14
LNC_011039	XLOC_135453	--	Novel_lncRNA	XM_005681121.3	102169464	CCDC134	coiled-coil domain containing 134	-0.966347795	4.65E-12
LNC_011039	XLOC_135453	--	Novel_lncRNA	XM_018065798.1	102183639	AHRR	aryl-hydrocarbon receptor repressor	0.958520457	2.97E-11
LNC_011039	XLOC_135453	--	Novel_lncRNA	XM_005675968.3	102187993	DYNC1I2	dynein cytoplasmic 1 intermediate chain 2	-0.954641558	6.54E-11
LNC_011039	XLOC_135453	--	Novel_lncRNA	XM_018056364.1	102171079	COL4A1	collagen type IV alpha 1 chain	-0.965361698	6.01E-12
LNC_011039	XLOC_135453	--	Novel_lncRNA	XM_018061421.1	102175975	ADGRD1	adhesion G protein-coupled receptor D1	0.977289249	1.41E-13
LNC_011039	XLOC_135453	--	Novel_lncRNA	XM_005688843.2	102185194	FAM49B	family with sequence similarity 49 member B	-0.961482292	1.54E-11
LNC_011039	XLOC_135453	--	Novel_lncRNA	NM_001314163.1	102170638	CTSH	cathepsin H	0.951805791	1.12E-10
LNC_011039	XLOC_135453	--	Novel_lncRNA	XM_005691309.3	102168934	PDGFC	platelet derived growth factor C	-0.950178341	1.50E-10
LNC_011039	XLOC_135453	--	Novel_lncRNA	XM_018057275.1	102182609	THBD	thrombomodulin	0.959829635	2.24E-11
LNC_011039	XLOC_135453	--	Novel_lncRNA	XM_005681517.3	102170403	RPL9	ribosomal protein L9	-0.965648398	5.58E-12
LNC_011039	XLOC_135453	--	Novel_lncRNA	XM_005674804.3	102191271	PROS1	protein S (alpha)	0.966253881	4.77E-12
LNC_011039	XLOC_135453	--	Novel_lncRNA	XM_018062063.1	102168287	MMP15	matrix metallopeptidase 15	-0.950440563	1.43E-10
LNC_011039	XLOC_135453	--	Novel_lncRNA	XM_018040107.1	102170376	NTHL1	nth like DNA glycosylase 1	0.954564832	6.64E-11
LNC_011039	XLOC_135453	--	Novel_lncRNA	XM_013976035.2	102188564	STIP1	stress induced phosphoprotein 1	-0.972388142	8.02E-13
LNC_011039	XLOC_135453	--	Novel_lncRNA	XM_018059937.1	102177357	SPATA17	spermatogenesis associated 17	0.963787004	8.92E-12
LNC_011039	XLOC_135453	--	Novel_lncRNA	XM_018047739.1	102186663	ACVRL1	activin A receptor like type 1	0.960419008	1.96E-11
LNC_011039	XLOC_135453	--	Novel_lncRNA	XM_018056765.1	102179959	SLC25A30	solute carrier family 25 member 30	-0.952933196	9.07E-11
LNC_011039	XLOC_135453	--	Novel_lncRNA	XM_018058933.1	102191717	LOC102191717	uncharacterized LOC102191717	0.964111189	8.23E-12
LNC_011039	XLOC_135453	--	Novel_lncRNA	XM_018052596.1	106502450	GNG10	G protein subunit gamma 10	-0.964561695	7.36E-12
LNC_011039	XLOC_135453	--	Novel_lncRNA	XM_018055704.1	102189966	SOX11	SRY-box 11	-0.965509324	5.79E-12
LNC_011039	XLOC_135453	--	Novel_lncRNA	XM_005682686.3	102185458	MEGF10	multiple EGF like domains 10	-0.954957606	6.15E-11
LNC_011039	XLOC_135453	--	Novel_lncRNA	XM_018053392.1	102168351	TIAM2	T-cell lymphoma invasion and metastasis 2	-0.965110643	6.41E-12
LNC_011039	XLOC_135453	--	Novel_lncRNA	XM_018047352.1	102188109	AHR	aryl hydrocarbon receptor	0.961562844	1.51E-11
LNC_011039	XLOC_135453	--	Novel_lncRNA	XM_018066918.1	102186913	PCBP4	poly(rC) binding protein 4	-0.970988929	1.24E-12
LNC_011039	XLOC_135453	--	Novel_lncRNA	XM_018050730.1	102189116	LOC102189116	prolyl 4-hydroxylase subunit alpha-2	0.950252634	1.48E-10
LNC_011039	XLOC_135453	--	Novel_lncRNA	XM_018066508.1	108638530	MESDC1	mesoderm development candidate 1	0.965598644	5.66E-12
LNC_011039	XLOC_135453	--	Novel_lncRNA	XM_018049197.1	102175934	CAMK2D	calcium/calmodulin dependent protein kinase II delta	-0.950188147	1.50E-10
LNC_011039	XLOC_135453	--	Novel_lncRNA	XM_005681792.3	102188573	SCARB2	scavenger receptor class B member 2	-0.970795758	1.32E-12
LNC_011039	XLOC_135453	--	Novel_lncRNA	NM_001285574.1	100860955	TLR4	toll like receptor 4	0.955465882	5.57E-11
LNC_011039	XLOC_135453	--	Novel_lncRNA	XM_018054172.1	102180397	FBN1	fibrillin 1	0.978048592	1.04E-13
LNC_011039	XLOC_135453	--	Novel_lncRNA	XM_018042612.1	102173813	TMEM26	transmembrane protein 26	0.969636038	1.87E-12
LNC_011039	XLOC_135453	--	Novel_lncRNA	XM_005690471.3	102174498	ESRRG	estrogen related receptor gamma	0.955127113	5.95E-11
LNC_011039	XLOC_135453	--	Novel_lncRNA	XM_013970805.2	102187517	MN1	MN1 proto-oncogene%2C transcriptional regulator	-0.958336676	3.09E-11
LNC_011039	XLOC_135453	--	Novel_lncRNA	XM_018045398.1	102174197	LOC102174197	xaa-Pro aminopeptidase 2	0.960154732	2.08E-11
LNC_011039	XLOC_135453	--	Novel_lncRNA	XM_018048419.1	102169565	PLEKHA5	pleckstrin homology domain containing A5	0.964764336	7.00E-12
LNC_011039	XLOC_135453	--	Novel_lncRNA	XM_018040596.1	102190095	SDK1	sidekick cell adhesion molecule 1	0.956853567	4.21E-11
LNC_011039	XLOC_135453	--	Novel_lncRNA	XM_005676186.2	102169916	CXCR4	C-X-C motif chemokine receptor 4	-0.966272188	4.75E-12
LNC_011039	XLOC_135453	--	Novel_lncRNA	XM_018050185.1	102172059	DPYSL3	dihydropyrimidinase like 3	-0.970118991	1.62E-12
LNC_011039	XLOC_135453	--	Novel_lncRNA	XM_018043424.1	102187842	ADAMTS15	ADAM metallopeptidase with thrombospondin type 1 motif 15	0.957375687	3.78E-11
LNC_011039	XLOC_135453	--	Novel_lncRNA	XM_018063137.1	106503941	CDC42EP5	CDC42 effector protein 5	0.950903369	1.32E-10
LNC_011039	XLOC_135453	--	Novel_lncRNA	XM_018044000.1	108634353	RPS6KA6	ribosomal protein S6 kinase A6	-0.97391947	4.82E-13
LNC_011039	XLOC_135453	--	Novel_lncRNA	XM_013966068.2	100860756	OGN	osteoglycin	0.953307751	8.45E-11
LNC_011039	XLOC_135453	--	Novel_lncRNA	XM_013975194.2	102187830	COL17A1	collagen type XVII alpha 1 chain	0.96696491	3.95E-12
LNC_011039	XLOC_135453	--	Novel_lncRNA	XM_013969888.2	102174768	PTPRJ	protein tyrosine phosphatase%2C receptor type J	0.97168268	1.00E-12
LNC_011039	XLOC_135453	--	Novel_lncRNA	XM_018058423.1	108637528	MSC	musculin	-0.961450655	1.55E-11
LNC_011039	XLOC_135453	--	Novel_lncRNA	XM_018066451.1	106503375	C21H14orf132	chromosome 21 C14orf132 homolog	-0.973531024	5.50E-13
LNC_011039	XLOC_135453	--	Novel_lncRNA	XM_013973616.2	106503424	SEMA3G	semaphorin 3G	-0.960562595	1.90E-11
LNC_011039	XLOC_135453	--	Novel_lncRNA	XM_018057610.1	102175417	CTSZ	cathepsin Z	0.956132501	4.87E-11
LNC_011039	XLOC_135453	--	Novel_lncRNA	XM_018054792.1	106503221	LOC106503221	aflatoxin B1 aldehyde reductase member 3	0.956972108	4.11E-11
LNC_011039	XLOC_135453	--	Novel_lncRNA	XM_005678045.3	102176842	DBT	dihydrolipoamide branched chain transacylase E2	-0.970805864	1.32E-12
LNC_011039	XLOC_135453	--	Novel_lncRNA	XM_018052355.1	102183325	DPYSL2	dihydropyrimidinase like 2	0.956312607	4.70E-11
LNC_011039	XLOC_135453	--	Novel_lncRNA	XM_013969269.2	102182074	FIGN	fidgetin%2C microtubule severing factor	-0.97251171	7.70E-13
LNC_011039	XLOC_135453	--	Novel_lncRNA	XM_018066685.1	102171934	FBLN2	fibulin 2	0.98177472	1.97E-14
LNC_011039	XLOC_135453	--	Novel_lncRNA	XM_018053448.1	102186482	QKI	QKI%2C KH domain containing RNA binding	-0.96783174	3.12E-12
LNC_011039	XLOC_135453	--	Novel_lncRNA	XM_005680647.3	102190764	NUAK1	NUAK family kinase 1	-0.971759343	9.79E-13
LNC_011039	XLOC_135453	--	Novel_lncRNA	XM_018043056.1	102171133	FADS2	fatty acid desaturase 2	-0.953754986	7.76E-11
LNC_011039	XLOC_135453	--	Novel_lncRNA	XM_005675469.3	102174980	ZIC1	Zic family member 1	-0.975563663	2.70E-13
LNC_011039	XLOC_135453	--	Novel_lncRNA	XM_018040167.1	102185330	CORO1A	coronin 1A	-0.952586898	9.68E-11
LNC_011039	XLOC_135453	--	Novel_lncRNA	XM_018054168.1	102177066	MYEF2	myelin expression factor 2	-0.959012822	2.67E-11
LNC_011039	XLOC_135453	--	Novel_lncRNA	XM_005697756.3	102185422	CHCHD2	coiled-coil-helix-coiled-coil-helix domain containing 2	-0.965328368	6.06E-12
LNC_011039	XLOC_135453	--	Novel_lncRNA	XM_013970231.2	102176986	PGD	phosphogluconate dehydrogenase	0.95241362	9.99E-11
LNC_011039	XLOC_135453	--	Novel_lncRNA	XM_005689554.3	102178747	OAF	out at first homolog	0.957206177	3.91E-11
LNC_011039	XLOC_135453	--	Novel_lncRNA	XM_005698980.3	102191110	LOC102191110	mitogen-activated protein kinase kinase kinase MLK4	0.95807908	3.26E-11
LNC_011039	XLOC_135453	--	Novel_lncRNA	XM_018039580.1	102168505	COLEC12	collectin subfamily member 12	0.9619729	1.38E-11
LNC_011039	XLOC_135453	--	Novel_lncRNA	XM_018049838.1	102183641	NMNAT3	nicotinamide nucleotide adenylyltransferase 3	-0.959780412	2.26E-11
LNC_011039	XLOC_135453	--	Novel_lncRNA	XM_018059402.1	102173675	ACAD8	acyl-CoA dehydrogenase family member 8	0.966133942	4.92E-12
LNC_011039	XLOC_135453	--	Novel_lncRNA	XM_018048455.1	108636052	PLBD1	phospholipase B domain containing 1	0.955989429	5.01E-11
LNC_011039	XLOC_135453	--	Novel_lncRNA	XM_018042645.1	102177692	ZNF488	zinc finger protein 488	-0.957351748	3.80E-11
LNC_011039	XLOC_135453	--	Novel_lncRNA	XM_018042626.1	102170486	ZNF365	zinc finger protein 365	-0.971164834	1.18E-12
LNC_011039	XLOC_135453	--	Novel_lncRNA	XM_018058547.1	102173483	TMEM65	transmembrane protein 65	-0.963891059	8.69E-12
LNC_011039	XLOC_135453	--	Novel_lncRNA	XM_018042602.1	102170665	GNG4	G protein subunit gamma 4	-0.958253537	3.14E-11
LNC_011039	XLOC_135453	--	Novel_lncRNA	XM_005697169.3	102184213	PSTPIP2	proline-serine-threonine phosphatase interacting protein 2	-0.960365665	1.98E-11
LNC_011039	XLOC_135453	--	Novel_lncRNA	XM_018054372.1	102183333	ARF6	ADP ribosylation factor 6	0.956379072	4.63E-11
LNC_011039	XLOC_135453	--	Novel_lncRNA	XM_018039617.1	102184488	ATP5A1	ATP synthase%2C H+ transporting%2C mitochondrial F1 complex%2C alpha subunit 1%2C cardiac muscle	-0.971511263	1.06E-12
LNC_011039	XLOC_135453	--	Novel_lncRNA	XM_005687044.3	102170328	PTGS1	prostaglandin-endoperoxide synthase 1	0.96703669	3.87E-12
LNC_011039	XLOC_135453	--	Novel_lncRNA	XM_018058186.1	102169114	OSGIN2	oxidative stress induced growth inhibitor family member 2	-0.97014151	1.61E-12
LNC_011039	XLOC_135453	--	Novel_lncRNA	XM_018059582.1	102191256	FAR1	fatty acyl-CoA reductase 1	-0.965807262	5.36E-12
LNC_011039	XLOC_135453	--	Novel_lncRNA	XM_018038329.1	102180165	PSMD6	proteasome 26S subunit%2C non-ATPase 6	-0.972223983	8.45E-13
LNC_011039	XLOC_135453	--	Novel_lncRNA	XM_018045753.1	102169722	TGFBR3	transforming growth factor beta receptor 3	0.963835071	8.81E-12
LNC_011039	XLOC_135453	--	Novel_lncRNA	XM_018051862.1	102178446	FZD3	frizzled class receptor 3	-0.968424521	2.64E-12
LNC_011039	XLOC_135453	--	Novel_lncRNA	XM_005675048.3	102169629	OSBPL11	oxysterol binding protein like 11	-0.963431191	9.73E-12
LNC_011039	XLOC_135453	--	Novel_lncRNA	XM_005683461.3	102188403	ST8SIA4	ST8 alpha-N-acetyl-neuraminide alpha-2%2C8-sialyltransferase 4	-0.962367863	1.25E-11
LNC_011039	XLOC_135453	--	Novel_lncRNA	XM_005692298.3	102179036	LOC102179036	cytochrome c oxidase subunit 6B1	-0.950974454	1.30E-10
LNC_011039	XLOC_135453	--	Novel_lncRNA	XM_018043202.1	102189465	TMEM132A	transmembrane protein 132A	-0.961109404	1.68E-11
LNC_011039	XLOC_135453	--	Novel_lncRNA	XM_005675405.3	102182170	TIPARP	TCDD inducible poly(ADP-ribose) polymerase	0.956360953	4.65E-11
LNC_011039	XLOC_135453	--	Novel_lncRNA	XM_005676274.3	102187901	GYPC	glycophorin C (Gerbich blood group)	-0.964623634	7.25E-12
LNC_011039	XLOC_135453	--	Novel_lncRNA	XM_018041029.1	102187553	NLRC3	NLR family CARD domain containing 3	0.96331271	1.00E-11
LNC_011039	XLOC_135453	--	Novel_lncRNA	XM_018047009.1	102177032	AEBP1	AE binding protein 1	0.963893819	8.69E-12
LNC_011039	XLOC_135453	--	Novel_lncRNA	XM_018049224.1	102170498	C6H4orf32	chromosome 6 C4orf32 homolog	0.968231665	2.79E-12
LNC_011039	XLOC_135453	--	Novel_lncRNA	XM_018039970.1	102173434	RHBDL1	rhomboid like 1	0.96892697	2.29E-12
LNC_011039	XLOC_135453	--	Novel_lncRNA	XM_018064564.1	100861136	LOC100861136	cytochrome b reductase 1	0.955822365	5.18E-11
LNC_011039	XLOC_135453	--	Novel_lncRNA	XM_018064375.1	102173226	RFLNB	refilin B	-0.958186154	3.19E-11
LNC_011039	XLOC_135453	--	Novel_lncRNA	XM_018064886.1	102187982	RSAD1	radical S-adenosyl methionine domain containing 1	0.9595791	2.36E-11
LNC_011039	XLOC_135453	--	Novel_lncRNA	XM_018063839.1	102175714	CDR2L	cerebellar degeneration related protein 2 like	0.954509182	6.72E-11
LNC_011039	XLOC_135453	--	Novel_lncRNA	XM_005678031.3	102172679	S1PR1	sphingosine-1-phosphate receptor 1	-0.961196757	1.65E-11
LNC_011039	XLOC_135453	--	Novel_lncRNA	XM_018042531.1	102176665	PCNX2	pecanex homolog 2 (Drosophila)	-0.952887596	9.15E-11
LNC_011039	XLOC_135453	--	Novel_lncRNA	XM_018050203.1	102189859	NR3C1	nuclear receptor subfamily 3 group C member 1	0.964389665	7.68E-12
LNC_011039	XLOC_135453	--	Novel_lncRNA	NM_001314352.1	102178045	CTSF	cathepsin F	0.965719152	5.48E-12
LNC_011039	XLOC_135453	--	Novel_lncRNA	XM_018053007.1	102172355	MAN1A1	mannosidase alpha class 1A member 1	0.958165526	3.20E-11
LNC_011039	XLOC_135453	--	Novel_lncRNA	XM_018045672.1	102169242	TTLL7	tubulin tyrosine ligase like 7	-0.966295433	4.72E-12
LNC_011039	XLOC_135453	--	Novel_lncRNA	XM_005694520.3	102185781	KCNMB1	potassium calcium-activated channel subfamily M regulatory beta subunit 1	-0.96463131	7.23E-12
LNC_011039	XLOC_135453	--	Novel_lncRNA	XM_018055369.1	108637146	ATOH8	atonal bHLH transcription factor 8	0.95047059	1.42E-10
LNC_011039	XLOC_135453	--	Novel_lncRNA	XM_018038355.1	102177286	DYNC1LI1	dynein cytoplasmic 1 light intermediate chain 1	-0.975272493	3.00E-13
LNC_011039	XLOC_135453	--	Novel_lncRNA	XM_018045695.1	102185138	SH3GLB1	SH3 domain containing GRB2 like endophilin B1	-0.96927121	2.08E-12
LNC_011039	XLOC_135453	--	Novel_lncRNA	XM_018061636.1	102191726	CPE	carboxypeptidase E	-0.955974863	5.03E-11
LNC_011039	XLOC_135453	--	Novel_lncRNA	XM_018049120.1	102189290	TNFRSF13C	TNF receptor superfamily member 13C	0.990337932	6.73E-17
LNC_011039	XLOC_135453	--	Novel_lncRNA	XM_018052914.1	102173301	IBTK	inhibitor of Bruton tyrosine kinase	0.968828937	2.36E-12
LNC_011039	XLOC_135453	--	Novel_lncRNA	XM_018060295.1	102190342	PRRX1	paired related homeobox 1	0.971785567	9.71E-13
LNC_011039	XLOC_135453	--	Novel_lncRNA	XM_018049899.1	102185042	PIK3CB	phosphatidylinositol-4%2C5-bisphosphate 3-kinase catalytic subunit beta	-0.959896839	2.20E-11
LNC_011039	XLOC_135453	--	Novel_lncRNA	XM_018040103.1	102170931	PKD1	polycystin 1%2C transient receptor potential channel interacting	0.968101578	2.89E-12
LNC_011039	XLOC_135453	--	Novel_lncRNA	XM_018053009.1	102182450	HACL1	2-hydroxyacyl-CoA lyase 1	0.967441454	3.47E-12
LNC_011039	XLOC_135453	--	Novel_lncRNA	XM_018059663.1	102185939	C1QTNF5	C1q and tumor necrosis factor related protein 5	0.954472877	6.76E-11
LNC_011039	XLOC_135453	--	Novel_lncRNA	XM_018061191.1	102185207	TBX3	T-box 3	0.956871724	4.19E-11
LNC_011039	XLOC_135453	--	Novel_lncRNA	XM_018065480.1	102180970	ADAMTS16	ADAM metallopeptidase with thrombospondin type 1 motif 16	-0.955538982	5.49E-11
LNC_011039	XLOC_135453	--	Novel_lncRNA	XM_018050332.1	102180430	LOC102180430	uncharacterized LOC102180430	0.954508865	6.72E-11
LNC_011039	XLOC_135453	--	Novel_lncRNA	XM_018055992.1	102174943	AIF1L	allograft inflammatory factor 1 like	-0.959739412	2.28E-11
LNC_011039	XLOC_135453	--	Novel_lncRNA	XM_018046017.1	102171101	FYTTD1	forty-two-three domain containing 1	-0.954777046	6.37E-11
LNC_011039	XLOC_135453	--	Novel_lncRNA	XM_018048881.1	102175280	PARVB	parvin beta	0.962334242	1.26E-11
LNC_011039	XLOC_135453	--	Novel_lncRNA	XM_018058565.1	102185194	FAM49B	family with sequence similarity 49 member B	-0.951257217	1.24E-10
LNC_011039	XLOC_135453	--	Novel_lncRNA	XM_018047007.1	102186271	POLM	DNA polymerase mu	0.95944755	2.43E-11
LNC_011039	XLOC_135453	--	Novel_lncRNA	XM_013963339.2	102172866	SKAP2	src kinase associated phosphoprotein 2	0.952866747	9.18E-11
LNC_011039	XLOC_135453	--	Novel_lncRNA	XM_018054738.1	102172072	LOC102172072	translation initiation factor IF-2-like	0.971946036	9.23E-13
LNC_011039	XLOC_135453	--	Novel_lncRNA	XM_018050728.1	102189116	LOC102189116	prolyl 4-hydroxylase subunit alpha-2	0.969365928	2.02E-12
LNC_011039	XLOC_135453	--	Novel_lncRNA	XM_018050754.1	102184803	JSRP1	junctional sarcoplasmic reticulum protein 1	-0.964486716	7.50E-12
LNC_011039	XLOC_135453	--	Novel_lncRNA	XM_018045771.1	102190641	MYLK	myosin light chain kinase	-0.953668007	7.89E-11
LNC_011039	XLOC_135453	--	Novel_lncRNA	XM_018055647.1	102181692	ROCK2	Rho associated coiled-coil containing protein kinase 2	-0.953786421	7.72E-11
LNC_011039	XLOC_135453	--	Novel_lncRNA	XM_018054051.1	102169875	PLEK2	pleckstrin 2	0.955121688	5.96E-11
LNC_011039	XLOC_135453	--	Novel_lncRNA	XM_018040685.1	102174268	PDGFA	platelet derived growth factor subunit A	-0.958952533	2.71E-11
LNC_011039	XLOC_135453	--	Novel_lncRNA	XM_005685530.3	102188862	TMEM87A	transmembrane protein 87A	-0.961342703	1.59E-11
LNC_011039	XLOC_135453	--	Novel_lncRNA	XM_018059754.1	102182328	CADM1	cell adhesion molecule 1	0.950553145	1.40E-10
LNC_011039	XLOC_135453	--	Novel_lncRNA	XM_018061480.1	102191727	FAM198B	family with sequence similarity 198 member B	0.953619293	7.97E-11
LNC_011039	XLOC_135453	--	Novel_lncRNA	XM_005676339.3	102187632	LOC102187632	aldehyde oxidase 1	0.952671353	9.53E-11
LNC_011039	XLOC_135453	--	Novel_lncRNA	XM_018060323.1	102191447	TNFRSF1B	TNF receptor superfamily member 1B	0.965887246	5.25E-12
LNC_011039	XLOC_135453	--	Novel_lncRNA	XM_018053890.1	102182044	FLRT2	fibronectin leucine rich transmembrane protein 2	0.975843395	2.44E-13
LNC_011039	XLOC_135453	--	Novel_lncRNA	XM_018065753.1	102182970	BIN1	bridging integrator 1	-0.957884731	3.40E-11
LNC_011039	XLOC_135453	--	Novel_lncRNA	XM_018055241.1	102185661	SPTBN1	spectrin beta%2C non-erythrocytic 1	0.972101281	8.79E-13
LNC_011039	XLOC_135453	--	Novel_lncRNA	XM_018044682.1	102169930	DAB1	DAB1%2C reelin adaptor protein	-0.96444497	7.58E-12
LNC_011039	XLOC_135453	--	Novel_lncRNA	XM_005684569.3	102181685	SLC16A10	solute carrier family 16 member 10	-0.95322867	8.58E-11
LNC_011039	XLOC_135453	--	Novel_lncRNA	XM_018040147.1	102181648	TWIST2	twist family bHLH transcription factor 2	0.950272467	1.47E-10
LNC_011039	XLOC_135453	--	Novel_lncRNA	XM_018040731.1	108633900	PPP1R35	protein phosphatase 1 regulatory subunit 35	-0.968832079	2.35E-12
LNC_011039	XLOC_135453	--	Novel_lncRNA	XM_018059103.1	102173109	RAPSN	receptor associated protein of the synapse	-0.959796588	2.25E-11
LNC_011039	XLOC_135453	--	Novel_lncRNA	XM_018057206.1	102191347	BAMBI	BMP and activin membrane bound inhibitor	0.955652949	5.36E-11
LNC_011039	XLOC_135453	--	Novel_lncRNA	XM_018043817.1	102174822	MID1	midline 1	-0.951079868	1.28E-10
LNC_011039	XLOC_135453	--	Novel_lncRNA	XM_018044767.1	102191409	SRPK3	SRSF protein kinase 3	-0.967000753	3.91E-12
LNC_011039	XLOC_135453	--	Novel_lncRNA	XM_018056966.1	102171890	ATP5C1	ATP synthase%2C H+ transporting%2C mitochondrial F1 complex%2C gamma polypeptide 1	-0.974681368	3.70E-13
LNC_011039	XLOC_135453	--	Novel_lncRNA	XM_018053327.1	102168453	UST	uronyl 2-sulfotransferase	0.967625421	3.30E-12
LNC_011039	XLOC_135453	--	Novel_lncRNA	XM_018051271.1	102174702	ACAD11	acyl-CoA dehydrogenase family member 11	0.953718334	7.82E-11
LNC_011039	XLOC_135453	--	Novel_lncRNA	XM_005696612.3	102188814	LOC102188814	BOLA class I histocompatibility antigen%2C alpha chain BL3-7-like	0.952542084	9.76E-11
LNC_011039	XLOC_135453	--	Novel_lncRNA	XM_018053483.1	108636756	DACT2	dishevelled binding antagonist of beta catenin 2	0.968597914	2.52E-12
LNC_011039	XLOC_135453	--	Novel_lncRNA	XM_018060974.1	106503041	OSBP2	oxysterol binding protein 2	-0.956473112	4.55E-11
LNC_011039	XLOC_135453	--	Novel_lncRNA	XM_018065745.1	102185312	LOC102185312	chondroitin sulfate proteoglycan 4	-0.953376534	8.34E-11
LNC_011039	XLOC_135453	--	Novel_lncRNA	XM_018047098.1	102171215	TRIL	TLR4 interactor with leucine rich repeats	-0.951606824	1.16E-10
LNC_011039	XLOC_135453	--	Novel_lncRNA	XM_018038387.1	102172211	VOPP1	vesicular%2C overexpressed in cancer%2C prosurvival protein 1	-0.950559993	1.40E-10
LNC_011039	XLOC_135453	--	Novel_lncRNA	XM_018044629.1	102189471	LOC102189471	protein Shroom2	0.973983489	4.72E-13
LNC_011039	XLOC_135453	--	Novel_lncRNA	XM_005701596.3	102188131	ARSA	arylsulfatase A	0.976776293	1.72E-13
LNC_011039	XLOC_135453	--	Novel_lncRNA	XM_005695137.3	102170823	LOC102170823	cytochrome P450 1A1	0.965906403	5.22E-12
LNC_011039	XLOC_135453	--	Novel_lncRNA	XM_005681855.3	102181580	ARHGAP24	Rho GTPase activating protein 24	-0.957456221	3.71E-11
LNC_011039	XLOC_135453	--	Novel_lncRNA	XM_005688961.3	102178744	SNAI2	snail family transcriptional repressor 2	0.957640971	3.57E-11
LNC_011039	XLOC_135453	--	Novel_lncRNA	XM_018066616.1	102170554	LOC102170554	cytochrome P450 1A2	0.958371094	3.07E-11
LNC_011039	XLOC_135453	--	Novel_lncRNA	XM_018049887.1	102168247	MFSD7	major facilitator superfamily domain containing 7	0.963566	9.41E-12
LNC_011039	XLOC_135453	--	Novel_lncRNA	XM_018064376.1	102174060	DOC2B	double C2 domain beta	-0.965811032	5.35E-12
LNC_011039	XLOC_135453	--	Novel_lncRNA	XM_018041190.1	102187289	SORBS1	sorbin and SH3 domain containing 1	-0.952344049	1.01E-10
LNC_011039	XLOC_135453	--	Novel_lncRNA	XM_018048180.1	102176022	NUP37	nucleoporin 37	0.957062389	4.03E-11
LNC_011039	XLOC_135453	--	Novel_lncRNA	XM_005690528.3	102188963	TMEM63A	transmembrane protein 63A	0.960622036	1.87E-11
LNC_011039	XLOC_135453	--	Novel_lncRNA	XM_018059034.1	102177846	LOC102177846	tubulin alpha-4A chain	-0.966165285	4.88E-12
LNC_011039	XLOC_135453	--	Novel_lncRNA	XM_018046440.1	102189918	DUSP27	dual specificity phosphatase 27 (putative)	-0.953141607	8.72E-11
LNC_011039	XLOC_135453	--	Novel_lncRNA	XM_018046430.1	102170836	PBX1	PBX homeobox 1	0.953894023	7.56E-11
LNC_011039	XLOC_135453	--	Novel_lncRNA	XM_005692196.3	102174773	PSMD7	proteasome 26S subunit%2C non-ATPase 7	-0.953098332	8.79E-11
LNC_011039	XLOC_135453	--	Novel_lncRNA	XM_018039248.1	102172952	LOC102172952	tubulin beta-2B chain	-0.969361477	2.02E-12
LNC_011039	XLOC_135453	--	Novel_lncRNA	XM_018066314.1	102187718	IREB2	iron responsive element binding protein 2	-0.968404044	2.66E-12
LNC_011039	XLOC_135453	--	Novel_lncRNA	XM_018065682.1	102185687	NPR3	natriuretic peptide receptor 3	-0.952773609	9.35E-11
LNC_011039	XLOC_135453	--	Novel_lncRNA	XM_018062563.1	102170314	APOE	apolipoprotein E	-0.957510152	3.67E-11
LNC_011039	XLOC_135453	--	Novel_lncRNA	XM_005685918.3	102170322	DAAM1	dishevelled associated activator of morphogenesis 1	-0.950643006	1.38E-10
LNC_011039	XLOC_135453	--	Novel_lncRNA	XM_018041543.1	102174996	EXOC6	exocyst complex component 6	-0.963243257	1.02E-11
LNC_011039	XLOC_135453	--	Novel_lncRNA	XM_018057498.1	102169027	ZBTB46	zinc finger and BTB domain containing 46	-0.958977434	2.69E-11
LNC_011039	XLOC_135453	--	Novel_lncRNA	XM_005679812.3	102176393	LUM	lumican	0.962323409	1.27E-11
LNC_011039	XLOC_135453	--	Novel_lncRNA	XM_018049650.1	102175106	SCD5	stearoyl-CoA desaturase 5	-0.966213779	4.82E-12
LNC_011039	XLOC_135453	--	Novel_lncRNA	XM_018038414.1	102189910	LRRN1	leucine rich repeat neuronal 1	-0.964912083	6.74E-12
LNC_011039	XLOC_135453	--	Novel_lncRNA	XM_018058144.1	102177816	DEPTOR	DEP domain containing MTOR-interacting protein	-0.95256303	9.72E-11
LNC_011039	XLOC_135453	--	Novel_lncRNA	XM_005678230.3	102181829	AK5	adenylate kinase 5	-0.951247631	1.24E-10
LNC_011039	XLOC_135453	--	Novel_lncRNA	XM_005678200.3	102175641	NEXN	nexilin F-actin binding protein	-0.955642328	5.37E-11
LNC_011039	XLOC_135453	--	Novel_lncRNA	XM_018046154.1	102179435	TPM3	tropomyosin 3	-0.963797141	8.90E-12
LNC_011039	XLOC_135453	--	Novel_lncRNA	XM_005680263.3	102170490	METTL21B	methyltransferase like 21B	0.952483761	9.86E-11
LNC_011039	XLOC_135453	--	Novel_lncRNA	XM_018063736.1	102190733	CYGB	cytoglobin	0.955511133	5.52E-11
LNC_011039	XLOC_135453	--	Novel_lncRNA	XM_005690990.2	102178930	PLA2G4A	phospholipase A2 group IVA	0.952573631	9.70E-11
LNC_011039	XLOC_135453	--	Novel_lncRNA	XM_018042918.1	102185988	ALDH3B1	aldehyde dehydrogenase 3 family member B1	0.964080236	8.30E-12
LNC_011039	XLOC_135453	--	Novel_lncRNA	XM_005680531.3	100860838	IGF1	insulin like growth factor 1	0.965039471	6.53E-12
LNC_011039	XLOC_135453	--	Novel_lncRNA	XM_018055164.1	102177986	PKDCC	protein kinase domain containing%2C cytoplasmic	0.972123823	8.73E-13
LNC_011039	XLOC_135453	--	Novel_lncRNA	XM_018065741.1	102181239	IRX1	iroquois homeobox 1	0.963594386	9.35E-12
LNC_011039	XLOC_135453	--	Novel_lncRNA	XM_018038832.1	102180584	LOC102180584	BOLA class I histocompatibility antigen%2C alpha chain BL3-7	0.967054957	3.85E-12
LNC_011039	XLOC_135453	--	Novel_lncRNA	XM_005695084.3	102179986	TBC1D2B	TBC1 domain family member 2B	0.961993245	1.37E-11
LNC_011039	XLOC_135453	--	Novel_lncRNA	XM_018042801.1	102187837	SYTL2	synaptotagmin like 2	-0.953032449	8.90E-11
LNC_011039	XLOC_135453	--	Novel_lncRNA	NM_001287041.1	100861277	IGF2	insulin like growth factor 2	-0.950842041	1.33E-10
LNC_011039	XLOC_135453	--	Novel_lncRNA	XM_013970370.2	102173025	RGL1	ral guanine nucleotide dissociation stimulator like 1	0.974641598	3.76E-13
LNC_011039	XLOC_135453	--	Novel_lncRNA	XM_018057146.1	102180865	FAM171A1	family with sequence similarity 171 member A1	0.971287653	1.14E-12
LNC_011039	XLOC_135453	--	Novel_lncRNA	XM_013967166.2	102179288	SHF	Src homology 2 domain containing F	-0.95896555	2.70E-11
LNC_011039	XLOC_135453	--	Novel_lncRNA	XM_018064367.1	102172656	NXN	nucleoredoxin	-0.960662095	1.86E-11
LNC_011039	XLOC_135453	--	Novel_lncRNA	XM_018059014.1	102177181	STX3	syntaxin 3	-0.963595453	9.35E-12
LNC_011039	XLOC_135453	--	Novel_lncRNA	XM_018055941.1	102181788	PHYHD1	phytanoyl-CoA dioxygenase domain containing 1	0.97781127	1.14E-13
LNC_011039	XLOC_135453	--	Novel_lncRNA	XM_018042698.1	106503769	POLR2L	RNA polymerase II subunit L	-0.956403738	4.61E-11
LNC_011039	XLOC_135453	--	Novel_lncRNA	XM_018048541.1	102188569	LOC102188569	complement C1r subcomponent-like	0.964824512	6.89E-12
LNC_011039	XLOC_135453	--	Novel_lncRNA	XM_018039497.1	102175529	APCDD1	APC down-regulated 1	0.951750638	1.13E-10
LNC_011039	XLOC_135453	--	Novel_lncRNA	XM_018056657.1	102176803	DCLK1	doublecortin like kinase 1	-0.964635296	7.23E-12
LNC_011039	XLOC_135453	--	Novel_lncRNA	XM_018050322.1	102189579	CTNNA1	catenin alpha 1	-0.960355461	1.99E-11
LNC_011039	XLOC_135453	--	Novel_lncRNA	XM_018042020.1	102170023	SLC7A2	solute carrier family 7 member 2	-0.962686028	1.16E-11
LNC_011039	XLOC_135453	--	Novel_lncRNA	XR_001918534.1	102178729	PPIL6	peptidylprolyl isomerase like 6	0.961133022	1.67E-11
LNC_011039	XLOC_135453	--	Novel_lncRNA	XM_005680537.3	100860838	IGF1	insulin like growth factor 1	0.968708379	2.44E-12
LNC_011039	XLOC_135453	--	Novel_lncRNA	XM_018062549.1	102185861	PVR	poliovirus receptor	-0.965121408	6.39E-12
LNC_011039	XLOC_135453	--	Novel_lncRNA	XM_005688041.3	102177539	OTUD1	OTU deubiquitinase 1	-0.966904438	4.01E-12
LNC_011039	XLOC_135453	--	Novel_lncRNA	XM_005676414.3	100861376	NDUFS1	NADH:ubiquinone oxidoreductase core subunit S1	-0.961627271	1.49E-11
LNC_011039	XLOC_135453	--	Novel_lncRNA	XM_018064094.1	102184190	SCPEP1	serine carboxypeptidase 1	0.975216554	3.06E-13
LNC_011039	XLOC_135453	--	Novel_lncRNA	XM_005679257.3	102188919	PLEKHA8	pleckstrin homology domain containing A8	-0.962028149	1.36E-11
LNC_011039	XLOC_135453	--	Novel_lncRNA	XM_005683637.3	102185564	RRAGA	Ras related GTP binding A	0.956418873	4.60E-11
LNC_011039	XLOC_135453	--	Novel_lncRNA	XM_018054016.1	102180599	MAP3K9	mitogen-activated protein kinase kinase kinase 9	-0.955033754	6.06E-11
LNC_011039	XLOC_135453	--	Novel_lncRNA	XM_005709596.3	102175707	CCDC8	coiled-coil domain containing 8	-0.968284624	2.75E-12
LNC_011039	XLOC_135453	--	Novel_lncRNA	XM_013975552.2	102174092	RTKN2	rhotekin 2	-0.962704816	1.16E-11
LNC_011039	XLOC_135453	--	Novel_lncRNA	XM_018047106.1	102170112	ZNRF2	zinc and ring finger 2	-0.957503695	3.68E-11
LNC_011039	XLOC_135453	--	Novel_lncRNA	XM_005689116.3	102176903	PKIA	protein kinase (cAMP-dependent%2C catalytic) inhibitor alpha	-0.955568243	5.45E-11
LNC_011039	XLOC_135453	--	Novel_lncRNA	XM_013971573.2	102188623	RTN2	reticulon 2	-0.960265908	2.03E-11
LNC_011039	XLOC_135453	--	Novel_lncRNA	XM_018044519.1	108634551	LOC108634551	oral-facial-digital syndrome 1 protein-like	0.961847073	1.42E-11
LNC_011039	XLOC_135453	--	Novel_lncRNA	XM_018040779.1	102190283	EMP2	epithelial membrane protein 2	0.957719138	3.52E-11
LNC_011039	XLOC_135453	--	Novel_lncRNA	XM_018049072.1	102183945	NPTXR	neuronal pentraxin receptor	0.975580213	2.68E-13
LNC_011039	XLOC_135453	--	Novel_lncRNA	XM_005688053.3	102181968	C1QL3	complement C1q like 3	-0.969023874	2.23E-12
LNC_011039	XLOC_135453	--	Novel_lncRNA	XM_018043921.1	102171589	TMEM47	transmembrane protein 47	-0.964828898	6.88E-12
LNC_011039	XLOC_135453	--	Novel_lncRNA	XM_018057170.1	102184256	KIF5B	kinesin family member 5B	-0.973667042	5.26E-13
LNC_011039	XLOC_135453	--	Novel_lncRNA	XM_005680921.3	102188835	C1R	complement C1r	0.975073358	3.22E-13
LNC_011039	XLOC_135453	--	Novel_lncRNA	XM_018044474.1	108634534	NEU4	neuraminidase 4	-0.95110606	1.27E-10
LNC_011039	XLOC_135453	--	Novel_lncRNA	XM_013965156.2	106502299	ICAM3	intercellular adhesion molecule 3	0.969116695	2.17E-12
LNC_011039	XLOC_135453	--	Novel_lncRNA	XM_018053353.1	106501757	LOC106501757	NKG2D ligand 2-like	0.965215926	6.24E-12
LNC_011039	XLOC_135453	--	Novel_lncRNA	XM_013967225.2	106502564	SIX1	SIX homeobox 1	-0.961852327	1.41E-11
LNC_011039	XLOC_135453	--	Novel_lncRNA	XM_018051946.1	102171382	TRPM2	transient receptor potential cation channel subfamily M member 2	0.955218011	5.85E-11
LNC_011039	XLOC_135453	--	Novel_lncRNA	XM_005674792.3	102187985	CHMP2B	charged multivesicular body protein 2B	-0.955486482	5.54E-11
LNC_011039	XLOC_135453	--	Novel_lncRNA	XM_005678357.3	102171567	PLPP3	phospholipid phosphatase 3	0.971268847	1.14E-12
LNC_011039	XLOC_135453	--	Novel_lncRNA	XM_018065547.1	102188977	ERGIC1	endoplasmic reticulum-golgi intermediate compartment 1	0.970997708	1.24E-12
LNC_011039	XLOC_135453	--	Novel_lncRNA	XM_005686287.3	102185008	TXNDC9	thioredoxin domain containing 9	0.953046	8.88E-11
LNC_011039	XLOC_135453	--	Novel_lncRNA	XM_018041755.1	102177031	CASP3	caspase 3	-0.955722251	5.29E-11
LNC_011039	XLOC_135453	--	Novel_lncRNA	XM_018045086.1	106503824	PCSK1N	proprotein convertase subtilisin/kexin type 1 inhibitor	0.951381564	1.21E-10
LNC_011039	XLOC_135453	--	Novel_lncRNA	XM_005686696.3	102187140	SMYD1	SET and MYND domain containing 1	-0.958936225	2.72E-11
LNC_011039	XLOC_135453	--	Novel_lncRNA	XM_018053359.1	102172157	AKAP12	A-kinase anchoring protein 12	0.975085279	3.21E-13
LNC_011039	XLOC_135453	--	Novel_lncRNA	XM_018050099.1	102178537	EBF1	early B-cell factor 1	0.970312037	1.53E-12
LNC_011039	XLOC_135453	--	Novel_lncRNA	NM_001314287.1	102187190	AKR1B1	aldo-keto reductase family 1 member B	-0.95937382	2.47E-11
LNC_011039	XLOC_135453	--	Novel_lncRNA	NM_001285555.1	100860944	DCN	decorin	0.969065536	2.20E-12
LNC_011039	XLOC_135453	--	Novel_lncRNA	XM_013967227.2	102174214	PRKCH	protein kinase C eta	-0.952408052	1.00E-10
LNC_011039	XLOC_135453	--	Novel_lncRNA	XM_018053705.1	102168542	SFXN1	sideroflexin 1	0.963945929	8.58E-12
LNC_011039	XLOC_135453	--	Novel_lncRNA	XM_018045539.1	106501957	SLC44A5	solute carrier family 44 member 5	0.957111913	3.99E-11
LNC_011039	XLOC_135453	--	Novel_lncRNA	XM_013974950.2	106503612	ITPRIPL2	inositol 1%2C4%2C5-trisphosphate receptor interacting protein like 2	0.962270129	1.28E-11
LNC_011039	XLOC_135453	--	Novel_lncRNA	XM_018051624.1	102170134	GFPT2	glutamine-fructose-6-phosphate transaminase 2	0.95828385	3.12E-11
LNC_011039	XLOC_135453	--	Novel_lncRNA	XM_018056554.1	102169880	MICU2	mitochondrial calcium uptake 2	-0.960310996	2.01E-11
LNC_011039	XLOC_135453	--	Novel_lncRNA	XM_018058932.1	102176441	TMEM123	transmembrane protein 123	-0.957872962	3.41E-11
LNC_011039	XLOC_135453	--	Novel_lncRNA	XM_018041857.1	108634081	LOC108634081	40S ribosomal protein S2	-0.952920854	9.09E-11
LNC_011039	XLOC_135453	--	Novel_lncRNA	XM_018058508.1	102182422	LYPLA1	lysophospholipase I	0.95352887	8.11E-11
LNC_011039	XLOC_135453	--	Novel_lncRNA	XM_005688200.3	102180947	HSPA12B	heat shock protein family A (Hsp70) member 12B	0.957342933	3.80E-11
LNC_011039	XLOC_135453	--	Novel_lncRNA	XM_005677795.3	102176751	TBX15	T-box 15	0.951841624	1.11E-10
LNC_011039	XLOC_135453	--	Novel_lncRNA	XM_005675607.3	102173693	ACKR4	atypical chemokine receptor 4	0.966545007	4.42E-12
LNC_011039	XLOC_135453	--	Novel_lncRNA	XM_018043925.1	102190676	SMS	spermine synthase	-0.966128978	4.93E-12
LNC_011039	XLOC_135453	--	Novel_lncRNA	XM_018050109.1	102178445	ADAM19	ADAM metallopeptidase domain 19	-0.953423669	8.27E-11
LNC_011039	XLOC_135453	--	Novel_lncRNA	XM_018056497.1	102190143	KCTD12	potassium channel tetramerization domain containing 12	0.965796798	5.37E-12
LNC_011039	XLOC_135453	--	Novel_lncRNA	XM_005694225.3	102174428	LOC102174428	protein SCO1 homolog%2C mitochondrial	-0.967852933	3.10E-12
LNC_011039	XLOC_135453	--	Novel_lncRNA	XM_018061392.1	102169918	HECW2	HECT%2C C2 and WW domain containing E3 ubiquitin protein ligase 2	-0.952869972	9.18E-11
LNC_011039	XLOC_135453	--	Novel_lncRNA	XM_005691985.3	102184364	MMP2	matrix metallopeptidase 2	0.980973715	2.90E-14
LNC_011039	XLOC_135453	--	Novel_lncRNA	XM_018057726.1	102172735	NECAB3	N-terminal EF-hand calcium binding protein 3	0.96401356	8.44E-12
LNC_011039	XLOC_135453	--	Novel_lncRNA	XM_013965963.2	102179194	PGM5	phosphoglucomutase 5	-0.959734886	2.28E-11
LNC_011039	XLOC_135453	--	Novel_lncRNA	XM_018043744.1	102181023	XG	Xg blood group	0.956287872	4.72E-11
LNC_011039	XLOC_135453	--	Novel_lncRNA	XM_005678518.3	102178501	LURAP1	leucine rich adaptor protein 1	0.97116274	1.18E-12
LNC_011039	XLOC_135453	--	Novel_lncRNA	XM_005695335.3	102191183	LGMN	legumain	0.970150025	1.60E-12
LNC_011039	XLOC_135453	--	Novel_lncRNA	XM_018066194.1	102191376	ADAMTSL3	ADAMTS like 3	0.955415466	5.62E-11
LNC_011039	XLOC_135453	--	Novel_lncRNA	XM_018050727.1	102189116	LOC102189116	prolyl 4-hydroxylase subunit alpha-2	0.959449325	2.43E-11
LNC_011039	XLOC_135453	--	Novel_lncRNA	XM_005675120.3	102188711	IL1RAP	interleukin 1 receptor accessory protein	0.962488276	1.22E-11
LNC_011039	XLOC_135453	--	Novel_lncRNA	XM_018041450.1	102179909	DNMBP	dynamin binding protein	0.971939941	9.25E-13
LNC_011039	XLOC_135453	--	Novel_lncRNA	XM_005694020.3	102183635	PSMD12	proteasome 26S subunit%2C non-ATPase 12	-0.950525482	1.41E-10
LNC_011039	XLOC_135453	--	Novel_lncRNA	XM_018051437.1	102191513	ISYNA1	inositol-3-phosphate synthase 1	-0.961753385	1.45E-11
LNC_011039	XLOC_135453	--	Novel_lncRNA	XM_018043999.1	108634352	LOC108634352	vegetative cell wall protein gp1-like	0.960602695	1.88E-11
LNC_011039	XLOC_135453	--	Novel_lncRNA	XM_018065724.1	102182970	BIN1	bridging integrator 1	-0.967283661	3.62E-12
LNC_011039	XLOC_135453	--	Novel_lncRNA	XM_018045266.1	108634948	LOC108634948	protein Dok-7-like	-0.956374455	4.64E-11
LNC_011039	XLOC_135453	--	Novel_lncRNA	XM_018043203.1	102177413	SLC15A3	solute carrier family 15 member 3	0.967214859	3.69E-12
LNC_011039	XLOC_135453	--	Novel_lncRNA	XM_018061890.1	102168935	SPG7	SPG7%2C paraplegin matrix AAA peptidase subunit	-0.953901488	7.55E-11
LNC_011039	XLOC_135453	--	Novel_lncRNA	XM_018064111.1	102183538	DYNLL2	dynein light chain LC8-type 2	0.964460153	7.55E-12
LNC_011039	XLOC_135453	--	Novel_lncRNA	XM_018044892.1	106503969	LOC106503969	serpin B6	0.962092313	1.34E-11
LNC_011039	XLOC_135453	--	Novel_lncRNA	XM_018056195.1	102187602	OLFM1	olfactomedin 1	-0.966748216	4.18E-12
LNC_011039	XLOC_135453	--	Novel_lncRNA	XM_018040138.1	108633877	LOC108633877	chromosome alignment-maintaining phosphoprotein 1-like	0.952957137	9.03E-11
LNC_011039	XLOC_135453	--	Novel_lncRNA	XM_018062046.1	102172378	KIFC3	kinesin family member C3	-0.950511613	1.41E-10
LNC_011039	XLOC_135453	--	Novel_lncRNA	XM_018049159.1	102187113	TMA16	translation machinery associated 16 homolog	-0.951160378	1.26E-10
LNC_011039	XLOC_135453	--	Novel_lncRNA	XM_018038247.1	102185045	OXSR1	oxidative stress responsive 1	-0.951373131	1.21E-10
LNC_011039	XLOC_135453	--	Novel_lncRNA	XM_013964718.2	102181854	LOC102181854	platelet factor 4	0.975238169	3.04E-13
LNC_011039	XLOC_135453	--	Novel_lncRNA	XM_005690632.3	102172832	GORAB	golgin%2C RAB6 interacting	0.954802668	6.34E-11
LNC_011039	XLOC_135453	--	Novel_lncRNA	XM_005693675.3	102184468	SGCA	sarcoglycan alpha	-0.957862205	3.41E-11
LNC_011039	XLOC_135453	--	Novel_lncRNA	NM_001314346.1	102171387	PID1	phosphotyrosine interaction domain containing 1	0.975342415	2.93E-13
LNC_011039	XLOC_135453	--	Novel_lncRNA	XM_018059729.1	102187695	FXYD6	FXYD domain containing ion transport regulator 6	-0.953326645	8.42E-11
LNC_011039	XLOC_135453	--	Novel_lncRNA	XM_018045752.1	102169722	TGFBR3	transforming growth factor beta receptor 3	0.965410341	5.94E-12
LNC_011039	XLOC_135453	--	Novel_lncRNA	NM_001285581.1	100860960	INHBA	inhibin beta A subunit	-0.956919275	4.15E-11
LNC_011039	XLOC_135453	--	Novel_lncRNA	XM_018049617.1	102189847	11-Sep	septin 11	-0.956825303	4.23E-11
LNC_011039	XLOC_135453	--	Novel_lncRNA	XM_018050731.1	102180805	KCNJ15	potassium voltage-gated channel subfamily J member 15	0.954352352	6.92E-11
LNC_011039	XLOC_135453	--	Novel_lncRNA	XM_018053972.1	102183880	LTBP2	latent transforming growth factor beta binding protein 2	0.970764315	1.33E-12
LNC_011039	XLOC_135453	--	Novel_lncRNA	XM_018043048.1	102184041	LOC102184041	glutathione S-transferase P	0.969409143	1.99E-12
LNC_011039	XLOC_135453	--	Novel_lncRNA	XM_018043296.1	102178602	CHORDC1	cysteine and histidine rich domain containing 1	-0.967423215	3.49E-12
LNC_011039	XLOC_135453	--	Novel_lncRNA	XM_005691225.3	102182158	RNF150	ring finger protein 150	-0.957938903	3.36E-11
LNC_011039	XLOC_135453	--	Novel_lncRNA	XM_018054502.1	102191528	KATNBL1	katanin regulatory subunit B1 like 1	-0.974278312	4.26E-13
LNC_011039	XLOC_135453	--	Novel_lncRNA	XM_018056367.1	102183248	ABHD13	abhydrolase domain containing 13	-0.957290955	3.84E-11
LNC_011039	XLOC_135453	--	Novel_lncRNA	XM_018039636.1	102168503	DOK6	docking protein 6	-0.971279821	1.14E-12
LNC_011039	XLOC_135453	--	Novel_lncRNA	XM_018038602.1	102172307	CUL7	cullin 7	0.961301935	1.61E-11
LNC_011039	XLOC_135453	--	Novel_lncRNA	XM_018065736.1	102187989	SLC6A18	solute carrier family 6 member 18	0.956723064	4.32E-11
LNC_011039	XLOC_135453	--	Novel_lncRNA	XM_018044035.1	108634360	LOC108634360	amine oxidase [flavin-containing] A-like	0.962965755	1.09E-11
LNC_011039	XLOC_135453	--	Novel_lncRNA	XM_018057629.1	102177639	RBM38	RNA binding motif protein 38	-0.954084679	7.29E-11
LNC_011039	XLOC_135453	--	Novel_lncRNA	XM_018046273.1	102181739	ARHGEF2	Rho/Rac guanine nucleotide exchange factor 2	-0.959054627	2.65E-11
LNC_011039	XLOC_135453	--	Novel_lncRNA	XM_005689579.3	102185938	KCNJ11	potassium voltage-gated channel subfamily J member 11	-0.958580536	2.93E-11
LNC_011039	XLOC_135453	--	Novel_lncRNA	XM_018053459.1	102186769	MPC1	mitochondrial pyruvate carrier 1	-0.952728179	9.43E-11
LNC_011039	XLOC_135453	--	Novel_lncRNA	XM_018044485.1	102168710	PDHA1	pyruvate dehydrogenase (lipoamide) alpha 1	-0.955906069	5.10E-11
LNC_011039	XLOC_135453	--	Novel_lncRNA	XM_018055804.1	102189317	GARNL3	GTPase activating Rap/RanGAP domain like 3	-0.966581478	4.37E-12
LNC_011039	XLOC_135453	--	Novel_lncRNA	XM_013973089.2	102170823	LOC102170823	cytochrome P450 1A1	0.973081422	6.39E-13
LNC_011039	XLOC_135453	--	Novel_lncRNA	XM_013967447.2	102185008	TXNDC9	thioredoxin domain containing 9	-0.966572654	4.38E-12
LNC_011039	XLOC_135453	--	Novel_lncRNA	XM_018040866.1	102190375	CARD11	caspase recruitment domain family member 11	0.952261739	1.03E-10
LNC_011039	XLOC_135453	--	Novel_lncRNA	NM_001285670.1	100860807	KITLG	KIT ligand	0.958469729	3.00E-11
LNC_011039	XLOC_135453	--	Novel_lncRNA	XM_018060160.1	100861228	TGFB2	transforming growth factor beta 2	-0.951943934	1.09E-10
LNC_011039	XLOC_135453	--	Novel_lncRNA	XM_018053555.1	102178450	GRAMD2	GRAM domain containing 2	0.966201923	4.83E-12
LNC_011039	XLOC_135453	--	Novel_lncRNA	XM_005694793.3	102172762	SKP2	S-phase kinase-associated protein 2%2C E3 ubiquitin protein ligase	-0.964577068	7.33E-12
LNC_011039	XLOC_135453	--	Novel_lncRNA	XM_005686652.3	102174036	LOC102174036	sulfotransferase 1C4	0.969748414	1.81E-12
LNC_011039	XLOC_135453	--	Novel_lncRNA	XM_018053038.1	102174473	DSE	dermatan sulfate epimerase	0.957565942	3.63E-11
LNC_011039	XLOC_135453	--	Novel_lncRNA	XM_018060715.1	102174143	EDEM3	ER degradation enhancing alpha-mannosidase like protein 3	-0.95712847	3.98E-11
LNC_011039	XLOC_135453	--	Novel_lncRNA	XM_018059234.1	102183254	LDLRAD3	low density lipoprotein receptor class A domain containing 3	-0.953071515	8.84E-11
LNC_011039	XLOC_135453	--	Novel_lncRNA	XM_018040281.1	102185705	CUX1	cut like homeobox 1	-0.970681186	1.37E-12
LNC_011039	XLOC_135453	--	Novel_lncRNA	XM_018053121.1	102170518	BVES	blood vessel epicardial substance	-0.970782814	1.33E-12
LNC_011039	XLOC_135453	--	Novel_lncRNA	XM_005693002.3	102172930	AURKC	aurora kinase C	0.970783969	1.32E-12
LNC_011039	XLOC_135453	--	Novel_lncRNA	XM_018055378.1	102169766	VAMP8	vesicle associated membrane protein 8	0.953616066	7.97E-11
LNC_011039	XLOC_135453	--	Novel_lncRNA	XM_005680287.3	102176101	INHBE	inhibin beta E subunit	-0.958388836	3.05E-11
LNC_011039	XLOC_135453	--	Novel_lncRNA	XM_018065315.1	102171371	MRC2	mannose receptor C type 2	0.981505342	2.25E-14
LNC_011039	XLOC_135453	--	Novel_lncRNA	XM_018044753.1	102173860	ATP11A	ATPase phospholipid transporting 11A	0.962345946	1.26E-11
LNC_011039	XLOC_135453	--	Novel_lncRNA	XM_018049625.1	102169172	FRAS1	Fraser extracellular matrix complex subunit 1	-0.965605475	5.65E-12
LNC_011039	XLOC_135453	--	Novel_lncRNA	XM_018065734.1	102179046	ANKRD33B	ankyrin repeat domain 33B	-0.95321679	8.60E-11
LNC_011039	XLOC_135453	--	Novel_lncRNA	NM_001285733.1	100861395	MYOG	myogenin	-0.964880603	6.79E-12
LNC_011039	XLOC_135453	--	Novel_lncRNA	XM_018042542.1	102175271	DISC1	disrupted in schizophrenia 1	-0.953718768	7.82E-11
LNC_011039	XLOC_135453	--	Novel_lncRNA	XM_005691870.3	102172289	LOC102172289	cytochrome b-c1 complex subunit Rieske%2C mitochondrial	-0.953203513	8.62E-11
LNC_011039	XLOC_135453	--	Novel_lncRNA	XM_018053823.1	102186215	EIF3J	eukaryotic translation initiation factor 3 subunit J	-0.954704272	6.46E-11
LNC_011039	XLOC_135453	--	Novel_lncRNA	XM_018065238.1	102188168	FAM171A2	family with sequence similarity 171 member A2	-0.95906034	2.64E-11
LNC_011039	XLOC_135453	--	Novel_lncRNA	XM_005696284.3	102184955	GLO1	glyoxalase I	-0.963269027	1.01E-11
LNC_011039	XLOC_135453	--	Novel_lncRNA	XM_005679147.3	102178141	SFRP4	secreted frizzled related protein 4	0.950733264	1.36E-10
LNC_011039	XLOC_135453	--	Novel_lncRNA	XM_018048890.1	102175933	PRR5	proline rich 5	-0.957551013	3.64E-11
LNC_011039	XLOC_135453	--	Novel_lncRNA	XM_018044896.1	108634721	LOC108634721	eukaryotic translation initiation factor 2 subunit 3%2C Y-linked-like	0.9608977	1.76E-11
LNC_011039	XLOC_135453	--	Novel_lncRNA	XM_005689454.3	102176146	BCO2	beta-carotene oxygenase 2	0.950158417	1.50E-10
LNC_011039	XLOC_135453	--	Novel_lncRNA	XM_018065718.1	102181207	NDUFS6	NADH:ubiquinone oxidoreductase subunit S6	-0.969257444	2.08E-12
LNC_011039	XLOC_135453	--	Novel_lncRNA	XM_018061366.1	102182061	TMED2	transmembrane p24 trafficking protein 2	-0.97387141	4.90E-13
LNC_011039	XLOC_135453	--	Novel_lncRNA	XM_018047994.1	102184883	AVPR1A	arginine vasopressin receptor 1A	0.965032791	6.54E-12
LNC_011039	XLOC_135453	--	Novel_lncRNA	XM_018052931.1	100860863	ME1	malic enzyme 1	0.968889225	2.32E-12
LNC_011039	XLOC_135453	--	Novel_lncRNA	XM_018066406.1	102180632	CFL2	cofilin 2	-0.968057081	2.93E-12
LNC_011039	XLOC_135453	--	Novel_lncRNA	XM_018040800.1	102177022	TNFRSF12A	TNF receptor superfamily member 12A	-0.95010056	1.52E-10
LNC_011039	XLOC_135453	--	Novel_lncRNA	XM_018051651.1	102169281	ATP8B3	ATPase phospholipid transporting 8B3	0.957076969	4.02E-11
LNC_011039	XLOC_135453	--	Novel_lncRNA	XM_018049592.1	102184046	USO1	USO1 vesicle transport factor	0.960241644	2.04E-11
LNC_011039	XLOC_135453	--	Novel_lncRNA	XM_018039166.1	102182080	CLIC5	chloride intracellular channel 5	-0.963402596	9.79E-12
LNC_011039	XLOC_135453	--	Novel_lncRNA	XM_005675907.3	102172944	CCDC141	coiled-coil domain containing 141	-0.965750968	5.44E-12
LNC_011039	XLOC_135453	--	Novel_lncRNA	XM_018048705.1	102178253	LOC102178253	cat eye syndrome critical region protein 2	-0.958809278	2.79E-11
LNC_011039	XLOC_135453	--	Novel_lncRNA	XM_005681611.3	102170682	SCFD2	sec1 family domain containing 2	0.965429175	5.91E-12
LNC_011039	XLOC_135453	--	Novel_lncRNA	XM_018065750.1	102175442	BASP1	brain abundant membrane attached signal protein 1	0.956018617	4.98E-11
LNC_011039	XLOC_135453	--	Novel_lncRNA	XM_018043883.1	102187202	CLCN5	chloride voltage-gated channel 5	-0.960233748	2.04E-11
LNC_011039	XLOC_135453	--	Novel_lncRNA	XM_018064906.1	102181543	CHN1	chimerin 1	-0.963730073	9.04E-12
LNC_011039	XLOC_135453	--	Novel_lncRNA	XM_018054926.1	102187314	TBC1D8	TBC1 domain family member 8	-0.968915361	2.30E-12
LNC_011039	XLOC_135453	--	Novel_lncRNA	XM_005684479.2	100860772	RSPO3	R-spondin 3	0.956696386	4.34E-11
LNC_011039	XLOC_135453	--	Novel_lncRNA	XM_018054400.1	102187813	ITGAV	integrin subunit alpha V	-0.956435749	4.58E-11
LNC_011039	XLOC_135453	--	Novel_lncRNA	XM_013969416.2	102188539	ITGB6	integrin subunit beta 6	-0.953949086	7.48E-11
LNC_011039	XLOC_135453	--	Novel_lncRNA	XM_005681445.3	102173647	PPM1K	protein phosphatase%2C Mg2+/Mn2+ dependent 1K	-0.96463694	7.22E-12
LNC_011039	XLOC_135453	--	Novel_lncRNA	XM_018061273.1	102172288	RNF34	ring finger protein 34	-0.954383899	6.88E-11
LNC_011039	XLOC_135453	--	Novel_lncRNA	XM_018046831.1	102189277	ARHGEF5	Rho guanine nucleotide exchange factor 5	0.952354007	1.01E-10
LNC_011039	XLOC_135453	--	Novel_lncRNA	XM_018056875.1	102190973	SNX21	sorting nexin family member 21	-0.959719534	2.29E-11
LNC_011039	XLOC_135453	--	Novel_lncRNA	XM_018042943.1	102177038	LSP1	lymphocyte-specific protein 1	-0.958223686	3.16E-11
LNC_011039	XLOC_135453	--	Novel_lncRNA	XM_018052512.1	102188317	GADD45G	growth arrest and DNA damage inducible gamma	-0.953019466	8.93E-11
LNC_011039	XLOC_135453	--	Novel_lncRNA	XM_005683143.3	102179381	ADRB2	adrenoceptor beta 2	-0.951567972	1.17E-10
LNC_011039	XLOC_135453	--	Novel_lncRNA	XM_005686101.3	102173941	SIX4	SIX homeobox 4	-0.952275886	1.03E-10
LNC_011039	XLOC_135453	--	Novel_lncRNA	XM_013963312.2	102176581	CAV2	caveolin 2	-0.955509985	5.52E-11
LNC_011039	XLOC_135453	--	Novel_lncRNA	XM_018058008.1	100860894	PTGIS	prostaglandin I2 (prostacyclin) synthase	-0.957180503	3.93E-11
LNC_011039	XLOC_135453	--	Novel_lncRNA	XM_013964761.2	102187933	COQ2	coenzyme Q2%2C polyprenyltransferase	0.961158324	1.66E-11
LNC_011039	XLOC_135453	--	Novel_lncRNA	XM_013975538.2	102187295	C28H1orf198	chromosome 28 C1orf198 homolog	-0.95906442	2.64E-11
LNC_011039	XLOC_135453	--	Novel_lncRNA	XM_018047091.1	106501762	HOXA10	homeobox A10	-0.962051109	1.35E-11
LNC_011039	XLOC_135453	--	Novel_lncRNA	XM_018054618.1	102179676	FITM1	fat storage inducing transmembrane protein 1	-0.959404638	2.45E-11
LNC_011039	XLOC_135453	--	Novel_lncRNA	XM_005688976.3	102181969	RGS20	regulator of G-protein signaling 20	0.954054856	7.33E-11
LNC_011039	XLOC_135453	--	Novel_lncRNA	XM_005698188.3	102190575	ANKRD22	ankyrin repeat domain 22	-0.971385828	1.10E-12
LNC_011039	XLOC_135453	--	Novel_lncRNA	XM_018055649.1	102181692	ROCK2	Rho associated coiled-coil containing protein kinase 2	-0.953812238	7.68E-11
LNC_011039	XLOC_135453	--	Novel_lncRNA	XM_018044693.1	102169371	LOC102169371	amine oxidase [flavin-containing] A	0.966768939	4.16E-12
LNC_011039	XLOC_135453	--	Novel_lncRNA	XM_013963366.2	102169549	HOXA9	homeobox A9	-0.973375742	5.80E-13
LNC_011039	XLOC_135453	--	Novel_lncRNA	XM_018038391.1	102170471	GPD1L	glycerol-3-phosphate dehydrogenase 1-like	-0.958320776	3.10E-11
LNC_011039	XLOC_135453	--	Novel_lncRNA	XM_005687126.3	102182415	PSMB7	proteasome subunit beta 7	-0.956008219	4.99E-11
LNC_011039	XLOC_135453	--	Novel_lncRNA	XM_018040379.1	102181355	PCOLCE	procollagen C-endopeptidase enhancer	0.974251394	4.30E-13
LNC_011039	XLOC_135453	--	Novel_lncRNA	XM_018044250.1	102176405	MAP7D3	MAP7 domain containing 3	0.962603746	1.19E-11
LNC_011039	XLOC_135453	--	Novel_lncRNA	XM_005675278.3	102189432	NDUFB5	NADH:ubiquinone oxidoreductase subunit B5	-0.951049451	1.28E-10
LNC_011039	XLOC_135453	--	Novel_lncRNA	XM_005700339.3	102189841	LAMP2	lysosomal associated membrane protein 2	0.952640268	9.58E-11
LNC_011039	XLOC_135453	--	Novel_lncRNA	XM_005681259.3	102189378	QRFPR	pyroglutamylated RFamide peptide receptor	-0.968221035	2.80E-12
LNC_011039	XLOC_135453	--	Novel_lncRNA	XM_013975206.2	102168513	SORCS1	sortilin related VPS10 domain containing receptor 1	-0.954743493	6.42E-11
LNC_011039	XLOC_135453	--	Novel_lncRNA	XM_005685523.3	102187322	EHD4	EH domain containing 4	-0.963842903	8.80E-12
LNC_011039	XLOC_135453	--	Novel_lncRNA	XM_005693003.3	102172930	AURKC	aurora kinase C	0.954297739	7.00E-11
LNC_011039	XLOC_135453	--	Novel_lncRNA	XM_013966586.2	102183243	UTRN	utrophin	-0.951852144	1.11E-10
LNC_011039	XLOC_135453	--	Novel_lncRNA	XM_018053755.1	108636851	LOC108636851	uncharacterized LOC108636851	0.964436891	7.59E-12
LNC_011039	XLOC_135453	--	Novel_lncRNA	XM_018057042.1	102174487	APBB1IP	amyloid beta precursor protein binding family B member 1 interacting protein	0.96606217	5.01E-12
LNC_011039	XLOC_135453	--	Novel_lncRNA	XM_005696562.3	102176085	C2	complement C2	0.975999109	2.30E-13
LNC_011039	XLOC_135453	--	Novel_lncRNA	XM_005698461.3	102172687	ADD3	adducin 3	0.953252467	8.54E-11
LNC_011039	XLOC_135453	--	Novel_lncRNA	XM_005679404.3	102187560	NDUFA5	NADH:ubiquinone oxidoreductase subunit A5	-0.952812668	9.28E-11
LNC_011039	XLOC_135453	--	Novel_lncRNA	XM_005699347.3	102181099	WDFY4	WDFY family member 4	0.965344781	6.04E-12
LNC_011039	XLOC_135453	--	Novel_lncRNA	XM_018039250.1	102183556	RBM24	RNA binding motif protein 24	-0.972242811	8.40E-13
LNC_011039	XLOC_135453	--	Novel_lncRNA	XM_005674665.3	102170632	ATP5O	ATP synthase%2C H+ transporting%2C mitochondrial F1 complex%2C O subunit	-0.983601042	7.68E-15
LNC_011039	XLOC_135453	--	Novel_lncRNA	XM_018040152.1	102175351	TCEB2	transcription elongation factor B subunit 2	-0.9536086	7.98E-11
LNC_011039	XLOC_135453	--	Novel_lncRNA	XM_018057346.1	102168741	LARP4B	La ribonucleoprotein domain family member 4B	-0.952404633	1.00E-10
LNC_011039	XLOC_135453	--	Novel_lncRNA	XM_005679305.3	102178423	STEAP2	STEAP2 metalloreductase	-0.958432625	3.03E-11
LNC_011039	XLOC_135453	--	Novel_lncRNA	NM_001285685.1	100860818	RHOB	ras homolog family member B	-0.959369621	2.47E-11
LNC_011039	XLOC_135453	--	Novel_lncRNA	XM_018044258.1	102180382	STK26	serine/threonine protein kinase 26	-0.972110973	8.76E-13
LNC_011039	XLOC_135453	--	Novel_lncRNA	XM_018038775.1	100861005	SLC29A1	solute carrier family 29 member 1 (Augustine blood group)	-0.959618194	2.34E-11
LNC_011039	XLOC_135453	--	Novel_lncRNA	XM_018049590.1	102184046	USO1	USO1 vesicle transport factor	-0.965597434	5.66E-12
LNC_011039	XLOC_135453	--	Novel_lncRNA	XM_018055606.1	102182646	ASAP3	ArfGAP with SH3 domain%2C ankyrin repeat and PH domain 3	0.969471288	1.96E-12
LNC_011039	XLOC_135453	--	Novel_lncRNA	XM_005679153.3	102180281	WNT2	Wnt family member 2	0.974812468	3.54E-13
LNC_011039	XLOC_135453	--	Novel_lncRNA	XM_018043094.1	102170857	EFEMP2	EGF containing fibulin like extracellular matrix protein 2	0.976601227	1.83E-13
LNC_011039	XLOC_135453	--	Novel_lncRNA	XM_005685075.3	102176420	HOMER1	homer scaffolding protein 1	-0.971096638	1.20E-12
LNC_011039	XLOC_135453	--	Novel_lncRNA	XM_018053486.1	102179674	THBS2	thrombospondin 2	0.977099891	1.51E-13
LNC_011039	XLOC_135453	--	Novel_lncRNA	XM_018059799.1	102170070	PPP2R1B	protein phosphatase 2 scaffold subunit Abeta	-0.966034863	5.05E-12
LNC_011039	XLOC_135453	--	Novel_lncRNA	XM_005680217.2	102180191	WIF1	WNT inhibitory factor 1	0.953643533	7.93E-11
LNC_011039	XLOC_135453	--	Novel_lncRNA	XM_018060649.1	102185203	RALGPS2	Ral GEF with PH domain and SH3 binding motif 2	-0.97125012	1.15E-12
LNC_011039	XLOC_135453	--	Novel_lncRNA	XM_018057964.1	102185757	SLC13A3	solute carrier family 13 member 3	0.973507722	5.55E-13
LNC_011039	XLOC_135453	--	Novel_lncRNA	XM_018039888.1	102191011	LOC102191011	cytochrome P450 3A24	0.952921223	9.09E-11
LNC_011039	XLOC_135453	--	Novel_lncRNA	XM_018054470.1	102169107	GPR176	G protein-coupled receptor 176	0.982519257	1.36E-14
LNC_011039	XLOC_135453	--	Novel_lncRNA	XM_018041405.1	102172687	ADD3	adducin 3	0.957841656	3.43E-11
LNC_011039	XLOC_135453	--	Novel_lncRNA	XM_018059612.1	102185675	ABCC8	ATP binding cassette subfamily C member 8	-0.967385598	3.52E-12
LNC_011039	XLOC_135453	--	Novel_lncRNA	XM_005701085.3	102187665	LOC102187665	40S ribosomal protein S4%2C X isoform	-0.966516611	4.45E-12
LNC_011039	XLOC_135453	--	Novel_lncRNA	XM_018057435.1	102186410	CPXM1	carboxypeptidase X%2C M14 family member 1	0.972426658	7.92E-13
LNC_011039	XLOC_135453	--	Novel_lncRNA	XM_018058364.1	102184827	TRPS1	transcriptional repressor GATA binding 1	-0.957367109	3.78E-11
LNC_011039	XLOC_135453	--	Novel_lncRNA	XM_005675363.2	102187168	BCHE	butyrylcholinesterase	-0.959957285	2.17E-11
LNC_011039	XLOC_135453	--	Novel_lncRNA	XM_018064408.1	106503196	HIC1	hypermethylated in cancer 1	0.954725824	6.44E-11
LNC_011038	XLOC_135453	--	Novel_lncRNA	XM_018050727.1	102189116	LOC102189116	prolyl 4-hydroxylase subunit alpha-2	0.955492908	5.54E-11
LNC_011038	XLOC_135453	--	Novel_lncRNA	XM_018040627.1	102178690	KAT8	lysine acetyltransferase 8	-0.957534013	3.66E-11
XR_001919413.1	106503010	LOC106503010	Annotated_lncRNA	XM_005695622.3	102183371	CIDEC	cell death inducing DFFA like effector c	0.969837987	1.76E-12
XR_001919413.1	106503010	LOC106503010	Annotated_lncRNA	XM_018054792.1	106503221	LOC106503221	aflatoxin B1 aldehyde reductase member 3	0.969585996	1.89E-12
XR_001919413.1	106503010	LOC106503010	Annotated_lncRNA	XM_013970409.2	106503001	KIAA0040	KIAA0040 ortholog	0.954897448	6.23E-11
XR_001919413.1	106503010	LOC106503010	Annotated_lncRNA	XR_001918534.1	102178729	PPIL6	peptidylprolyl isomerase like 6	0.955404558	5.63E-11
XR_001919413.1	106503010	LOC106503010	Annotated_lncRNA	XM_018044519.1	108634551	LOC108634551	oral-facial-digital syndrome 1 protein-like	0.953689404	7.86E-11
XR_001919413.1	106503010	LOC106503010	Annotated_lncRNA	XM_018063032.1	102169897	LOC102169897	cationic amino acid transporter 3-like	0.9550548	6.04E-11
LNC_008012	XLOC_103069	--	Novel_lncRNA	XM_018058555.1	102173208	MTSS1	MTSS1%2C I-BAR domain containing	0.952761162	9.37E-11
LNC_008012	XLOC_103069	--	Novel_lncRNA	XM_013969881.2	102190740	GTDC1	glycosyltransferase like domain containing 1	0.974356982	4.15E-13
LNC_008012	XLOC_103069	--	Novel_lncRNA	XM_018061396.1	102176908	NCOR2	nuclear receptor corepressor 2	0.999986258	1.66E-42
LNC_008012	XLOC_103069	--	Novel_lncRNA	XM_018038211.1	102170829	ARHGEF3	Rho guanine nucleotide exchange factor 3	0.954495053	6.73E-11
LNC_008012	XLOC_103069	--	Novel_lncRNA	XM_018045587.1	102182090	PIGK	phosphatidylinositol glycan anchor biosynthesis class K	0.983909188	6.48E-15
LNC_008012	XLOC_103069	--	Novel_lncRNA	XM_018056936.1	102170332	KIF16B	kinesin family member 16B	0.952346136	1.01E-10
LNC_008012	XLOC_103069	--	Novel_lncRNA	XM_018061395.1	102176908	NCOR2	nuclear receptor corepressor 2	0.99972598	8.26E-31
LNC_008012	XLOC_103069	--	Novel_lncRNA	XM_018046436.1	102191568	UCK2	uridine-cytidine kinase 2	0.989263343	1.73E-16
LNC_008012	XLOC_103069	--	Novel_lncRNA	XM_018059769.1	102177818	NCAM1	neural cell adhesion molecule 1	0.998795046	5.06E-25
LNC_008012	XLOC_103069	--	Novel_lncRNA	XM_018065336.1	102173968	STRADA	STE20-related kinase adaptor alpha	0.952628168	9.60E-11
LNC_011716	XLOC_144260	--	Novel_lncRNA	XM_018060427.1	102180614	PLEKHG5	pleckstrin homology and RhoGEF domain containing G5	0.996466703	8.05E-21
LNC_011716	XLOC_144260	--	Novel_lncRNA	XM_013969680.2	102171176	LOC102171176	olfactory receptor 52R1	0.973019918	6.52E-13
LNC_011716	XLOC_144260	--	Novel_lncRNA	XM_005679898.3	102174723	MAP3K12	mitogen-activated protein kinase kinase kinase 12	0.951167147	1.26E-10
LNC_001249	XLOC_016517	--	Novel_lncRNA	XM_005680859.1	102188293	LOC102188293	C-type lectin domain family 2 member F-like	0.981244893	2.55E-14
LNC_001249	XLOC_016517	--	Novel_lncRNA	XM_013976672.2	102185910	ASB11	ankyrin repeat and SOCS box containing 11	0.950474036	1.42E-10
LNC_001818	XLOC_023068	--	Novel_lncRNA	XM_018038879.1	102176782	LOC102176782	BOLA class I histocompatibility antigen%2C alpha chain BL3-7	0.964824869	6.89E-12
LNC_004275	XLOC_055368	--	Novel_lncRNA	XM_013969848.2	102171357	LOC102171357	olfactory receptor 5D13-like	0.99893672	1.64E-25
LNC_004275	XLOC_055368	--	Novel_lncRNA	XM_018059396.1	102179498	ARAP1	ArfGAP with RhoGAP domain%2C ankyrin repeat and PH domain 1	0.95055323	1.40E-10
LNC_004275	XLOC_055368	--	Novel_lncRNA	XM_018061601.1	102188161	TMEM154	transmembrane protein 154	0.993911524	1.07E-18
LNC_004275	XLOC_055368	--	Novel_lncRNA	XM_018065672.1	102182970	BIN1	bridging integrator 1	0.998713223	9.14E-25
LNC_004275	XLOC_055368	--	Novel_lncRNA	XM_018038340.1	102168950	CADPS	calcium dependent secretion activator	0.993735152	1.38E-18
LNC_004275	XLOC_055368	--	Novel_lncRNA	XM_005685578.3	102183332	LOC102183332	olfactory receptor 4K13-like	0.982466702	1.40E-14
LNC_004275	XLOC_055368	--	Novel_lncRNA	XM_013968117.2	102170795	ELF1	E74 like ETS transcription factor 1	0.961022252	1.71E-11
LNC_004275	XLOC_055368	--	Novel_lncRNA	XM_018043484.1	108634241	INS	insulin	0.998758005	6.65E-25
LNC_004275	XLOC_055368	--	Novel_lncRNA	XM_018038830.1	102174174	MOG	myelin oligodendrocyte glycoprotein	0.998758005	6.65E-25
LNC_004275	XLOC_055368	--	Novel_lncRNA	XM_018049138.1	100860857	ABCG2	ATP binding cassette subfamily G member 2 (Junior blood group)	0.998905899	2.12E-25
LNC_004275	XLOC_055368	--	Novel_lncRNA	XM_018051042.1	102169708	AMOTL2	angiomotin like 2	0.998758005	6.65E-25
LNC_004275	XLOC_055368	--	Novel_lncRNA	XM_005679563.2	102185809	LOC102185809	olfactory receptor 2A5-like	0.954720776	6.44E-11
LNC_004275	XLOC_055368	--	Novel_lncRNA	XM_005690191.2	102179500	LOC102179500	olfactory receptor 4C11-like	0.968993101	2.25E-12
LNC_004275	XLOC_055368	--	Novel_lncRNA	XM_005682769.3	102189205	B4GALT7	beta-1%2C4-galactosyltransferase 7	0.95453345	6.68E-11
LNC_004275	XLOC_055368	--	Novel_lncRNA	XM_005689944.1	102177547	LOC102177547	olfactory receptor 52Z1-like	0.998758005	6.65E-25
LNC_004275	XLOC_055368	--	Novel_lncRNA	XM_013971767.1	106503179	LOC106503179	peptidyl-prolyl cis-trans isomerase A-like	0.998758005	6.65E-25
LNC_004275	XLOC_055368	--	Novel_lncRNA	XM_018052796.1	102174881	TTC3	tetratricopeptide repeat domain 3	0.998068819	3.52E-23
LNC_004275	XLOC_055368	--	Novel_lncRNA	XM_005700665.3	102189379	NONO	non-POU domain containing%2C octamer-binding	0.963092307	1.06E-11
LNC_004275	XLOC_055368	--	Novel_lncRNA	XM_018066783.1	102171384	MAP4	microtubule associated protein 4	0.998758005	6.65E-25
LNC_004275	XLOC_055368	--	Novel_lncRNA	XM_018063899.1	100861137	GRB14	growth factor receptor bound protein 14	0.998758005	6.65E-25
LNC_004275	XLOC_055368	--	Novel_lncRNA	XM_013964193.1	102180198	LOC102180198	taste receptor type 2 member 7	0.974431476	4.04E-13
LNC_004275	XLOC_055368	--	Novel_lncRNA	XM_005691171.3	102187072	ARFIP1	ADP ribosylation factor interacting protein 1	0.998787924	5.34E-25
LNC_004275	XLOC_055368	--	Novel_lncRNA	XM_018041993.1	102168603	CLN8	ceroid-lipofuscinosis%2C neuronal 8	0.992136694	1.06E-17
LNC_004275	XLOC_055368	--	Novel_lncRNA	XM_013967263.2	102179482	SIPA1L1	signal induced proliferation associated 1 like 1	0.968969567	2.26E-12
LNC_004275	XLOC_055368	--	Novel_lncRNA	XM_018046763.1	102178618	LOC102178618	GTPase IMAP family member 5-like	0.998758005	6.65E-25
LNC_004275	XLOC_055368	--	Novel_lncRNA	XM_018051096.1	102186295	SMARCA4	SWI/SNF related%2C matrix associated%2C actin dependent regulator of chromatin%2C subfamily a%2C member 4	0.960979202	1.73E-11
LNC_004275	XLOC_055368	--	Novel_lncRNA	XM_018057679.1	102179296	LOC102179296	cytochrome c oxidase subunit 4 isoform 2%2C mitochondrial	0.950436516	1.43E-10
LNC_004275	XLOC_055368	--	Novel_lncRNA	XM_018054319.1	102170701	USP3	ubiquitin specific peptidase 3	0.951693489	1.14E-10
LNC_004275	XLOC_055368	--	Novel_lncRNA	XM_018051024.1	102169708	AMOTL2	angiomotin like 2	0.998758005	6.65E-25
LNC_004275	XLOC_055368	--	Novel_lncRNA	XM_013967264.2	102179482	SIPA1L1	signal induced proliferation associated 1 like 1	0.993862346	1.15E-18
LNC_004275	XLOC_055368	--	Novel_lncRNA	XM_018054960.1	102188053	IL1RL2	interleukin 1 receptor like 2	0.998758005	6.65E-25
LNC_004275	XLOC_055368	--	Novel_lncRNA	XM_018058752.1	102176056	KIFC2	kinesin family member C2	0.998758005	6.65E-25
LNC_004275	XLOC_055368	--	Novel_lncRNA	XM_018044797.1	108634700	LOC108634700	antigen WC1.1-like	0.998758005	6.65E-25
LNC_004275	XLOC_055368	--	Novel_lncRNA	XM_018041885.1	108634084	LOC108634084	beta-defensin 130-like	0.998758005	6.65E-25
LNC_004275	XLOC_055368	--	Novel_lncRNA	XM_018052162.1	102181951	RECK	reversion inducing cysteine rich protein with kazal motifs	0.99786746	8.60E-23
LNC_004275	XLOC_055368	--	Novel_lncRNA	XM_018067167.1	102178950	TMPPE	transmembrane protein with metallophosphoesterase domain	0.966339605	4.66E-12
LNC_004275	XLOC_055368	--	Novel_lncRNA	XM_005685954.1	102182597	GPHB5	glycoprotein hormone beta 5	0.998758005	6.65E-25
LNC_004275	XLOC_055368	--	Novel_lncRNA	XM_018064080.1	102176260	MMD	monocyte to macrophage differentiation associated	0.993248403	2.70E-18
LNC_004275	XLOC_055368	--	Novel_lncRNA	XM_005689816.3	102176710	LOC102176710	hemoglobin fetal subunit beta-like	0.983246591	9.29E-15
LNC_004275	XLOC_055368	--	Novel_lncRNA	XM_018053830.1	102191054	RPS6KA5	ribosomal protein S6 kinase A5	0.969256648	2.08E-12
LNC_004275	XLOC_055368	--	Novel_lncRNA	XM_005685557.3	102174479	LOC102174479	seminal ribonuclease-like	0.996946199	2.17E-21
LNC_004275	XLOC_055368	--	Novel_lncRNA	XM_018060560.1	102169403	AGRN	agrin	0.998529115	3.04E-24
LNC_004275	XLOC_055368	--	Novel_lncRNA	XM_005701409.3	102171053	LOC102171053	C-C motif chemokine 18	0.987605988	6.27E-16
LNC_004275	XLOC_055368	--	Novel_lncRNA	XM_005693774.3	102187260	WIPF2	WAS/WASL interacting protein family member 2	0.95918172	2.58E-11
LNC_004275	XLOC_055368	--	Novel_lncRNA	XM_013976935.2	102170311	LOC102170311	ADP-ribosylation factor 6-like	0.998758005	6.65E-25
LNC_004275	XLOC_055368	--	Novel_lncRNA	NM_001293062.1	102176704	DEFB126	defensin beta 126	0.998758005	6.65E-25
LNC_004275	XLOC_055368	--	Novel_lncRNA	XM_018065501.1	102181338	PRKAA1	protein kinase AMP-activated catalytic subunit alpha 1	0.960746631	1.82E-11
LNC_004275	XLOC_055368	--	Novel_lncRNA	XM_018041715.1	102184400	CALY	calcyon neuron specific vesicular protein	0.998758005	6.65E-25
LNC_004275	XLOC_055368	--	Novel_lncRNA	XM_018050482.1	102174934	TMEM259	transmembrane protein 259	0.997759869	1.34E-22
LNC_004275	XLOC_055368	--	Novel_lncRNA	XM_018049739.1	102169571	CPEB2	cytoplasmic polyadenylation element binding protein 2	0.997778492	1.24E-22
LNC_004275	XLOC_055368	--	Novel_lncRNA	XM_018038882.1	102190873	CCHCR1	coiled-coil alpha-helical rod protein 1	0.989057236	2.05E-16
LNC_004275	XLOC_055368	--	Novel_lncRNA	XM_018046031.1	102188995	MRPS21	mitochondrial ribosomal protein S21	0.995873388	3.25E-20
LNC_004275	XLOC_055368	--	Novel_lncRNA	XM_018052608.1	102168727	INIP	INTS3 and NABP interacting protein	0.960764476	1.81E-11
LNC_004275	XLOC_055368	--	Novel_lncRNA	XM_018048904.1	100861393	PPARA	peroxisome proliferator activated receptor alpha	0.996227966	1.45E-20
LNC_004275	XLOC_055368	--	Novel_lncRNA	XM_005690092.2	102173108	RAG1	recombination activating 1	0.959048366	2.65E-11
LNC_004275	XLOC_055368	--	Novel_lncRNA	XM_005700791.3	102177509	PORCN	porcupine homolog (Drosophila)	0.968811072	2.37E-12
LNC_004275	XLOC_055368	--	Novel_lncRNA	XR_001917573.1	102186200	CXHXorf23	chromosome X CXorf23 homolog	0.99205771	1.16E-17
LNC_004275	XLOC_055368	--	Novel_lncRNA	XM_018039921.1	108633230	GET4	golgi to ER traffic protein 4	0.959003444	2.68E-11
LNC_004275	XLOC_055368	--	Novel_lncRNA	XM_013973045.2	102190916	PPCDC	phosphopantothenoylcysteine decarboxylase	0.998758005	6.65E-25
LNC_004275	XLOC_055368	--	Novel_lncRNA	XM_018059379.1	102180611	P2RY2	purinergic receptor P2Y2	0.998758005	6.65E-25
LNC_004275	XLOC_055368	--	Novel_lncRNA	XM_018045111.1	102175201	CSF2RA	colony stimulating factor 2 receptor alpha subunit	0.998758005	6.65E-25
LNC_004275	XLOC_055368	--	Novel_lncRNA	XM_018062304.1	102168852	LOC102168852	major allergen I polypeptide chain 1-like	0.998758005	6.65E-25
LNC_003379	XLOC_043832	--	Novel_lncRNA	XM_005679168.3	102183659	PPP1R3A	protein phosphatase 1 regulatory subunit 3A	0.960441399	1.95E-11
LNC_003379	XLOC_043832	--	Novel_lncRNA	XM_018049302.1	102189198	PDLIM5	PDZ and LIM domain 5	0.954042136	7.35E-11
LNC_003379	XLOC_043832	--	Novel_lncRNA	XM_018063185.1	108633282	LOC108633282	phospholipase A2 inhibitor and Ly6/PLAUR domain-containing protein-like	0.95041317	1.44E-10
LNC_003379	XLOC_043832	--	Novel_lncRNA	XM_018039259.1	102181454	MYLK4	myosin light chain kinase family member 4	0.950576373	1.40E-10
LNC_003379	XLOC_043832	--	Novel_lncRNA	XM_005682440.2	102181590	LOC102181590	olfactory receptor 7G2-like	0.960726552	1.83E-11
LNC_003379	XLOC_043832	--	Novel_lncRNA	XM_018039260.1	102181454	MYLK4	myosin light chain kinase family member 4	0.974756578	3.61E-13
LNC_003379	XLOC_043832	--	Novel_lncRNA	XM_018054022.1	102177443	SLC8A3	solute carrier family 8 member A3	0.96348123	9.61E-12
LNC_003379	XLOC_043832	--	Novel_lncRNA	XM_005683422.3	102175290	MEF2C	myocyte enhancer factor 2C	0.951906566	1.10E-10
LNC_003379	XLOC_043832	--	Novel_lncRNA	XM_013967472.2	102188323	IL1RL1	interleukin 1 receptor like 1	0.982747435	1.21E-14
LNC_003379	XLOC_043832	--	Novel_lncRNA	XM_018049973.1	102187317	MYOZ3	myozenin 3	0.950467605	1.42E-10
LNC_003379	XLOC_043832	--	Novel_lncRNA	XM_005682683.3	102184712	CTXN3	cortexin 3	0.954011831	7.39E-11
LNC_006902	XLOC_088690	--	Novel_lncRNA	XM_005698444.3	102190488	GSTO2	glutathione S-transferase omega 2	0.951543337	1.17E-10
LNC_006902	XLOC_088690	--	Novel_lncRNA	XM_005690630.2	102172285	KIFAP3	kinesin associated protein 3	0.965482492	5.83E-12
LNC_006902	XLOC_088690	--	Novel_lncRNA	XM_005676879.3	102185879	KDM1A	lysine demethylase 1A	-0.957495363	3.68E-11
LNC_006902	XLOC_088690	--	Novel_lncRNA	XM_018055194.1	102170609	RHOQ	ras homolog family member Q	0.955158041	5.91E-11
LNC_006902	XLOC_088690	--	Novel_lncRNA	XM_018049178.1	108636200	C6H4orf3	chromosome 6 C4orf3 homolog	0.963693501	9.12E-12
LNC_006902	XLOC_088690	--	Novel_lncRNA	XM_005682285.3	102181201	JUNB	JunB proto-oncogene%2C AP-1 transcription factor subunit	0.951872639	1.10E-10
LNC_004271	XLOC_055233	--	Novel_lncRNA	XM_013963121.2	102177124	AKAP9	A-kinase anchoring protein 9	1	0
LNC_004271	XLOC_055233	--	Novel_lncRNA	XM_018045284.1	102177519	LOC102177519	tumor necrosis factor receptor superfamily member 26	1	0
LNC_004271	XLOC_055233	--	Novel_lncRNA	XM_018062076.1	102177558	SLC38A7	solute carrier family 38 member 7	0.976105297	2.21E-13
LNC_004271	XLOC_055233	--	Novel_lncRNA	XM_018045937.1	102191388	HIPK1	homeodomain interacting protein kinase 1	0.982749836	1.21E-14
LNC_004271	XLOC_055233	--	Novel_lncRNA	XM_005681903.3	102170406	C1QTNF7	C1q and tumor necrosis factor related protein 7	1	0
LNC_004271	XLOC_055233	--	Novel_lncRNA	XM_018055800.1	102188870	RALGPS1	Ral GEF with PH domain and SH3 binding motif 1	1	0
LNC_004271	XLOC_055233	--	Novel_lncRNA	XR_001917926.1	102181925	KMT2C	lysine methyltransferase 2C	0.969625942	1.87E-12
LNC_004271	XLOC_055233	--	Novel_lncRNA	XM_018048895.1	102175102	KIAA0930	KIAA0930 ortholog	0.999999545	7.93E-56
LNC_004271	XLOC_055233	--	Novel_lncRNA	XM_018059477.1	102185761	DCHS1	dachsous cadherin-related 1	0.98426143	5.32E-15
LNC_004271	XLOC_055233	--	Novel_lncRNA	XM_018047053.1	102180104	TNS3	tensin 3	0.999619996	1.57E-29
LNC_004271	XLOC_055233	--	Novel_lncRNA	XM_018061502.1	102184361	TRPC3	transient receptor potential cation channel subfamily C member 3	1	0
LNC_004271	XLOC_055233	--	Novel_lncRNA	XM_018058051.1	102177995	BCAS1	breast carcinoma amplified sequence 1	1	0
LNC_004271	XLOC_055233	--	Novel_lncRNA	XM_018047353.1	102186159	ABCC5	ATP binding cassette subfamily C member 5	0.999913248	2.64E-35
LNC_004271	XLOC_055233	--	Novel_lncRNA	XM_005683993.3	102174119	SLC39A14	solute carrier family 39 member 14	0.986480376	1.36E-15
LNC_004271	XLOC_055233	--	Novel_lncRNA	XM_018045902.1	102169055	ZNF148	zinc finger protein 148	0.994923095	2.09E-19
LNC_004271	XLOC_055233	--	Novel_lncRNA	XM_018064819.1	102184657	MPRIP	myosin phosphatase Rho interacting protein	0.983119675	9.94E-15
LNC_004271	XLOC_055233	--	Novel_lncRNA	XM_018044407.1	102184932	LOC102184932	radial spoke head 14 homolog	0.961227714	1.63E-11
LNC_004271	XLOC_055233	--	Novel_lncRNA	XM_018059739.1	102180688	PCSK7	proprotein convertase subtilisin/kexin type 7	0.999999795	5.98E-59
LNC_004271	XLOC_055233	--	Novel_lncRNA	XM_018055551.1	102190884	DNMT3A	DNA methyltransferase 3 alpha	0.994616821	3.54E-19
LNC_004271	XLOC_055233	--	Novel_lncRNA	XM_018049843.1	102180479	ADD1	adducin 1	0.963230503	1.02E-11
LNC_004271	XLOC_055233	--	Novel_lncRNA	XM_013967152.2	102179773	SHC4	SHC adaptor protein 4	0.962399451	1.24E-11
LNC_004271	XLOC_055233	--	Novel_lncRNA	XM_005697805.3	102175642	ORAI2	ORAI calcium release-activated calcium modulator 2	0.976242784	2.10E-13
LNC_004271	XLOC_055233	--	Novel_lncRNA	XM_018048247.1	102171037	RBFOX2	RNA binding protein%2C fox-1 homolog 2	0.990138745	8.08E-17
LNC_004271	XLOC_055233	--	Novel_lncRNA	XM_018051111.1	102188581	CCDC159	coiled-coil domain containing 159	0.992036362	1.19E-17
LNC_004271	XLOC_055233	--	Novel_lncRNA	XM_018058401.1	102181057	STAU2	staufen double-stranded RNA binding protein 2	0.992408747	7.74E-18
LNC_004271	XLOC_055233	--	Novel_lncRNA	XM_018044317.1	102189540	LRP8	LDL receptor related protein 8	0.991416613	2.33E-17
LNC_004271	XLOC_055233	--	Novel_lncRNA	XM_005698431.3	102187370	SLK	STE20 like kinase	0.999354864	1.83E-27
LNC_004271	XLOC_055233	--	Novel_lncRNA	XR_001917229.1	102185967	SRRM2	serine/arginine repetitive matrix 2	0.995534213	6.60E-20
LNC_004271	XLOC_055233	--	Novel_lncRNA	XM_018064246.1	102187708	RHBDL3	rhomboid like 3	0.997368754	5.69E-22
LNC_004271	XLOC_055233	--	Novel_lncRNA	XM_018061062.1	102186422	HPS4	HPS4%2C biogenesis of lysosomal organelles complex 3 subunit 2	0.965895237	5.24E-12
LNC_004271	XLOC_055233	--	Novel_lncRNA	XM_013966703.2	102170426	POLK	DNA polymerase kappa	0.951130491	1.26E-10
LNC_004271	XLOC_055233	--	Novel_lncRNA	XM_005685437.2	102187594	LOC102187594	olfactory receptor 4F6-like	1	0
LNC_004271	XLOC_055233	--	Novel_lncRNA	XM_018041967.1	102178880	ADGRA2	adhesion G protein-coupled receptor A2	0.989175312	1.86E-16
LNC_004271	XLOC_055233	--	Novel_lncRNA	XM_013967065.2	102186771	TRIM9	tripartite motif containing 9	0.999973163	6.86E-40
LNC_004271	XLOC_055233	--	Novel_lncRNA	XM_005683105.3	102169864	TCERG1	transcription elongation regulator 1	0.966493019	4.48E-12
LNC_004271	XLOC_055233	--	Novel_lncRNA	XM_018061557.1	102188907	GLS	glutaminase	0.990271721	7.16E-17
LNC_004271	XLOC_055233	--	Novel_lncRNA	XR_001919110.1	102178187	MTBP	MDM2 binding protein	0.953998742	7.41E-11
LNC_004271	XLOC_055233	--	Novel_lncRNA	XM_005683681.3	102176795	IL33	interleukin 33	0.990001365	9.15E-17
LNC_004271	XLOC_055233	--	Novel_lncRNA	XM_018052401.1	102173566	IL11RA	interleukin 11 receptor subunit alpha	0.981440935	2.32E-14
LNC_004271	XLOC_055233	--	Novel_lncRNA	XM_018064470.1	102185604	MINK1	misshapen like kinase 1	0.994806331	2.56E-19
LNC_004271	XLOC_055233	--	Novel_lncRNA	XM_018052696.1	102178828	CDK5RAP2	CDK5 regulatory subunit associated protein 2	1	0
LNC_004271	XLOC_055233	--	Novel_lncRNA	XM_018064954.1	102171818	SP6	Sp6 transcription factor	0.999999909	4.22E-62
LNC_004271	XLOC_055233	--	Novel_lncRNA	XM_018042936.1	102180719	PTPRF	protein tyrosine phosphatase%2C receptor type F	1	0
LNC_004271	XLOC_055233	--	Novel_lncRNA	XM_018055044.1	102186696	RAB11FIP5	RAB11 family interacting protein 5	0.992850443	4.52E-18
LNC_004271	XLOC_055233	--	Novel_lncRNA	XM_018045797.1	102182748	LOC102182748	transmembrane protein 56	0.976465577	1.93E-13
LNC_006907	XLOC_088730	--	Novel_lncRNA	XM_018046053.1	102182556	CERS2	ceramide synthase 2	0.968071045	2.92E-12
LNC_006907	XLOC_088730	--	Novel_lncRNA	XM_018064928.1	102169415	TTLL6	tubulin tyrosine ligase like 6	0.971809926	9.64E-13
LNC_006907	XLOC_088730	--	Novel_lncRNA	XM_018061467.1	102173491	ZNF605	zinc finger protein 605	0.999821194	1.77E-32
LNC_006907	XLOC_088730	--	Novel_lncRNA	XM_018063709.1	102189069	TNRC6C	trinucleotide repeat containing 6C	0.962990771	1.08E-11
LNC_006907	XLOC_088730	--	Novel_lncRNA	XM_018047412.1	102187186	SGCE	sarcoglycan epsilon	0.982823761	1.16E-14
LNC_006907	XLOC_088730	--	Novel_lncRNA	XM_018065446.1	102191459	MAFG	MAF bZIP transcription factor G	0.968944461	2.28E-12
LNC_006907	XLOC_088730	--	Novel_lncRNA	XM_018053187.1	102186120	PTPRK	protein tyrosine phosphatase%2C receptor type K	0.999887355	2.77E-34
LNC_006907	XLOC_088730	--	Novel_lncRNA	XM_013964621.2	102182392	GUF1	GUF1 homolog%2C GTPase	0.986453832	1.39E-15
LNC_006907	XLOC_088730	--	Novel_lncRNA	XM_018057056.1	102185098	PARD3	par-3 family cell polarity regulator	0.993281822	2.58E-18
LNC_006907	XLOC_088730	--	Novel_lncRNA	XM_018058269.1	102177943	ARMC9	armadillo repeat containing 9	0.999944669	4.62E-37
LNC_006907	XLOC_088730	--	Novel_lncRNA	XM_018055549.1	102190884	DNMT3A	DNA methyltransferase 3 alpha	0.999444346	4.79E-28
LNC_006907	XLOC_088730	--	Novel_lncRNA	XM_018052689.1	102187488	TRIM32	tripartite motif containing 32	0.999423736	6.64E-28
LNC_006907	XLOC_088730	--	Novel_lncRNA	XM_018044126.1	102169742	THOC2	THO complex 2	0.970146931	1.61E-12
LNC_006907	XLOC_088730	--	Novel_lncRNA	XM_018061804.1	102183092	KIAA0513	KIAA0513 ortholog	0.997993895	4.96E-23
LNC_006907	XLOC_088730	--	Novel_lncRNA	XM_018038923.1	100860793	BMP6	bone morphogenetic protein 6	0.998113503	2.85E-23
LNC_006907	XLOC_088730	--	Novel_lncRNA	XM_013971802.2	102175888	PIGW	phosphatidylinositol glycan anchor biosynthesis class W	0.985445857	2.64E-15
LNC_006907	XLOC_088730	--	Novel_lncRNA	XR_001918564.1	102170320	RSPH3	radial spoke 3 homolog	0.955404346	5.63E-11
LNC_006907	XLOC_088730	--	Novel_lncRNA	XM_018053481.1	106502495	AFDN	afadin%2C adherens junction formation factor	0.999944669	4.62E-37
LNC_006907	XLOC_088730	--	Novel_lncRNA	XM_018038347.1	102168950	CADPS	calcium dependent secretion activator	0.999944669	4.62E-37
LNC_006907	XLOC_088730	--	Novel_lncRNA	XM_018064197.1	102169128	SYNRG	synergin gamma	0.999944669	4.62E-37
LNC_006907	XLOC_088730	--	Novel_lncRNA	XM_018064196.1	102169128	SYNRG	synergin gamma	0.999944669	4.62E-37
LNC_006907	XLOC_088730	--	Novel_lncRNA	XM_018052919.1	102175578	DOPEY1	dopey family member 1	0.999650272	7.42E-30
LNC_006907	XLOC_088730	--	Novel_lncRNA	XM_018064195.1	102169128	SYNRG	synergin gamma	0.999944669	4.62E-37
LNC_006907	XLOC_088730	--	Novel_lncRNA	XM_018041416.1	102189370	LOC102189370	glutathione S-transferase omega-1	0.999889021	2.42E-34
LNC_006907	XLOC_088730	--	Novel_lncRNA	XM_018053843.1	102190793	TTC7B	tetratricopeptide repeat domain 7B	0.999944669	4.62E-37
LNC_006907	XLOC_088730	--	Novel_lncRNA	XM_005686375.3	102183424	ZNF638	zinc finger protein 638	0.960668434	1.85E-11
LNC_006907	XLOC_088730	--	Novel_lncRNA	XM_018040748.1	102190194	LOC102190194	general transcription factor II-I repeat domain-containing protein 2	0.999944669	4.62E-37
LNC_006907	XLOC_088730	--	Novel_lncRNA	XM_018041738.1	108633222	LIPN	lipase family member N	0.999944669	4.62E-37
LNC_006907	XLOC_088730	--	Novel_lncRNA	XM_013975615.2	102184785	USP54	ubiquitin specific peptidase 54	0.988463394	3.30E-16
LNC_006907	XLOC_088730	--	Novel_lncRNA	XM_018064194.1	102169128	SYNRG	synergin gamma	0.999944669	4.62E-37
LNC_006907	XLOC_088730	--	Novel_lncRNA	XM_018066866.1	102178670	MAGI1	membrane associated guanylate kinase%2C WW and PDZ domain containing 1	0.990689481	4.83E-17
LNC_006907	XLOC_088730	--	Novel_lncRNA	XM_018055187.1	102169016	PRKCE	protein kinase C epsilon	0.950952897	1.30E-10
LNC_006907	XLOC_088730	--	Novel_lncRNA	XM_018041639.1	102178326	JAKMIP3	Janus kinase and microtubule interacting protein 3	0.999944669	4.62E-37
LNC_006907	XLOC_088730	--	Novel_lncRNA	XM_018038669.1	106503471	DST	dystonin	0.953274342	8.51E-11
LNC_006907	XLOC_088730	--	Novel_lncRNA	XM_018041638.1	102178326	JAKMIP3	Janus kinase and microtubule interacting protein 3	0.982212839	1.59E-14
LNC_006907	XLOC_088730	--	Novel_lncRNA	XR_001917124.1	102175449	ICK	intestinal cell kinase	0.960313116	2.01E-11
LNC_006907	XLOC_088730	--	Novel_lncRNA	XR_001919886.1	102188534	LOC102188534	uncharacterized LOC102188534	0.983670657	7.39E-15
LNC_006907	XLOC_088730	--	Novel_lncRNA	XM_018052637.1	102173388	RGS3	regulator of G-protein signaling 3	0.986574048	1.28E-15
LNC_006907	XLOC_088730	--	Novel_lncRNA	XM_013963430.2	102186458	CADPS2	calcium dependent secretion activator 2	0.999941807	7.27E-37
LNC_006907	XLOC_088730	--	Novel_lncRNA	XM_018050380.1	102181032	JADE2	jade family PHD finger 2	0.992513933	6.83E-18
LNC_006907	XLOC_088730	--	Novel_lncRNA	XM_013966048.2	102169757	TSTD2	thiosulfate sulfurtransferase like domain containing 2	0.99006343	8.65E-17
LNC_006907	XLOC_088730	--	Novel_lncRNA	XR_001919789.1	102187434	CCDC125	coiled-coil domain containing 125	0.950546866	1.40E-10
LNC_006907	XLOC_088730	--	Novel_lncRNA	XM_018051230.1	102168441	CACNA1A	calcium voltage-gated channel subunit alpha1 A	0.999944669	4.62E-37
LNC_006907	XLOC_088730	--	Novel_lncRNA	XM_005698482.3	102177304	ACSL5	acyl-CoA synthetase long-chain family member 5	0.966835035	4.09E-12
LNC_006907	XLOC_088730	--	Novel_lncRNA	XM_018045118.1	102174924	LOC102174924	granulocyte-macrophage colony-stimulating factor receptor subunit alpha	0.999189445	1.43E-26
LNC_006907	XLOC_088730	--	Novel_lncRNA	XM_018048287.1	102174280	EIF3D	eukaryotic translation initiation factor 3 subunit D	0.999944669	4.62E-37
LNC_006907	XLOC_088730	--	Novel_lncRNA	XM_018045720.1	106501943	LOC106501943	golgin subfamily A member 6-like protein 6	0.999944669	4.62E-37
LNC_006907	XLOC_088730	--	Novel_lncRNA	XM_018064193.1	102169128	SYNRG	synergin gamma	0.999944669	4.62E-37
LNC_006907	XLOC_088730	--	Novel_lncRNA	XM_018053480.1	106502495	AFDN	afadin%2C adherens junction formation factor	0.99986567	1.35E-33
LNC_006907	XLOC_088730	--	Novel_lncRNA	XM_018064395.1	102175711	SCARF1	scavenger receptor class F member 1	0.999944669	4.62E-37
LNC_006907	XLOC_088730	--	Novel_lncRNA	XM_018064192.1	102169128	SYNRG	synergin gamma	0.999944669	4.62E-37
LNC_006907	XLOC_088730	--	Novel_lncRNA	XM_018038343.1	102168950	CADPS	calcium dependent secretion activator	0.999944669	4.62E-37
LNC_006907	XLOC_088730	--	Novel_lncRNA	XM_018051376.1	102175110	ANO8	anoctamin 8	0.999944669	4.62E-37
LNC_006907	XLOC_088730	--	Novel_lncRNA	XM_018061464.1	102173491	ZNF605	zinc finger protein 605	0.985475633	2.59E-15
LNC_006907	XLOC_088730	--	Novel_lncRNA	XM_018054236.1	102187868	CCPG1	cell cycle progression 1	0.993114291	3.22E-18
LNC_006907	XLOC_088730	--	Novel_lncRNA	XM_018052363.1	102189865	NFX1	nuclear transcription factor%2C X-box binding 1	0.999123234	2.90E-26
LNC_006907	XLOC_088730	--	Novel_lncRNA	XR_001918100.1	102170858	ITPR2	inositol 1%2C4%2C5-trisphosphate receptor type 2	0.999944669	4.62E-37
LNC_006907	XLOC_088730	--	Novel_lncRNA	XM_005697317.2	102181089	SERPINB7	serpin family B member 7	0.999944669	4.62E-37
LNC_006906	XLOC_088730	--	Novel_lncRNA	XM_005679827.3	102180918	NDUFA12	NADH:ubiquinone oxidoreductase subunit A12	0.964781725	6.97E-12
LNC_004374	XLOC_057182	--	Novel_lncRNA	XM_018060504.1	102188159	LOC102188159	cyclin-dependent kinase 11B	0.998862124	3.02E-25
LNC_004374	XLOC_057182	--	Novel_lncRNA	XM_005693940.3	102186048	HIGD1B	HIG1 hypoxia inducible domain family member 1B	1	0
LNC_004374	XLOC_057182	--	Novel_lncRNA	XM_018058553.1	102173208	MTSS1	MTSS1%2C I-BAR domain containing	0.976772049	1.72E-13
LNC_004374	XLOC_057182	--	Novel_lncRNA	XM_018054566.1	102184064	LRP10	LDL receptor related protein 10	0.950143497	1.51E-10
LNC_004374	XLOC_057182	--	Novel_lncRNA	XM_005680750.3	102174636	SOX5	SRY-box 5	1	0
LNC_004374	XLOC_057182	--	Novel_lncRNA	XM_005684283.3	102185745	PTPN3	protein tyrosine phosphatase%2C non-receptor type 3	1	0
LNC_004374	XLOC_057182	--	Novel_lncRNA	XM_018053254.1	102182229	IL20RA	interleukin 20 receptor subunit alpha	0.958606405	2.92E-11
LNC_004374	XLOC_057182	--	Novel_lncRNA	XM_018049742.1	102169571	CPEB2	cytoplasmic polyadenylation element binding protein 2	0.985558331	2.46E-15
LNC_004374	XLOC_057182	--	Novel_lncRNA	XM_018052268.1	102170319	FAM160B2	family with sequence similarity 160 member B2	0.999212006	1.11E-26
LNC_004374	XLOC_057182	--	Novel_lncRNA	XM_018042521.1	102175464	CHST3	carbohydrate sulfotransferase 3	0.988295433	3.75E-16
LNC_004374	XLOC_057182	--	Novel_lncRNA	XM_018052505.1	102191332	PHF2	PHD finger protein 2	0.991484752	2.17E-17
LNC_004374	XLOC_057182	--	Novel_lncRNA	XM_018049208.1	102169655	ANK2	ankyrin 2	0.999753999	3.13E-31
LNC_004374	XLOC_057182	--	Novel_lncRNA	XM_018053873.1	102182797	ZC3H14	zinc finger CCCH-type containing 14	0.960953009	1.74E-11
LNC_004374	XLOC_057182	--	Novel_lncRNA	XM_018049252.1	102173274	CENPE	centromere protein E	0.950038146	1.54E-10
LNC_004374	XLOC_057182	--	Novel_lncRNA	XM_018065888.1	102176169	HECTD1	HECT domain E3 ubiquitin protein ligase 1	0.999958434	3.52E-38
LNC_004374	XLOC_057182	--	Novel_lncRNA	NM_001285711.1	100860864	S-LZ	serum lysozyme	1	0
LNC_004374	XLOC_057182	--	Novel_lncRNA	XM_018053552.1	102179201	PARP6	poly(ADP-ribose) polymerase family member 6	1	2.43E-142
LNC_004374	XLOC_057182	--	Novel_lncRNA	XM_018043465.1	102171692	INCENP	inner centromere protein	0.99999726	8.26E-49
LNC_004374	XLOC_057182	--	Novel_lncRNA	XM_018065715.1	102177281	ZNF131	zinc finger protein 131	0.975162599	3.12E-13
LNC_004374	XLOC_057182	--	Novel_lncRNA	XM_018051249.1	102168994	LYL1	LYL1%2C basic helix-loop-helix family member	0.98877403	2.58E-16
LNC_004374	XLOC_057182	--	Novel_lncRNA	XR_310802.3	102179880	CDK12	cyclin dependent kinase 12	0.973243432	6.06E-13
LNC_004374	XLOC_057182	--	Novel_lncRNA	XM_005683117.3	102173464	SCGB3A2	secretoglobin family 3A member 2	0.998343841	8.85E-24
LNC_004374	XLOC_057182	--	Novel_lncRNA	XM_018049069.1	102186863	LOC102186863	zinc finger protein 345-like	0.988440029	3.36E-16
LNC_004374	XLOC_057182	--	Novel_lncRNA	XM_005683839.3	102178356	CA9	carbonic anhydrase 9	1	0
LNC_004374	XLOC_057182	--	Novel_lncRNA	XM_018041458.1	102183289	MKI67	marker of proliferation Ki-67	0.97903006	6.90E-14
LNC_004374	XLOC_057182	--	Novel_lncRNA	XM_018044811.1	102168478	ARVCF	armadillo repeat gene deleted in velocardiofacial syndrome	1	0
LNC_004374	XLOC_057182	--	Novel_lncRNA	XM_018058197.1	102179613	DIS3L2	DIS3 like 3'-5' exoribonuclease 2	0.998435592	5.30E-24
LNC_004374	XLOC_057182	--	Novel_lncRNA	XM_005685180.3	102179201	PARP6	poly(ADP-ribose) polymerase family member 6	1	0
LNC_004374	XLOC_057182	--	Novel_lncRNA	XM_005688072.3	102189971	DZANK1	double zinc ribbon and ankyrin repeat domains 1	0.955743477	5.27E-11
LNC_004374	XLOC_057182	--	Novel_lncRNA	XM_013963991.2	102183852	CFAP54	cilia and flagella associated protein 54	0.987676835	5.95E-16
LNC_004374	XLOC_057182	--	Novel_lncRNA	XM_005674879.1	102188532	LOC102188532	olfactory receptor 5AC1-like	0.965652521	5.58E-12
LNC_004374	XLOC_057182	--	Novel_lncRNA	XM_005685179.3	102179201	PARP6	poly(ADP-ribose) polymerase family member 6	1	0
LNC_004374	XLOC_057182	--	Novel_lncRNA	XM_013963483.2	102179913	TAS2R5	taste 2 receptor member 5	0.952443319	9.94E-11
LNC_004374	XLOC_057182	--	Novel_lncRNA	XM_018056027.1	102176334	RAPGEF1	Rap guanine nucleotide exchange factor 1	0.98980447	1.09E-16
LNC_004374	XLOC_057182	--	Novel_lncRNA	XM_018048755.1	102180293	TMEM184B	transmembrane protein 184B	0.983618124	7.61E-15
LNC_004374	XLOC_057182	--	Novel_lncRNA	XM_018048661.1	102172797	WNK1	WNK lysine deficient protein kinase 1	0.999868827	1.09E-33
LNC_004374	XLOC_057182	--	Novel_lncRNA	XM_018050132.1	102191423	LOC102191423	proton-coupled amino acid transporter 1	1	0
LNC_004374	XLOC_057182	--	Novel_lncRNA	XM_018044725.1	108633160	LOC108633160	interferon alpha-1-like	0.996456414	8.26E-21
LNC_004374	XLOC_057182	--	Novel_lncRNA	XR_001918711.1	106503629	LOC106503629	uncharacterized LOC106503629	0.979505341	5.63E-14
LNC_004374	XLOC_057182	--	Novel_lncRNA	XM_018048036.1	102176670	R3HDM2	R3H domain containing 2	0.993394598	2.22E-18
LNC_004374	XLOC_057182	--	Novel_lncRNA	XM_018041559.1	102176192	R3HCC1L	R3H domain and coiled-coil containing 1 like	0.976454251	1.94E-13
LNC_004374	XLOC_057182	--	Novel_lncRNA	XM_013969991.2	102186138	LOC102186138	olfactory receptor 10AG1-like	1	0
LNC_004374	XLOC_057182	--	Novel_lncRNA	XM_005674947.3	102189071	LSAMP	limbic system-associated membrane protein	0.966420026	4.56E-12
LNC_004374	XLOC_057182	--	Novel_lncRNA	XM_013964742.2	102191783	CNOT6L	CCR4-NOT transcription complex subunit 6 like	0.968389556	2.67E-12
LNC_004374	XLOC_057182	--	Novel_lncRNA	XM_013968606.2	102176340	LOC102176340	dihydrodiol dehydrogenase 3	1	0
LNC_004374	XLOC_057182	--	Novel_lncRNA	XM_018043804.1	102169658	TAB3	TGF-beta activated kinase 1/MAP3K7 binding protein 3	0.992848005	4.53E-18
LNC_004374	XLOC_057182	--	Novel_lncRNA	XM_018050903.1	102169953	SAFB	scaffold attachment factor B	0.998425928	5.60E-24
LNC_004374	XLOC_057182	--	Novel_lncRNA	XM_005688859.3	102189221	TRMT12	tRNA methyltransferase 12 homolog	1	0
LNC_004374	XLOC_057182	--	Novel_lncRNA	XM_013972442.2	102184842	RUNDC1	RUN domain containing 1	0.999999586	3.42E-56
LNC_004374	XLOC_057182	--	Novel_lncRNA	XM_018041440.1	102170938	FGFR2	fibroblast growth factor receptor 2	1	0
LNC_004374	XLOC_057182	--	Novel_lncRNA	XM_013966805.2	102179201	PARP6	poly(ADP-ribose) polymerase family member 6	1	0
LNC_004374	XLOC_057182	--	Novel_lncRNA	XM_018044681.1	102190477	LOC102190477	chorionic somatomammotropin hormone 2-like	1	0
LNC_004374	XLOC_057182	--	Novel_lncRNA	XM_018057104.1	102170885	ARHGAP21	Rho GTPase activating protein 21	0.99827727	1.26E-23
LNC_004374	XLOC_057182	--	Novel_lncRNA	XM_018048589.1	102189466	IFFO1	intermediate filament family orphan 1	1	0
LNC_004374	XLOC_057182	--	Novel_lncRNA	XM_018061277.1	102180525	KDM2B	lysine demethylase 2B	0.996194627	1.57E-20
LNC_004374	XLOC_057182	--	Novel_lncRNA	XM_005675157.3	102174978	KNG1	kininogen 1	0.971533051	1.05E-12
LNC_004374	XLOC_057182	--	Novel_lncRNA	XM_018051968.1	108636548	LOC108636548	keratin-associated protein 10-1	0.972476707	7.79E-13
LNC_004374	XLOC_057182	--	Novel_lncRNA	XM_005684383.2	102168540	LOC102168540	olfactory receptor 13F1-like	0.988189245	4.07E-16
LNC_004374	XLOC_057182	--	Novel_lncRNA	XM_005683969.3	102168632	XPO7	exportin 7	1	0
LNC_004374	XLOC_057182	--	Novel_lncRNA	XM_018046615.1	100860958	CD36	CD36 molecule	0.966522309	4.44E-12
LNC_004374	XLOC_057182	--	Novel_lncRNA	XM_018056760.1	102180680	ZC3H13	zinc finger CCCH-type containing 13	0.993488201	1.95E-18
LNC_004374	XLOC_057182	--	Novel_lncRNA	XM_005675055.2	102171376	RUBCN	RUN and cysteine rich domain containing beclin 1 interacting protein	0.993974338	9.73E-19
LNC_004374	XLOC_057182	--	Novel_lncRNA	XM_018050097.1	102179191	RNF145	ring finger protein 145	0.96469418	7.12E-12
LNC_004374	XLOC_057182	--	Novel_lncRNA	XM_018060280.1	102190057	RGS7	regulator of G-protein signaling 7	0.980414179	3.75E-14
LNC_004374	XLOC_057182	--	Novel_lncRNA	XM_018059038.1	102183255	CTNND1	catenin delta 1	1	0
LNC_004374	XLOC_057182	--	Novel_lncRNA	XM_018064535.1	102177746	TM4SF5	transmembrane 4 L six family member 5	1	2.43E-142
LNC_004374	XLOC_057182	--	Novel_lncRNA	XM_018057987.1	102187330	NCOA3	nuclear receptor coactivator 3	0.972639223	7.39E-13
LNC_004374	XLOC_057182	--	Novel_lncRNA	XM_018053947.1	102189314	TTLL5	tubulin tyrosine ligase like 5	0.960667986	1.85E-11
LNC_004374	XLOC_057182	--	Novel_lncRNA	XM_005688341.2	102176437	DEFB129	defensin beta 129	1	0
LNC_004374	XLOC_057182	--	Novel_lncRNA	XM_018064444.1	102189518	GGT6	gamma-glutamyltransferase 6	1	0
LNC_004374	XLOC_057182	--	Novel_lncRNA	XM_018058341.1	102190975	OXR1	oxidation resistance 1	0.994492117	4.34E-19
LNC_004374	XLOC_057182	--	Novel_lncRNA	XR_001917253.1	106503582	ZNF12	zinc finger protein 12	0.950830573	1.33E-10
LNC_002931	XLOC_037752	--	Novel_lncRNA	XM_005691172.3	102188161	TMEM154	transmembrane protein 154	0.950647058	1.38E-10
LNC_002931	XLOC_037752	--	Novel_lncRNA	XM_018045643.1	102186952	LOC102186952	transcription elongation factor A N-terminal and central domain-containing protein	0.953493378	8.16E-11
LNC_002931	XLOC_037752	--	Novel_lncRNA	XM_005679341.3	102187025	LOC102187025	cytochrome c oxidase assembly factor 1 homolog	0.955341065	5.70E-11
LNC_004376	XLOC_057198	--	Novel_lncRNA	XM_018067145.1	102179242	CLASP2	cytoplasmic linker associated protein 2	0.959901249	2.20E-11
XR_001919947.1	108638543	LOC108638543	Annotated_lncRNA	XM_018054311.1	102172902	LACTB	lactamase beta	0.950687827	1.37E-10
LNC_002935	XLOC_037955	--	Novel_lncRNA	XM_018063764.1	102187349	EXOC7	exocyst complex component 7	0.984534721	4.54E-15
LNC_002935	XLOC_037955	--	Novel_lncRNA	XM_005684099.3	102175577	FRMD3	FERM domain containing 3	0.985669832	2.30E-15
LNC_002935	XLOC_037955	--	Novel_lncRNA	XR_001918189.1	102190395	FRYL	FRY like transcription coactivator	0.960309192	2.01E-11
LNC_002935	XLOC_037955	--	Novel_lncRNA	XM_018048379.1	102168894	STK38L	serine/threonine kinase 38 like	0.985669832	2.30E-15
LNC_002935	XLOC_037955	--	Novel_lncRNA	XM_018039510.1	102173802	ZNF532	zinc finger protein 532	0.952391848	1.00E-10
LNC_002935	XLOC_037955	--	Novel_lncRNA	XM_018060056.1	102182991	SLC45A3	solute carrier family 45 member 3	0.96912594	2.16E-12
LNC_002935	XLOC_037955	--	Novel_lncRNA	XM_018064469.1	102185604	MINK1	misshapen like kinase 1	0.968768112	2.40E-12
LNC_002935	XLOC_037955	--	Novel_lncRNA	XM_018051543.1	106502252	OBSCN	obscurin%2C cytoskeletal calmodulin and titin-interacting RhoGEF	0.988048813	4.52E-16
LNC_002935	XLOC_037955	--	Novel_lncRNA	XM_018051546.1	106502252	OBSCN	obscurin%2C cytoskeletal calmodulin and titin-interacting RhoGEF	0.961680223	1.47E-11
LNC_002935	XLOC_037955	--	Novel_lncRNA	XM_018064468.1	102185604	MINK1	misshapen like kinase 1	0.965168031	6.32E-12
LNC_002935	XLOC_037955	--	Novel_lncRNA	XM_005696875.3	102183838	STMND1	stathmin domain containing 1	0.953520963	8.12E-11
LNC_002935	XLOC_037955	--	Novel_lncRNA	XR_001919444.1	102181980	MYLK3	myosin light chain kinase 3	0.986844166	1.07E-15
LNC_002935	XLOC_037955	--	Novel_lncRNA	XM_018064573.1	102185864	TNK1	tyrosine kinase non receptor 1	0.985669832	2.30E-15
LNC_002935	XLOC_037955	--	Novel_lncRNA	XM_018044630.1	102172025	USP24	ubiquitin specific peptidase 24	0.979310982	6.12E-14
LNC_002935	XLOC_037955	--	Novel_lncRNA	XM_018055226.1	102191554	STX19	syntaxin 19	0.96184664	1.42E-11
LNC_002935	XLOC_037955	--	Novel_lncRNA	XM_018055234.1	102184253	GPR75	G protein-coupled receptor 75	0.985669832	2.30E-15
LNC_002935	XLOC_037955	--	Novel_lncRNA	XM_018053751.1	102183148	MCC	mutated in colorectal cancers	0.986460368	1.38E-15
LNC_002935	XLOC_037955	--	Novel_lncRNA	XM_018049435.1	102190395	FRYL	FRY like transcription coactivator	0.985669832	2.30E-15
LNC_002935	XLOC_037955	--	Novel_lncRNA	XM_018063858.1	102177097	GRIN2C	glutamate ionotropic receptor NMDA type subunit 2C	0.965064196	6.49E-12
LNC_002935	XLOC_037955	--	Novel_lncRNA	XM_018057091.1	102176373	EPB41	erythrocyte membrane protein band 4.1	0.982800131	1.18E-14
LNC_002935	XLOC_037955	--	Novel_lncRNA	XR_001917245.1	102184581	LRWD1	leucine rich repeats and WD repeat domain containing 1	0.966678639	4.26E-12
LNC_002935	XLOC_037955	--	Novel_lncRNA	XM_018053730.1	102183876	CCDC112	coiled-coil domain containing 112	0.985669832	2.30E-15
LNC_002935	XLOC_037955	--	Novel_lncRNA	XM_018063297.1	102189151	GRAMD1A	GRAM domain containing 1A	0.985669832	2.30E-15
LNC_002935	XLOC_037955	--	Novel_lncRNA	XM_018045904.1	102182086	CEPT1	choline/ethanolamine phosphotransferase 1	0.985791898	2.13E-15
LNC_002935	XLOC_037955	--	Novel_lncRNA	XM_018058554.1	102173208	MTSS1	MTSS1%2C I-BAR domain containing	0.985669832	2.30E-15
LNC_002935	XLOC_037955	--	Novel_lncRNA	XM_018063198.1	108638075	LOC108638075	protein ZNF738-like	0.959207099	2.56E-11
LNC_002935	XLOC_037955	--	Novel_lncRNA	XM_018046654.1	102191208	CNPY1	canopy FGF signaling regulator 1	0.985669832	2.30E-15
LNC_002935	XLOC_037955	--	Novel_lncRNA	XM_018067137.1	102179242	CLASP2	cytoplasmic linker associated protein 2	0.987296118	7.82E-16
LNC_002935	XLOC_037955	--	Novel_lncRNA	XM_018053364.1	102189484	ESR1	estrogen receptor 1	0.950305697	1.46E-10
LNC_002935	XLOC_037955	--	Novel_lncRNA	XM_018044279.1	102173269	LOC102173269	protein ARMCX6	0.979271947	6.22E-14
LNC_002935	XLOC_037955	--	Novel_lncRNA	XM_018051528.1	106502252	OBSCN	obscurin%2C cytoskeletal calmodulin and titin-interacting RhoGEF	0.969092558	2.19E-12
LNC_002935	XLOC_037955	--	Novel_lncRNA	XM_005681308.3	102181762	ELOVL6	ELOVL fatty acid elongase 6	0.985553361	2.47E-15
LNC_002935	XLOC_037955	--	Novel_lncRNA	XM_013971651.2	100861301	PRKAG3	protein kinase AMP-activated non-catalytic subunit gamma 3	0.985669832	2.30E-15
LNC_002935	XLOC_037955	--	Novel_lncRNA	XM_018053000.1	100860939	PKIB	protein kinase (cAMP-dependent%2C catalytic) inhibitor beta	0.985669832	2.30E-15
LNC_002935	XLOC_037955	--	Novel_lncRNA	XM_018042133.1	102189371	ASB5	ankyrin repeat and SOCS box containing 5	0.958733532	2.84E-11
LNC_002935	XLOC_037955	--	Novel_lncRNA	XM_018047215.1	102176934	NRCAM	neuronal cell adhesion molecule	0.984347676	5.06E-15
LNC_002935	XLOC_037955	--	Novel_lncRNA	XM_018057811.1	102177732	DLGAP4	DLG associated protein 4	0.950104103	1.52E-10
LNC_002935	XLOC_037955	--	Novel_lncRNA	XM_018065505.1	102181813	TTC33	tetratricopeptide repeat domain 33	0.985607981	2.39E-15
LNC_002935	XLOC_037955	--	Novel_lncRNA	XM_013968771.2	102191534	LOC102191534	uncharacterized LOC102191534	0.985669832	2.30E-15
LNC_002935	XLOC_037955	--	Novel_lncRNA	XM_018040807.1	102169240	NOXO1	NADPH oxidase organizer 1	0.985669832	2.30E-15
LNC_002935	XLOC_037955	--	Novel_lncRNA	XM_005691031.3	102189231	SERTAD4	SERTA domain containing 4	0.954725728	6.44E-11
LNC_002935	XLOC_037955	--	Novel_lncRNA	XM_018056882.1	102175632	SESN2	sestrin 2	0.95997542	2.16E-11
LNC_002935	XLOC_037955	--	Novel_lncRNA	XM_018042192.1	102188195	LDB3	LIM domain binding 3	0.985669832	2.30E-15
LNC_002935	XLOC_037955	--	Novel_lncRNA	XM_018065282.1	100860820	MAPT	microtubule associated protein tau	0.985669832	2.30E-15
LNC_002935	XLOC_037955	--	Novel_lncRNA	XM_018041890.1	102181361	SORBS2	sorbin and SH3 domain containing 2	0.985669832	2.30E-15
LNC_002935	XLOC_037955	--	Novel_lncRNA	XM_018055043.1	102186696	RAB11FIP5	RAB11 family interacting protein 5	0.985669832	2.30E-15
LNC_002935	XLOC_037955	--	Novel_lncRNA	XM_018038812.1	102186068	GABBR1	gamma-aminobutyric acid type B receptor subunit 1	0.980950009	2.93E-14
LNC_002935	XLOC_037955	--	Novel_lncRNA	XM_018043188.1	102178248	MARK2	microtubule affinity regulating kinase 2	0.985533805	2.50E-15
LNC_002935	XLOC_037955	--	Novel_lncRNA	XM_018046357.1	102177928	PIGZ	phosphatidylinositol glycan anchor biosynthesis class Z	0.984947303	3.57E-15
LNC_002935	XLOC_037955	--	Novel_lncRNA	XM_018039583.1	102176574	MTCL1	microtubule crosslinking factor 1	0.985405656	2.71E-15
LNC_002935	XLOC_037955	--	Novel_lncRNA	XM_018047312.1	102178140	TRA2A	transformer 2 alpha homolog	0.985669832	2.30E-15
LNC_002935	XLOC_037955	--	Novel_lncRNA	XM_018044878.1	102178155	FTSJ1	FtsJ RNA methyltransferase homolog 1 (E. coli)	0.985669832	2.30E-15
LNC_002935	XLOC_037955	--	Novel_lncRNA	XM_018041834.1	100861358	GTF2E2	general transcription factor IIE subunit 2	0.985669832	2.30E-15
LNC_002935	XLOC_037955	--	Novel_lncRNA	XM_018040230.1	102170659	TRRAP	transformation/transcription domain associated protein	0.972612303	7.46E-13
LNC_002935	XLOC_037955	--	Novel_lncRNA	XM_013973449.2	102170740	CMTM8	CKLF like MARVEL transmembrane domain containing 8	0.98701721	9.50E-16
LNC_002935	XLOC_037955	--	Novel_lncRNA	XM_018047112.1	102185530	FAM188B	family with sequence similarity 188 member B	0.987232961	8.17E-16
LNC_002935	XLOC_037955	--	Novel_lncRNA	XM_013971645.2	100861301	PRKAG3	protein kinase AMP-activated non-catalytic subunit gamma 3	0.984801325	3.89E-15
LNC_002935	XLOC_037955	--	Novel_lncRNA	XM_018058408.1	102181057	STAU2	staufen double-stranded RNA binding protein 2	0.985669832	2.30E-15
LNC_002935	XLOC_037955	--	Novel_lncRNA	XM_018063791.1	102172098	UNC13D	unc-13 homolog D	0.985669832	2.30E-15
LNC_002935	XLOC_037955	--	Novel_lncRNA	XM_018066015.1	102168668	ZNF710	zinc finger protein 710	0.968716966	2.43E-12
LNC_002935	XLOC_037955	--	Novel_lncRNA	XM_013963678.1	102184880	C5H12orf80	chromosome 5 C12orf80 homolog	0.985669832	2.30E-15
XR_001918450.1	108636568	LOC108636568	Annotated_lncRNA	XM_018066738.1	102172305	LOC102172305	stabilin-1	0.95022481	1.49E-10
XR_001918450.1	108636568	LOC108636568	Annotated_lncRNA	XM_005694706.2	102191374	CDC20B	cell division cycle 20B	0.951094091	1.27E-10
XR_001918450.1	108636568	LOC108636568	Annotated_lncRNA	XM_013964480.2	102172699	NPNT	nephronectin	0.984485746	4.68E-15
XR_001918450.1	108636568	LOC108636568	Annotated_lncRNA	XM_005687665.3	102182606	LMO7	LIM domain 7	0.971621788	1.02E-12
XR_001918450.1	108636568	LOC108636568	Annotated_lncRNA	XM_018055426.1	102179486	SLC1A4	solute carrier family 1 member 4	0.959580057	2.36E-11
XR_001918450.1	108636568	LOC108636568	Annotated_lncRNA	XM_013964253.2	102189289	C1S	complement C1s	-0.973430596	5.69E-13
XR_001918450.1	108636568	LOC108636568	Annotated_lncRNA	XM_018056878.1	102175910	ATPIF1	ATPase inhibitory factor 1	0.953746239	7.78E-11
XR_001918450.1	108636568	LOC108636568	Annotated_lncRNA	XM_018054839.1	102176131	STARD7	StAR related lipid transfer domain containing 7	0.952633623	9.59E-11
XR_001918450.1	108636568	LOC108636568	Annotated_lncRNA	XM_018064741.1	102190068	SLC47A1	solute carrier family 47 member 1	0.965507834	5.79E-12
XR_001918450.1	108636568	LOC108636568	Annotated_lncRNA	XM_018049464.1	102180581	SRD5A3	steroid 5 alpha-reductase 3	-0.956575641	4.45E-11
XR_001918450.1	108636568	LOC108636568	Annotated_lncRNA	XM_013976686.2	102171962	FRMPD4	FERM and PDZ domain containing 4	0.974832909	3.51E-13
XR_001918450.1	108636568	LOC108636568	Annotated_lncRNA	XM_005678257.3	102169821	CRYZ	crystallin zeta	-0.957598675	3.61E-11
XR_001918450.1	108636568	LOC108636568	Annotated_lncRNA	XM_018049752.1	102173725	PROM1	prominin 1	0.955623455	5.39E-11
XR_001918450.1	108636568	LOC108636568	Annotated_lncRNA	XM_005677425.3	102172312	PMVK	phosphomevalonate kinase	0.972162952	8.62E-13
XR_001918450.1	108636568	LOC108636568	Annotated_lncRNA	XM_005693703.3	102168939	CALCOCO2	calcium binding and coiled-coil domain 2	-0.975720827	2.55E-13
XR_001918450.1	108636568	LOC108636568	Annotated_lncRNA	XM_018046375.1	102185324	PEA15	phosphoprotein enriched in astrocytes 15	0.97532304	2.95E-13
XR_001918450.1	108636568	LOC108636568	Annotated_lncRNA	XM_013965141.2	102185172	LOC102185172	zinc finger protein 708	-0.953404956	8.30E-11
XR_001918450.1	108636568	LOC108636568	Annotated_lncRNA	XM_018044281.1	102175563	LRCH2	leucine rich repeats and calponin homology domain containing 2	0.980732729	3.24E-14
XR_001918450.1	108636568	LOC108636568	Annotated_lncRNA	XM_013964566.2	102170038	SEPSECS	Sep (O-phosphoserine) tRNA:Sec (selenocysteine) tRNA synthase	0.98573422	2.21E-15
XR_001918450.1	108636568	LOC108636568	Annotated_lncRNA	XM_018054097.1	102173940	NAA30	N(alpha)-acetyltransferase 30%2C NatC catalytic subunit	0.952764197	9.36E-11
XR_001918450.1	108636568	LOC108636568	Annotated_lncRNA	XM_018057147.1	102181695	ITGA8	integrin subunit alpha 8	0.971311986	1.13E-12
XR_001918450.1	108636568	LOC108636568	Annotated_lncRNA	XM_018062104.1	102176255	B3GNT9	UDP-GlcNAc:betaGal beta-1%2C3-N-acetylglucosaminyltransferase 9	-0.972049409	8.94E-13
XR_001918450.1	108636568	LOC108636568	Annotated_lncRNA	XM_018049184.1	102176078	PLSCR4	phospholipid scramblase 4	-0.973349351	5.85E-13
XR_001918450.1	108636568	LOC108636568	Annotated_lncRNA	XM_018056705.1	102190426	WDFY2	WD repeat and FYVE domain containing 2	0.969347291	2.03E-12
XR_001918450.1	108636568	LOC108636568	Annotated_lncRNA	XM_018051507.1	102186725	BRWD1	bromodomain and WD repeat domain containing 1	0.980031343	4.46E-14
XR_001918450.1	108636568	LOC108636568	Annotated_lncRNA	XM_005685953.3	102182314	RHOJ	ras homolog family member J	0.964925283	6.72E-12
XR_001918450.1	108636568	LOC108636568	Annotated_lncRNA	XM_005698882.3	102185060	C27H8orf4	chromosome 27 C8orf4 homolog	-0.988061213	4.48E-16
XR_001918450.1	108636568	LOC108636568	Annotated_lncRNA	XM_018055584.1	102172817	UBXN2A	UBX domain protein 2A	0.976132706	2.19E-13
XR_001918450.1	108636568	LOC108636568	Annotated_lncRNA	XM_018044115.1	108634446	LOC108634446	protocadherin-11 X-linked	0.973310053	5.93E-13
XR_001918450.1	108636568	LOC108636568	Annotated_lncRNA	XM_013965996.2	102188590	PRUNE2	prune homolog 2	0.981556247	2.19E-14
XR_001918450.1	108636568	LOC108636568	Annotated_lncRNA	XM_018055135.1	102184252	LOC102184252	cytochrome P450 1B1	-0.970673662	1.37E-12
XR_001918450.1	108636568	LOC108636568	Annotated_lncRNA	XM_018039980.1	100861059	MCRIP2	MAPK regulated corepressor interacting protein 2	0.973931612	4.80E-13
XR_001918450.1	108636568	LOC108636568	Annotated_lncRNA	XM_005689491.3	102185937	TAGLN	transgelin	0.988584057	3.00E-16
XR_001918450.1	108636568	LOC108636568	Annotated_lncRNA	XM_018045362.1	108633302	LOC108633302	zinc finger protein 484-like	0.958877011	2.75E-11
XR_001918450.1	108636568	LOC108636568	Annotated_lncRNA	XM_005696784.3	102169437	ALDH5A1	aldehyde dehydrogenase 5 family member A1	0.955031628	6.06E-11
XR_001918450.1	108636568	LOC108636568	Annotated_lncRNA	XM_018055010.1	106503579	CAMK2N1	calcium/calmodulin dependent protein kinase II inhibitor 1	0.966289123	4.72E-12
XR_001918450.1	108636568	LOC108636568	Annotated_lncRNA	XM_018063749.1	102168201	SPHK1	sphingosine kinase 1	0.952789524	9.32E-11
XR_001918450.1	108636568	LOC108636568	Annotated_lncRNA	XM_018047186.1	102181186	MET	MET proto-oncogene%2C receptor tyrosine kinase	0.957928377	3.37E-11
XR_001918450.1	108636568	LOC108636568	Annotated_lncRNA	XM_013967166.2	102179288	SHF	Src homology 2 domain containing F	0.970317938	1.53E-12
XR_001918450.1	108636568	LOC108636568	Annotated_lncRNA	XM_018066592.1	106503356	MEX3B	mex-3 RNA binding family member B	0.9534266	8.27E-11
XR_001918450.1	108636568	LOC108636568	Annotated_lncRNA	XM_018047078.1	102173997	LOC102173997	cytochrome c	0.953054089	8.87E-11
XR_001918450.1	108636568	LOC108636568	Annotated_lncRNA	XM_005698620.3	102190850	EMX2	empty spiracles homeobox 2	-0.96800025	2.98E-12
XR_001918450.1	108636568	LOC108636568	Annotated_lncRNA	XM_005681121.3	102169464	CCDC134	coiled-coil domain containing 134	0.980949118	2.93E-14
XR_001918450.1	108636568	LOC108636568	Annotated_lncRNA	XM_018065798.1	102183639	AHRR	aryl-hydrocarbon receptor repressor	-0.950943339	1.31E-10
XR_001918450.1	108636568	LOC108636568	Annotated_lncRNA	XM_018044518.1	108634550	LOC108634550	probable ubiquitin carboxyl-terminal hydrolase FAF-X	-0.962353178	1.26E-11
XR_001918450.1	108636568	LOC108636568	Annotated_lncRNA	XM_018063165.1	102173682	KIRREL2	kin of IRRE like 2 (Drosophila)	-0.97949358	5.65E-14
XR_001918450.1	108636568	LOC108636568	Annotated_lncRNA	XM_018047442.1	102183205	FZD1	frizzled class receptor 1	-0.972969519	6.63E-13
XR_001918450.1	108636568	LOC108636568	Annotated_lncRNA	XM_018056364.1	102171079	COL4A1	collagen type IV alpha 1 chain	0.974074623	4.57E-13
XR_001918450.1	108636568	LOC108636568	Annotated_lncRNA	XM_018052251.1	102191426	LZTS1	leucine zipper tumor suppressor 1	0.951549473	1.17E-10
XR_001918450.1	108636568	LOC108636568	Annotated_lncRNA	XM_005688843.2	102185194	FAM49B	family with sequence similarity 49 member B	0.956389439	4.62E-11
XR_001918450.1	108636568	LOC108636568	Annotated_lncRNA	XM_005695594.3	102175721	TOPAZ1	testis and ovary specific PAZ domain containing 1	-0.951072242	1.28E-10
XR_001918450.1	108636568	LOC108636568	Annotated_lncRNA	XM_005693614.3	102168386	SHMT1	serine hydroxymethyltransferase 1	0.989178696	1.86E-16
XR_001918450.1	108636568	LOC108636568	Annotated_lncRNA	NM_001314163.1	102170638	CTSH	cathepsin H	-0.988744861	2.64E-16
XR_001918450.1	108636568	LOC108636568	Annotated_lncRNA	XM_005691309.3	102168934	PDGFC	platelet derived growth factor C	0.989160054	1.89E-16
XR_001918450.1	108636568	LOC108636568	Annotated_lncRNA	XM_018044300.1	108634472	KLHL13	kelch like family member 13	0.969852564	1.75E-12
XR_001918450.1	108636568	LOC108636568	Annotated_lncRNA	XM_018063972.1	108638200	LOC108638200	protein kinase C alpha type-like	0.970012561	1.67E-12
XR_001918450.1	108636568	LOC108636568	Annotated_lncRNA	XM_018056908.1	102188148	PLCB1	phospholipase C beta 1	0.958379569	3.06E-11
XR_001918450.1	108636568	LOC108636568	Annotated_lncRNA	XM_005681517.3	102170403	RPL9	ribosomal protein L9	0.974891428	3.44E-13
XR_001918450.1	108636568	LOC108636568	Annotated_lncRNA	XM_005686286.3	102185008	TXNDC9	thioredoxin domain containing 9	-0.961489075	1.54E-11
XR_001918450.1	108636568	LOC108636568	Annotated_lncRNA	XM_013969836.2	106502906	FJX1	four jointed box 1	0.969399673	2.00E-12
XR_001918450.1	108636568	LOC108636568	Annotated_lncRNA	XM_018051444.1	102169273	C7H19orf60	chromosome 7 C19orf60 homolog	0.953133365	8.74E-11
XR_001918450.1	108636568	LOC108636568	Annotated_lncRNA	XM_018049334.1	102179179	KCNIP4	potassium voltage-gated channel interacting protein 4	0.95510708	5.97E-11
XR_001918450.1	108636568	LOC108636568	Annotated_lncRNA	XM_018046706.1	102179351	SMARCD3	SWI/SNF related%2C matrix associated%2C actin dependent regulator of chromatin%2C subfamily d%2C member 3	0.982864348	1.14E-14
XR_001918450.1	108636568	LOC108636568	Annotated_lncRNA	XM_018050947.1	102175388	ADAMTS10	ADAM metallopeptidase with thrombospondin type 1 motif 10	-0.962420874	1.24E-11
XR_001918450.1	108636568	LOC108636568	Annotated_lncRNA	XM_005697514.3	102170287	CPPED1	calcineurin like phosphoesterase domain containing 1	0.965439562	5.89E-12
XR_001918450.1	108636568	LOC108636568	Annotated_lncRNA	XM_013976035.2	102188564	STIP1	stress induced phosphoprotein 1	0.968103228	2.89E-12
XR_001918450.1	108636568	LOC108636568	Annotated_lncRNA	XM_018047386.1	102169248	C1GALT1	core 1 synthase%2C glycoprotein-N-acetylgalactosamine 3-beta-galactosyltransferase 1	0.984519126	4.59E-15
XR_001918450.1	108636568	LOC108636568	Annotated_lncRNA	XM_018059937.1	102177357	SPATA17	spermatogenesis associated 17	-0.953597014	8.00E-11
XR_001918450.1	108636568	LOC108636568	Annotated_lncRNA	XM_013971064.2	102171643	DRC7	dynein regulatory complex subunit 7	0.950662022	1.37E-10
XR_001918450.1	108636568	LOC108636568	Annotated_lncRNA	XM_018047739.1	102186663	ACVRL1	activin A receptor like type 1	-0.953973633	7.45E-11
XR_001918450.1	108636568	LOC108636568	Annotated_lncRNA	XM_018048200.1	102189654	C5H12orf45	chromosome 5 C12orf45 homolog	0.960090626	2.11E-11
XR_001918450.1	108636568	LOC108636568	Annotated_lncRNA	XM_018040758.1	102182657	YWHAG	tyrosine 3-monooxygenase/tryptophan 5-monooxygenase activation protein gamma	0.956287827	4.72E-11
XR_001918450.1	108636568	LOC108636568	Annotated_lncRNA	XM_018058933.1	102191717	LOC102191717	uncharacterized LOC102191717	-0.962616856	1.18E-11
XR_001918450.1	108636568	LOC108636568	Annotated_lncRNA	XM_018055704.1	102189966	SOX11	SRY-box 11	0.95043713	1.43E-10
XR_001918450.1	108636568	LOC108636568	Annotated_lncRNA	XM_018053392.1	102168351	TIAM2	T-cell lymphoma invasion and metastasis 2	0.987720616	5.77E-16
XR_001918450.1	108636568	LOC108636568	Annotated_lncRNA	XM_005696978.3	102174078	GALNT1	polypeptide N-acetylgalactosaminyltransferase 1	0.959494983	2.41E-11
XR_001918450.1	108636568	LOC108636568	Annotated_lncRNA	XM_018066918.1	102186913	PCBP4	poly(rC) binding protein 4	0.968339758	2.71E-12
XR_001918450.1	108636568	LOC108636568	Annotated_lncRNA	XM_018050730.1	102189116	LOC102189116	prolyl 4-hydroxylase subunit alpha-2	-0.972249349	8.38E-13
XR_001918450.1	108636568	LOC108636568	Annotated_lncRNA	XM_005681259.3	102189378	QRFPR	pyroglutamylated RFamide peptide receptor	0.966213074	4.82E-12
XR_001918450.1	108636568	LOC108636568	Annotated_lncRNA	XM_018052294.1	102174119	SLC39A14	solute carrier family 39 member 14	-0.957398222	3.76E-11
XR_001918450.1	108636568	LOC108636568	Annotated_lncRNA	XM_005681792.3	102188573	SCARB2	scavenger receptor class B member 2	0.974126081	4.49E-13
XR_001918450.1	108636568	LOC108636568	Annotated_lncRNA	XM_018049043.1	108636106	SERP1	stress associated endoplasmic reticulum protein 1	-0.959820328	2.24E-11
XR_001918450.1	108636568	LOC108636568	Annotated_lncRNA	XM_018049452.1	102169269	SGCB	sarcoglycan beta	0.977114835	1.51E-13
XR_001918450.1	108636568	LOC108636568	Annotated_lncRNA	XM_005686262.3	102179291	LOC102179291	cytochrome c oxidase subunit 5B%2C mitochondrial	0.972443238	7.88E-13
XR_001918450.1	108636568	LOC108636568	Annotated_lncRNA	NM_001285574.1	100860955	TLR4	toll like receptor 4	-0.954481393	6.75E-11
XR_001918450.1	108636568	LOC108636568	Annotated_lncRNA	XM_018054172.1	102180397	FBN1	fibrillin 1	-0.970167877	1.60E-12
XR_001918450.1	108636568	LOC108636568	Annotated_lncRNA	XM_018058905.1	100861160	WDFY1	WD repeat and FYVE domain containing 1	-0.953646373	7.93E-11
XR_001918450.1	108636568	LOC108636568	Annotated_lncRNA	XM_018051174.1	102171860	NDUFB7	NADH:ubiquinone oxidoreductase subunit B7	0.980676023	3.33E-14
XR_001918450.1	108636568	LOC108636568	Annotated_lncRNA	XM_005690471.3	102174498	ESRRG	estrogen related receptor gamma	-0.951743127	1.13E-10
XR_001918450.1	108636568	LOC108636568	Annotated_lncRNA	XM_018045398.1	102174197	LOC102174197	xaa-Pro aminopeptidase 2	-0.970636212	1.39E-12
XR_001918450.1	108636568	LOC108636568	Annotated_lncRNA	XM_018044430.1	102178134	LRRC42	leucine rich repeat containing 42	0.966402868	4.59E-12
XR_001918450.1	108636568	LOC108636568	Annotated_lncRNA	XM_018048419.1	102169565	PLEKHA5	pleckstrin homology domain containing A5	-0.955491715	5.54E-11
XR_001918450.1	108636568	LOC108636568	Annotated_lncRNA	XM_005675936.3	102180353	ATP5G3	ATP synthase%2C H+ transporting%2C mitochondrial Fo complex subunit C3 (subunit 9)	0.968352081	2.70E-12
XR_001918450.1	108636568	LOC108636568	Annotated_lncRNA	XM_005676186.2	102169916	CXCR4	C-X-C motif chemokine receptor 4	0.968098956	2.89E-12
XR_001918450.1	108636568	LOC108636568	Annotated_lncRNA	XM_005676283.3	102190362	NABP1	nucleic acid binding protein 1	-0.951545791	1.17E-10
XR_001918450.1	108636568	LOC108636568	Annotated_lncRNA	XM_018050185.1	102172059	DPYSL3	dihydropyrimidinase like 3	0.985105833	3.25E-15
XR_001918450.1	108636568	LOC108636568	Annotated_lncRNA	XM_005688053.3	102181968	C1QL3	complement C1q like 3	0.976123999	2.20E-13
XR_001918450.1	108636568	LOC108636568	Annotated_lncRNA	XM_018063137.1	106503941	CDC42EP5	CDC42 effector protein 5	-0.959153912	2.59E-11
XR_001918450.1	108636568	LOC108636568	Annotated_lncRNA	XM_018044000.1	108634353	RPS6KA6	ribosomal protein S6 kinase A6	0.970089629	1.63E-12
XR_001918450.1	108636568	LOC108636568	Annotated_lncRNA	XM_013969888.2	102174768	PTPRJ	protein tyrosine phosphatase%2C receptor type J	-0.95899373	2.68E-11
XR_001918450.1	108636568	LOC108636568	Annotated_lncRNA	XM_018040175.1	102187450	ATP2A1	ATPase sarcoplasmic/endoplasmic reticulum Ca2+ transporting 1	0.96701116	3.90E-12
XR_001918450.1	108636568	LOC108636568	Annotated_lncRNA	XM_018056777.1	102177901	LACC1	laccase domain containing 1	-0.960689905	1.85E-11
XR_001918450.1	108636568	LOC108636568	Annotated_lncRNA	XM_005698211.3	102173526	5-Mar	membrane associated ring-CH-type finger 5	0.979100411	6.70E-14
XR_001918450.1	108636568	LOC108636568	Annotated_lncRNA	XM_018058423.1	108637528	MSC	musculin	0.972344825	8.13E-13
XR_001918450.1	108636568	LOC108636568	Annotated_lncRNA	XM_018066451.1	106503375	C21H14orf132	chromosome 21 C14orf132 homolog	0.952541166	9.76E-11
XR_001918450.1	108636568	LOC108636568	Annotated_lncRNA	XM_013973616.2	106503424	SEMA3G	semaphorin 3G	0.977397969	1.35E-13
XR_001918450.1	108636568	LOC108636568	Annotated_lncRNA	NM_001285623.1	100861279	LOC100861279	adipocyte fatty acid-binding protein	0.972949808	6.68E-13
XR_001918450.1	108636568	LOC108636568	Annotated_lncRNA	XM_013969269.2	102182074	FIGN	fidgetin%2C microtubule severing factor	0.981582875	2.17E-14
XR_001918450.1	108636568	LOC108636568	Annotated_lncRNA	XM_018048899.1	102177315	FBLN1	fibulin 1	-0.951477759	1.19E-10
XR_001918450.1	108636568	LOC108636568	Annotated_lncRNA	XM_018066685.1	102171934	FBLN2	fibulin 2	-0.960725725	1.83E-11
XR_001918450.1	108636568	LOC108636568	Annotated_lncRNA	XM_018053448.1	102186482	QKI	QKI%2C KH domain containing RNA binding	0.956924312	4.15E-11
XR_001918450.1	108636568	LOC108636568	Annotated_lncRNA	XM_018061877.1	102191361	CDH15	cadherin 15	0.989120839	1.95E-16
XR_001918450.1	108636568	LOC108636568	Annotated_lncRNA	XM_018040220.1	102170108	ARPC1B	actin related protein 2/3 complex subunit 1B	-0.968336268	2.71E-12
XR_001918450.1	108636568	LOC108636568	Annotated_lncRNA	XM_005685017.3	102182039	PSMB1	proteasome subunit beta 1	0.956903111	4.16E-11
XR_001918450.1	108636568	LOC108636568	Annotated_lncRNA	XM_005680647.3	102190764	NUAK1	NUAK family kinase 1	0.977713665	1.19E-13
XR_001918450.1	108636568	LOC108636568	Annotated_lncRNA	XM_018045662.1	102175641	NEXN	nexilin F-actin binding protein	0.980952702	2.93E-14
XR_001918450.1	108636568	LOC108636568	Annotated_lncRNA	XM_005675469.3	102174980	ZIC1	Zic family member 1	0.972246169	8.39E-13
XR_001918450.1	108636568	LOC108636568	Annotated_lncRNA	XM_018051591.1	102184707	MRPL55	mitochondrial ribosomal protein L55	0.959990897	2.16E-11
XR_001918450.1	108636568	LOC108636568	Annotated_lncRNA	XM_005695740.3	102173423	MITF	melanogenesis associated transcription factor	-0.972164762	8.61E-13
XR_001918450.1	108636568	LOC108636568	Annotated_lncRNA	XM_018050778.1	102183684	GADD45B	growth arrest and DNA damage inducible beta	-0.954161755	7.18E-11
XR_001918450.1	108636568	LOC108636568	Annotated_lncRNA	XM_018047743.1	106502082	FIGNL2	fidgetin like 2	-0.951472894	1.19E-10
XR_001918450.1	108636568	LOC108636568	Annotated_lncRNA	NM_001285671.1	100860808	CD9	CD9 molecule	-0.972374384	8.05E-13
XR_001918450.1	108636568	LOC108636568	Annotated_lncRNA	XM_018050250.1	106502336	LOC106502336	protocadherin beta-12-like	0.965832775	5.32E-12
XR_001918450.1	108636568	LOC108636568	Annotated_lncRNA	XM_005682506.3	102181026	NDUFA11	NADH:ubiquinone oxidoreductase subunit A11	0.957292559	3.84E-11
XR_001918450.1	108636568	LOC108636568	Annotated_lncRNA	XM_018039580.1	102168505	COLEC12	collectin subfamily member 12	-0.952937418	9.06E-11
XR_001918450.1	108636568	LOC108636568	Annotated_lncRNA	XM_018057585.1	102171801	LAMA5	laminin subunit alpha 5	0.970647609	1.38E-12
XR_001918450.1	108636568	LOC108636568	Annotated_lncRNA	XM_005700996.3	102182292	EIF2S3	eukaryotic translation initiation factor 2 subunit gamma	0.96359242	9.35E-12
XR_001918450.1	108636568	LOC108636568	Annotated_lncRNA	XM_005683183.3	102189207	GPX3	glutathione peroxidase 3	-0.960794978	1.80E-11
XR_001918450.1	108636568	LOC108636568	Annotated_lncRNA	XM_018059402.1	102173675	ACAD8	acyl-CoA dehydrogenase family member 8	-0.953464468	8.21E-11
XR_001918450.1	108636568	LOC108636568	Annotated_lncRNA	XM_018048455.1	108636052	PLBD1	phospholipase B domain containing 1	-0.977253925	1.43E-13
XR_001918450.1	108636568	LOC108636568	Annotated_lncRNA	XM_018054266.1	102182876	TCF12	transcription factor 12	0.958146861	3.21E-11
XR_001918450.1	108636568	LOC108636568	Annotated_lncRNA	XM_018049617.1	102189847	11-Sep	septin 11	0.959048571	2.65E-11
XR_001918450.1	108636568	LOC108636568	Annotated_lncRNA	XM_018042626.1	102170486	ZNF365	zinc finger protein 365	0.964495875	7.48E-12
XR_001918450.1	108636568	LOC108636568	Annotated_lncRNA	XM_018042602.1	102170665	GNG4	G protein subunit gamma 4	0.976158884	2.17E-13
XR_001918450.1	108636568	LOC108636568	Annotated_lncRNA	XM_005697169.3	102184213	PSTPIP2	proline-serine-threonine phosphatase interacting protein 2	0.98992847	9.76E-17
XR_001918450.1	108636568	LOC108636568	Annotated_lncRNA	XM_018047033.1	102176195	ZMIZ2	zinc finger MIZ-type containing 2	0.960732951	1.83E-11
XR_001918450.1	108636568	LOC108636568	Annotated_lncRNA	XM_018039617.1	102184488	ATP5A1	ATP synthase%2C H+ transporting%2C mitochondrial F1 complex%2C alpha subunit 1%2C cardiac muscle	0.955117577	5.96E-11
XR_001918450.1	108636568	LOC108636568	Annotated_lncRNA	XM_005687044.3	102170328	PTGS1	prostaglandin-endoperoxide synthase 1	-0.959258021	2.53E-11
XR_001918450.1	108636568	LOC108636568	Annotated_lncRNA	XM_018058186.1	102169114	OSGIN2	oxidative stress induced growth inhibitor family member 2	0.956743965	4.30E-11
XR_001918450.1	108636568	LOC108636568	Annotated_lncRNA	XM_018059582.1	102191256	FAR1	fatty acyl-CoA reductase 1	0.950841849	1.33E-10
XR_001918450.1	108636568	LOC108636568	Annotated_lncRNA	XM_018038329.1	102180165	PSMD6	proteasome 26S subunit%2C non-ATPase 6	0.988598537	2.97E-16
XR_001918450.1	108636568	LOC108636568	Annotated_lncRNA	XM_005690371.3	102183621	FMOD	fibromodulin	0.980388509	3.80E-14
XR_001918450.1	108636568	LOC108636568	Annotated_lncRNA	XM_018045753.1	102169722	TGFBR3	transforming growth factor beta receptor 3	-0.957330119	3.81E-11
XR_001918450.1	108636568	LOC108636568	Annotated_lncRNA	XM_005679049.3	102173634	GPNMB	glycoprotein nmb	-0.984779567	3.94E-15
XR_001918450.1	108636568	LOC108636568	Annotated_lncRNA	XM_018051862.1	102178446	FZD3	frizzled class receptor 3	0.961358531	1.59E-11
[truncated: 142,285 more rows]
